# Supplementary material for: Novel order-level lineage of ammonia-oxidizing archaea widespread in marine and terrestrial environments
Source: ISME J. 2024 Jan 10;18(1):wrad002. doi: 10.1093/ismejo/wrad002 (PMC10811736; doi:10.1093/ismejo/wrad002)
Supplement: Supplementary_Dataset_S1_wrad002 [file supplementary_dataset_s1_wrad002.txt]

>AACY095819__NPNP-GammaNP-Gamma-2NP-Gamma-2.1NP-Gamma-2.1.3NP-Gamma-2.1.3.1NP-Gamma-2.1.3.1_OTU3
tgtacacactacttattcatagtagttgttgcagttaactcaactctgttaacaattaatgcaggagactacatcttctacactgactgggcttggacatcgtatacggtattttcaatatcgcaaactttgatgcttattgtaggagctacatattatcttacatttactggcgttccaggcacagcaacgtactacgctctaattatgacagtatacacatggatagcaaaaggtgcatggtttgc---actcggatatccatatgacttcattgtaactccagtttggttaccatcagcaatgcttttggatttagtctactgggcaacaaagaagaacaagcactccttgatactgtttggcggcgtactggtaggaatgtctttaccattattcaacatggtaaacctgataacagtagcagacccgcttgaaacggcattcaaatatccaagaccaacattgccaccatatatgacaccaatagaaccgcaagtaggtaagttctataacagtccagttgcactgggcgcaggtgcaggtgcagttttggcatgtacatttgcagcactaggttgtaaattgaacact------------------------------------------
>AACY747844__NPNP-DeltaNP-Delta-2NP-Delta-2.1NP-Delta-2.1.1NP-Delta-2.1.1_OTU3
tgtactcattacttgttcatagtagtggtagcagtcaattctacgcttttgacaattaatgcaggagactatatcttctacactgattgggcttggacatcatttgtagtattctccatctcacaaactttgatgttaactgttggagcagtttactaccttacatttacaggtgttccaggtacagcgacgtactacgccttaattatgacagtgtacacatgggtagctaaaggtgcatggtttgc---actgggatatccatatgacttcattgttacaccagtatggattccatcagcaatgttgttggatctggcgtattgggcaacaaagaagaacaagcactcgttgatattgtttggaggtgtaatggtcggaatgtcgttaccgttattcaacatggttaatttgattacggtagcagatccgctagagactgcattcaagtatccaagaccaacgttaccaccatatatgacaccgatagaaccgcaggtaggaaagttctataacagcccagttgcgcttggcgcaggtgctggagcagttttgtcggtaacgtttgcggcgttaggttgtaagctaactacg------------------------------------------
>AB305370__NPNP-AlphaNP-Alpha-2NP-Alpha-2.2NP-Alpha-2.2.2NP-Alpha-2.2.2.1NP-Alpha-2.2.2.1.1NP-Alpha-2.2.2.1.1.3NP-Alpha-2.2.2.1.1.3.1NP-Alpha-2.2.2.1.1.3.1_OTU1
tgcactcattacttattcatagtagtagttgcagtcaactccactttgttaacaattaactcgggagactatatcttctatacagactgggcttggacatcatttgtggtattttccatagctaatactctaatgacggtagttggagctgtttactataccacatttacaggtgttccgggcacaggcgcatattatggcttgattatgcaagtctatacttgggttgccaaagttgcatggtttgc---acttggttatccggtggatttcatcgttcatcctatgtggattccatcttgtatgctattggacttggcatattgggctacaaagaagaataagcactcgctgatattctttggcggagttttagtcggaatgtcaatgccgctgttcaacatggtacaactaatgttaattgcggatccgctagaaactgcattcaagtatccaagaccaacattgcctccatacatgacgccaatagaaccgcaggtaggtaagttctacaatagcccagtagctctgggagcgggagctggatctgtgctgtcggtgacgtttgcagcattgggttgtaagctcaatacg------------------------------------------
>AB353463__NSNS-DeltaNS-Delta-1NS-Delta-1.1NS-Delta-1.1.3NS-Delta-1.1.3_OTU3
actacacactatctattcatagttgtagttgctgtaaatagtacattattgacaatcaatgcaggagactacatcttctatactgattgggcgtggacctcattcgtagtgttctcaatatcccaatcaactatgcttgtagttggtgcaatctattacatgctattcaccggagtaccaggaactgcaacatattacgcaacaatcatgactatctatacatgggtagccaaaggagcttggtttgc---actaggatatccattggacttcatcaccacacttgtgtggataccttcagctatgctgctagatttgacatattgggcaacaagaaggaataaacatgctgccattataattggcggaacattggttggactttcactgccaatatttaatatgatcaatctactgttagtcagagatcctctggaaatggcattcaaatatcctcgtccaacattgcctccatacatgacaccaatcgagcctcaggtcggaaagttctacaatagtcccgtggcgctaggatcgggagctggagctgcactaagtgttccgatagctgcactgggtgcgaaactcaatact------------------------------------------
>AB353465__NSNS-AlphaNS-Alpha-3NS-Alpha-3.1NS-Alpha-3.1.1NS-Alpha-3.1.1.1NS-Alpha-3.1.1.1_OTU3
acaacgcactatttgttcatagtggtggttgctgtcaacagcacgctgctaacgatcaacgcaggggactacatcttctacacagactgggcgtggacatcgtttgtcgtattttcgatctctcaatctacaatgcttgccgtgggagcgatatactacatgctgttcacaggagttccaggaactgccacatattacgccacaatcatgaccatctacacttgggtcgccaagggtgcatggttcgc---attaggctatccctacgacttcattacggtacctatatggataccatcggcgatgctgttagacctaacatactgggctacaagaaggaacaaacacgctgctataatcataggaggaacactggtgggcctttcaatacctctgttcaacatggtaaacttgctgctcataagggatccacttgaaatagcattcaagtatccaaggcctacgctgccagcatatatgacccctatcgaacctcaggtcggcaagttctacaacagtcctgtcgctttgggttcaggggcaggagcagtgctgacggttccgatagctgcgttaggtgcaaagctcaacacg------------------------------------------
>AB353479__NSNS-DeltaNS-Delta-2NS-Delta-2.1NS-Delta-2.1_OTU1
acaacccactatctgttcattgttgtaattgcagtcaatagcacactgctgacaattaattcaggagactaccttttctacagtgattgggcttggacatcattcgtagtattctcaatatcacaatcaactatgcttgtggtaggtgcgatatactatatgttgttcacaggtgttccgggaacagctacgtattatgcgacaatcatgacaatttacacttgggtggcaaaaggtgcatggttcgc---gttgggatatccttacgacttcgtggtaacaccagtttggataccttcggcaatgctcttggatctcacgtattgggccacaagaagaaataagcacgcagcgataataataggcggaacattggtcggactttcattgccaatattcaacatgatcaatctgttgttagtgagagatccattggagatggcattcaagtatccgcggcctacattgcctccgtatatgacgcccatagagcctcaggtcggaaagttctacaacagtcccgtagcattaggatcaggtgcaggagcagtacttagtgtaccgattgctgcattgggagcaaagctcaacacg------------------------------------------
>AB353484__NSNS-DeltaNS-Delta-2NS-Delta-2.1NS-Delta-2.1_OTU7
gctacacactacttattcatagtagtagttgctgttaacagcacattacttactatcaatgcaggagactacattttctacagtgactgggcatggacatcattcgtagtattttccatatcacaatcaactatgcttgtggtaggtgcgatatactatatgttgttcacaggggttccgggaactgctacgtattacgcgacaataatgacaatttatacttgggtggcaaaaggtgcatggtttgc---attgggatatccgtatgatttcgtcgtaacacccgtttggataccttcagctatgctcttggatcttacgtattgggccactaggaggaataagcacgcggcaataataattggtggaacattggtcggactttcactgccaatgttcaatatgattaatctgctgttggtgagagatccattggagatggcattcaagtatccgcggcctacgttgcctccttatatgacgcccatcgagccccaggtaggtaagttctacaatagtcccgtagcgttaggttcaggtgcaggagcagtacttagcgtaccaatagcggcattaggagcaaaactcaacaca------------------------------------------
>AB353494__NSNS-BetaNS-Beta-1NS-Beta-1_OTU9
acaacgcattatctgttcatagttgtcgtagctgttaacagcacgctgctgactattaatgctggagactacatattctacactgattgggcgtggacttcattcgtcgtgttctctatatcgcaatcaacgatgctcgttgtgggtgccatctattacatgttgtttacgggagtgccggggacagcaacctactatgccactataatgacaatttatacatgggttgcgaaaggagcttggtttgc---tcttggatatccatacgacttcattacggtaccggtgtggattccatctgcaatgttgctggacctgtcgtactgggcaacaagaaggaacaaacacgcagcgatactgataggaggaacattggttggactttcactgccactgtttaacatgatcaacctattgaccatacgcgatccactggaaatggcattcaagtatcctagaccaacactacctccatacatgaccccaatcgaaccgcaagtcggtaaattctataatagtccagtagccttaggagctggcgcgggagccgtgctatctgtgccaatcgcagctttgggtgcaaaactcaataca------------------------------------------
>AB373240__NPNP-GammaNP-Gamma-2NP-Gamma-2.1NP-Gamma-2.1.3NP-Gamma-2.1.3.2NP-Gamma-2.1.3.2.3NP-Gamma-2.1.3.2.3.1NP-Gamma-2.1.3.2.3.1_OTU2
tgtacacactacttattcatagtagttgttgcagttaactcaactctgttaacaattaatgcaggagactacatcttctacactgactgggcttggacttcgtacacggtattttcaatatcgcaaacgttgatgctaattgtaggtgcatgttattacttgacatttactggcgttccaggcacagcaacgtactacgctctaattatgacagtatacacatggatagcaaaggccgcatggttttc---gttaggatatccatatgacttcattgtgactccagtttggttaccatcagcaatgctgttggacttggtctactgggcaacaaagaagaacaagcactccttgatactgtttggcggcgtactggtaggaatgtctttaccattgttcaacatggtaaacctgataacagtagcagacccactagaaacggcattcaaatatccgagaccaacattgccaccatacatgacaccgatagaaccccaggttggtaagttctataatagcccagtagcgctcggtgcaggtgcaagcgcagtattgggatgtacgtttgcagcattaggttgtaaactcaatact------------------------------------------
>AB373243__NPNP-GammaNP-Gamma-1NP-Gamma-1.Incertae_sedisNP-Gamma-1.Incertae_sedis_OTU1
tgtacgcactacttgttcattgtagtagttgcagtaaactcgaccttgttaacaattaacgcaggagactacatcttctatactgaatgggcctggacttcgtttacggtattctctatatcgcaaacattgatgcttgtagtaggtgcaacatattaccttacatttacaggtgttccaggaaccgcaacgtattatgcgttgattatgacggtgtatacgtggatagcaaaaggtgcatggtttgc---actaggatatccatatgactttattgttacaccagtatggctaccatcagcaatgctgttggacttggcgtattgggcaacaaagcgaaacaaacactctctgatattattcggcggtgtgttagttggaatgtcattgccactgtttaacatggttaacttgattacggtcgcagacccactagaaacggcattcaaatatccaagaccaacattgccaccatacatgaccccgattgaaccgcaggtaggaaagttctataacagtccagttgcgctgggtgcaggtgctggtgcagtattgtcagtcactatggctgcgttgggtgttaaactaaacact------------------------------------------
>AB373251__NPNP-GammaNP-Gamma-1NP-Gamma-1.Incertae_sedisNP-Gamma-1.Incertae_sedis_OTU2
tgtacgcactacttgttcattgtagtagttgcagtaaactcgaccttgttaacaattaacgcaggagattacatcttctatactgattgggcctggacttcgtttacggtattctctatatcgcaaacgttgatgcttgtagtaggtgcatgttattatcttacatttacaggtgttccaggaacagcaacgtattacgcgttgattatgacggtgtatacatgggtagcaaaaggtgcatggtttgc---attaggatatccatatgacttcattgttacaccagtatggttaccttcagcaatgctgttggacttagcatattgggcaacaaagagaaacaagcactcgctgattttgttcggtggtgtcttagttggaatgtcattgccactgtttaacatggttaacttgattacggtcgcagacccactagaaacggcattcaaatatccacgaccaacattgccaccatacatgactccgatagaaccgcaggtaggtaaattctataacagcccggtagcgctgggtgcgggagctggtgcagtgttgtcagtcactatggctgcgttgggtgttaaacttaacact------------------------------------------
>AB373287__NPNP-GammaNP-Gamma-2NP-Gamma-2.1NP-Gamma-2.1.3NP-Gamma-2.1.3.2NP-Gamma-2.1.3.2_OTU1
tgtacacactacttattcatagtagtagttgcagttaactctacactgttaacaattaatgcaggagactacatcttctacactgactgggcttggacttcgtacacggtattctcaatatcgcaaacgttgatgcttatagtaggtgcaacatattatctaacatttacaggcgttccaggcacagcaacgtactacgctctaattatgacagtatacacatggatagctaaagccgcatggttttc---actcggatatccatatgacttcattgtaactccagtttggttgccatcagcaatgctgttggacttagtctactgggcaacaaagaagaacaaacactcgttaatactgtttggaggcgtactggtaggaatgtctttaccattgttcaacatggtaaacctgataacagtcgcagacccacttgaaacggcatttaaatatccaagaccaacattgccaccatacatgacaccgatagaaccgcaagtaggcaaattctataacagcccagttgcgctaggtgcaggtgcaggtgcagtattgggatgtacatttgcggcattaggttgcaaactaaacact------------------------------------------
>AB373341__NPNP-DeltaNP-Delta-1NP-Delta-1.Incertae_sedis.2NP-Delta-1.Incertae_sedis.2_OTU1
tgtactcactacttattcatagtagtagtcgcagtcaattcaactctgcttacaattaatgcaggtgactatatcttctacaccgattgggcttggacatcctttgtagtattttccatctcacaaactttgatgctttgtgttggtgcaacatattacctaacatttacaggagttccaggtaccgcgacgtattacgcgttgatcatgacagtgtatacatggatagcaaaaggtgcatggtttgc---acttggatatccatatgacttcattgttacaccagtatggattccatcagcgatgctgttggacttggcgtattgggcgacaaagaggaacaagcactctctgattctgttcggcggcgtactgtgtggaatgtcgttaccattgtttaacatggtaaacctgattacagtagcggatccattggagactgcattcaagtatccaagacctacgttgccaccatacatgacaccgatagaaccgcaggtaggaaagttctataatagcccagttgcgcttggcgcaggtgctggagctgtgttgtctgtaacgtttacggcgttgggatgtaaactaactacg------------------------------------------
>AB373358__NPNP-GammaNP-Gamma-2NP-Gamma-2.1NP-Gamma-2.1.3NP-Gamma-2.1.3.2NP-Gamma-2.1.3.2.3NP-Gamma-2.1.3.2.3.1NP-Gamma-2.1.3.2.3.1_OTU5
tgtacacactacttattcatagtagtggttgcagttaactcaacactgttaacaattaatgcaggagattacatcttctacactgactgggcttggacttcgtacacggtattctcaatatcgcaaacgttgatgctaattgtaggtgctacatattacctaacatttactggcgttccaggcacagcaacgtactacgctctaattatgacagtatacacatggatagcgaaaggcgcatggttttc---gttaggatatccatatgacttcattgtgactccagtttggcttccttcagcaatgctgttggacttggtctactgggcaacaaagaagaacaagcactccttgatactgttcggcggcgtactggtaggaatgtcattaccattattcaacatggtaaacctgataacagtagcagacccactagaaacggcattcaaatatccaagaccaacattgccaccatacatgacaccgatagaaccccaagttggtaagttctataacagcccagtagcgctcggtgcaggtgcaggtgcagtattggcatgtacgtttgcagcattaggttgtaaactcaacact------------------------------------------
>AB427052__NTNT-AlphaNT-Alpha-1NT-Alpha-1.1NT-Alpha-1.1.2NT-Alpha-1.1.2.1NT-Alpha-1.1.2.1_OTU4
tgtactcactacttgtttatagtagtggtagcagtcaactcgaccttgttgacaatcaacacgggagactgggatttctacactgactgggcctggacatcgtttgttatcttctcgataggacaatcaacgatgctcgcagtcggtgcagcatattaccttacgttcactggcgtgccaggaacggcaacctactatgcactgataatgacggtgtatacgtggattgcaaaaggtgcctggttctc---cttggggtacccgtacagtttcatcgtagtaccagtgtggttgccatcggcaatgctgatggatctgacctattgggccaccaagagaaacaaacacatgttgatcttggttggaggtgtgctgtgtggaatggctctacccttgttcaacatgatcaatctgttgacaattgacgatccattggaaactgccttcaagtatccaagaacaacattgccgccatacatgacgccaatagaaccgcaagtcggaaagttctacgatagtccgactgctctggcttctggcgtaagtgcagtattgtgtgtaacaatggctgccttgggcacaaagttgacgact------------------------------------------
>AB427054__NTNT-AlphaNT-Alpha-1NT-Alpha-1.1NT-Alpha-1.1.2NT-Alpha-1.1.2.1NT-Alpha-1.1.2.1_OTU1
tgtactcactacttattcatagtagtggtggcagtcaactcgaccttgttgacaatcaacgcgggagactacatcttctatactgactggatgtggacatcatatgtgatattcacactatcacaatccctgatgctcgcagtcggtgcggcgtattaccttacgttcactggcgttccaggaacagcgacctactatgcactgataatgacagtgtatacgtggattgcaaaaggagcatggttctc---cctcggatatccgtacagcttcatcgttgtgccaatatggataccatcggcaatgctgatggatcttgcatattgggctaccaagagaaacaagcacatgttgatcttggtaggaggtgtgctgtgtggaatgtcgatgtcaatgttcaacatgatcaacttgttgacgattgacgatccgctcgagactgccttcaagtatccaagaaccacgttgccaccatacatgactccgatagaaccccaagtaggtaagttctacgatagtcctgtagcactaggtgcaggcgctggtgcagttcttacagttacaatgactgcgttgggctgcaaactgacgacc------------------------------------------
>AB458226__NSNS-BetaNS-Beta-2NS-Beta-2.Incertae_sedisNS-Beta-2.Incertae_sedis_OTU1
acaacgcactatctattcatcgtagtagttgctgtaaatagcacactattgactattaatgctggagactatatcttctacaccgattgggcatggacgtcattcgtcgtattctctatcgctcaatcgacaatgcttgtggtgggggcgatatactatatgctgtttacaggcgtgccgggtaccgctacttattatgcaaccattatgacgatatacacttgggttgcaaaaggcgcctggtttgc---attaggctacccatacgacttcgttacggtgcctgtctggataccttcggcaatgttattggacctgacttattgggcgacaagaaggaataaacatgctgcaattataatcggcggaaccctggtaggtctctcacttccgatgttcaacatgattaatctcctgttgattagagatcccttagaagtagctttcaagtatccacgtcctacactaccgccatatatgactcccattgagcctcaggtaggaaagttttacaatagtcctgtagccttaggagcaggcgcatcagcagtgctatcagtaccaattgcagctttgggtgctaaacttaacacg------------------------------------------
>AB458227__NSNS-BetaNS-Beta-2NS-Beta-2.Incertae_sedisNS-Beta-2.Incertae_sedis_OTU2
acaacgcactatctattcatagtagtagttgctgtaaatagcacactattgactattaatgctggagactatatcttctacaccgattgggcatggacgtcattcgtcgtattctctatctctcaatcgacaatgcttgtggtgggggcgatatactatatgctgtttacaggcgtgccgggtaccgctacttattatgcaaccattatgacgatttatacatgggttgcaaaaggcgcctggtttgc---attaggctacccatacgacttcgttacagtaccaatctggataccttcggcaatgttattagacctgacgtattgggcgactagaaggaacaaacatgctgccataataattggcggaacgctagtaggtctatcgcttccgatgttcaatatgatcaaccttttattgatcagagatccattagaggtagccttcaagtatccacgtcctacactaccgccatatatgactcccattgagcctcaggtaggaaagttttacaatagtcctgtagccttaggagcaggcgcatcagcagtgctatcagtaccaattgcagctttgggtgctaaacttaacacg------------------------------------------
>AB458229__NSNS-BetaNS-Beta-2NS-Beta-2.2NS-Beta-2.2_OTU1
acaacgcactatctgttcatagtagtagttgctgtaaacagcacactattgactattaatgctggagactatatcttctacactgactgggcatggacttcattcgtggtattttctatctctcaatcgacaatgcttgtggtgggggcaatctactatatgctgtttacgggcgtgccgggtaccgctacttattatgcaaccattatgacgatatatacatgggttgcaaaaggcgcctggttcgc---attaggctacccatacgacttcgtcacagtgcctatctggataccctcggcaatgttattagacttgacttattgggcgactaggaggaataagcatgctgctataataattggcggaacgctagtaggattatctcttccaatgttcaatatgatcaatcttttactgatcagagatccattagaggtagccttcaaatatccccgtccgacattgccgccatacatgactccgattgaacctcaggtaggtaaattctacaatagtcctgttgccttaggagcaggcgcaggagcagtgctatccgtgccaattgctgcattgggtgctaaactaaacacg------------------------------------------
>AB465037__NSNS-AlphaNS-Alpha-3NS-Alpha-3.2NS-Alpha-3.2.3NS-Alpha-3.2.3.1NS-Alpha-3.2.3.1.6NS-Alpha-3.2.3.1.6.2NS-Alpha-3.2.3.1.6.2_OTU1
acaacgcactatttgttcatagtagtcgttgctgtcaacagcacgctgctaaccatcaacgcaggagactatatcttctacacagactggatgtggacctccttcgtagtattctcgatctcgcaatcgaccatgctcgttgtgggtgcgatatactacatgctcttcacaggagtacctggtacagccacatactacgccacaatcatgacaatctacacatgggtcgcaaagggtgcatggttcgc---actgggctatccgtacgacttcattgtagttccaatttggataccttcagcaatgctgttggatctcgcatactgggctacaaggcggaacaagcacgctgcaatcatcattggcggttcactagttggcctatcactcccgctgttcaacatggtcaacctgctgctcgtgagggatccactcgaagtggcattcaagtatcctagaccaacactaccagcatacatgactccaatcgagcctcaggtaggtaagttctacaacagtccggtagcgctaggttcaggtgcaggagcagtactgtccgtcccgatcgctgcgttaggtgcaaagcttaacacg------------------------------------------
>AB542169__NSNS-ZetaNS-Zeta-2NS-Zeta-2_OTU1
acaactcactatttattcatagttgttgttgcagtaaatagtacgttgcttacaatcaacgcaggagattatatcttctatactgactgggcatggacatcatttgttgtattttcaatttctcaatccacaatgcttgtggtaggagctatatactatatgttgtttacaggtgtcccaggtacagctacgtattatgcaactataatgactatatatacatgggttgccaaaggtgcatggtttgc---attgggatatccatacgattttgtcgtggttcctgtttggataccgtcggctatgttgttggatttggcatactgggcaacaagaaggaacaaacacgcggctatattgatcggtggtgtattggtaggaatgtcgctgccactgtttaatatgatcaacttgttactagttgccgaccccttggaaatggcattcaagtatcctagacccacgttacctccatacatgactccaattgaaccccaagtaggaaagttctataacagtcctgtcgcgttaggtgccggtgcaggagcggtactttgtgtccccatagcggctttgggtgctaaactcaataca------------------------------------------
>AB545961__NSNS-GammaNS-Gamma-2NS-Gamma-2.3NS-Gamma-2.3.2NS-Gamma-2.3.2.1NS-Gamma-2.3.2.1_OTU3
acaacgcactatctgttcattgttgtggttgctgtcaatagcacattgctgacaatcaatgcaggagactacatattctacaccgattgggcttggacatcctttgtagtattctcgatatcacaatcgaccatgcttgcagtaggagctgtctactatttgctcttcacaggagtgccgggaactgccacgtattatgcaaccatcatgaccatctatacatgggttgcaaagggtgcgtggtttgc---tttgggatacccgtatgacttcgttgcggtgccagtgtggataccttcagccatgttgttagaccttacgtattgggctacgagacggaataagcacatgcttatacttgttggcggtacgttgtgcggtctatcacttccgttgttcaacatgattaacttgctgctagtaagagacccattggaagttgcattcaagtatcctagacccacattgccgccttatatgacgccaatagagcctcaggtcggtaagttctacaacagtcccgtagcgttgggttcgggagcttctgcagtcttgactgtacctatcgcagccttaggtgctaaactgaacacg------------------------------------------
>AB583389__NPNP-GammaNP-Gamma-2NP-Gamma-2.1NP-Gamma-2.1.2NP-Gamma-2.1.2_OTU3
tgtacacactacttattcataatagtagttgcagttaactcaactctgttatcaattaatgcaggggactacatcttctacaccgactgggcttggacttcgtttgtggtattctcaatatcacaaacgttgatgcttgtagtaggtgcagtttattaccttacatatacaggtgttccaggtacagcgacgtactacgctctaattatgacagtatacacatggatagcaaaaggtgcatggttttc---actaggatatccatatgacttcattgtaactccagtttggcttccatcagcaatgctgttggacttggtatactgggcaacaaagaagaacaagcactccttgatactgtttggcggcgtactagtaggaatgtcattaccgttgttcaatatgataaacctgataacagtagcagacccacttgaaacggcgttcaaatatccgagaccaacattaccaccatacatgacaccgatagaaccgcaggtaggaaagttctataacagtccagtagcattgggtgccggtgctggtgcagtgttgtctgtcacaatggcagcgttgggttgtaaactcacaact------------------------------------------
>AB583394__NPNP-GammaNP-Gamma-2NP-Gamma-2.1NP-Gamma-2.1.2NP-Gamma-2.1.2_OTU4
tgtacacactatatattcataatagtgattgcagttaattcaactctattatcaattaacgcaggtgattacatcttctacactgactgggcttggacttcatttgtggtattctcaatatcacaaacgttgatgcttgtagtaggtgcatgttattaccttacatttacaggtgttccaggtacagcgacgtactacgctctaattatgacagtatacacatgggtagcaaaaggtgcatggttttc---actaggatatccatatgacttcattgtaactccagtttggcttccatcagcaatgctgttggacttggtatactgggcaacaaagaagaacaagcactccttgatactgtttggcggcgtactagtaggaatgtcattaccgttgttcaatatggtaaacctgataacagtagcagacccgcttgaaacggcgttcaaatacccgagaccaacattaccaccatacatgacaccgatagaaccgcaggtaggaaagttctataacagtccagtagcactgggtgcaggtgctggtgcagtattgtcagtcacaatggcggcattgggttgtaaactcacaact------------------------------------------
>AB583399__NPNP-GammaNP-Gamma-2NP-Gamma-2.1NP-Gamma-2.1.2NP-Gamma-2.1.2_OTU2
tgtacacactatatattcataatagtgattgcagttaattcaactctattatcaattaacgcaggtgactacatcttctacactgactgggcttggacttcatttgtgatattttcaatatcacaaacgttgatgcttgtagtaggtgcatgttattaccttacatttacaggtgttccaggtacagcgacgtactacgctctaattatgacagtatacacatggatagcaaaaggtgcatggttttc---actaggatatccatatgactttattgtaactccagtatggttaccatcagcaatgctgttggacttggtttactgggcaacaaagaagaacaagcactccttgatactgttcggcggcgtactagtaggaatgtcattaccgttattcaatatggtaaacctgatgacagtagcagacccgcttgaaacggcattcaaatatccgagaccaacattaccaccatatatgacaccgatagaaccgcaggttggaaagttctataatagtccagtagcgctgggcgcaggtgctggtgcagcgttgtcagtcactatggctgcgttgggttgtaaactcattact------------------------------------------
>AB583410__NPNP-DeltaNP-Delta-1NP-Delta-1.1NP-Delta-1.1.2NP-Delta-1.1.2_OTU4
tgtactcactatttattcataatagtggtagcagtcaattcaaccctgcttacaattaacgcaggtgactatatcttctacacagattgggcctggacatcctttgtagtattttccatctcacaaaccttgatgcttgtggtaggtgcaacatattacctaacatttacaggagttccaggtacagcaacgtactacgggttaattatgacagtgtatacatgggtagccaaaggtgcatggttttc---acttggatatccatatgactttattgtaactccagtatggattccatcagcaatgctgttggacttggcatattgggctacaaagagaaataaacactctctgatactgtttggcggagtattagctggaatgtcattaccactgttcaatatggtaaacctgatcacagtagcagatccactggagactgcattcaagtatccaagacctacgttaccaccatacatgacacctatagaaccgcaggtaggaaagttctataacagcccagttgcgcttggcgcaggagctggggcagtgttagctgtaacgtttacggcgttaggatgtaaactgactacg------------------------------------------
>AB591998__NPNP-AlphaNP-Alpha-2NP-Alpha-2.2NP-Alpha-2.2.2NP-Alpha-2.2.2.1NP-Alpha-2.2.2.1.2NP-Alpha-2.2.2.1.2.1NP-Alpha-2.2.2.1.2.1_OTU2
tgtactcattatctattcatagttgtagttgcagtcaactcaactttgttaacaattaactcgggagattatatcttctatactgattgggcttggacatcatttgtcgtattctcaattgccaacactttgatgactattgtcggtgctgtgtattatcttacatttacaggcgtacctggtactgcaacgtactatggtctgattatgcaagtctatacttgggttgcaaaagttgcatggtttgc---acttggctatccagtagatttcatcgttcatccaatgtggattccatcgtgtatgctgttggacttggcatattgggcgacaaagaagaataagcactcgctgatattctttggcggagttttagttggaatgtcaatgccactgttcaatatggtacagttgatgttgatagcagatccgctagaaactgcattcaaatacccgagaccaacattgcctccatacatgacgccgatagagccgcaggtaggtaagttctacaatagcccagtagctctgggagcgggagctggatcggtactagcatgtacatttgcggcattaggctgtaagtttaacacg------------------------------------------
>AB592000__NPNP-GammaNP-Gamma-2NP-Gamma-2.1NP-Gamma-2.1.3NP-Gamma-2.1.3.1NP-Gamma-2.1.3.1_OTU1
tgtacacactacttattcatagtagttgttgcagttaactctacattgttaacaatcaacgcaggagattacatattctatactgactgggcttggacatcgtacacggtattttcaatatcgcaaactttgatgcttattgtaggagctacatactatcttacatttacgggcgttccaggcacagcgacgtactacgctctaattatgacagtatacacatggatagcaaaaggtgcatggtttgc---actcggatatccgtatgacttcattgtaaccccagtctggttaccatcagcaatgcttttggatctagtctattgggcaacaaagaagaacaagcactccttgatactgtttggcggcgtactggtaggaatgtctttaccattattcaacatggtaaacctgataacagtagcagacccacttgaaacggcattcaaatacccaagaccaacattgccaccatatatgacaccaatagaaccgcaagtaggtaagttctataacagtccagtcgcactgggcgcaggtgcaggtgcagtattggcatgtacatttgcagcattaggttgtaaattgaacact------------------------------------------
>AB592040__NPNP-AlphaNP-Alpha-2NP-Alpha-2.2NP-Alpha-2.2.2NP-Alpha-2.2.2.1NP-Alpha-2.2.2.1.2NP-Alpha-2.2.2.1.2_OTU1
tgtactcattacttattcatagttgtagttgcagtcaactccactttgttaacaattaactcgggagactatatcttctatactgattgggcttggacatcatttgttgtattctcaattgccaacactctgatgactgttgttggtgctgtgtattatcttacatttactggtgtacctggtacggcaacgtattatggtctgattatgcaggtctatacatgggttgcaaaagttgcatggtttgc---acttggctatccagtggatttcatcgttcatccaatgtggattccatcttgtatgttattggacttggcgtattgggcaacaaagaagaataaacactcgctgatattctttggcggagttttagtcggaatgtcaatgccactgttcaatatggtacagttgatgttgattgcggatccactagaaactgcattcaagtatccaagaccaacattgcccccatacatgacgcctatagaaccgcaggtcggtaagttctacaatagcccagtagctctgggagcgggagctggagcggtactagcatgtacatttgcagcactaggctgtaagcttaacacg------------------------------------------
>AB592100__NPNP-GammaNP-Gamma-2NP-Gamma-2.1NP-Gamma-2.1.3NP-Gamma-2.1.3.1NP-Gamma-2.1.3.1_OTU6
tgtacacactacttattcatagtagttgttgcagttaactcaactttgttaacaattaatgcaggagactacatcttctacactgactgggcttggacttcgtacacggtattttcaatatcgcaaacgttgatgctaattgtaggagctacatactatcttacatttacaggcgttccaggcacagcaacgtactacgctctaattatgacagtatacacatggatagcaaaaggcgcatggtttgc---acttggttatccgtatgacttcattgtaactccagtttggctaccttcagcaatgctgttggacttggtttactgggcaacaaagaagaacaagcactccttgatactgtttggcggcgtactggtaggaatgtcattaccattgttcaacatggtaaacctgataacagtagcagacccactagaaacggcattcaaatatccgagaccaacattgccaccatacatgacaccgatagaaccgcaagtaggtaaattctataacagcccagttgcgctaggtgcaggtgcaggtgcagtattggcatgtacatttgcagcattaggttgtaaattgaacact------------------------------------------
>AB592126__NPNP-EpsilonNP-Epsilon-2NP-Epsilon-2.1NP-Epsilon-2.1_OTU1
tgtactcactacttattcatagtagtagtcgcagtcaattcaactctgctaacaattaacgcaggagactacatcttctatactgattgggcctggacatcgtttgtagtattctcaatatctcaaacattgatgctcgctgtaggtgcagcatattatctgaccttcactggagttccaggaaccgcaacgtattatgcgctcattatgacagtctatacttggattgccaaaggtgcatggttcgc---attaggttacccatacgatttcatcgttacaccagtttggctaccctcagcaatgctgttggacttggcgtactgggcaacaaagaagaataagcactctctgatactgttcggcggagtcttagttggaatgtcgctaccactgttcaatatggtcaatctgatcacagtggctgacccactagagactgcattcaagtatccaagaccaacgttaccaccatacatgactccgatagagccgcaggtaggtaagttctataacagcccagttgcacttggtgcaggagctggagcagtacttgcatgtactttcacggctttaggttgtaaactaacaacc------------------------------------------
>AB592180__NPNP-AlphaNP-Alpha-2NP-Alpha-2.2NP-Alpha-2.2.2NP-Alpha-2.2.2.1NP-Alpha-2.2.2.1.1NP-Alpha-2.2.2.1.1.3NP-Alpha-2.2.2.1.1.3.3NP-Alpha-2.2.2.1.1.3.3_OTU1
tgtacgcactacttattcatagtagtagttgcagttaactccactttactaacaatcaactcaggagactatatcttctatacagactgggcttggacatcatttgtggtattttccatagctaataccttgatgacagtggtaggtgctgtttactatatcacgtttacaggtgttcctggcacaggcgcatattatggcctgattatgcaagtctatacttgggtcgctaaagttgcatggtttgc---acttggctatcctgtggatttcattgttcatccaatgtggattccatcttgtatgctattggacttggcgtattgggctacaaagaagaataagcactcgctgatattctttggtggagttttagtcggaatgtcaatgccgttgttcaacatggtacaattgatgttgattgcggatccgctcgaaactgcattcaagtatccaagaccaacattgcctccatacatgacgccgatagaaccgcaggtaggaaagttctacaatagcccagtagctctgggagcgggagctggatctgtcctgtcggtgacgtttgcagcattgggttgtaagcttaatacc------------------------------------------
>AB622259__NSNS-GammaNS-Gamma-2NS-Gamma-2.3NS-Gamma-2.3.2NS-Gamma-2.3.2.2NS-Gamma-2.3.2.2_OTU6
acaacccactatctgttcatcgttgttgttgctgtcaatagcacactgctgaccataaatgcaggagactacatcttctacaccgactgggcttacagctcctttgtagtattttcgattgcacaatcgactatgcttgcagtaggagctgtctattacttgctcttcacaggagttccgggaacagccacgtattacgcaaccataatgactatctatacatgggttgcaaagggtgcgtggtttgc---actaggttacccatatgacttcgttacgacaccggtatggataccttctgccatgttgttggaccttacttactgggctacacggcggaataagcacatgctaataatcgttggcggcactttggttggtctgtcacttccgttgttcaacatgatcaacctattgctggtacgagatccattgcaaatagcattccagtatcctagaccaacattgccaccctacatgacaccaattgaacctcaggtcggaaagttctataatagtcccgttgcgttgggttcgggagcttcagcagtattaactgtgcctatagcagcattaggtgctaaactaaatacg------------------------------------------
>AB625919__NTNT-AlphaNT-Alpha-1NT-Alpha-1.1NT-Alpha-1.1.1NT-Alpha-1.1.1.2NT-Alpha-1.1.1.2_OTU3
tgtactcactacttattcatagtagtggtagcagtcaactcgaccttgttgacaatcaacgcaggagactacatcttctatactgactggatgtggacatcttatgtgatatttacattatcacaatcattgatgctcgcagtcggtgcagcatactatctgacgtttactggagttccaggaacggcaacatactatgcactgataatgacagtgtatacttggatagcaaaaggtgcatggttctc---cttaggatatccatacagcttcatcgttgtaccaatgtggattccatcggcaatactgatggatcttgcatactgggcaacaaagagaaacaaacactctttgatcttgataggcggtgtactctgtggaatgtctatgtcattgttcaacatgatcaatctaattacaatagatgatcctcttgagactgctttcaaatacccaagaaccacattgcctccgtacatgactccaatagaaccgcaagtaggaaagttctatgatagtcctgtcgctttaggtgcaggtgctggtgcagtactaacagtcacaatgactgccttaggatgcaaactaacaacc------------------------------------------
>AB625946__NSNS-AlphaNS-Alpha-3NS-Alpha-3.2NS-Alpha-3.2.1NS-Alpha-3.2.1.1NS-Alpha-3.2.1.1.2NS-Alpha-3.2.1.1.2_OTU1
acaacgcactacctattcatagtagtggttgctgtcaacagcacgctgctaaccatcaacgcaggagactacatcttctacacagactggatgtggacatccttcgtggtattctcggtctcgcagtcgactatgctcgctgtgggtgcggtatactacatgttgttcacaggcgttccagggaccgcaacatactatgcaacaatcatgaccatctacacatgggttgcaaagggtgcatggttcgc---actaggatacccgtatgacttcatcgtggtgccagtgtggatcccgtcggcaatgcttctagacctcacgtactgggcgacaagacgcaacaagcacgctgccatcatcattggcggaacgctggttggcctctcattcccgctgttcaacatggtcaacctgttgctcgtcagagacccactcgaggtggccttcaagtatccaagaccgacgctgccagcgtacatgacgcctatagagcctcaggtaggtaagttctacaactcgcctgtcgccctgggttcaggtgctggtgcagtgctaacggtgcccattactgcgttgggtgcgaaacttaacacg------------------------------------------
>AB645413__NSNS-BetaNS-Beta-2NS-Beta-2_OTU1
acaacgcactatctattcattgtagtagttgctgtaaatagcacactactgactattaatgctggagactatatcttctacactgattgggcatggacgtcattcgtcgtattctctatcgctcaatctacaatgcttgtggtgggggcaatatactatatgctgtttacaggcgtgccgggtaccgctacttattatgcaaccattatgacgatatatacatgggttgcaaaaggtgcctggtttgc---attaggctacccatacgacttcgttacagtacctgtctggataccttcggcaatgttattagacctgacttattgggcgactagaaggaataagcatgctgctataataattggcggaacgctagtaggtctatctcttccaatgttcaatatgatcaaccttttattgataagggatccattggaggtggccttcaagtatccgcgtccgacattaccgccatacatgactcccattgaacctcaggtaggtaagttttacaacagtcctgtagccttaggagcaggcgcaggagcagtgctatcagtaccaattgcggctttgggtgctaaacttaacacg------------------------------------------
>AB645422__NSNS_OTU1
actacgcactatttgtttatagtggtcgtagctgtaaacagtacactgctgacaattaacgctggagactacattttctatactgactgggcgtggacatcatttgtagtattttcgatttctcaatcaacaatgcttgttgttggagccatttactacatgttgtttactggtgtaccaggtactgcaacttattatgcgacaatcatgacaatatacacttgggtagcaaaaggagcttggtttgc---tttgggttatccatatgactttgttgcggtcccagtgtggataccatcggcaatgttgctagatttgacgtattgggcaacaagaaggaacaaacacgccgcaataattattggtgggacgttggtaggtctatcgctaccgatgttcaacatgataaaccttctgctggtgagagatccattggagatggcattcaagtatcccagaccaacactgcctccatatatgacgcctatagaacctcaggtcggtaagttctacaatagtcctgtagctttgggctcaggagcaggagcagtacttagcgttcctatcgcagcactcggggcgaaactcaacact------------------------------------------
>AB645427__NSNS-GammaNS-Gamma-1NS-Gamma-1.1NS-Gamma-1.1_OTU1
acaacgcactatctattcattgttgtagttgctgtcaacagcacacttctgactattaatgcaggcgactatattttctacactgattgggcttggacttcatttgtagtattttcaatttcgcaatctacaatgttggttgtgggagcaatatactacatgctctttactggagtccctggaacggcgacatattatgctacaatcatgacaatatatacctgggttgcgaagggtgcatggtttgc---attaggatacccctatgactttgtcacagtgccagtttggataccttcagcaatgctattggacttaacgtattgggcaacacgccgcaacaaacatgccgcaataattatcggaggaacactcgttgggctgtcgctgccgttgtttaatatgataaaccttttgttgataagggatcctctggagatggcattcaagtatccaagacctactcttcccccctatatgactcccattgaacctcaggtaggaaagttctacaatagtcctgttgcgttaggttccggtgcaggagcggtgctgagcgtgcctatagcagctttaggtgctaaattgaataca------------------------------------------
>AB645445__NPNP-GammaNP-Gamma-2NP-Gamma-2.1NP-Gamma-2.1.3NP-Gamma-2.1.3.2NP-Gamma-2.1.3.2.3NP-Gamma-2.1.3.2.3.Incertae_sedis.2NP-Gamma-2.1.3.2.3.Incertae_sedis.2_OTU1
tgtacacactacttattcatagtagttgttgcagttaactctactttgttaacaattaatgcaggagattacatcttctacactgactgggcttggacttcgtacacggtattttcaatatcgcaaacgttgatgctaattgtaggtgctacatattatcttacatttacaggcgttccaggcacagcaacgtactacgctctaattatgacagtatacacatggatagcaaaaggcgcatggttttc---gttaggatatccatatgacttcattgtaactccagtttggctaccttcagcaatgctgttggacttagtttactgggcgacaaagaagaacaagcatagcttgatactgtttggcggcgtactagtaggaatgtcattaccattgttcaacatggtaaacctgataatagtagcagacccactagaaacggcattcaaatatccaaggccaacattgccaccatacatgacaccgatagagccgcaagtaggcaaattctataacagcccagttgcactcggtgcaggtgcaggtgcggtattggcatgtacgtttgcagcattaggttgtaaactcaacact------------------------------------------
>AB646542__NSNS-Incertae_sedis-2NS-Incertae_sedis-2_OTU1
acgacacactatttgttcatagtcgtagttgctgtgaacagcacgctgctgacgatcaatgcaggggactacatcttctatacggactgggcatggacatcttttgttgtattttcaatctcacaatcgacaatgctcgctgtaggcgccgtatactacctgctattcacaggagtaccgggaacagccacatattacgcaaccattatgacgatatatacatgggtagcgaagggtgcatggttcgc---cttaggatatccatatgacttcatcgtgacgccagtttggataccgtcggcgatgctgttagacctggtctactggtcaactagacggaacaaacacgcgctaatgataataggaggtagcttggttggactttcgttacctttgttcaacatgataaacctactattagttgcagacccgctagaaatggcattcaagtacccgagaccgacacttccgccatatatgacgccaatagaaccccaggtcggaaagttctacaacagtccggtagccttaggttcaggagcgggagctgtactaacagtacctatagctgcattaggcgcaaaactgaacaca------------------------------------------
>AB649217__NPNP-EtaNP-Eta-1NP-Eta-1.2NP-Eta-1.2.2NP-Eta-1.2.2.1NP-Eta-1.2.2.1_OTU3
tgtactcactacttgttcatagtagtggttgcagtcaactcgacgttgcttacaatcaatacaggcgactacatcttctacactgactgggcttggacttcatttgttgtattttcgataggaaatacattgatgttggtagtcggcgcagcctactacttaacattcactggagttccaggaacggcaacgtattatgcgttgatcatgactgtctacacatgggttgccaagggtgcatggtttgc---acttggttatccgtacgacttcattgtcacaccggtgtggctaccatcagctatgttgatggatttggcatactgggcaacaaagaagaacaagcactcactgatcctattcggtggtgtcatggcaggactgtcattaccattattcaacatggtaaacctgatgactgttgccgaccccttagagactgcattcaaatatccaagaccaactttgcccccatatatgactccaatagagcctgccgtaggcaagttctataacagtccagttgcactcggtgcaggagcaggtgctgtattgtcagttactatgtgcgcgctgggatgtaagctgaacacg------------------------------------------
>AB649219__NSNS-AlphaNS-Alpha-3NS-Alpha-3.2NS-Alpha-3.2.1NS-Alpha-3.2.1.1NS-Alpha-3.2.1.1.1NS-Alpha-3.2.1.1.1.1NS-Alpha-3.2.1.1.1.1.2NS-Alpha-3.2.1.1.1.1.2_OTU1
acaacgcactacctattcatagtagtcgttgctgtcaacagcacgctgctaaccatcaacgcaggagactacatcttctacacagactgggcgtggacgtcctttgtagtattctcaatctcacagtcgaccatgctcgctgtgggtgcaatatactacatgttgttcacgggtgttccaggcactgcgacttattatgccacaatcatgaccatctacacatgggttgcaaaaggcgcatggttcgc---acttggctacccgtacgacttcgtcgtgactccagtgtggatcccgtcggcaatgctgttggacctcacgtactgggcgactagacgcaacaagcacgctgccatcatcattggcggttcgctggttggcctttccttaccgctgttcaacatggtcaacctgttgctcgtcagagacccgcttgaggtagccttcaagtatccaaggccgacgctgccagcatacatgacgcctatagagccccaggtaggtaagttttacaactcgcctgtcgctctaggatctggagctggtgcagtgctaacggtgcccatcgctgcgttgggtgcaaaacttaacacg------------------------------------------
>AB688020__NSNS-DeltaNS-Delta-1NS-Delta-1.1NS-Delta-1.1.2NS-Delta-1.1.2.1NS-Delta-1.1.2.1_OTU12
actacacactatctattcatagttgtagttgctgtaaatagtacattattgacaatcaacgcaggagactacatattctatacagattgggcttggacatcatttgttgtattctcagtatcccaatcaacaatgcttgtagttggagcaatctattacatgctattcaccggtgtaccagggactgcaacatattatgcaacaatcatgactatctatacatgggtagccaaaggagcttggtttgc---attaggatatccatacgacttcatcgtaactccagtttggataccttcagcaatgctattagatctgacatattgggcaacaagaaggaacaagcatgctgccattataattggcggaacattggtaggcctttcattgccaatattcaacatgataaatctattgctggtaagagatcctctagagatggcattcaagtatcctcgtccaacgttgcctccgtatatgacgccaattgaacctcaggtcggtaagttctacaatagtcccgtggcgctaggatccggggcgggagctgtacttagcgttccaatcgctgcattgggcgcaaaactgaacact------------------------------------------
>AB703989__NPNP-AlphaNP-Alpha-2NP-Alpha-2.2NP-Alpha-2.2.2NP-Alpha-2.2.2.1NP-Alpha-2.2.2.1.2NP-Alpha-2.2.2.1.2_OTU2
tgtacccattacttatttatcgttgtagttgccgtcaattctactttgttaacaattaactcgggagactatatcttctatactgattgggcctggacatcatttgtagtattctcaattgccaacactttgatgactattgtaggtgcagtgtattatcttacatttactggtgtacctggtacagctacgtactatggtctgattatgcaagtctatacatgggttgcaaaagttgcatggtttgc---acttggctatccagtggatttcatcgttcatccaatgtggattccatcttgtatgttattggacttggcgtattgggcgacgaagaagaataaacactcgctgatattctttggcggagttttagttggaatgtcaatgccactgttcaatatggtgcagttgatgttgatagcagatccactagaaactgcattcaagtatccaagaccaacattaccaccatacatgacgcctatagaaccgcaggtaggtaagttctacaacagcccagtagctctgggagcgggagctggatcggtactagcatgtacatttgcagcattaggctgtaagcttaatacg------------------------------------------
>AB703990__NPNP-AlphaNP-Alpha-2NP-Alpha-2.2NP-Alpha-2.2.2NP-Alpha-2.2.2.1NP-Alpha-2.2.2.1.2NP-Alpha-2.2.2.1.2_OTU3
tgtactcactatttatttatagttgtagttgcagtcaattccactttgttaacaattaactcgggagattatatcttctatacagattgggcttggacatcatttgtggtattttctattgctaacactctgatgactgttgttggtgctgtgtattatcttacatttacaggcgtacctggtacggcaacgtattacggtctgattatgcaagtctatacatgggttgcaaaagttgcatggtttgc---acttggctatccagtggatttcatcgttcatccaatgtggattccatcttgtatgctgttggacttggcgtattgggcaacgaagaagaataaacactcgctgatattctttggtggagtcttagtcggaatgtcaatgccgctgtttaatatggtacagttgatgttgatagcagatccgctagaaactgcattcaagtatccaagaccaacattgcctccatacatgacgccgatagaaccgcaggtaggtaagttctacaatagcccggtagctttgggagcgggagctggatcggtactagcatgtacatttgcagcattaggttgtaagcttaacaca------------------------------------------
>AB703998__NPNP-AlphaNP-Alpha-2NP-Alpha-2.2NP-Alpha-2.2.2NP-Alpha-2.2.2.1NP-Alpha-2.2.2.1.2NP-Alpha-2.2.2.1.2.3NP-Alpha-2.2.2.1.2.3_OTU1
tgtactcactacttgttcatagtagtagttgcagttaactccactttattagtaattaacgcgggggactatatcttctatactgattgggcctggacttcatttgtagtattttccatcgctaacactctcatggttaccgtcggtgctgtgtattatctcacatttacaggtgtacctggtactgcaacgtattatggtctgattatgcaagtctatacatgggttgcaaaagttgcatggtttgg---acttggttatccagtagactttattgttcatccaatgtggattccatcttgtatgctgttggacttggcgtattgggcgacaaagaagaataaacactcgctgatattctttggcggagttttagtcggaatgtcgttcccgctcttcaacatggtacagttaatgttgattgcggatccactagaaactgcattcaagtatccaagaccaacattgcctccatacatgacgcctatagaaccgcaggtaggaaagttctacaatagcccagtagctttgggagcgggagctggagctgtactagcgtgtacgtttgctgcattaggatgtaagcttaatacg------------------------------------------
>AB704000__NPNP-GammaNP-Gamma-2NP-Gamma-2.1NP-Gamma-2.1.2NP-Gamma-2.1.2_OTU1
agtacacactatttgttcattatagtggttgcagttaattctacattgttatcaattaacgcaggtgactacatcttctacactgactgggcttggacttcatttgtggtgttttcaatatcacaaacgttgatgcttgtagtaggtgcatgttattaccttacatttacaggtgttccaggtacagcgacgtactacgctctaattatgacagtatacacatggatagcaaaaggtgcatggttttc---actaggatatccatatgactttattgtaactccagtatggttaccttcagcaatgctgttggacttagtttactgggctacaaagaagaacaagcactccttgatactgtttggcggcgtactagtaggaatgtcattaccgttattcaatatggtaaacttgataacagtagcagacccgcttgaaacggcattcaaatatccgagaccaacattaccaccatatatgacaccgatagaaccgcaggtaggtaagttctataatagtccagtagcgctgggtgcaggtgccggtgcagtattgtcagtcactatggctgcgttgggttgtaaactcactacg------------------------------------------
>AB827247__NPNP-DeltaNP-Delta-1NP-Delta-1.1NP-Delta-1.1.1NP-Delta-1.1.1_OTU3
tgtactcattatgtattcataatagtaatagcagtcaattcaactctacttgcaattaacgcaggtgactatattttctacacagattgggcctggacatcctttgtagtattttccatctcacaaactttgatgcttgctgtaggtgcaacatattacctaacatttacaggagttccaggtacagcaacttactacgcattaatcatgacggtgtatacatggatagccaaaggtgcatggttttc---acttggatatccatatgacttcattgtagtcccagtatggattccctcagcaatgctgttggatttggcatattgggcaacaaaaaggaataaacactctctgatactgtttggtggagtattgtgtggaatgtcattaccgttgttcaatatggtaaacttgatcactgtagcagatccactggaaactgcattcaagtatccacggcctacgttgccaccatacatgacacccatagaaccgcaggtcggaaagttctataacagcccagtagcgcttggcgcaggtgctggagcagtgttagctgtaacgatgacggcgttaggatgtaaactgactacg------------------------------------------
>AB827250__NPNP-ThetaNP-Theta-2NP-Theta-2.1NP-Theta-2.1.2NP-Theta-2.1.2_OTU3
agtactcactacttgttcattatagtagttgcggtaaacggaactctgcttacaattaatgcaggtgactatattttctacacggactgggcttggacttcgtttgtagtattttccatatcacaaacattgatgcttacggtaggcgcagtgtattatctgacatttactggcgttccaggaacagcaacgtattatgcattaatcattacagtgtatacatgggttgcaaaaggtgcatggtttgc---actcggatatccatatgactttatcgttgtaccaatatggttaccatcagcaatgttgcttgatctggcatattgggctacaaagagaaacaagcactcactaattctgtttggcggagtattggtaggtctgtcgttaccattgtttaacatggtaaatctgttaacaattgcagacccgctagaaacggcattcaaatatccacggccaacattgccaccatatatgacgccaatagaaccgcaagttggaaaattctataatagcccggttgcgctgggtgctggtgctggtgcagtattggccgttacgatggcagcgctaggatgtaagctaacaacg------------------------------------------
>AB827257__NPNP-ThetaNP-Theta-2NP-Theta-2.2NP-Theta-2.2_OTU1
tgtacccactatttgttcattatagtagttgcggtaaacggaactctgcttacaattaatgcaggtgactacattttctacactgattgggcctggacttcgtttgtaatattctctatatctcaaacgttaatgcttactgtaggagcttgttattatctaacattcactggcgttccaggaacagctacgtattatgcattaatcattactgtgtatacctgggttgcaaaaggtgcatggtttgc---actcggatatccatatgactttatcgttactccaatatggttaccatcagcaatgctgttggacttggcgtactgggcaacaaaacgaaacaagcactcgttgatactgtttggcggagtactggtaggaatgtcattgccattattcaacatggtaaacctgataacaatagcagacccactagaaacggcattcaaatatccaagaccaacattgccgccatacatgacaccgatagaaccgcaggtcggaaagttctataacagtccggtcgcgcttggtgcaggtgctggagcagtattgtccgttacgatggcagcgttaggatgtaaactaacaacg------------------------------------------
>AB828780__NPNP-EpsilonNP-Epsilon-2NP-Epsilon-2.2NP-Epsilon-2.2_OTU4
tgtactcactatttattcatagtagtagtcgcagtcaattcaactctgctaacaattaacgcaggagactacatcttctatactgattgggcctggacatcgtttgtagtattctcaatatctcaaacacttatgctcactgtaggtgcgtgctattatctcaccttcactggagttccaggaaccgcaacgtattatgcacttatcatgacagtctatacttggattgcaaaaggtgcatggttcgc---attaggttacccatacgacttcatagttacaccagtttggctaccatcagcaatgctgttggatttggcgtactgggcaacaaagaagaataagcactctctgatactgttcggcggagtcttagttggaatgtcattaccactattcaacatggtcaatttgatcacagtggctgatccactagagactgcattcaagtatccaagaccaacgttaccaccatatatgaccccgatagaaccgcaggtaggtaaattctacaacagcccagttgcacttggtgcaggtgctggagcagtattagcctgtacatttgcggctttaggttgtaaacttacaaca------------------------------------------
>AB828929__NSNS-EpsilonNS-Epsilon-1NS-Epsilon-1_OTU2
acaacgcactatctattcatagtagtagtagctgtaaatagtacattattgactataaatgcaggtgactatattttctacactgattgggcttggacttcatttgtagtcttttccatttctcaatctactatgcttgtggtaggagctatatactatatgcttttcacaggagtaccaggaacagcgacatattatgctaccattatgacaatctatacatgggttgcaaagggtgcatggtttgc---tttaggatatccatacgacttcattgtagtaccagtttggataccttctgcgatgttattggaccttacttactgggcaacaagacgaaacaaacatgctgcaataataattggcggaacactagtaggaatgtcattaccagtatttaacatgattaacttgttactggtgaaagatccattggagatggcattcaagtatcctaggcctacgttgcctccgtatatgacgccaatagaacctcaggtcggtaagttctacaacagtccagtagcgttaggtgctggagctggtgccgttctaagtgtgccaatagctgcgctaggtgcaaaactaaatacg------------------------------------------
>AB828950__NPNP-GammaNP-Gamma-2NP-Gamma-2.1NP-Gamma-2.1.3NP-Gamma-2.1.3.2NP-Gamma-2.1.3.2.3NP-Gamma-2.1.3.2.3.1NP-Gamma-2.1.3.2.3.1_OTU3
tgtacacactacttattcatagtagttgttggcgttaactctactttgttaaccattaatgcaggagattacatcttctacactgactgggcttggacttcgtacacggtattttcaatatcgcaaacgttgatgctaattgtaggtgctacgtattacctaacatttacaggcgttccaggcacagcgacgtactacgctctaattatgacagtatacacatgggtagcaaaagccgcatggttttc---gctaggatatccatatgacttcattgtaactccagtttggcttccatcagcaatgctgttggacttggtctactgggcgacaaagaagaacaagcactccttgatactgtttggcggcgtactggtaggaatgtctttaccattattcaacatggtaaacctgataacagtagcagacccactagaaacggcattcaaatatccaagaccaacattgccaccatatatgacaccgatagagccccaggttggtaagttctataacagccccgtagcactcggagccggtgcaagtgcagtattgggatgtacatttgcagcattaggttgtaaactaaacact------------------------------------------
>AB910280__NPNP-EtaNP-Eta-1NP-Eta-1.1NP-Eta-1.1.1NP-Eta-1.1.1.1NP-Eta-1.1.1.1_OTU1
tgtacgcactacttattcatagtagtcgttgcagtcaattcaaccctgcttacaattaacgcaggcgactacatcttctacactgattgggcgtggacttcatacgtggtattctcgatatcacaatcattgatgttagtagtaggtgcaacttactatcttacattcactggagttccagggaccgcaacttactacgcacttattatgaccgtatatacgtgggtcgcaaagggcgcgtggtttgc---attaggttacccatatgacttcatcgttacaccagtttggttaccatcagcaatgttaattgatttggtatactggtctacaaagaagaacaaacactcactgattctgttcggtggtgtgttgtgcggaatgtcactgccattgttcaacatggtaaatctaattaccgtggctgatccattggagactgcattcaaatatccaagaccaactttgcctccatatatgactcctatagaaccccaagttggaaagttctataacagtccagttgcactcggtgcaggcgcaggtgctgtattatcaaccacttttgccgctctgggatgtaaactaaatacg------------------------------------------
>AB918811__NSNS-AlphaNS-Alpha-3NS-Alpha-3.2NS-Alpha-3.2.3NS-Alpha-3.2.3.1NS-Alpha-3.2.3.1.1NS-Alpha-3.2.3.1.1_OTU6
acaacgcactatttgttcatagtagtggttgctgtcaacagcacgctgctaaccatcaacgcaggagactatatcttctacacagactggatgtggacctccttcgtagtgttctctatctcacagtcaactatgcttgctgtgggcgcgatatactacatgctcttcacaggagtacccgggacggccacatactacgcaacaataatgacaatctacacatgggtcgcaaagggtgcatggttcgc---actgggctatccgtacgacttcattgtggttccggtttggataccttcggcaatgctgttggacctaacctattgggccacaagacggaacaagcacgctgcaatcatcatcggtggaacactcgttggcctatcattcccgctgttcaacatggtcaacctgctgcttgtcagggatcctctcgaagtggcattcaagtatccaagaccgactctgcctgcgtacatgacgccgatcgagcctcaggtaggaaagttctacaacagtcctgtagccttgggctcaggagcaggagcggtgctgacagtgccgatcgctgcgttgggtgcgaagcttaacacg------------------------------------------
>AB918819__NSNS-BetaNS-Beta-2NS-Beta-2.1NS-Beta-2.1_OTU2
acaacgcactatctgtttatagtagtagttgctgtgaacagcacactattgactattaacgctggagactatatcttctacactgactgggcatggacttcattcgtggtattttctatctctcaatcgacaatgcttgtggtgggggcaatatactatatgctgtttacaggcgtgccaggtacggctacttattacgcaaccataatgacgatatacacgtgggttgcaaaaggcgcctggtttgc---attaggctacccatacgacttcgttacagtacctgtctggataccttcggcaatgttattggacctgacttattgggcgacaagaaggaataaacacgctgcaattataataggtggaacgctggtaggtttatctcttccgatgttcaacatgataaatctcctgttgatcagagatcccttggaagtagccttcaagtatccgcgtccgacattaccgccatacatgactcctatagaacctcaggtcggtaagttttacaacagtcctgttgccttaggagcaggtgcaggagcagtgctatccgtgccaattgcggcattgggtgctaaactaaacacg------------------------------------------
>AB918892__NPNP-EtaNP-Eta-1NP-Eta-1.2NP-Eta-1.2.1NP-Eta-1.2.1_OTU9
tgtactcactacttattcatagtagtggttgcagtaaactctaccctgctaacaatcaatgcaggtgactacatcttctacaccgattgggcctggacttcgtttgtcatattctcaatatcacaatcgttgatgttggtggttggagcatgttactacctaacattcacgggagtcccaggaacagcaacgtattatgcgttgataatgactgtctacacatgggtagcaaaaggtgcatggtttgc---actcggatatccatatgacttcattgtaacacccgtttggctaccgtcagcaatgttgcttgacttggcatactgggctacaaagaagaacaagcactcgctgattctattcggtggtgtaatgtgtggaatgtcattgccgttgtttaacatggtcaacctcatcactgtggctgatccattagagactgcattcaaatatccaagaccaacgctcgctccatatatgacacctatagaacccgccgtaggcaagttctataacagtccagtcgcattaggtgccggtgcaggtgctgtattatcagtaaccatggccgcattgggatgtaagctgaacacg------------------------------------------
>AB918898__NPNP-EtaNP-Eta-1NP-Eta-1.2NP-Eta-1.2.1NP-Eta-1.2.1_OTU6
tgtactcactacttattcatagtagtggttgcagtaaactctaccctgctaacaatcaacgcaggagactacatcttctatactgactgggcctggacttcgtttgttatattctcaatatcacaaacactgatgttggtggtcggagcatgttactacctaacattcacgggggtcccaggaacagcaacgtattatggactgataatgactgtctacacatgggtagcaaaaggtgcatggtttgc---actcggatatccatacgacttcattgtaacgccaatctggctgccgtcggcaatgttgcttgatctggcatactgggcgacaaagaagaacaagcactcactgattctattcggcggtgtaatgtgcggaatgtcattaccattgttcaacatggtcaacctaatcacagtggctgacccgctagagactgcattcaaatatccaagaccaacgctcgctccatatatgacgcctatagaacccgccgtaggcaagttctataacagtccagtcgcattaggtgccggtgcaggtgctgtattatcagtaaccatggccgcattgggatgtaagctgaacacg------------------------------------------
>AB918914__NSNS-DeltaNS-Delta-1NS-Delta-1.1NS-Delta-1.1.2NS-Delta-1.1.2.1NS-Delta-1.1.2.1_OTU4
actacacactatctattcatagttgtagttgctgtaaatagtacattattgacaatcaacgcaggagactacatattctatacagattgggcatggacatcatttgttgtattctcagtatcccagtcaacaatgcttgtagttggagcaatctattacatgctattcaccggtgtaccagggactgcaacatattatgcaacaatcatgactatctatacatgggtagccaaaggagcttggtttgc---actaggatatccatatgacttcatagtaactccagtttggataccttcagcaatgctgctagatttgacatattgggcaacaagaaggaacaaacatgctgccattataattggcggaacattggtgggactttcattgccaatattcaacatgataaatctgctgctggttagagatccgcttgagatggcattcaagtatcctcggccaacattgcctccatacatgacaccgattgagcctcaggtcggtaagttctacaatagtcccgtggcgctaggatccggggcgggagctgtactcagcgttccaatcgctgcattgggcgcgaagctaaatact------------------------------------------
>AB936823__NPNP-ThetaNP-Theta-2NP-Theta-2.2NP-Theta-2.2.2NP-Theta-2.2.2.1NP-Theta-2.2.2.1_OTU3
tgtactcactacttgttcattatagtagttgcggtaaacggaactctgcttacaattaatgcaggtgactacattttctacactgactgggcttggacatcctttgtaatattctcaatatcacaaacgttgatgcttacagtaggtgcagtttattatctgacatttaccggcgttccaggaacagctacttactatggattaataattactgtgtatacatgggttgcaaaaggtgcatggttttc---actcggatatccctatgactttatcgttacaccagtatggttaccatcctgcatgttgttggatttggcgtactgggcgacgaagagaaataagcactctctgatattgttcggtggagttttagtaggaatgtcattgccattattcaacatggtaaacctaatgctagtggcagacccactagaaacggcattcaaatatccaagacctacattgcctccgtacatgacaccgatagaaccgcaggtcggaaaattctataacagcccagttgcgctgggtgcgggagctggtgcagtattgtccgttacgatggcagcgttaggatgtaaactgactacg------------------------------------------
>AFPU000001__NPNP-GammaNP-Gamma-2NP-Gamma-2.2NP-Gamma-2.2.5NP-Gamma-2.2.5.1NP-Gamma-2.2.5.1_OTU3
tgtactcactacttgttcatagtagtagttgcagttaactctacactgttaacaattaatgcaggagactacattttctatactgactgggcttggacatcgtttacggtattttcaatatcgcaaactttgatgctttgcgtaggtgcaacatattacctaacgtttacaggcgttccaggaacagcgacgtattacgccctaattatgacagtatacacatggatagcaaaaggtgcatggtttgc---tctaggttatccatatgacttcattgtaacaccagtttggttgccatcagcaatgttgcttgatttggcatattgggctacaaagaagaacaaacattcattgatactgtttggcggtgtacttgtaggaatgtctttaccattattcaacatggtaaacctgataacagtagcagacccactagaaacggcattcaaatatccaagaccaacattgccaccatacatgacaccaatagagcctcaagtaggtaaattctataacagtccagtagcactgggtgcaggtgctggtgcagtattgtcagttacgtttacagcattaggttgtaagctaaacact------------------------------------------
>CM001158__NPNP-GammaNP-Gamma-2NP-Gamma-2.2NP-Gamma-2.2.5NP-Gamma-2.2.5.1NP-Gamma-2.2.5.1_OTU7
tgtactcactacttattcatagtagtagttgcagttaactctacactgttaacaattaatgcaggagactacattttctatactgactgggcttggacatcctttgtggtattttcaatatcacaaacattgatgctcgcggtaggtgcaacatactacctgacatttacaggtgttccaggaacagcgacgtattacgccctaattatgacagtatacacatggatagcaaaaggtgcatggtttgc---actaggatatccatatgacttcattgtaacaccagtttggttaccatcagcaatgttgcttgatttagcctattgggccacaaagaagaacaagcactccttgatactgtttggcggcgtactagtaggaatgtctttaccattattcaacatggtaaacctgataacagtagcagacccactagaaacggcattcaaatacccaagaccaacattaccaccatacatgacaccaatagaacctcaagtaggtaaattctataacagtccagtagcactgggtgcaggtgcaggtgcagtattgtcggttacatttacagcattaggttgtaaattaaacact------------------------------------------
>CP002408__NSNS-AlphaNS-Alpha-3NS-Alpha-3.2NS-Alpha-3.2.4NS-Alpha-3.2.4_OTU3
acaacgcactacttgttcatagtagtggttgctgtcaacagcacactgctaaccatcaacgcaggtgactacatcttctacacggactggatgtggacctccttcgtagtattctcgatctcccagtctacaatgctcgtagtgggcgcgatatactacatgctcttcacaggagtaccaggaacggccacatactatgcaacaatcatgacaatctacacctgggttgcaaagggcgcatggttcgc---actcggctacccgtacgacttcatcgtggtgcctgtgtggataccttcagcaatgctgttggatctcacatactgggcaacaagaaggaacaagcacgctgcaatcattatcggtggaacactggttggcctctcgttcccgctgttcaacatggtcaacctgctgctcgtcagagacccgctcgaagtggcattcaagtatccaaggcctacgctgcctgcatacatgacgccaatcgaacctcaggtgggcaagttctacaacagtcctgtagccttgggttcaggagcaggagcagtgctgtcagttcccattgctgcattgggtgcgaagcttaacacg------------------------------------------
>DP000238__NPNP-GammaNP-Gamma-1NP-Gamma-1.1NP-Gamma-1.1_OTU1
tgtacccactacttgttcatagcagtggttgcagtgaattcgaccctgttgacgatcaatgcaggagattacatcttttacaccgactgggcttggacgtcattcacggtattctctatatcgcagacgctcatgctggttgtcggtgcaacgtactacctgacgtttacaggcgtacccggaaccgcgacatactatgccctcatcatgacggtgtatgtatggatagcaaagggcgcatggttcgc---ccttggctacccgtatgacttcatcgcgaccccgatatggcttccatcagcaatgctgttggatctggcatactgggccacgaagcgcaacaagcactcgctgatattgttcggcggtgtcttggtgggcatgtcattaccgctgttcaacatggtaaacctgatcacagtagcagatccgctggagacggccttcaagtatccgaggcccacgctgccaccctacatgactccaatagaacctcaagttggaaagttctataacagtccggtggcgctaggggctggggctggggccgtcttatcggtgacgttcgcggccttgggtgtcaagctcaatacg------------------------------------------
>DQ148527__NPNP-BetaNP-Beta_OTU1
tgtactcactacctcttcattgtggtagttgcagtaaactcgactctattgacaattaacgcaggagactatattttctacacagactgggcttggacatcatttactgtcttttcaatatcacaaacactgatgctagttgtcggtgctacgtattatctgacattcacgggtgttccaggtacggcgacgtactacgccttaatcatgacggtgtatacttggatagccaaaggtgcatggttcgc---attaggatatccatatgacttcattgttactccagtatggttaccatcagcaatgctgttggatttggcatattgggcgacaaagaaaaacaaacactcgttgatattattcggtggtgtactcgtaggaatgtctttaccgttgttcaatatggtaaatctgataacagtggcagatccactagaaacggccttcaaatatccaagaccaacattacctccatacatgacaccaatagaaccgcaggtaggtaaattctacaacagtccggttgcattgggtgcaggagctggtgctgtattgtctgtgacgatggcagcgctgggtgttaaactgaatact------------------------------------------
>DQ148530__NPNP-DeltaNP-Delta-1NP-Delta-1.2NP-Delta-1.2_OTU13
tgtactcactacttattcatagtagtggtagcagtcaactcaactctgcttacaattaatgcaggtgactgtatcttctacacagattgggcttggacatcctttgtagtattttccatctcacaaactttgatgctttgtgttggtgcaacatattacctaacatttactggagttccaggtaccgcaacatactacgcgttaatcatgacggtgtatacatggatagcaaaaggtgcatggtttgc---actcggatatccatatgacttcattgtaacacccgtgtggattccatcagcaatgcttttggacttggcatattgggcgacaaagaagaacaaacactctctgattctgtttggcggagtattgtgtggaatgtcgttaccattgtttaacatggtaaacctgataaccgtagcagatccattggagactgcattcaagtatccaagacctacgttgccaccatatatgacaccgatagaaccgcaggtaggaaagttctataatagcccagttgcgcttggcgcaggtgctggagctgtgttgtctgtaacgtttacggcgttgggatgtaaactgactacg------------------------------------------
>DQ148535__NPNP-BetaNP-Beta_OTU2
tgtactcactacctattcattgtggtagttgcagtaaactcaactctattgacaattaacgcaggagactatattttctacacagactgggcttggacatcatttactgtcttttcaatatcacaaacactgatgctagttgtcggtgctacgtattatctgacattcacgggtgttcctggtacagcgacgtactatgccttgataatgacagtgtatacgtggatagcaaaaggtgcatggtttgc---actgggatatccatatgacttcattgttactccagtatggttaccatcagcaatgctgttggatttggcgtattgggctacaaagaagaacaagcactcgttgatattattcggtggtgtacttgtaggaatgtctttgccgttgttcaatatggtaaatctgataacggtggcagatccactagaaacggccttcaaatatccaagaccaacattacctccatacatgactccaatagaaccgcaagtaggtaaattctacaacagtccggttgcattgggtgcaggagctggtgctgtgttatctgtgacgatggcagcgctgggtgtaaaactgaatact------------------------------------------
>DQ148539__NPNP-BetaNP-Beta_OTU3
tgtactcactacctcttcattgtggtagttgcagtaaactcgactctattgacaattaacgcaggagactatattttctacacagactgggcttggacatcatttactgtcttttcaatatcacaaacactgatgttagtagtcggtgctacgtattatttgacattcacaggtgttccaggtacggcaacatactacgccttaataatgacggtgtatacgtgggtagccaaaggtgcatggtttgc---acttggatatccatacgacttcattgttacccccgtatggttaccatcagcaatgctgttggatttggcatattgggctacaaagaaaaacaaacactcgctaatattattcggcggtgtactcgtaggaatgtctctaccgttgttcaatatggtaaatctgataacggtggcagatccactagaaacggccttcaaatatccaagaccaacattacctccatacatgacaccaatagaaccgcaagtaggtaaattctacaatagtccggttgcattgggtgcgggagctggtgctgttctatctgtaacgatggcagctctgggtgtaaaactgaatact------------------------------------------
>DQ148547__NPNP-DeltaNP-Delta-2NP-Delta-2.3NP-Delta-2.3.1NP-Delta-2.3.1.2NP-Delta-2.3.1.2_OTU1
tgtactcactacttattcatagtagtagttgcagtaaactcaactctgcttacaattaatgcaggagactatatcttctacactgattgggcatggacgtcatatacggtattctcaatttctcaaacgctgatgttaacagtgggggcagtatactaccttacattcacaggtgttgtgggaacagcgacatactatgcattgattatgacggtgtacacgtgggtagcaaaaggagcatggtttgc---ccttggatatccatatgactttatcgtgacaccagtatggatcccatctgctatcttgttagatttggcatattgggcgacaaagaagaacaagcactcgctgatactatttggcggagttttagttggaatgtctttgccactgtttaacatggttaatctaattacagtggcagatccactagagactgcattcaagtatccaagaccaacgttgccaccatacatgacaccgatagagccgcaggtcggaaagttctataatagtccggtcgcgcttggcgcaggagctggtgctgtcttgtcagtcacgtttgccgcgttaggatgtaaactaaccacg------------------------------------------
>DQ148548__NPNP-BetaNP-Beta_OTU4
tgcactcactacctattcattgtggtagttgcagtaaactcgactctattgacaattaacgcaggagactatattttctacacagactgggcttggacatcatttactgtcttttcaatatcacaaacactgatgcttgttgtcggtgctacgtattatctgacatttacaggtgttccaggaaccgcaacgtattacgctctcataatgacagtgtatacgtggatagcaaaaggtgcatggtttgc---actaggatatccatacgacttcattgttactccagtatggttaccatcagcaatgctgttggatttggcatattgggctacaaagaaaaacaagcactcgctgatattatttggcggtgtactggtaggaatgtctttgccgttgttcaatatgattaatctgataacggtcgcagacccactagaaacggccttcaaatatccaagaccgacattacccccatacatgacaccaatagaaccgcaggtaggtaaattctacaatagtccggttgcattaggtgcgggagctggtgctgtattatcggtaacgatggcagcgctgggtgttaagctgaatact------------------------------------------
>DQ148575__NPNP-GammaNP-Gamma-2NP-Gamma-2.2NP-Gamma-2.2.1NP-Gamma-2.2.1.Incertae_sedisNP-Gamma-2.2.1.Incertae_sedis_OTU2
tgtacacactacttattcatagtagtagttgcagttaactcaacactgttaacaattaacgcaggagactacatcttctacactgactgggcctggacttcatacactgtattctcaatttcacaaacattgatgcttacagtaggtgcaacatattacctaacatttacaggtgttccaggaacagcaacgtactacggccttataatgacagtatacacatgggttgcaaaaggtgcatggtttgc---actcggatatccatatgacttcattgttactccaatttggttaccatcagcaatgttgcttgatttggcctattgggcaacaaagagaaacaagcactctctgatactgttcggcggtgtactggtaggaatgtcattaccactattcaacatggtaaacctgatgacagtagcagacccactagaaacggcattcaagtatccaagaccaacattgccaccatacatgactccaatagagcctcaagtaggtaaattctataacagcccggtagcactgggtgcgggagctggtgcagtattgtctgtaacgtttgcagcactaggttgtaaactgacgact------------------------------------------
>DQ148578__NPNP-GammaNP-Gamma-2NP-Gamma-2.2NP-Gamma-2.2.Incertae_sedis.2NP-Gamma-2.2.Incertae_sedis.2_OTU1
tgtacccactacttgttcatagtagtagttgcagttaactcaacactgttaacaattaatgcaggtgactacatcttctacactgactgggcttggacttcgtacacggtattctcaatatcgcaaacgttgatgcttgtagtaggtgcaacatattacctaacatttacaggtgttccaggtacagcaacgtactacggccttattatgacagtatacacatgggttgcaaaaagtgcatggtttgc---acttggatatccatacgacttcattgtaaccccaatttggttaccatcagcaatgttgcttgatctagcttattgggcaacaaagaagaacaagcactctttgatactgtttggcggagtactagtaggaatgtcattaccattattcaacatggtaaacctgataacagtagcagacccactagaaacggccttcaaatatccaagacctacattaccaccatacatgacaccgatagaaccgcaggtaggaaagttctataacagtccagttgcactgggtgctggtgcgggttcagtattgggagtaacgtttgcagcgctaggttgtaaactcaacact------------------------------------------
>DQ148612__NPNP-AlphaNP-Alpha-2NP-Alpha-2.2NP-Alpha-2.2.4NP-Alpha-2.2.4_OTU1
tgtactcactacttattcatagtagtagtcgcagtaaactcaactttgttgacaattaacactggtgactatatcttctatacagattgggcctggacatcattcacaatattttctattggaaatattcttatgatttctgtcggtgcaacatactatctgttgtttacaggcgttccaggaacagcttcgtattatggcctcattatgcagggttatacgggggtggcaaaaggtgcatggtttgc---acttggatatccatacgactttatcgtcacaccaatgtggattccgtcatgcatgttgttagacttggcgtattgggcatcaaagaagaacaagcactcgctgatactgtttggcggcgtacttgtaggaatgtcattcccattgttcaacatggtaaacttgttgacagtcgcagacccactagaaacagcgttcaaatatccaagaccaacgctaccaccatacatggtaccaattgaaccgcaggtcgggaagttctataacagtccggttgcgcttggtgcgggtactggtgcagtattggcagttacgtttacggcgctgggcgctaagctcaatacg------------------------------------------
>DQ148614__NPNP-GammaNP-Gamma-2NP-Gamma-2.2NP-Gamma-2.2_OTU3
tgttcacactacttgttcatagtagtagttgcagttaactcaacactgttaacaattaatgcaggagactacatcttctacactgactgggcttggacttcgtttacggtattctctatatcacaaacgttgatgcttgtagtaggtgcaacatattacctaacatttacaggtgttccaggtacagcaacgtattacggccttatcatgacagtatacacatgggtagcaaaaggtgcatggtttgc---acttggatatccatatgacttcattgttacaccaatttggttaccatcagcaatgttgcttgatctagcatattgggctacaaagaagaacaagcactccttgatactgtttggcggtgtactggtaggaatgtcattaccattgttcaacatggtaaacctgataacagtcgcagacccactagaaacggcattcaaatatccaagaccaacattaccaccatacatgacaccaatagaaccgcaggtgggcaagttctataacagtccagttgcactgggtgctggtgcgggtgcagttttgtcggttacgtttgcagcgttaggttgtaagctaaacact------------------------------------------
>DQ148616__NPNP-GammaNP-Gamma-2NP-Gamma-2.2NP-Gamma-2.2.4NP-Gamma-2.2.4.1NP-Gamma-2.2.4.1_OTU10
tgtacacactacttgttcatagtagtagttgcagtaaactctacactgttaacaattaacacaggtgactacatcttctacactgactgggcttggacatcatacacagtattttcaatcggaaatactttgatgttagtagtaggtgcaacctattatcttacatttacaggtgttccaggaacagcaacgtattacggccttattatgacagtatatacttgggtagcaaagggtgcatggtttgc---acttggatatccatacgacttcattgtaactccaatttggttgccatcggcaatgttgcttgatttggcgtattgggctacaaagaagaataagcactctctgatactgtttggcggtgtacttgtaggaatgtctctaccattattcaacatggtaaacctgatgacagtagcagacccactagaaacggcattcaaatatccgagaccaacattaccaccatacatggtaccaatagaaccccaagtaggtaagttctataacagcccggtagcacttggtgcaggtgctggtgcagtattggcagtaacgtttgcagctttgggttgtaaactcaatact------------------------------------------
>DQ148623__NPNP-AlphaNP-Alpha-2NP-Alpha-2.2NP-Alpha-2.2.3NP-Alpha-2.2.3.2NP-Alpha-2.2.3.2_OTU1
tgtacgcactacttgttcatagtagtcgttgcagtaaactcaaccttgttaacaattaacactggtgactacatcttctacacagactgggcctggacatcttatacagtattttcaattggaaacattttgatggtttcagttggtgctacatattacctcttattcacgggggttccaggaacagctacgtattatggccttattatgcaagtctatacatgggtcgcaaaaggcgcatggtttgc---actaggatatccatatgacttcattgtgactccaatgtggataccgtcgtgtatgttacttgacttggcgtattgggctacgaagagaaacaagcactcgctaatactatttggcggagtacttgttggtatgtcattcccattgttcaacatggtaaacctgttgacagtagcagacccactagaaacggcattcaaatatccaagaccaacactgcccccatacatggtaccaatagaaccgcaggtcggaaagttctataacagtccggtcgcgctgggagctggtgcgggttcagtattggcagtaacgtttacggcgttgggagcaaaactcaacaca------------------------------------------
>DQ148653__NPNP-GammaNP-Gamma-2NP-Gamma-2.2NP-Gamma-2.2.5NP-Gamma-2.2.5.Incertae_sedis.1NP-Gamma-2.2.5.Incertae_sedis.1_OTU1
tgtactcactacttattcatagtagtagttgcagttaactcaacactgttaacaattaatgcaggtgactacattttctatactgactgggcttggacttcgtttacggtattttcaatatcgcaaacattgatgcttgcagtaggtgcaacatactacctgacatttacaggtgttccaggaacagcaacgtactacggcctaattatgacagtatacacatgggtagcaaaaggtgcatggtttgc---actaggttacccatatgacttcattgtaacaccaatttggttaccatcagcaatgttgcttgatttagcctattgggccacaaagaagaacaagcactccttgatactgtttggcggtgtactagtaggaatgtctttaccattattcaatatggtaaacctgataacagtcgcagacccactagaaacggcattcaaatacccaagaccaacattaccaccatacatgacaccaatagaacctcaagtaggtaagttctataacagtccagtagcgctgggtgcaggtgcaggtgcagttttgtcggttacgtttacagcactaggttgtaaactaaatact------------------------------------------
>DQ148655__NPNP-GammaNP-Gamma-2NP-Gamma-2.2NP-Gamma-2.2.5NP-Gamma-2.2.5.1NP-Gamma-2.2.5.1_OTU9
tgtactcactacttattcatagtagtagttgcagttaactcaacactgttaacaattaatgcaggagactacattttctatactgactgggcttggacttcgtttacggtattttcaatatcgcaaacgttgatgctttgtgtaggtgcaacgtattacctaacatttacaggtgttccaggaacagcaacgtattacgccctaattatgacagtatatacatggatagcaaaaggtgcatggtttgc---actaggttatccatacgacttcattgtaacaccagtttggttaccatcagcaatgttgcttgatttagcctattgggcaacaaagaagaacaagcactccttgatactgtttggcggagtactagtaggaatgtctttaccattattcaatatggtaaacctgattacagtggcagacccactagaaacggcattcaaatacccaagaccgacattaccaccatacatgacaccaatagagcctcaagtaggtaaattctataacagtccagtagctctgggtgcaggtgcaggtgcagttttgtcggtaacatttacagcgttaggttgtaaactgaacact------------------------------------------
>DQ148702__NPNP-ZetaNP-Zeta-1NP-Zeta-1_OTU1
tgtactcactacttgtttatcgtagtggttgcagttaactcaactttgttaacaattaacgcaggagactatattttctacacagactgggcttggacatcatatgtagtattttcaatatcacaaactttgatgcttgtggtaggtgcatgctactatctgacatttacaggtgttccgggaacagcaacatattacgcattaattatgacagtgtatacttggatagccaaaggagcatggttctc---actaggatatccatatgacttcattgtcactccagtttggttgccatcagcaatgttgcttgatttggcatactgggctacaaagaagaataagcattcgttgatattctttggaggcgtattgtgtggaatgtctttaccattgttcaacatggtgaatctcctaacagtagcagacccattagaaacggccttcaaatatccaagacctacacttccaccatacatgactccaatagagccgcaagtcggtaaattctataacagtcctgttgcattaggtgcgggtgctggtgcagtactagcatgtacatttgcagcccttggttgtaaactgaacaca------------------------------------------
>DQ148748__NPNP-AlphaNP-Alpha-2NP-Alpha-2.2NP-Alpha-2.2.2NP-Alpha-2.2.2.1NP-Alpha-2.2.2.1.1NP-Alpha-2.2.2.1.1.3NP-Alpha-2.2.2.1.1.3.2NP-Alpha-2.2.2.1.1.3.2_OTU2
tgtacgcactacttattcatagtagtagttgcagtcaattccactttgttaacaattaactcaggagactatatcttctatacagactgggcttggacatcatttgtagtattttcaattgctaatacactgatgacagtggttggcgctgtttactatatcacatttacaggtgttcctggcacaggcgcatattatggcctgattatgcaagtctatacttgggtagctaaagttgcatggtttgc---acttggttatcctgtggatttcattgttcatccaatgtggattccatcttgtatgctattggacttggcgtattgggctacgaagaagaataagcactcgctgatattctttggtggagttttagtcggaatgtcaatgccgctattcaacatggttcaattgatgttgattgcggatccgctagaaactgcattcaagtatccgagaccaacattgcctccatacatgacgccaatagaaccgcaggtcggtaagttctataatagcccggtagcgctgggagcgggagctgggtctgttctgtcggtgacgtttgcagcattgggttgcaagcttaacact------------------------------------------
>DQ148759__NPNP-EpsilonNP-Epsilon-2NP-Epsilon-2.2NP-Epsilon-2.2_OTU10
tgtactcactacttattcatagtagtagtcgcagtcaattcaactttgctaactatcaatgcaggggactacatcttctataccgattgggcctggacatcgtttgtagtattttcaatatctcaaacacttatgctcactgtaggtgcgtgttactatctcaccttcactggagttccaggaaccgcaacgtactacgcattaattatgacagtctatacatggattgcaaaaggtgcatggttcgc---attaggttacccatatgacttcatcgttacaccagtttggctaccatcagcaatgctgttggacttagcgtactgggcaacaaagaagaataagcactctctgatactgttcggcggagttttagttggaatgtcattgccactattcaacatggtcaatttgatcacggtggctgacccactagagactgcattcaagtatccaagaccaacgttaccaccatacatgaccccgatagagccgcaggtaggtaaattctacaacagcccagttgcacttggtgcaggtgctggagcagttctgtcagttacatttgcagccttaggttgtaaactaactaca------------------------------------------
>DQ148761__NPNP-AlphaNP-Alpha-2NP-Alpha-2.2NP-Alpha-2.2.2NP-Alpha-2.2.2.1NP-Alpha-2.2.2.1.1NP-Alpha-2.2.2.1.1_OTU1
tgtactcactacctattcatagtggtagttgcagttaactcaactctgttaacaattaactcaggagactatatcttctatactgactgggcttggacatcattcgtagttttctctatcgccaacactttgatgacggtagtcggagctgtgtattacattacatttacgggtgttcctggtacaggcgcgtattacggcttaataatgcaggtctatacatgggtcgctaaagttgcatggtttgc---acttggttatccggtggatttcattgttcatccaatgtggattccatcatgcatgttattggatttggcatattgggctacgaagaagaataagcactcgctgatattctttggtggagttttagtgggaatgtcaatgccgctcttcaatatggtacaattgatgatgattgcggatccgctagaaactgcgttcaaatatccaagaccaacgttgcctccgtacatgacgccgatagagccgcaggtcggtaagttctacaacagcccggtagctttgggtgctggtgcaggatcggttctgtcagtaacgtttgcagcattgggctgtaagctcaatacc------------------------------------------
>DQ148771__NPNP-GammaNP-Gamma-2NP-Gamma-2.1NP-Gamma-2.1.3NP-Gamma-2.1.3.2NP-Gamma-2.1.3.2.2NP-Gamma-2.1.3.2.2.1NP-Gamma-2.1.3.2.2.1_OTU5
tgtacccactacttattcatagtagtagttgcagttaactcaacactgttaacaattaacgcaggagactacatcttctacactgactgggcttggacttcgtacacggtattttcaatatcgcaaacgttgatgcttatcgtaggtgcaacatattacctaacgtttacaggcgttccaggcacagcaacttactatgccctaattatgacagtatatacttgggtagccaaagccgcatggttttc---acttggttatccgtatgacttcattgtaactccagtttggctaccatcagcaatgctgttggacttagtttactgggcaacaaagaagaacaaacactctttgatactgtttggaggcgtacttgtaggaatgtctttaccattattcaatatggtaaacctgataacagtagcagacccacttgaaacggcattcaaatatccaagaccaacattgccaccatacatgacaccgatagaaccgcaagtaggaaagttctataacagtccagttgcgctcggtgcaggtgcaggtgcagtattaggatgtacatttgcagcattaggttgtaaattgaacact------------------------------------------
>DQ148773__NPNP-DeltaNP-Delta-1NP-Delta-1_OTU2
tgtactcattacttattcatagtagtggtagcagtcaattctactctgcttacaattaatgcaggtgactatatcttctacacagattgggcttggacatcctttgtagtattttccatctcacaaactttgatgctttgtgttggtgcaacatattatcttacatttacaggagttccaggtacagcaacgtattacgcgttgatcatgacggtgtatacatgggtagcaaaaggtgcatggtttgc---actgggatacccatatgacttcattgtaacaccagtatggattccatcggcaatgctgttggacttggcatattgggcaacaaagaagaacaagcactctctgatactatttggcggagtactgtgtggaatgtcattgccattgtttaacatggtaaacctgattacagtagcagatccattggagactgcattcaagtatccaagacctacgttgccaccatacatgacaccgatagaaccgcaggtaggaaagttctataatagcccagttgcgcttggcgcaggagctgatgcagtgttatctgtaacgtttacggcgttaggatgtaaactgactacg------------------------------------------
>DQ148778__NTNT-AlphaNT-Alpha-1NT-Alpha-1.1NT-Alpha-1.1.1NT-Alpha-1.1.1.1NT-Alpha-1.1.1.1.2NT-Alpha-1.1.1.1.2_OTU3
tgtactcactacttattcatagtagtagtagcagtcaactcaacactgttgacaatcaacgcaggagactacatattctatactgactgggcatggacatcttatgtgatatttacactatcacaatcattgatgctcgcagtcggtgcagcatattaccttacgttcactggagttccaggaacggcaacctattatgcactgataatgacagtgtatacctggattgcaaaaggtgcgtggttctc---cttaggatatccatacagcttcatcgttgtaccaatgtggattccatcagcaatattgatggacttggtatattgggcaacaaagagaaacaaacactctttgatcctgataggcggtgtgctatgtggcatgtcaatgtcgttgttcaacatggtgaatctaatcacaatagatgacccacttgagatggctttcaaatacccgagaaccacattgcctccatacatgacaccgatagaaccacaagtagggaagttctacgatagtcctgttgcattaggtgcgggtgctagtgcagttctgacagtaacgatgactgcattaggtaccaaactgacaaca------------------------------------------
>DQ148780__NTNT-AlphaNT-Alpha-1NT-Alpha-1.1NT-Alpha-1.1.1NT-Alpha-1.1.1.1NT-Alpha-1.1.1.1.1NT-Alpha-1.1.1.1.1_OTU2
tgtactcactacttattcatagtagtggtagcagtcaactcgaccttgttgacaatcaacgcaggagactacatcttctatactgattgggcatggacatcttatgtggtatttacactatcacaatcattgatgctcgcagtaggtgcagcatactatctaacgttcactggagttccaggaacggcaacatactatgcactgataatgacagtgtatacgtggatagcaaaaggtgcatggttctc---cttaggatatccgtacagtttcatcgtagtaccaatgtggattccatcagcattactgatggacttggcatattgggcaacaaagagaaacaaacactctttgatcttaataggcggtgtacttgttggaatgtccatggggttgttcaacatgatcaatctaattacaatagatgatcctcttgagactgctttcaaatacccgagaaccacattgcctccatacatgactcctatagagcctcaggtagggaagttctatgatagtccggtcgctttaggtgcaggtgccagtgcagtgttaacggtaacaatgactgcattgggatgcaaactaacaaca------------------------------------------
>DQ148796__NPNP-GammaNP-Gamma-2NP-Gamma-2.2NP-Gamma-2.2.Incertae_sedis.2NP-Gamma-2.2.Incertae_sedis.2_OTU2
tgtacacactacttgttcatagtagtagttgcagttaactcaacactgttaacaattaatgcaggtgactacatcttctacactgactgggcttggacttcgttcacggtattctcaatatcgcaaacgttgatgcttgtagtaggtgcaacatattacctaacatttacaggtgttccaggtacagcaacgtactacggccttattatgacagtatatacgtgggttgcaaaaggtgcatggtttgc---acttggatatccatacgacttcattgtaacaccaatttggttaccatcagcaatgttgcttgatttagcctattgggcaacaaagaagaacaagcactcactgatactgatgggcggagtactagtaggaatgtcattaccattattcaacatggtaaacctgatgacagtagcagacccactagaaacggcattcaaatatccaagaccaacactaccaccatacatgacaccaatagaaccgcaggtaggaaagttctataacagtccagtagcactgggtgcaggtgcgggttcagtgtcggctgttacgtttgcagctttaggttgtaagctcaacaca------------------------------------------
>DQ148802__NPNP-DeltaNP-Delta-2NP-Delta-2.3NP-Delta-2.3.1NP-Delta-2.3.1.1NP-Delta-2.3.1.1_OTU19
tgtactcactacttattcatagtagtagttgcagtaaactcaactttgcttacaattaatgctggagactatatcttctacacagattgggcatggacatcatttactgtattctcaatttcacaaactctaatgttaacggtaggtgcagtatactatctaacgtttacaggcgttgtgggaacagccacatactatgcgttaattatgacagtctatacgtgggttgcaaaaggtgcatggtttgc---actaggttatccatatgacttcattgttacaccagtatggatcccatcggcgatattgttagatttggcgtattgggctacaaagaagaataagcactcgctgatactgtttggcggagttctggtaggaatgtcattaccactgtttaacatggtaaatctgattacagtggcagatccactagagactgcattcaagtatccgagaccaacgttgtcaccatacatgacaccaatagaaccgcaggtcggaaagttctataacagtccagtcgcgcttggcgcaggtgctggtgctgtattgtcagttacgtttgccgcgctaggttgtaaattgactacg------------------------------------------
>DQ148805__NPNP-ThetaNP-Theta-2NP-Theta-2.3NP-Theta-2.3_OTU11
tgtacccactacttattcatagttgtagttgcggtaaactcaacactgttaacaattaatgcaggtgactacattttctacactgattgggcctggacatcatttacggtattctctatatcgcaaactttgatgttaactgtcggagcttgttattatctaacattcactggcgtaccaggaacagcgacgtactatgctctgattatgacagtatacacgtggattgcaaaaggtgcatggtttac---actcggatatccatatgacttcattgtaacaccagtatggttgccatcagcaatgctgttggacttggcgtattgggcgacaaagaagaataaacactcgttgatactgtttggcggagtattggtaggaatgtcattgccattgttcaacatggtaaatctgataacagtagcagacccactagaaacggcattcaaatatccaaggccaacattgccaccatacatgacaccgatagagccgcaggtcggaaaattctataacagtccggtcgcgcttggtgcaggtgctggtgcagttttgtccgttacgtttgcagcgttaggatgtaaactaacaacg------------------------------------------
>DQ148810__NPNP-DeltaNP-Delta-1NP-Delta-1_OTU3
tgtactcactacttattcatagtagtagtagcagtcaattcaactctgctcacaattaatgcaggtgactatatcttctacacagattgggcttggacatcctttgtagtattttcaatctcacaaactttgatgctttgtgtaagtgcgacatattaccttacatttacaggagttccaggtaccgcaacgtattacgcgttgatcatgacagtgtatacatggatagcaaaaggtgcatggtttgc---actaggatatccatatgactttattgttacaccagtgtggattccatcagcgatgctgttggacttggcatattgggcaacaaagaggattaagcactctctgatattgttcggcggcgtattgtgtggaatgtcattgccattgttcaacatggtaaacctgattacagtagcggatccattggagactgcattcaagtatccaagacctacgttgccaccatacatgacaccgatagaaccgcaggtaggaaagttctataatagcccagttgcgcttggcgcaggagctggagctgtgctgtcagtaacgtttacggcgttgggatgtaaactgactacg------------------------------------------
>DQ148813__NPNP-DeltaNP-Delta-1NP-Delta-1.2NP-Delta-1.2_OTU14
tgtactcactacttattcatagtagtggtagcagtcaatacaactctgcttacaattaatgcaggtgactatatcttctacacagattgggcttggacatcctttatagtattttctatctcacaaactttgatgctttgtgtaggtgcaacatattacctaacatttaccggagttccaggtaccgcaacatactacgcgttaatcatgacggtgtatacatgggtagcaaaaggtgcatggtttgc---actaggatatccatatgacttcattgtaacaccagtgtggattccatcagcaatgctgctggacttggcatattgggcgacaaagaagaacaagcactcactgatattattcggcggggtattgtgtggaatgtcgttgccattgtttaacatggtaaacctgattacagtagcggatccattggagactgcattcaagtatccaagacctacgttgcctccatacatgacaccgatagaaccccaagtagggaagttctacaatagcccagttgcgcttggcgcaggtgctggagctgtgctgtctgtaacgtttacggcgttgggatgtaaactgactacg------------------------------------------
>DQ148816__NSNS-BetaNS-Beta-1NS-Beta-1.1NS-Beta-1.1_OTU1
acaacgcattatctgttcatagttgtcgtagctgttaacagcacgctgctgactatcaattcaggagactacatattctacactgattgggcttggacttcattcgtcgtgttctctatagcacagtcgacgatgcttgttgtaggtgccatctactacatgttgtttacgggggtgccagggacagcaacctattatgccaccataatgacgatatacacatgggttgcaaaaggggcttggtttgc---tcttggatatccatacgacttcattgcggttccggtttggattccatctgcaatgttgctggacctgtcttactgggcaacaagaaggaacaaacatgctgctatactgataggaggttctttggttggactttcactgccgttgtttaacatgatcaacctcctgaccatacgtgatccgctggaaatggcattcaagtatcctaggccaacactgcctccgtacatgacaccgatcgaaccacaagtaggtaaattctacaatagtccagtagccttaggagcaggcgcaggggccgtgctatctgtgcctatagccgctttgggcgcaaaactcaatagg------------------------------------------
>DQ148840__NPNP-EpsilonNP-Epsilon-2NP-Epsilon-2_OTU1
tgtactcactacttattcatagtagtagtcgcagttaactcaactttgctaacaattaacgcaggagactatatcttctacactgattgggcctggacatcgtttgtagtattctcaatatctcaaacattgatgctcgcagtaggtgcgtcatattatctgaccttcactggagttccaggaaccgcaacgtattatgcgctcattatgacagtctacacttggattgcaaaaggtgcatggttcgc---attaggttacccatacgacttcatcgttacaccagtttggctaccgtcagcaatgctgttggacttggcgtactgggcaacaaagaagaataagcactctctgatactgttcggcggagtcttagttggaatgtcgttaccactgttcaacatggtcaatttgatcacagtggctgacccactagagactgcattcaagtatccaagaccaacgttaccaccatacatgacaccgatagagccgcaggtaggtaaattctacaacagcccagttgcacttggtgcaggtgctggagcagttctgtcagttacgttcacagccttaggttgtaaactaacaacg------------------------------------------
>DQ148869__NSNS-AlphaNS-Alpha-3NS-Alpha-3.2NS-Alpha-3.2.3NS-Alpha-3.2.3.1NS-Alpha-3.2.3.1.2NS-Alpha-3.2.3.1.2_OTU1
acaacacactatttgttcatagtagtggttgctgttaatagcacactgctaacgatcaacgcaggagattatatcttctacacagactggatgtggacctccttcgtagtgttctcggtctcgcagtcaactatgcttgctgtgggcgccatatactacatgctcttcacaggagtacctggaacggccacatactacgccacaatcatgacaatctacacatgggtcgcaaagggcgcatggttcgc---actgggctatccgtacgacttcattgtggttccggtttggataccttcagcaatgctgttggatcttacatactgggctacaagacggaacaagcacgctgcaatactcatcggcggatcactcgttggcctatcgttcccgctgttcaacatggtcaatctgctgctcgtcagggatccactcgaagtggcattcaagtatccgagaccgactctgcctgcgtatatgactccgatcgagcctcaggtaggtaagttctacaacagtcctgtagccttgggctcaggagcaggagcggtgctgacagtgccgatcgctgcgttgggtgcgaagcttaacacg------------------------------------------
>DQ148874__NSNS-AlphaNS-Alpha-3NS-Alpha-3.2NS-Alpha-3.2_OTU4
acaacgcactacttgttcatagtggtggttgctgtcaacagcacactactaaccatcaacgcaggtgactacatcttctatacagactggatgtggacctccttcgtggtcttctcggtctcacaatctacgatgctcgcagtgggagccatatactatatgctcttcacaggagttccgggaacagccacctactacgccacaatcatgacaatctatacatgggttgcgaagggcgcatggttcgc---actgggatatccgtacgacttcatcgtggtaccaatttggataccttcagcaatgctattggacctaacatactgggcaacacgacgcaacaagcacgctgcaataatcattggaggaacactgattggcctctctttcccgctgttcaacatggtcaatctgctgctcgtgagggacccgctagcagtagcattcaagtatccaaggcctacgctccccgcatacatgactccgatcgagcctcaggtaggaaagttctacaatagtcctgtcgccttgggttcaggcgctggagcagtgctaacagtaccgatcgctgcgttgggcgcgaaacttaatact------------------------------------------
>DQ148875__NSNS-AlphaNS-Alpha-3NS-Alpha-3.2NS-Alpha-3.2.3NS-Alpha-3.2.3.1NS-Alpha-3.2.3.1.7NS-Alpha-3.2.3.1.7_OTU7
acaacgcactatttgttcatagtagtggttgctgtaaacagcacgctgctaaccatcaacgcaggagactatatcttctacacagactggatgtggacctccttcgtagtattctcggtctcgcaatcgacgatgcttgcggtaggcgcgatatactacatgctcttcacaggagtacctggaacggccacatactacgccacaattatgacaatctacacctgggtcgcaaagggtgcatggtttgc---actgggctatccgtacgacttcattgtcgttccgatttggataccttcagcaatgctgttggatctcacatactgggctacgaggcggaacaagcacgctgcaatcctcatcggtggatcactgattggtctatcgttcccgctgttcaacatggtcaatctgctgctcgtcagggacccactcgaagtggcattcaagtatcctagaccgacactgcccgcgtacatgactccgatcgagcctcaggtaggtaagttctacaatagtcctgtagctttgggctcaggagcaggagcggtgctgacagtgccgatcgctgcgttaggtgcgaagcttaacacg------------------------------------------
>DQ148902__NSNS-BetaNS-Beta-1NS-Beta-1.2NS-Beta-1.2_OTU3
acaacgcattatttgttcatagtcgtcgtagctgtcaacagcacgctactgactattaattcaggagactacatattctacactgattgggcttggacttcattcgtcatcttctctatagcgcagtcaacgatgcttgttgtgggtgccatctattacatgttgtttacgggagtgccagggacagcgacctactatgctactataatgacgatttatacatgggttgcaaaaggggcttggtttgc---tcttggatatccatacgacttcattgcagtaccggtctggattccatctgcaatgttgctggacctgtcttactgggcaacaagaaggaacaaacacgcggcgatactaataggaggaacattagttggactctcactgccgatgtttaacatgatcaacctattgactatacgcgatccgctagaaatggcattcaagtatcctagaccaacactgcctccatacatgaccccgatagaaccacaagtcggtaagttctataatagtccagtagccttaggagccggcgcgggagccgtgctatcagtacctatagcggctttaggtgcaaaactcaatacg------------------------------------------
>DQ278502__NSNS-EpsilonNS-Epsilon-2NS-Epsilon-2.1NS-Epsilon-2.1_OTU3
acaacgcactatctattcatagtagtagttgctgttaacagtacattattgactatcaacgcaggtgactatatcttctataccgattgggcttggacttcatttgttgtgttttctatttcacaatctactatgcttgtggtaggagcgatttattatatgctcttcacaggagttccaggtacagctacatactatgctacaatcatgactatatatacatgggttgcaaaaggtgcatggttcgc---tttgggatatccatacgatttcatagtagtaccagtttggattccttcggcaatgctattagacctatcatattgggcaacaaggagaaacaaacatgctgcaattctgattggtggaacactagttggaatgtctcttccagtattcaatatgataaacctcttattggttaaggatccgttagaaatggcatttaagtaccctagacccacgttaccaccgtatatgacgccaatagaaccccaggtcggtaagttctataacagtccagtagcattaggtgcgggagctggggcagtgcttagtgttccgatagcagcattgggagctaaattaaacaca------------------------------------------
>DQ278570__NPNP-GammaNP-Gamma-2NP-Gamma-2.2NP-Gamma-2.2.2NP-Gamma-2.2.2.1NP-Gamma-2.2.2.1_OTU2
tgtacacactacttattcatagtagtagttgcagttaactcaacactgttaacaattaatgcaggtgactacattttctatactgactgggcttggacatcgtttacggtattctcaatatctcaaacgttgatgcttgttgtaggtgctacatactacctaacatttacaggcgttccaggaacagcaacgtactacggccttatcatgacagtttacacatgggtagcaaaaggtgcatggtttgc---actcggatatccatatgacttcattgtaacaccaatatggttaccatcagcaatgctgttggacttagtgtattgggccacaaagaagaacaaacattcattgatattaatgggcggagtactcgtaggaatgtcactaccattgttcaacatgattaacctcataacagtggcagacccactagaaacggccttcaaatatccaaggccaacattgccaccatacatgacaccaatagaacctcaagtaggtaaattctataatagcccagttgccttaggcgcaggagcaggtgcagtattgggaacaacatttgcagctcttggatgtaagctaaacact------------------------------------------
>DQ304880__NSNS-ZetaNS-Zeta-Incertae_sedis.2NS-Zeta-Incertae_sedis.2_OTU1
acaactcattatttgttcatagttgttgttgctgtaaacagtacgttgcttacaatcaacgcaggagattatatcttctacactgactgggcatggacatcatttgtcgtattttcaatatctcagtcaacaatgcttgtggtaggagctatatactatatgctgttcacaggagtacctggtaccgccacgtattacgcaactataatgataatatatacttgggttgcaaaaggagcatggttcgc---tttgggttatccatatgactttatagtcgttcctgtttggataccttcagctatgttattggatctgtcgcactgggcaacgagaagaaacaaacatgctgcaattcttattggtggtgtgctagttggaatgtcattgcccttatttaacatgattaacttattgttagtctctgatccattagaaatggcattcaaatatccacgtccaacattaccaccatatatgactccaattgaacctcaggttggtaaattctacaacagtcctgttgccttgggtgcgggtgctggtgcagttctatgtgtgcctatcgcagctttgggtgctaagttaaacact------------------------------------------
>DQ312283__NSNS-GammaNS-Gamma-2NS-Gamma-2.2NS-Gamma-2.2.1NS-Gamma-2.2.1_OTU1
acaacgcactatctattcatagttgtagtcgccgtaaatagcactctactaactattaatgcaggagactatatcttctacaccgactgggcttggacttcattcgtagtattttcgatctcacaatctaccatgcttgcagtaggagcgatatactacatgctgttcacaggagttccaggaaccgccacatattatgcaacaattatgacgatctatacatgggttgcaaaaggtgcatggtttgc---attaggatacccatatgacttcgtgacaacaccagtatggataccatcagcaatgttgttagatcttacatattgggctacaagacgcaacaagcatgccgctataattattggcggaactttgataggtttgtcacttccgatgttcaacatgataaacctattgttgataagggacccactggaagtcgccttcaagtatccgagacccacacttcctccatatatgacacctattgaacctcaggtaggaaaattctacaatagtcctgttgcattaggttctggtgcaggagcggtgttaactgtgccaatagcggcgctaggtgctaaattaaacacg------------------------------------------
>DQ312287__NSNS-BetaNS-Beta-2NS-Beta-2.2NS-Beta-2.2_OTU3
acaacgcactatctattcatagttgtagtcgccgtaaacagcactctactaacaattaatgcaggtgactatatcttctacaccgactgggcttggacttcattcgtagtattttcgatctcacaatccactatgcttgtggtgggggcaatatactatatgctgtttacaggcgtgccgggtaccgctacttactatgcaaccattatgacgatatacacatgggttgcaaaaggcgcctggttcgc---attaggctacccatacgactttgtaacagtacctatctggataccttcggcaatgttattagacctgacttattgggcgacaagaaggaataagcatgctgctatactaattggcggaacgctagtaggcctatctctcccaatgttcaatatgatcaaccttttactgatcagagatccattagaggtagccttcaagtatccacgtccgacattgccaccatacatgactccaattgaacctcaggtaggtaaattctacaatagtcctgtagccttaggagcaggcgcgggagcagtgctatcagtaccaattgcggctttaggtgctaaacttaatacg------------------------------------------
>DQ312291__NSNS-BetaNS-Beta-2NS-Beta-2.2NS-Beta-2.2_OTU4
acaacgcactatctgtttatagtagtagttgctgtaaatagcacactattgactattaatgctggagactatatcttctacactgattgggcatggacgtcattcgtcgtattctctatctcccaatcgacaatgcttgtggtgggggcaatatactatatgctgtttacaggcgtgccgggtaccgctacttactatgcaaccattatgacgatatacacatgggttgcaaaaggcgcctggttcgc---attaggctacccatacgactttgtaacagtacctatctggataccttcggcaatgttattagacctgacttattgggcgacaagaaggaataagcatgctgctatactaattggcggaacgctagtaggcctatctctcccaatgttcaatatgatcaaccttttactgatcagagatccattagaggtagccttcaagtatccacgtccgacattgccaccatacatgactccaattgaacctcaggtaggtaaattctacaatagtcctgtagccttaggagcaggcgcgggagcagtgctatcagtaccaattgcggctttaggtgctaaacttaatacg------------------------------------------
>DQ500964__NSNS-GammaNS-Gamma-2NS-Gamma-2.2NS-Gamma-2.2.1NS-Gamma-2.2.1.Incertae_sedis.1NS-Gamma-2.2.1.Incertae_sedis.1_OTU1
acaacgcactatctattcatagttgtagtcgccgtaaatagcactctactaacaattaatgcaggagactatatattctacaccgactgggcttggacttcgttcgtagtattttcgatctcacaatctactatgcttgcagtaggagctatatactatatgctattcacaggagttccaggaaccgcaacatattatgcaacaattatgacgatctatacatgggtcgcaaaaggtgcatggtttgc---attaggatatccatatggcttcataacagtgccagtatggataccatcggcaatgctattagatcttacatactgggccacaagacgcaacaagcatgctgccataattattggcggaactttgataggtctgtcactgccattgtttaacatgataaatctattgttggtacctgacccactggaatcggcttttaagtatcctagacccacacttcctccatatatgacacctattgagccccaggttggtaagttctacaatagccctgtagcgttaggttctggtgcaggcgcggtgctaactgtgccaatagcggcgctaggtgctaaattaaacacg------------------------------------------
>DQ500981__NSNS-AlphaNS-Alpha-3NS-Alpha-3.2NS-Alpha-3.2_OTU1
acaacgcactacttgttcatagtagtagttgctgtcaacagcacactgctaaccattaacgcaggagactatatcttctatacagactggatgtggacctccttcgtagtattctccatctcgcaatctactatgcttgcggtgggcgcggtgtactacatgctcttcacaggagtaccaggaacagctacatactatgccacaatcatgacaatctacacatgggttgcaaagggcgcatggttcgc---actgggctatccgtacgacttcatcgtggtgcctatttggataccctcggcaatgttgttggaccttacatactgggcaacaagaaggaacaagcacgctgcaatcctcatcggtggatcactgattggcctctcgttgccgctgttcaacatggtcaatctgctgctcatcagagacccgcttgaagtcgcgttcaagtatccaaggccgacgctgcctgcatacatgacgccgatcgagcctcaggtgggcaagttctacaacagtcctgtagccttgggtgcaggtgcaggagcagtgctgacggttccgatcgctgcattgggtgcgaagcttaacacg------------------------------------------
>DQ500996__NSNS-BetaNS-Beta-1NS-Beta-1.Incertae_sedisNS-Beta-1.Incertae_sedis_OTU1
acaacgcattatctgttcatagttgtagtagctgtgaacagtacgcttctgactattaatgctggagactacatattctacactgattgggcatggacatcatttgttgtgttctcgatatcgcaatcaactatgcttgttgtgggtgcgatctattacatgttgtttacaggggtgccaggaacagcaacctattatgccacaatcatgactatatatacttgggttgcaaagggggcttggtttgg---tcttggatatccatacgacttcattgccgtacctgtatggataccatctgcaatgttgctggacctgtcgtactgggcaacaagaagaaataagcatgcggcgatactgataggaggagcgttagtcggactctcgctgccactgtttaacatgatcaacctattgactataagagacccattggaaatggcctttaagtatccaaggccaacactacctccctacatgaccccgatcgaaccacaggttggcaaattctataatagcccggtagccttgggagctggcgcgggagcagtactatctgttccgatagcagctttaggcgcaaaactcaacaca------------------------------------------
>DQ501002__NPNP-AlphaNP-Alpha-1NP-Alpha-1_OTU1
tgtacccattacttgtttattgtagtggttgcagttaattcgaccctcttgacaatcaatacaggagattacatcttctatactgactgggcttggacatcatatacggtattttcaatcggaaatattcttatggtttctgtaggtgctacatattacctaacatttacaggagttccaggaaccgcgtcatattatggattgattatgacagtgtatacatgggtagcaaaaggtgcatggtttgc---actaggatatccatacgacttcattgtaacgccagtttgggctccatcatgtttcttgttggatctagtatattgggctacaaagaagaacaaacactcattgattctaatgggtggtgttctagttggaatgtcattcccactgtttaacatgatcaacttgttgactgtcgctgaccccctagaaacggcattcaaatatccaagaccaacactaccaccatacatggtaccaattgaaccgcaagtaggaaagttctataacagtcctgttgcacttggtgcaggtgctggttcagtcttggcagtaacattcacagcgttgggttgtaaacttaacacg------------------------------------------
>DQ501004__NSNS-AlphaNS-Alpha-3NS-Alpha-3.2NS-Alpha-3.2.3NS-Alpha-3.2.3.1NS-Alpha-3.2.3.1.6NS-Alpha-3.2.3.1.6.2NS-Alpha-3.2.3.1.6.2_OTU2
acaacgcactatttgttcatagtagtcgttgctgtcaacagcacgctgctaaccatcaacgcaggagactatatcttctacacagactggatgtggacctcttttgtagtgttctcgatctcacagtcaacgatgcttgctgtgggtgcgatatactacatgctcttcacaggagtaccaggaacggccacatactacgccacaatcatgacaatctacacatgggtcgcaaagggtgcatggttcgc---actgggctatccgtacgacttcattgtagtccctgtctggataccctcagcaatgctgatggatctttcgtattgggctacaaggcggaacaagcacgctgcaatcctcatcggtggatcactggttggcctatcactcccgttattcaatatggtcaacctgctgctcatcagagatccacttgaagtggcattcaagtatcctagaccgacgctgcctgcatatatgactccaatcgagcctcaggtaggtaagttctacaacagtcctgtagccctgggctcaggagcaggagcggtgctgacagtgccgatcgctgcgttaggtgcgaaacttaacacg------------------------------------------
>DQ501018__NPNP-DeltaNP-Delta-2NP-Delta-2.3NP-Delta-2.3.2NP-Delta-2.3.2.2NP-Delta-2.3.2.2_OTU3
tgtactcactacttattcatagtagtggtagcagtaaactcaactctgctaacaattaacgcaggtgactatatcttctataccgactgggcctggacatcatacaccgtattttcaatttcacaaactttgatgttaacggtaggtgcagtatactaccttacatttacgggagtaccaggaacggcaacctattacgggttgataatgacggtatacacatgggtagctaaaggcgcatggttcgc---attaggatatccgtatgactttattgttacaccagtttggattccatcagcaattctgttggatctggcatattgggcaacaaagaagaacaagcactcactgatattgttcggtggagtattggtcggaatgtcattaccactgttcaacatggtaaatctaatgacagtagcagacccactggagactgcattcaagtatccaagaccgacgttacctccatacatgacgccgatagaacctcaggtcggaaagttctataacagtccagttgcgctaggcgcaggtgctggtgctgtcttgtcggttacgttcgcggcattaggctgtaagctgacaacg------------------------------------------
>DQ501025__NPNP-GammaNP-Gamma-1NP-Gamma-1.2NP-Gamma-1.2_OTU1
tgtacacactacttattcatagtagtagttgcagtaaactcgaccctgttaacaattaacgcaggagattacatcttctatactgattgggcctggacatcatacacggtattctctatatcgcaaactttgatgctcactgtaggtgcaacatattacctaacatttacaggcgttccaggaaccgcaacgtattacgggttaattatgacagtgtatacatgggtagcaaaaggcgcatggttcgc---actaggttatccatatgacttcatcgtaacaccagtatggttaccatcagcaatgctgttggacttggcatattgggctacaaagagaaacaagcactcgctgattctgttcggaggtgtgctagttggaatgtcattaccgctgttcaacatggtcaacttaatcacggtcgcagacccacttgaaacggcattcaagtatccaagaccaacattaccaccatacatgactccgatagaaccgcaagtcggtaaattctataacagcccggtagcactgggtgctggagctggtgcagtattgtcggtaacgtttgcagcgttgggtgttaaactcaatacg------------------------------------------
>DQ501044__NSNS-AlphaNS-Alpha-3NS-Alpha-3.1NS-Alpha-3.1.1NS-Alpha-3.1.1.3NS-Alpha-3.1.1.3_OTU4
acaacgcactacttgttcatagtggtggttgctgtcaatagcacactgctaaccatcaacgcaggagactatatcttctacacagactggatgtggacatcatttgtggtattttcgatctctcaatctacaatgctcgcggtgggagcgatatactatatgctgttcacaggagttccaggaactgccacatattacgccacaatcatgaccatctacacttgggtcgccaagggtgcatggtttgc---gttgggctatccctatgacttcattgtagtacctatttggataccatcggcaatgctcttagatctaacatactgggctacaagaaggaacaaacacgctgctataatcataggtgggacgctagttggcctatcattaccgctgttcaatatggtcaacctgctgctcataagggatccactggaggtggcattcaaatatccaaggcctacactgccagcatatatgactcccatcgaacctcaggtcggcaaattctacaacagtcctgttgccttgggagcaggcgcgggagcagtgctgacggttccaatagctgcgttaggtgcaaagctcaatacg------------------------------------------
>DQ501046__NSNS-AlphaNS-Alpha-3NS-Alpha-3.2NS-Alpha-3.2.3NS-Alpha-3.2.3.Incertae_sedis.1NS-Alpha-3.2.3.Incertae_sedis.1_OTU1
acaacgcactatttgttcatagtagtcgttgctgtcaacagcacgctgctaaccatcaacgcaggagactatatcttctacacagactggatgtggacctccttcgtagtattctcggtctcgcagtcgacgatgctcgctgtgggcgcggtttactacatgctcttcacaggagtaccaggaacggccacatactacgccacaatcatgacaatctacacgtgggtcgcaaagggcgcctggtttgc---actgggctatccgtacgacttcattgtggtacctgtatggataccttcagcaatgctgctggatctctcctactgggctacaagaaggaacaagcacgctgcaatactgataggcggatcgctggttggactctcgttcccgctgttcaacatggtcaacctgctgctcgtaagggacccgctagaagtggcgttcaagtatcctagaccgacgctgcctgcgtacatgactccgatcgaacctcaggtaggtaagttctacaacagtcctgtagccttgggttcaggcgcatcagcagtgctgacagtaccgatgactgcgttgggcgcaaaacttaacacg------------------------------------------
>DQ501058__NSNS-GammaNS-Gamma-2NS-Gamma-2.2NS-Gamma-2.2.1NS-Gamma-2.2.1.Incertae_sedis.2NS-Gamma-2.2.1.Incertae_sedis.2_OTU1
acaacgcactatttattcatagttgtagtcgcagtaaacagcactctactaacaattaattcaggagactatatcttctacaccgactgggcttggacttcattcgtagtattttcgatcgcacaatctaccatgcttgcggtaggagcgatatactacatgctctttacaggagttccaggaaccgccacatattatgcaacgattatgacgatatatacatgggttgcaaaaggtgcatggtttgc---attaggatatccgtatgacttcgtgacaacaccagtatggataccatcagcaatgttgttagatcttacatattgggctacaagacgcaacaagcatgctgctataattattggcggaactttgataggtctgtcacttccgttgttcaacatgataaacttactgttagtaagggacccactggaagtcgcctttaagtatccaagacccacacttcctccctatatgacacctatagagccccaggtcggtaaattctacaatagtcctgtagcactaggttctggtgcaggagcagtgttaactgtcccaatagctgcgctaggtgctaaattaaacaca------------------------------------------
>DQ501061__NPNP-GammaNP-Gamma-2NP-Gamma-2.2NP-Gamma-2.2.1NP-Gamma-2.2.1.Incertae_sedisNP-Gamma-2.2.1.Incertae_sedis_OTU1
tgtacgcactacttattcatagtagtagttgcagttaactctacactgctaacaattaacgcaggtgactacatcttctacactgactgggcctggacttcgttcactgtattctcaatttcacaaacgttgatgcttacagtaggtgcggtgtattacctaacatttacaggtgttccaggaacagcaacgtattacggccttataatgacagtatacacatgggtagaaaaaggcgcatggtttgc---actcggatatccatatgacttcattgttactccaacttggttaccatcagcaatgttgcttgatttggcctattgggcaacaaagagaaacaagcactctctgatactgtttggcggtgtactggtaggaatgtcattaccactattcaatatggtaaacctgataacagtagcagacccactagaaacggcattcaagtatccaagaccaacattgccaccatacatgactccgatagaacctcaagtaggtaaattctataacagcccggtagcgctgggtgcaggagctggtgcagtattgtcggtaacgtttgcagcattaggttgtaaattaacaact------------------------------------------
>DQ501069__NPNP-DeltaNP-Delta-2NP-Delta-2.2NP-Delta-2.2.Incertae_sedisNP-Delta-2.2.Incertae_sedis_OTU2
tgtactcactacttattcatagtagtagttgcagtcaattcaaccctgttaacaattaatgcaggagactatatcttctacacagattgggcttggacatcatacgtagcattctcaatttcacaaacattgatgctaacggtaggagcatgttactaccttacatttaccggtgttccaggaacagcaacgtattatgcattgattatgacagtgtacacatgggtcgcaaaaggtgcatggtttgc---actaggatatccatatgacttcattgtcactccagtatggttaccatcagcaatgctgttggacttggcatattgggccacaaagaagaacaagcactcgttgatactgtttggcggagtactggttggaatgtcattgccactgtttaacatggtaaatctcataacagtagctgacccgctagagactgcattcaagtatccaagaccaacgctaccaccatacatgacgccgatagaaccgcaggtaggaaagttctataacagcccagtcgcgcttggcgcaggagctggagctgtcttgtcagtcacgtttgccgcattagggtgtaaactgactacg------------------------------------------
>DQ501070__NPNP-AlphaNP-Alpha-2NP-Alpha-2.2NP-Alpha-2.2.3NP-Alpha-2.2.3.2NP-Alpha-2.2.3.2_OTU2
tgtacgcactacttgttcatagtagtagttgcagtaaactcaaccctgttaacaattaacactggtgactacatcttctatactgactgggcctgggcgtcttacacagtattctcaattggaaacattctcatgatttcagttggtgctacgtattacctcttattcacaggagttccaggaacagctacgtattatggcctaattatgcaagtctatacatgggtcgcaaaaggcgcatggtttgc---acttggatatccatatgactttattgtaactccaatgtggataccgtcgtgtatgttactggacttggcgtattgggctacgaagagaaacaagcactcgttaattctatttggcggagtacttgttggtatgtccttcccgttgttcaacatggtaaacttgttgacagtagcagacccactagaaaccgcattcaaatatccaagaccaacactaccaccatacatggtaccaatagaaccgcaggtcggaaagttctacaacagtccggtcgcgctgggagctggtgctggttcagtattggctgtaacgtttacggcgttgggagcaaaacttaacacg------------------------------------------
>DQ501094__NSNS-AlphaNS-Alpha-3NS-Alpha-3.1NS-Alpha-3.1.1NS-Alpha-3.1.1.3NS-Alpha-3.1.1.3_OTU1
acaacgcactacttgttcatagtggtggttgctgtcaatagcacgctgttaaccatcaacgcaggggactatatcttctacacagactggatgtggacatcttttgtagtattttcgatctctcaatctacaatgctcgtagtaggagcaatatactatatgctgttcacaggagttccaggaactgctacatattatgccacaatcatgaccatctacacttgggtcgccaagggtgcatggtttgc---gttaggctatccctatgacttcattgtagtacctatatggataccatcagcaatgctgttggacctaacatattgggctacgagaaggaacaaacacgccgctataatcataggaggaacactggttggcctgtcaatgccgctgttcaatatggtcaacctgttgctcataagggatccgcttgaagtggcattcaaatatccaaggcctacactgccagcatatatgacacctatcgaacctcaggtaggcaagttctacaatagtcctgtagctttgggtgcaggcgcaggagcagtgctgtcggttccaattgcagcgttaggtgcaaagctcaacaca------------------------------------------
>DQ501146__NPNP-DeltaNP-Delta-2NP-Delta-2.3NP-Delta-2.3.1NP-Delta-2.3.1.2NP-Delta-2.3.1.2_OTU2
tgtactcactacttattcatagtagtagttgcagtaaactcaactctgcttacaattaatgcaggagactatatcttctacactgattgggcatggacgtcatatacggtattctcaatttctcaaactctgatgttaacagtaggggcagtatactaccttacgtttacgggtgttgtgggaacagcgacatactatgcgttaatcatgacggtgtacacgtgggtagctaaaggagcatggtttgc---tcttggatatccatatgactttatcgtgacaccagtttggatcccgtctgccatcttgttagatttggcgtactgggcaacaaagaagaacaagcactcgctgatactgtttggcggagttttagttggaatgtcattgccactgtttaacatggtaaatctcatgacagtagcagatccactagagactgcattcaagtatccaagaccaacgttgccaccatacacgacaccgatagaaccgcaggtcggaaagttctataacagtccggtcgcgcttggcgcaggagctggtgctgtcttgtcagttacgtttgccgcgttaggatgtaaactaaccacg------------------------------------------
>DQ501167__NPNP-AlphaNP-Alpha-1NP-Alpha-1_OTU11
tgtactcactacttgtttattgtagtggttgcagttaactcgaccctcttgacaatcaatacaggagattacatcttctatactgactgggcttggacatcatatacagtattttcaatcggaaatattcttatgatttctgtaggtgctacatattacctaacatttacaggtgtaccaggaacagcatcgtattatggattgattatgacagtgtacacgtgggtagcaaaaggtgcgtggtttgc---acttggatatccatacgacttcattgtgacgccagtttggcttccatcatgcatgttgttggatctcgcgtattgggcgacaaagaggaacaaacactcattgattctaatgggtggcgttcttgttggaatgtcattcccactgtttaacatgatcaacttgttgacggtcgcagacccactagaaacggcattcaaatatccaagaccaacactaccaccatacatggtcccaattgaaccgcaagtaggaaagttctataacagtcctgttgcgctgggcgctggtgctggttcggtcttggcagtaacattcacagcgttgggttgtaaactaaacacg------------------------------------------
>DQ534701__NSNS-GammaNS-Gamma-2NS-Gamma-2.2NS-Gamma-2.2.3NS-Gamma-2.2.3_OTU3
acaacgcactatctattcatagttgtagttgcagtaaacagcacgctattgacaattaatgcaggagactatatcttctacacagactgggcctggacttcatttgtagtattttcgatttcacaatcgactatgcttgcagtaggggctatatactatatgctctttacaggtgttccaggaaccgctacatactatgcaaccattatgacaatctacacatgggttgcaaagggcgcgtggtttgc---attaggatacccaatggacttcgtaacagtaccaatatggataccctcggcaatgttgttggatcttacatattgggctacaaggcgcaataaacacgccgccattatcattggtggaactctaattggcctttcgctcccaatgttcaacatgataaatctattgctgataagggacccgctagaggttgcattcaagtatccaagacccacacttcctccttatatgacaccaattgagccccaggtcggtaaattctacaacagtccagtagcattgggttcaggtgcaggagcagtgctaacagtgccaatagcggcattaggtgcaaaactgaacacg------------------------------------------
>DQ534856__NSNS-AlphaNS-Alpha-3NS-Alpha-3.2NS-Alpha-3.2.3NS-Alpha-3.2.3.1NS-Alpha-3.2.3.1_OTU1
acaacgcactatttgttcatagtagtggttgctgtcaacagcacgctgctaaccatcaacgcaggagactatatcttctacacagactggatgtggacctccttcgtagtattctcggtctcgcaatcgacaatgcttgcggtaggcgcgatatactacatgctcttcacaggagtacctggaacggccacatactacgccactatcatgacaatctacacatgggtcgcaaagggtgcatggtttgc---actgggctatccgtacgacttcattgtggttccgatttggataccttcagcaatgctgttggatctcacatactgggctacgaggcgggacaagcacgctgcaatcatcatcggtggaacactggttggcctatcgttcccgctgttcaacatggtcaacctgctgctcgtcagggacccgctagaggtggcattcaagtatcctagaccgacactgcctgcttacatgactccgatcgagcctcaggtaggtaagttctacaacagtcctgtagccctgggctcaggagcatcggcggtgctgacagtgccgatcgctgcgttgggtgcgaagcttaacacg------------------------------------------
>DQ672639__NSNS-AlphaNS-Alpha-3NS-Alpha-3.2NS-Alpha-3.2.3NS-Alpha-3.2.3.2NS-Alpha-3.2.3.2_OTU1
acaacgcactatttgttcatagtagtggttgctgtcaacagcacactgctaaccatcaacgcaggagactatatcttctacacagactggatgtggacctccttcgtagtattctcggtctcgcagtcgacgatgcttgcggtgggcgcgatatactacatgctcttcacaggggtacctggaacggccacatactacgccacaatcatgacaatctacacatgggtcgcaaagggtgcatggttcgc---actgggctatccgtacgacttcattgtagtgccgatctggataccttcagcaatgctgttggatctgtcctactgggctacaaggcggaacaagcacgctgcaatcatcatcggcggaacactggttggcctatcgttcccgctgttcaacatggtcaatctgctgctcgtcagggatccgctggagacggcattcaagtatcctagaccgacactgccagcgtacatgactcccatcgaaccccaggtaggcaagttctacaacagtcctgtcgccctgggttcaggtgcatcggcagtgctgacggttccgatggctgcgttgggcgcaaaacttaacacg------------------------------------------
>DQ672640__NPNP-EtaNP-Eta-1NP-Eta-1.2NP-Eta-1.2.2NP-Eta-1.2.2.1NP-Eta-1.2.2.1_OTU4
tgtactcactacttgttcatagtagtggttgcagtcaactcgaccctgcttacaattaacgcaggcgactacatcttctacactgactgggcctggacttcgtttgtcgtattctcaatatcgcaaacgttgatgttggtagtcggcgcagcctactatctcacattcactggagttccaggaacggcaacgtattacgcgttgatcatgaccgtctatacgtgggttgccaaaggtgcatggttttc---actcggttacccatatgacttcattgtcacgccggtctggctaccatcagctatgttgatggatttggcatactgggcaacaaagaagaacaagcactcactgatcctattcggtggtgtcatggcaggactgtcattaccattgttcaacatggtaaacctgatcacggttgccgacccattagagactgcattcaaatatccaagaccaactttgccaccatacatgactccaatagagcctgccgtaggcaagttctataacagtccagttgcactcggtgcaggagcaggtgctgtattgtcagttaccatgtgcgcactgggatgtaagctgaacacg------------------------------------------
>DQ672661__NSNS-AlphaNS-Alpha-3NS-Alpha-3.2NS-Alpha-3.2.3NS-Alpha-3.2.3.2NS-Alpha-3.2.3.2_OTU6
acaacgcactatttgttcatagtagtggttgctgtcaacagcacactgctaaccatcaacgcaggagactatatcttctacacagactggatgtggacctccttcgtagtattctcggtctcgcagtcgacgatgcttgcggtgggcgcgatatactacatgctcttcacaggggtacctggaacggccacatactacgccacaatcatgacaatctacacatgggtcgcaaagggtgcatggttcgc---actgggctatccgtacgacttcattgtagtgccgatctggataccttcagcaatgctgttggatctgtcctactgggctacaagacggaacaagcacgctgctatcatcatcggtggaacactggttggcctatcgttcccgctgttcaacatggtcaacctgctgctcgtcaaggacccgttggagacggcattcaagtatcctagaccgacactgccagcgtacatgactccgattgaacctcaggtaggcaagttctacaacagccctgtcgccttgggttcaggtgcaggagcggtgctgacggttccgatggcagcactgggtgcaaagcttaacacg------------------------------------------
>DQ672687__NSNS-AlphaNS-Alpha-3NS-Alpha-3.2NS-Alpha-3.2.3NS-Alpha-3.2.3_OTU3
acaacgcactatttgttcatagtagtggttgctgtcaacagcacgctgctaaccatcaacgcaggagactatatcttctacacagactggatgtggacctccttcgtggtattctcggtctcgcagtcgacgatgcttactgtgggcgcgatatactacatgctcttcacaggagtacccggaacggccacatactacgccacaatcatgacaatctacacatgggtcgcaaagggcgcatggttcgc---actgggctatccgtacgacttcattgtggtgccggtgtggataccttcagcaatgctgttggatctctcctactgggctacaaggcggaacaagcacgctgcaatactgataggtggatcgctggttggcctatcgttcccgctgttcaacatggtcaacctgctgctcgtcagggacccgctcgaagtggcgttcaagtatcctagaccgacactgcctgcgtacatgactccgatcgagccccaggtaggcaagttctacaacagtcctgtcgccttgggttcgggtgcaggagcggtgctgacggttccgatggctgcgttgggcgcgaaacttaacacg------------------------------------------
>EF207211__NSNS-AlphaNS-Alpha-3NS-Alpha-3.2NS-Alpha-3.2.3NS-Alpha-3.2.3.1NS-Alpha-3.2.3.1.Incertae_sedisNS-Alpha-3.2.3.1.Incertae_sedis_OTU1
acaacgcactatttgttcatagtagtcgttgctgtcaacagcacgctgctaaccatcaacgcaggagactatatcttctacacagactggatgtggacctccttcgtagtgttctccgtatcgcaatcaacaatgcttgcggtaggcgcgatatactacatgctcttcacaggagtaccagggacggccacatactacgccacaatcatgacaatctacacatgggtcgcaaaaggtgcatggtttgc---actcggctatccgtacgacttcattgtggtccccgtttggataccttcggcaatgctgttggatcttacatactgggctacaaggcggaacaagcacgctgcgatcatcatcggtggaacactggttggcctatcgttcccactgttcaacatggtcaatctgttgctcatcagagatccgctcgaagtggcattcaagtatccaagaccgacactgcctgcgtacatgacgccaattgagccccaggtagataagttctacaatagtcctgtagccctgggctcaggagcaggagcggtgctgacagtgccgatcgctgcattgggtgcaaagttaaacacg------------------------------------------
>EF207217__NSNS-AlphaNS-Alpha-3NS-Alpha-3.2NS-Alpha-3.2.1NS-Alpha-3.2.1.1NS-Alpha-3.2.1.1.1NS-Alpha-3.2.1.1.1_OTU1
acaacgcactacctattcatagtagtcgttgctgtcaacagcacgctgctcaccatcaacgcaggagactacatcttctacacagactggatgtggacatccttcgtggtattttcgatctcacagtcgactatgctcgctgtgggtgcgatatactacatgttgttcacgggcgtgcccggcactgcaacatactatgccacaatcatgactatctacacatgggtcgcaaagggcgcatggtttgc---tcttggctatccgtacgacttcattgtggtgccaatatggattccgtcggctatgcttatggacctctcgtactgggcgacaagacgcaacaagcacgctgccatactcattggcggtacgctggttggcctatccttcccgctgttcaacatggtcaacctgttgctcatcagggacccgctcgaggtggccttcaagtatccgagaccgacactgccagcgtacatgacgcctatagagcctcaggtagggaagttctacaactcgcctgtcgccctggcttcaggtgctggtgcagtgctaacggtgcccatagctggtttgggtgcgaagcttaacacg------------------------------------------
>EU025140__NPNP-AlphaNP-Alpha-1NP-Alpha-1_OTU7
tgtactcactacttgtttattgtagtggttgcagttaattcgaccctcttgacaatcaatacgggagattacatcttctatactgactgggcttggacgtcatttgtagtattttcaattggaaatgtccttatggtttctgtaggtgctacatattacctaacatttacaggtgttccaggaacagcatcgtattatgggttgattatgacagtgtatacatgggtagcaaaaggtgcatggtttgc---acttggatatccatatgacttcattgtaacgccagtttgggctccatcatgtttcttgttggatctcgtatattgggctacaaagaagaacaaacactcattgattctaatgggtggtgttctagttggaatgtcattcccactgtttaatatgatcaacttgttattggtcgcagacccactagaaacggcattcaaatatccaagaccaacaatgccaccatacatggtaccaattgaaccgcaggtaggaaagttctataatagtcctgttgcgctgggtgctggtgctggtgcagtcttgggagtaacatttacggcgttgggttgtaaacttaacacg------------------------------------------
>EU025141__NPNP-EpsilonNP-Epsilon-2NP-Epsilon-2.1NP-Epsilon-2.1_OTU2
tgtactcactacttgttcatagtagtagtcgcagtcaattcaactctgcttacaattaacgcaggagactacatcttctatactgattgggcctggacatcgtttgtagtattctcaatatctcaaacattgatgctcgctgtaggtgcagcatattatctgaccttcactggagttccaggaaccgcaacgtattatgcccttatcatgacagtctacacttggattgccaaaggagcatggttcgc---attaggttacccatacgactttattgttacaccagtttggctaccgtcagcaatgctgttggacttagcatactgggcaacaaagaagaataagcactctctgatactatttggcggagtcttagttggaatgtcattgccactattcaacatggtcaatttgatcactgtggcagacccactagagactgcattcaagtatccaagaccaacgttaccaccatacatgactccgatagagccgcaggtaggtaagttctataacagcccagttgcacttggtgcaggagctggtgcagtacttgcatgtactttcacggctctaggttgtaaactaacaacc------------------------------------------
>EU025142__NPNP-AlphaNP-Alpha-2NP-Alpha-2.2NP-Alpha-2.2.4NP-Alpha-2.2.4_OTU2
tgtactcactacttattcatagtagtagtcgcagtaaactcaactttgttaacaattaacactggtgactatatcttctatacagactgggcctggacatcatatacagtgttctccattggaaatattctaatgatttctgttggtgcgacctattacctgttatttacaggagttccaggaacagcttcgtattatggcctaattatgcaagtatatacatgggtggcaaaaggtgcatggtttgc---acttggatatccatacgacttcattgtaacaccaatgtggattccgtcgtgcatgttgttagacttggcgtattgggcatcaaagaagaacaagcattcgctgatactgtttggcggtgtacttgtaggaatgtcattcccattgtttaacatggtaaacttgttgacagtcgcagacccactagaaacagcgttcaaatatccaagaccaacactaccaccatacatggtaccaattgaaccgcaggtcggaaagttctataacagtccggttgcgcttggtgcaggtactggtgctgtcttggcagttacatttacggcactgggtgctaaactcaatacg------------------------------------------
>EU025146__NPNP-AlphaNP-Alpha-2NP-Alpha-2.2NP-Alpha-2.2.4NP-Alpha-2.2.4_OTU3
tgtactcactacttattcatagtagtagtcgcagtaaactcaactttgttgacaattaacactggtgactatatcttctatacagactgggcctggacatcatatacagtgttctccattggaaatattcttatgatttctgttggtgcaacatattatctgttattcacaggggttccaggaacagcttcgtattatggcctaattatgcaggtatatacttgggtggcaaaaggtgcatggtttgc---acttggatatccatacgactttattgtaacaccaatgtggattccgtcatgcatgttattagacttggcgtattgggcatcaaagaagaacaagcactcgctgatactgtttggcggtgtacttgtaggaatgtcattcccgttgttcaacatggtaaacttgttgacagtcgcagacccactagaaacagcgttcaaatatccaagaccaactctaccaccatacatggtaccaattgaaccacaggtaggaaagttctataacagtccggttgcacttggtgcgggtactggtgctgtcttggcagttacgtttacggcactgggtgctaaactcaatacg------------------------------------------
>EU025180__NPNP-DeltaNP-Delta-1NP-Delta-1_OTU12
tgtactcattacttattcatagtagtggtagcagtcaactcgactctgcttacaattaacgcaggtgactatatcttctacacagattgggcttggacttcctttgtagtattttcaatatcacaaactttgatgcttgtggtaggtgcaacatactatcttacatttacaggagttccaggtaccgcaacgtactacgggttaatcatgacagtgtacacgtgggtagcaaaaggtgcatggtttgc---actcggatatccatatgacttcattgtaacaccggtatggattccatcagcaattctgttggacttggcatattgggcaacaaagaagaacaagcactctctgatactgtttggcggagtactgtgtggaatgtcattgccattgtttaacatggtaaacctgattacagtagcggatccattggagactgcattcaagtatccaagaccaacgttaccaccatatatgacaccgatagaaccgcaggtaggaaagttctataatagcccagttgcgcttggcgcaggagctggagctgtgttggctgtaacgtttgcggcgttaggatgtaaactgactacg------------------------------------------
>EU025186__NPNP-DeltaNP-Delta-2NP-Delta-2.3NP-Delta-2.3.2NP-Delta-2.3.2.3NP-Delta-2.3.2.3_OTU1
tgtactcactacttattcatagtagtagttgcagtaaactcaacactacttaccattaacgcaggagactacattttctacaccgattgggcctggacatcttatacagtattctcaatctcacaaactttgatgttaacagtgggagcagtatactatcttacatttactggtgttccaggaaccgcaacgtattacgcgctgatcatgacagtgtatacgtgggtcgccaaaggggcatggtttgc---tctaggttatccatatgactttattgtcacaccagtttggattccatcagcaatgctgttggatttggcatattgggcgacaaagaagaacaagcactctctgatactgttcggcggtgtattggtaggaatgtcgttaccgttgttcaatatggtaaacctaatgacagtcgcagacccactggaaactgctttcaagtatccaagaccaacattaccaccatacatgacaccgatagaaccgcaggtcggaaagttctataacagtccggtcgcgctaggtgcaggtgcaggtgctgtcttgtcggttacgtttgccgcgctaggctgtaagcttaacacg------------------------------------------
>EU049826__NPNP-EpsilonNP-Epsilon-1NP-Epsilon-1_OTU1
tgtacacattacttgttcatcgtagttgtggctgttaattccacactattgacaattaatgctggtgactatatcttctatactgattgggcatggacttcatttgtggtattctcaatatcgcaaactttgatgttggctgttggagcttcgtattatcttacgtttactggagttcctggaactgctacatattatgcgttgattatgactgtttacacttggatagctaagggtgcatggtttgc---attaggttatccttacgacttcattgtcacgcctgtatggattccatctgctatgttgttagatttagcttattgggcaacaaagaagaataaacactcgttgatattatttggcggtgtgcttgtaggaatgtcgttgccactattcaatatggtaaatttaattactgtggaagacccactagaaaccgcgttcaagtacccacgaccgacattacctccatatatgactccaatagaacctcaagtaggaaagttctataatagtcctgttgctttaggtgcaggtgctggtgcagtactggctgttacatttactgcattgggatgtaaattaacaacg------------------------------------------
>EU049828__NPNP-ThetaNP-Theta-4NP-Theta-4.2NP-Theta-4.2_OTU6
tgtacccactacttgttcatagtggtagtcgcagtcaactccacactgctgacgatcaacgcaggagactacatcttctacaccgattgggcatggacatcatacgtgatattctccatatcgcaaacactgatgctcgtagtaggtgcaacgtactacttgacatttacaggggtaccaggaacagctacgtattactgtctgataatgaccgtgtatacgtgggtagccaaaggcgcatggtttgc---gcttggatatccctacgacttcatagtgacgccagtctggttgccgtcaggaatgttacttgacttggtatactgggccaccaaaaagaacaagcacagtctgatactgttcggaggtgtgctggtgggaatgtccctgccgttgttcaatatggtgaacttgatcacagtggcggacccgcttgaaacagcattcaagtatccaagaccgacgttgccaccatacatgaccccaatagaaccacaggtaggcaagttctacaacagcccggtcgcgctcggtgcaggagctggtgcagtattgtctgtaaccatggctgcgctgggctgtaagctgaatacg------------------------------------------
>EU049833__NPNP-ThetaNP-Theta-4NP-Theta-4.2NP-Theta-4.2_OTU2
tgtacccactacttgttcatagtggtcgttgcggtaaactctacactgctgactatcaacgccggagactacatcttctacaccgattgggcatggacatcctacgtgatattctcaatatcgcagacgctgatgctagtagtaggtgcaacgtactatttgacatttaccggagtgccggggaccgcgacgtattactgcctgataatgacagtgtatacgtgggttgccaagggtgcctggttcgc---tttggggtacccctacgacttcatagtaacgccggtctggttgccgtcaggaatgttacttgacttggtatactgggcaaccaagaagaacaagcacagtctgatattattcggaggtgtgctggtgggaatgtcacttcccctgttcaacatggtcaacttgattaccgtagcggatccgcttgaaacagcgttcaagtatccaagacccacattaccttcatacatgacgccaatagaaccccaagtaggcaagttctataacagcccggtcgcgcttggtgcaggtgcaggagcagtgttatctgtgacaaaggctgcactgggctgtaaactgaataca------------------------------------------
>EU049835__NPNP-EpsilonNP-Epsilon-1NP-Epsilon-1_OTU3
tgtacacattatttgttcatcgtagttgtggcggttaattccacactattgacaattaatgctggtggctatatcttctatactgattgggcatggacatcatttgtggtattctcaatatcgcaaacgttgatgctagctgttggagcttcgtattatcttacatttactggggttcctggaactgctacgtattatgcgttgattatgactgtttacacttggattgctaaaggtgcatggtttgc---attaggttatccgtatgatttcattgtcacccctgtatggattccatcggctatgttattagatttagcttattgggcaacaaagaagaacaaacactcgttgatattattcggcggtgtgcttgtaggaatgtcattacctttgttcaatatggtaaatttaattactgtggaagatccactagaaaccgcattcagataccccagaccaacattacctccatatatgactccgatagaacctcaagtgggcaaattctataatagtccggttgctttaggtgcaggcgctggtgcagtactcgctgttacatttactgcattaggttgtaaattaacaacg------------------------------------------
>EU049836__NPNP-GammaNP-Gamma-1NP-Gamma-1.1NP-Gamma-1.1_OTU3
tgtactcactacttgttcatagtagtagttgcagtaaactcaactctgttgaccattaatgctggagactatatcttctacaccgattgggcatggacatcatacaccgtattctccatatcgcaaacgttgatgcttgttgttggcgcaacatactatcttacgtttacgggagttcctggcactgcaacatattatgccctaatcatgactgtgtacacttgggtcgctaaaggcgcatggttcgc---acttggctatccatacgacttcattgtgacaccagtctggttaccgtcggcaatgcttcttgatctagcatattgggcgacgaagagaaacaaacactcgctgattctgtttggcggtgtgcttgttggaatgtcattacctctcttcaatatggtcaatctactcacagtcgctgatccactggaaactgcgttcaagtatccaagacccacactacctccgtacatgactccaatagaaccccaagtgggtaaattctataacagtccggtagcgttaggtgcgggagctggcgccgtattgtcggtcactatggccgcgttgggcgtcaaactcaatacg------------------------------------------
>EU049837__NPNP-GammaNP-Gamma-2NP-Gamma-2.1NP-Gamma-2.1_OTU1
tgtacgcactacttgttcatagtagtggttgcagttaactctacactgttaacgattaatgcaggagactacatcttctacaccgactgggcttggacttcgtacacgatattctctatatcgcagacgttgatgcttgtcgtaggtgctacatactaccttacgttcacaggcgttccaggtacagcgacgtactacgccctgattatgacggtatacacgtggattgccaaaggcgcatggttcgc---actgggctatccgtatgacttcattgtgacccctgtctggttgccatcagcaatgctgttggacctggtctactgggctacaaagaagaacaaacactcgttgatactgttcggtggcgtactggtaggaatgtcgttaccattgttcaacttggtaaacctgataacagtagcagacccactagagacggccttcaaatatccgaggccaacactaccaccatacatgacgccgatagaaccgcaggtaggaaagttctataacagtccggtcgcgttaggtgcgggagctggagctgtattgtcggtgacgttcacggcgttgggctgtaagctcaatact------------------------------------------
>EU049838__NPNP-ThetaNP-Theta-4NP-Theta-4.2NP-Theta-4.2_OTU7
tgtacccactacttgttcatagtggtagttgcagtcaactccactcttctgactatcaacgcaggagactacatcttctacaccgattgggcttggacgtcatacgtgatattctcaatatcgcagacgcttatgctcgtagtaggtgcaacgtattacttgacatttacaggggtaccaggaacagccacgtactactgtctgataatgacggtgtatacgtgggtggccaagggcgcatggtttgc---gcttggatatccatacgacttcatagtgacaccagtctggttgccgtcaggaatgttacttgacttggtatactgggccaccaagaagaacaaacacagtctgatactgttcggaggtgtgttggtaggcatgtccttgccgttgttcaacatggtgaacttgatcacagtggcagacccgcttgaaacggcgttcaagtatccaagaccgacattgccgccatacatgacgccaatagaaccgcaggttggcaagttctacaacagcccggtagcgctcggcgcaggagcaggtgcagtactatctgtaaccatggtcgcgttgggctgcaaactgaatacg------------------------------------------
>EU049840__NPNP-GammaNP-Gamma-1NP-Gamma-1.1NP-Gamma-1.1_OTU2
tgtactcactacctgttcatagtggtagttgcagtcaactcgaccctgttaacgatcaatgcaggagactatatcttctacaccgactgggcctggacatcatacacggtattttcaatatcgcagactttgatgcttgttgtaggtgcgacgtattatctgacgttcaccggtgtcccaggaacggctacgtactacgccctaatcatgacggtgtatacgtgggtggcgaagggcgcatggtttgc---gctaggctatccgtacgacttcatcgtgacccctgtatggctgccatcggcaatgctgctggatttggcatactgggctacgaagagaaacaagcactcgctgatactgtttggcggtgtgttggtaggaatgtcgctgccgttgttcaacatggtcaacctgataacggttgcagacccgttggagacggcattcaagtatccaagaccgacacttccaccatacatgacgccgatagaaccgcaggtaggcaagttctacaatagcccagttgcgctgggtgcgggagctggtgctgtgttgtcagtcactatggcagcactgggtgttaagctgaacacc------------------------------------------
>EU099945__NPNP-DeltaNP-Delta-1NP-Delta-1.2NP-Delta-1.2_OTU9
tgtactcactacttattcatagtagtagtagcagtcaattcaactctgcttacaattaatgcaggtgactatatcttctacacagattgggcttggacttcctttgtagtattttctatctcacaaactttgatgctttgtgtaggtgcaacatattacctaacatttacaggagttccaggtacagcaacatactacgcgttgatcatgacggtgtatacgtgggtagcaaaaggtgcatggtttgc---actcggatatccatatgacttcattgtaacaccagtatggattccatcagcaatgcttttggacttggcatattgggcgacaaagaagaacaaacactctctgatactattcggcggagtattgtgtggaatgtcgttaccattgtttaacatggtaaacctgattacagtagcggatccattggaaactgcattcaagtatccaagacctacgttgccaccatacatgacaccaatagaacctcaggtaggaaagttctataacagcccagttgcgcttggcgcaggagctggagcagtgttatctgtaacgtttacggcgttgggatgtaaactgactacg------------------------------------------
>EU099948__NPNP-DeltaNP-Delta-2NP-Delta-2.1NP-Delta-2.1.2NP-Delta-2.1.2_OTU4
tgtacacactacttattcatagtggtagtcgcagtcaactcaactttactaacaattaatgcaggagattatatcttctacaccgattgggcttggacatcatttgtagtactctctatatcgcaaacattgatgcttacggtaggagcagtatactatcttacatttactggtgttccaggaaccgctacgtactatgcattaattatgacagtgtatacttgggtagccaaaggtgcatggtttgc---actaggttatccatatgacttcattgtcactccagtatggattccatcagcaatgttgttggacttggcatattgggctacaaagaagaacaaacactcgctcattctgtttggtggagttatggtcggaatgtcgttaccgttattcaacatagtaaatttgatcacggtagcagatccgcttgagactgcattcaaatatccaagacccacgttaccaccatatatgacaccgatagaaccacaggtaggaaagttctacaatagtccagttgcacttggtgcaggagctggtgctgtgttgtcggttacgtttgctgcgttaggttgtaagcttaacaca------------------------------------------
>EU099957__NSNS-AlphaNS-Alpha-3NS-Alpha-3.2NS-Alpha-3.2.3NS-Alpha-3.2.3.1NS-Alpha-3.2.3.1.1NS-Alpha-3.2.3.1.1_OTU8
acaacgcactatttattcatagtagtggttgctgtcaacagcacgctgctaaccatcaacgcaggagactatattttctacacagattggatgtggacctccttcgtagtattctctgtctcgcagtcaacgatgcttgctgtgggtgcgatatactatatgctcttcacaggagtaccagggacggccacatactacgccacaatcatgacaatctatacttgggtcgcaaagggtgcatggttcgc---actgggctatccgtacgacttcattgtggtgccggtttggataccgtcagcaatgctgatggatcttacctactgggctacaagacggaacaagcacgctgcaatcatcatcggtggaacactagttggcctatcgttcccgctgttcaacatggtcaacctgctgctcatcagggatccgcttgaagtggcatttaagtatccaagaccgacactgcctgcgtacatgacgccgatcgagcctcaggtgggcaagttctacaatagtcctgtagccctgggctcaggagcaggagcggtgctgacagtgccgatcgctgcgttgggtgcgaagcttaacacg------------------------------------------
>EU099963__NTNT-GammaNT-Gamma_OTU3
tgtactcactacttgtttattgtagtggttgcagtcaactctaccttgttgacaattaacgctggagactacatattctatacagactgggcatggacatcctttgtgatattctcaatatcacagacgctcatgttaggagtcggcgcagcatactacctgacgtttactggagttccaggaacagcaacatactatgcgctgataatgacagtgtatacgtgggttgcaaaaggagcatggtttgc---attaggatatccatatgacttcattgtgacaccagtatggattccatcagcggtgttgatggatttggtgtactgggcaacaaagaagaacaagcactcactgatcctaatgggcggcgtgctcgttggattgtctctaccactgtttaacatggtaaatctcttgctggtcgcagacccgttagagactgcgttcaaatatccaagaccaacattgcctccgtacatgactccaatagaaccacaagtaggaaagttctataacagtccagtagcgctaggtgcgggtgctggtgctgtattgtcagttacgatgacagcgttaggctgcaagctgactaca------------------------------------------
>EU125510__NPNP-GammaNP-Gamma-1NP-Gamma-1_OTU7
tgcacgcactacttattcatagtagttgttgcagtaaactcgaccctgttaacaattaacgcaggagattatatcttctatactgattgggcctggacttcgtttacggtattctctatatcgcaaactttgatgcttgttgtaggtgcaacatattaccttacatttacaggcgttccgggaacagcaacgtattacgcgctgattatgacagtgtatacgtgggtagcaaaaggcgcatggttcgc---attaggttatccatatgacttcattgtaacgccagtatggttaccatcagcaatgctgttggacttagcgtattgggcgacaaagagaaacaagcactcgctgatactgtttggcggtgtgttagttggaatgtcattgccactgtttaacatggtcaacttgatcacggtcgcagacccactagaaacggcattcaaatatccgagaccaacattaccaccatacatgactccgatagaaccgcaggtaggtaagttctataacagcccggtagcactgggtgcgggagctggtgcagtattgtctgtcactatggcagcgttgggagttaaactcaacact------------------------------------------
>EU125512__NPNP-GammaNP-Gamma-1NP-Gamma-1.2NP-Gamma-1.2_OTU2
tgcacgcactacttgttcatagtagtagttgcagtaaactcgaccctgttaacaattaacgcaggagactacatcttctatactgattgggcctggacatcatacacggtattctctatatcgcaaactttgatgctcactgtaggtgcaacatattatcttacatttacaggcgttccaggaaccgcaacgtattatgggttaattatgacagtgtatacgtgggtagcaaaaggcgcatggttcgc---attaggttatccatatgacttcattgtaacaccagtatggttaccatcagcaatgctgttggatttggcgtattgggcaacaaagagaaacaagcactcgctgattctgtttggcggtgtgttagttggaatgtcattaccgctgttcaacatggtcaacttgatcacggtcgcagacccactagaaacggccttcaaatatccaagaccaacattaccaccatacatgactccagtagagccgcaagtcggtaaattctataacagcccggtagcgctgggtgcgggagctggtgcagtactgtcggttacgtttgcagcgttgggtcgtagactcaatacg------------------------------------------
>EU125516__NPNP-GammaNP-Gamma-1NP-Gamma-1.2NP-Gamma-1.2_OTU3
tgtacccactacttgttcatagtagtagttgcagtaaactcgaccctgttaacaattaacgcaggagattgcatcttctatactgattgggcctggacatcatacacggtattctctatatcacaaactttgatgctcactgtaggtgcaacatactatcttacatttacaggcgttccaggaacagcaacgtattacgcgttgattatgacagtgtatacatgggtagcaaaaggcgcatggttcgc---actcggttacccatatgacttcatcgtaacaccagtatggttgccatcagcaatgctgttggacttagcgtattgggctacgaagagaaacaagcactcgctgatactgttcggtggtgcgttagctggaatgtcattaccgctgttcaacatggtcaacttaatcacggtcgcagacccactcgaaacggctttcaagtatccgagaccaacattaccaccatacatgactccgatagaaccgcaagtcggtaaattctataacagcccggtagcgctgggtgcaggagctggtgcagtattgtcggtaacgtttgcagcgttgggtgttaaactcaatacg------------------------------------------
>EU125519__NPNP-DeltaNP-Delta-2NP-Delta-2.3NP-Delta-2.3.1NP-Delta-2.3.1.1NP-Delta-2.3.1.1_OTU20
tgtactcactacttattcatagtagtggttgcagtaaactcaactctgcttacaattaatgctggagactatatcttctacactgattgggcatggacatcatatactgtattctcaatatctcaaactctcatgttaacggtaggtgccgtatactacctaacgtttacaggcgttgtgggaacagctacgtactatgcgttaattatgacagtctatacgtgggttgcaaaaggtgcatggtttgc---acttggttatccatacgacttcattgttacaccagtatggatcccatcggcgatattgttagatttggcgtattgggctacaaagaagaacaagcactcgctgatactgtttggtggagttttggtaggaatgtcattaccgctgtttaacatggtaaatctcattacagtggcagatccactagagactgcattcaagtatccaagaccaacgttgccaccatacatgacaccgatagaaccgcaggtcggaaagttctataacagtccagtagcgcttggcgcaggagctggtgctgtattgtcagttacgtttgccgcgttaggatgtaaattgactacg------------------------------------------
>EU137861__NTNT-BetaNT-Beta_OTU7
tgtactcactacttattcatagtagtggttgcagtcaactctacattgttgacaattaacgctggagactacatattctactccgactgggcttggacatcatttgtggtattccctgtatcacaaacactcatgctcgcagtcggtgcagcatactaccttacgtttactggagttccaggaaccgcaacttactatgcactgataatgacggtgtatacgtggattgcaaagggagcatggtttgc---attaggatatccatatgacttcattgttacaccagtttggattccatcagcaatgctgttggacttggtatactgggcaacaaagaaaaacaaacactctctcatattgatgggcggtgtgctctgtggaatgtctctgccattgttcaacatgatcaatctcatactggtcgcagacccgttagagactgcattcaaatatccaagaccgacattgcctccatacatgacacctatagaaccgcaagtaggcaagttctataacagtcccgtcgcacttggtgctggggctggtgctgtgttagcatgtactatgactgcgttaggttgtaaactgacgaca------------------------------------------
>EU137864__NSNS-AlphaNS-Alpha-3NS-Alpha-3.2NS-Alpha-3.2.3NS-Alpha-3.2.3.1NS-Alpha-3.2.3.1.7NS-Alpha-3.2.3.1.7_OTU3
acaacgcactatttgttcatagtagtagttgctgtaaacagcacactgctaaccatcaacgcaggagactatatcttctacacagactggatgtggacctccttcgtagtattctcggtctcgcaatcgactatgcttgcggtaggcgcgatatactacatgctctttacgggagtacctggaacagccacatattacgccacaatcatgacaatctatacatgggtcgcaaagggtgcatggttcgc---actgggctatccgtacgacttcattgtggtcccgatttggataccttcagcgatgctgttggatctcacatactgggctacaagacggaataagcacgctgcaatcatcatcggtggaacgctgattggcctgtcgttcccgttgttcaacatggtcaatctgctgctcgtcagggatccactggaggtggccttcaagtatcctagaccgacattgcctgcgtacatgactccgatcgagccccaggtaggtaagttctacaacagtcctgtagccttgggctcaggagcaggagcggtgctgacagtgccgatcgctgcgttaggtgcgaagcttaacacg------------------------------------------
>EU197137__NPNP-GammaNP-Gamma-2NP-Gamma-2.2NP-Gamma-2.2.4NP-Gamma-2.2.4.1NP-Gamma-2.2.4.1_OTU2
tgtacacactacttgttcatagtagtagttgcagtcaactcaacactgttaacaattaacgcaggtgactacatcttctacactgactgggcctggacttcgttcacggtattttcaatatcgcaaaccttgatgcttgtagtaggtgcaacctattacctgacatttacaggtgttccaggaacagctacgtactatgccttgattatgacagtatacacgtgggtagcaaaaggtgcatggtttgc---acttggatatccatatgacttcattgtaactccagtttggttaccatcagctatgttgcttgatctggcttattgggctacaaagaagaacaaacatggtttgatactgtttggcggtgtactggtaggaatgtcattaccattattcaatatggtaaacctgataacagtcgcagacccactagaaacggcattcaaatatccaagaccaacattgccaccatacatgacaccaatagaaccccaagtaggcaagttctataacagccctgtagcattaggtgctggagctggtgcagtattgtcggtaacgtttgcagcattgggttgtaaactcaatact------------------------------------------
>EU197139__NPNP-ThetaNP-Theta-4NP-Theta-4.2NP-Theta-4.2_OTU9
tgtacccactacttgttcatagtagtggtagcagtgaactcgaccctgttatcaatcaatgcaggtgactacatcttctactcagactgggcctggacatcatttgtagtattctccatatcacagacgttgatgttggtagtaggagcaacatactacttgacatttacaggtgttccaggtacagctacgtactacggcctaataatgacagtatacacgtgggtggccaaaggtgcatggtttgc---actgggttatccatacgacttcatcgtagtgccagtatggttgccatcagcaatgctgttggacttggcatattgggctacaaagaagaacaagcactcgctgatactgcttggcggagtactggtaggaatgtcactgccattgttcaacatggtgaatctgatgacaatcgcagacccgctagagactgcgttcaagtatccaagacctacgctacctccatacatgacaccgattgaaccacaggtaggtaagttctacaatagcccagtagcattgggtgccggagctggtgctgtcttatcagtaacctttgcggcgcttggatgtaagctgactacg------------------------------------------
>EU197140__NPNP-EtaNP-Eta-1NP-Eta-1.2NP-Eta-1.2.2NP-Eta-1.2.2.1NP-Eta-1.2.2.1_OTU1
tgtactcactacttgtttatggtagtggttgcagtcaactcgactctactcgtaattaacacgggcgactacatcttctacactgactgggcctggacgtcgttcgtcatattctcagtaacgaacacgttaatgttggtagtcggcgcatgctactatctaacattcacaggagttccaggaacggcaacgtattacgcgttgatcatgacggtctacacgtggattgccaaaggtgcatggttcgc---actcggttatccgtatgacttcattgtcacaccagtttggctaccatcagcaatgttgctggacttggcatactgggcaacaaagaagaacaaacactcgctgatcctattcggtggtgtcatggcaggactatcattaccattgttcaatatggtaaacttgatgacggttgcagacccattagagactgcattcaaatatccaagaccaactttgcccccatacatgactccaatagagcctgcagtaggcaagttctataacagtccagttgcgctcggtgcgggagcaggtgctgtattatcagtcaccatgtgtgccctgggatgtaagctgaacacg------------------------------------------
>EU239043__NPNP-EpsilonNP-Epsilon-2NP-Epsilon-2.2NP-Epsilon-2.2_OTU8
tgtactcactacttattcatagtagtagtcgcagtcaactcaactttgctaacaattaacgcaggggactacatcttctatactgattgggcctggacgtcgtttgtagtattctcaatatctcaaacacttatgctcactgtaggtgcgtgttactatctcaccttcactggagttccaggaaccgcaacgtattatgcacttatcatgacagtctacacttggattgcaaaaggtgcatggttcgc---attaggttacccatatgacttcatcgttacaccagtttggctaccatcagcaatgctgttggatttggcgtactgggcaacaaagaagaataagcactctctgatactgttcggcggagtcttagttggaatgtcattaccgttattcaacatggtcaatttgatcacagtggctgaccctctagagactgcattcaagtatccaagaccgacgttaccaccatatatgaccccaatagaaccccaggtaggtaagttctataacagcccagtcgcgttaggtgcaggtgcaggtgcagttttgggatgtacatttgcagcactaggttgtaaattgaacact------------------------------------------
>EU309873__NTNT-AlphaNT-Alpha-1NT-Alpha-1.1NT-Alpha-1.1.1NT-Alpha-1.1.1.1NT-Alpha-1.1.1.1.3NT-Alpha-1.1.1.1.3.2NT-Alpha-1.1.1.1.3.2.1NT-Alpha-1.1.1.1.3.2.1_OTU1
tgtactcactacttattcatagtagtggtagcagtcaactcgaccttgttgacgatcaacgcaggagactacatcttctatactgactggatgtggacatcttatgtgatatttactctatcacaatcattgatgctcgcagtcggtgcagcatattaccttacgttcactggtgttccaggaacagcaacctactatgcactgataatgacagtgtatacctggattgcaaaaggtgcatggttctc---cttaggatatccatacagcttcatcgttgtaccaatgtggattccatctgcaatattgatggatttagcatattgggctacaaagagaaacaaacactctttgatcttgataggcggtgtactttgtggtatgtcaatgtcgttgttcaacatgatcaatctaatcacaatagatgatcctcttgagactgctttcaaatatccaagaaccacattgcctccatacatgacaccaatagaaccccaagtaggcaagttctacgacagtccggtcgctctaggtgcgggtgctagtgcagtattaactgtaacaatgacggcattaggaactaaactcacaacc------------------------------------------
>EU309881__NPNP-GammaNP-Gamma-2NP-Gamma-2.2NP-Gamma-2.2.5NP-Gamma-2.2.5_OTU1
tgtactcactacttattcatagtagtagttgcagttaactcaacactgttaacaattaatgcaggtgactacattttctatactgactgggcttggacttcgttcacggtattttcaatatcgcaaacgttgatgctttgtgtaggtgcaacatattacctaacatttacaggcgttccaggaacagcaacgtactacggcctaattatgacagtatacacatgggtagcaaaaggcgcatggtttgc---actaggttatccatatgacttcattgtaacacccatttggttaccctcagcgatgctgttggatttagcctattgggcaacaaagaagaacaaacactcgttgatactgtttggcggagtactggtaggaatgtctttaccattattcaatatggtaaacctgataacagtagcggacccactagaaacggcattcaaatacccaagaccaacattgccaccatacatgacaccaatagaacctcaagtaggtaaattctataacagtccagtagcactgggtgcaggtgcaggtgcagttttgtcggttacatttacagcattaggttgtaaactaaacact------------------------------------------
>EU309893__NPNP-EtaNP-Eta-1NP-Eta-1.2NP-Eta-1.2.1NP-Eta-1.2.1_OTU10
tgtactcactacttgttcatagtagtggttgcagtaaactctaccctgctaacaattaacgcaggagactacatcttctacaccgattgggcctggacttcgtttgtaatattctcaatatcacaatcgttgatgctcgtagtaggcgcatgttactacctgacattcactggagtcccaggaacagcaacgtattacgcgttgataatgaccgtctacacatgggtagcaaaaggtgcatggtttgc---actcggatatccatatgacttcattgtaacaccagtttggcttccgtcagcaatgttgcttgacttggcgtactgggcgacaaagaagaacaagcactcactgatactatttggtggtgtaatgtgtggaatgtcattgccgttgtttaacatggtcaacctcatcactgtggctgatccattagagactgcattcaaatatccaagaccaacgctcgctccgtatatgacacctatagaacccgccgtaggcaagttctataacagtccagtcgcattgggtgccggtgcaggtgctgtattatcagtaaccatggccgcgctaggatgtaaactgaacacg------------------------------------------
>EU315719__NSNS-AlphaNS-Alpha-3NS-Alpha-3.2NS-Alpha-3.2.1NS-Alpha-3.2.1.1NS-Alpha-3.2.1.1.1NS-Alpha-3.2.1.1.1.1NS-Alpha-3.2.1.1.1.1.1NS-Alpha-3.2.1.1.1.1.1.2NS-Alpha-3.2.1.1.1.1.1.2_OTU1
acaacgcactacctgttcatagtagtggttgctgtcaacagcacgctgctaaccatcaatgcaggagattatatcttctacacagactgggcgtggacatcctttgtagtgttctctatatcacagtcgacaatgctcgctgtgggtgcagtatactacatgttgttcacaggcgttcctggaacagccacatactatgcaacaatcatgaccatctacacatgggttgcaaagggtgcatggttcgc---acttggttatccatatgacttcatcgtggtgccagtatggatcccgtcggcaatgctattggacctcacttactgggcgacaagacgtaacaagcatgctgtgatgatcattggcggcactctggttggcctgtcaatgccactgttcaacatgatgaacttgttgcttgtaagagacccgctggaggtagccttcaagtatccgagaccgacgctaccagcttacatgactccaatagaaccacaggtgggtaagttctacaactcgcctgtcgctctaggatctggagctggtgcagtgctaacagtgcccatggctgcgttgggtgcaaaactaaacacg------------------------------------------
>EU315722__NSNS-GammaNS-Gamma-2NS-Gamma-2.2NS-Gamma-2.2.2NS-Gamma-2.2.2_OTU6
acaacacactatctgttcatagttgtagttgccgtaaatagtactctgctgactattaacgcaggagactacatcttctatactgactgggcttggacttcatttgtcgtattttcgatctcacaatcgactatgcttgcggtaggagctatatattatatgctctttacaggagttccaggaaccgctacatactatgcaaccattatgacaatctacacatgggttgcaaagggtgcatggtttgc---attagggtacccatacgatttcgttacgacaccagtatggataccatcagcaatgttgttagaccttacgtattgggccactagacgcaacaagcatgctgccataattattggtggaacgttgatcggtctatcgctcccaatgttcaacatgatcaatctattgctggtaagggatcctctagaggtcgcattcaagtatccaaggcctacgcttcctccctacatgacccctatcgagcctcaagtcggtaaattctacaacagtcctgtagcattaggttcaggtgcaggcgcagtgctaactgttcctatagcagcgctaggcgcaaagctgaacacg------------------------------------------
>EU340498__NPNP-AlphaNP-Alpha-2NP-Alpha-2.2NP-Alpha-2.2.2NP-Alpha-2.2.2.1NP-Alpha-2.2.2.1.2NP-Alpha-2.2.2.1.2.2NP-Alpha-2.2.2.1.2.2_OTU7
tgtacacactacttattcatagtagtagttgcagttaactccactttgttaacaattaactctggtgactatatcttctatactgattgggcctggacatcatttgtagtattctccatcgccaacactctcatggttactgttggcgctgtgtattatcttacatttactggtgtacctggtaccgcatcgtattacggtctgattatgcaagtctatacatgggttgcaaaagttgcatggtttgc---acttggttacccagtggatttcattgttcatccaatgtggattccatcttgtatgttattggacttggcatattgggcgacaaagaagaataagcactcgctgatattctttggcggagttttagtcggaatgtcaatgccactgttcaacatggttcaacttatgttggtggcggatccgctagaaactgcattcaaatatccgagaccgacgttgcctccatacatgacgccgatagaaccgcaggaaggtaagttctacaacagcccagtagctctgggagcgggagcgggatcggtactagcatgtacgtttgcggcattaggctgtaagcttaatacg------------------------------------------
>EU414207__NPNP-EtaNP-Eta-1NP-Eta-1.2NP-Eta-1.2.2NP-Eta-1.2.2.2NP-Eta-1.2.2.2_OTU2
tgtactcactacctgttcatagtagtggttgcagtcaactctaccctgctaacaattaatgcaggagactacatcttctacactgactgggcctggacttcgtttgtcgtattctcaatatcgcaaacactgatgttagtagtcggcgcatgctactatctgacattcacaggagttccaggaacggcaacgtattacgcgttgatcatgactgtctatacatgggttgccaaaggtgcatggtttgc---actcggttatccatacgacttcattgtcacaccagtttggctaccatcagcaatgctgctggatctggcatactgggcaacaaagaagaacaagcactcgctgatactattcggcggtgtaatggcaggactatcattgccactgttcaacatggtcaacttgatcacggttgctgacccattagagactgcattcaaatatccaagaccaacactgcctccatacatgactccgatcgagcccgctgtaggcaaattctataacagtccagttgcactcggtgcaggcgcaggtgccgtactatcggtaactatggccgcgttgggatgcaagctaaatacg------------------------------------------
>EU427937__NPNP-GammaNP-Gamma-2NP-Gamma-2.1NP-Gamma-2.1.2NP-Gamma-2.1.2_OTU5
tgtacacactacttattcataatagtagttgcagttaactcaactctgttatcaattaacgcaggggactacattttctataccgactgggcttggacttcgttcacgatattctcaatatcgcaaacgttgatgcttgtagtaggtgcatgttattacctaacatttacaggtgttccaggtacagcgacgtactacgctctgattatgacagtatacacatggatagccaaaggtgcatggttttc---actaggatatccatatgacttcattgtaactccagtttggctaccatcagcgatgctgttggacttggtttactgggcaacaaagaagaacaagcactccttgatactgtttggtggcgtactagtaggaatgtcattaccgttgttcaacatggtaaacctgataacagtagcagacccgcttgaaacggcattcaaatatccgagaccaacattaccaccatatatgacaccgatagaaccgcaggtaggaaagttctataacagtccagtagcgctgggtgcaggtgctggtgcagtgttgtcagtcactatggctgcgttgggtgttaaacttaacact------------------------------------------
>EU490367__NPNP-AlphaNP-Alpha-2NP-Alpha-2.2NP-Alpha-2.2.2NP-Alpha-2.2.2.1NP-Alpha-2.2.2.1.2NP-Alpha-2.2.2.1.2.2NP-Alpha-2.2.2.1.2.2_OTU1
tgtactcattatttattcatagttgtagttgcagtaaactcgactttgttaacaattaactctggtgactatatcttctatactgattgggcctggacatcatttgtagtattttctatagctaatactttgatgacagttgttggtgctgtatactatcttacatttactggtgtacccggtactgcatcgtattacggtttgattatgcaggtctatacttgggttgcaaaagttgcatggtttgc---gcttggttatccagtcgactttattgttcatccaatgtggattccatcgtgtatgttattggacttagcatattgggcaacaaagaagaataaacactcgctgatattctttggtggagttttagttggaatgtcaatgccactgttcaacatggtacagttgatgttgatagcagatccactagaaactgcattcaagtatccaagaccaacattgcctccatacatgacgccgatagaaccgcaggtaggtaaattctataacagcccagtagctcttggagcgggagctggatcggtactagcatgtacatttgcagcattaggttgtaaacttaatacg------------------------------------------
>EU553410__NPNP-EtaNP-Eta-1NP-Eta-1.2NP-Eta-1.2.2NP-Eta-1.2.2.2NP-Eta-1.2.2.2_OTU1
tgtactcactacttgttcatagtagtggttgcagtcaactctaccctgctaacaatcaatgcaggagactacatcttctacactgactgggcctggacttcgtttgtagtattttcaatatcgcaaacactgatgttggtggtcggcgcatgctactacctgacattcacaggagtcccaggaacggcaacgtattacgcgttgatcatgactgtctatacttgggttgccaaaggtgcatggtttgc---actcggttatccgtatgacttcattgtcacaccagtttggctaccatcagcaatgctgctggatctggcgtactgggcaacaaagaagaacaagcactcgctgattctatttggcggtgtgatggcaggactatcattgccactgttcaacatggtcaacttgatcacagttgctgacccattagagactgcattcaaatatccaagaccaacactgcctccatacatgactccaatcgagcccgctgtaggcaaattctataacagtccagttgcactcggtgcaggcgcaggtgctgtgctatcagtaaccatggccgctttgggatgcaagctaaatacg------------------------------------------
>EU553412__NPNP-EtaNP-Eta-1NP-Eta-1.2NP-Eta-1.2.2NP-Eta-1.2.2.2NP-Eta-1.2.2.2_OTU3
tgtactcactacttattcatagtagtggttgcagtcaactctaccctgctaacaatcaatgcaggcgactacatcttctacactgactgggcctggacttcgtttgtcgtattttcaatatcacaaacactgatgttggtagtcggcgcatgctactatctgacattcacaggagttccaggaacggcaacgtattacgcgttgatcatgactgtctatacatgggttgccaaaggtgcatggtttgc---actcggttatccatatgacttcattgtaacaccagtgtggctcccatcagcaatgctgttgaatctggcgtactgggctacaaagaggaacaagcactcgctgattctattcggtggtgtaatgtgcggattatctctgccattgttcaacatggtcaacttgatcacagttgctgacccattagagactgcattcaaatatccaaggccaactctgcctccatacatgactccaatcgagcctgctgtaggtaaattctacaacagtccggttgcactaggtgcaggcgcaggtgcggtattagcaccgacgatggctgcactgggttgcaagttaaacacg------------------------------------------
>EU553413__NSNS-GammaNS-Gamma-2NS-Gamma-2.3NS-Gamma-2.3.2NS-Gamma-2.3.2.1NS-Gamma-2.3.2.1_OTU4
acaacccactatctgttcattgttgtagttgctgtcaacagcactctgctgacaattaattcaggagactacatattctacactgactgggcatggacatcctttgtagtattctccatagcacaatcgaccatgctatgtgtaggagctgtgtattacttgctcttcacaggagtaccaggaacagctacatattatgcaacgatcatgaccatctatacatgggttgcaaaaggtgcgtggtttgc---tttgggatacccctatgacttcattgtagtaccagtgtggataccttcggctatgttgttagatctcacgtattgggctacgagacgcaataagcacatgcttatactagtcggaggtacgttatgtggtctatcacttccgttgttcaacatgatcaacctgttgttggtacgagacccgctagaagttgcattcaagtatcctagacccacattgccaccttacatgacgccaatagaacctcaggtcggaaaattctacaacagtccagtagcgttgggttcaggagcctgtgcagtgctaacggttcctacagcagcactaggtgctaaactaaacacg------------------------------------------
>EU553420__NPNP-EtaNP-Eta-1NP-Eta-1.2NP-Eta-1.2.2NP-Eta-1.2.2.1NP-Eta-1.2.2.1_OTU5
tgtactcactacttgtttatagtagtggttgcagtcaattcaaccctgcttacaatcaatgcaggcgactacatcttctacactgactgggcctggacttcgtttgtcgtattctcaatatcgcaaacgctgatgttggtagtcggtgcagcctactaccttacactcactggagttccaggaacggcaacgtattacgcgttgattatgaccgtttacacctgggttgcaaaaggtgcatggtttgc---attgggctacccatatgacttcattgtcacaccagtctggctaccatcagcaatgttgatggatctagcgtactgggcaacaaagaagaacaagcactcactgattctcttcggtggtgtcttggcaggcatgtcattaccattgtttaatatggtgaacttgatgacagttgctgacccattagagactgcattcaaatatccaagaccaactttgcccccatacatgactccaatagagcctgccgtaggcaagttctataacagtccagttgcactcggtgcaggagcaggtgctgtattgtcagtcacctttactgcgttgggttgtaagctgaatacg------------------------------------------
>EU553430__NSNS-AlphaNS-Alpha-3NS-Alpha-3.2NS-Alpha-3.2.3NS-Alpha-3.2.3.2NS-Alpha-3.2.3.2_OTU7
acaacgcactatttgttcatagtagtggttgctgtcaacagcacgctgctaaccatcaacgcaggagactatatcttctacacagactggatgtgggcctccttcgtagtattctcgatctcgcagtcgacgatgcttgcggtgggcgcgatatactacatgctcttcacgggggtacctggaacggccacatactacgccacaatcatgacaatctacacatgggtcgcaaagggtgtatggtttgc---actgggctatccgtacgacttcattgttgttccgatttggataccttctgcaatgctgttggatctgtcctactgggctacaagacggaacaagcacgctgcaatcatcatcggcggatcgctggttggcctctccttaccgctgttcaacatggtcaacctgctgctcgtcaaggacccgttggagacggcattcaagtatcctagaccgacactgccagcgtacatgactccgatcggaccccaggtaggcaagttctacaacagtcctgtagccttgggttcaggtgcatcagcggtgctgacggttccgatggctgcgttgggtgcaaagcttaacacg------------------------------------------
>EU553476__NPNP-EtaNP-Eta-1NP-Eta-1.2NP-Eta-1.2.2NP-Eta-1.2.2.Incertae_sedis.2NP-Eta-1.2.2.Incertae_sedis.2_OTU1
tgtactcactacttgttcatagtagtggttgcagtaaactctaccctgcttacaatcaatgcaggagactacatcttctacactgactgggcctggacatcgtttgtcatattctcaatatcgcaaacactgatgttggtagtcggcgcatgctactacctgacatttacgggagttccaggaacggcaacgtattacgcgttgataatgaccgtctatacgtgggttgccaaaggtgcgtggttcgc---actcggatacccatacgacttcatcgtcacaccggtttggctgccatcagcaatgctgttagatctggcctactgggcaacaaagaagaacaagcactcactcatcctgttcggaggggtcatgtgcggactgtcattgccattgttcaacatggtaaacctaatcacggttgccgacccattagagactgcattcaaatatccaagaccaactctgcccccatacatgactccaatagagcctgccgtaggcaagttctataacagtccagttgcactgggtgccggcgctggtgccgtattggctccaaccatggccgcactgggatgcaaactgaacaca------------------------------------------
>EU590133__NSNS-DeltaNS-Delta-1NS-Delta-1.2NS-Delta-1.2.1NS-Delta-1.2.1_OTU6
actacacactatctattcatagttgtagttgctgtaaatagcacattattgacaatcaacgcaggagactacatcttctatactgattgggcgtggacttcattcgtggtattctcaatatcccaatcaactatgcttgtagttggtgcaatctattacatgctattcaccggcgtaccagggactgcaacatattatgcaacaatcatgactatctatacatgggtagccaaaggagcttggtttgg---actaggatatccatacgacttcgtcaccgtacctgtctggataccttcagcaatgctgttagatttgacatattgggcaacaagaaggaataaacatgctgccattataattggcggaacattggttggactttcattgccagtattcaatatgatcaatctactgttgatcagagatcctctagagacggcattcaagtatcctcggccgacgttgcctccatacatgacaccaattgagcctcaggtcggtaaattctacaatagtcccgtagcgctaggatcgggagcaggagctgtactaagtgttccaatagccgcgctaggtgcgaaacttaataca------------------------------------------
>EU590135__NSNS-DeltaNS-Delta-1NS-Delta-1.Incertae_sedis.3NS-Delta-1.Incertae_sedis.3_OTU1
actacacactatctattcatagttgtagttgctgtaaatagtacattattgacaatcaacgcaggagactacatattctacactgattgggcttggacttcattcgtggtattctcaatatcccaatcaactatgcttgtagttggtgcaatctattacatgctattcaccggtgtaccagggactgcaacatattacgcaacaatcatgactatctatacatgggtagccaaaggagcttggtttgg---gctaggatatccaatggacttcgtcctcgtacctgtttggataccttcagcaatgctgttagatttatcatattgggcaacaagaaggaataaacatgctgccattataattggcggaacattggttggactttcactgccaatatttaatatgatcaatctactgctggtcagagatcccctagagatggcattcaaatatcctcgaccgacattgcctccatacatgacaccaatcgagcctcaggtcggaaagttctacaatagtcccgtagcgctaggatcgggagctggagctgtactaagtgttccaatagccgcactaggcgcgaaactgaatacc------------------------------------------
>EU590163__NSNS-AlphaNS-Alpha-3NS-Alpha-3.2NS-Alpha-3.2.3NS-Alpha-3.2.3.1NS-Alpha-3.2.3.1.6NS-Alpha-3.2.3.1.6.1NS-Alpha-3.2.3.1.6.1_OTU1
acaacgcactatttgttcatagtagtggttgctgtcaacagcacgctgctaaccatcaacgcaggagactatatcttctacacagactggatgtggacctccttcgtagtattctcggtatcgcaatccacgatgcttgcggtaggcgcgatatactacatgctcttcacaggagtaccagggacggccacatactacgccacaatcatgacaatctacacatgggtcgcaaagggtgcatggtttgc---actgggctatccgtacgacttcattgtagtacctgtctggataccttcagcaatgctgttggacctgacatactgggctacaaggcggaacaagcacgctgcaatcatcatcggtggaacactcgttggcctgtcgttcccactgttcaacatggtcaacctgttgctcgtgagagatccattggaggtggcgttcaagtatccaagaccgacactgcctgcatacatgactcctatagaacctcaggtagggaagttctataacagtccagtagccttgggctctggagcaggagcggtgctgacagtgccgatcgctgcgttaggtgcgaagctaaacacg------------------------------------------
>EU590212__NSNS-AlphaNS-Alpha-3NS-Alpha-3.2NS-Alpha-3.2.1NS-Alpha-3.2.1.1NS-Alpha-3.2.1.1.2NS-Alpha-3.2.1.1.2_OTU3
acaacgcactacttattcatagtagtcgttgcggtcaacagcacgctgctcaccatcaacgcaggagactacatcttctacactgactggatgtggacatccttcgtggtattctcggtctcgcagtcgactatgctcgctgtgggtgcgatatactacatgttgttcacaggcgtgcccggcactgcaacatactatgcaacaatcatgaccatctacacatgggtcgcaaaaggtgcatggttcgc---acttggttacccctacgacttcgtcgtggtgccagtgtggatcccgtcggcaatgcttctagacctcacgtactgggcgacaagacgaaacaagcacgctgccatcatcattggcggtacgctggttggcctctctttcccgctgttcaacatggtcaacctgttgctcgtcagggacccactcgaggtggccttcaagtatcccaggccgacgctgccagcatacatgacgcctatagagcctcaggtaggtaagttctacaactcgcctgtcgccctgggttcaggtgctggtgcagtgctaacggtgcccatcgctgcgttgggtgcaaaacttaacacg------------------------------------------
>EU590224__NSNS-AlphaNS-Alpha-3NS-Alpha-3.2NS-Alpha-3.2.3NS-Alpha-3.2.3.1NS-Alpha-3.2.3.1.4NS-Alpha-3.2.3.1.4.1NS-Alpha-3.2.3.1.4.1_OTU1
acaacgcactacttgttcatagtggtggttgctgtcaacagcacactgctaaccatcaacgcaggagactatatcttctatacagactggatgtggacctccttcgtagtattttcggtgtcccaatctacaatgcttgtagttggcgcgatatactacatgctcttcacaggagtaccagggacggctacatactacgccacaatcatgacaatctacacttgggtcgcaaaaggcgcatggttcgc---actgggctatccgtacgacttcatcgtagtgcctgtgtggattccatcagcaatgctgttggacctcacatactgggctacaagaagaaacaagcacgctgcgataatcatcggaggaacactggttggcctatcgttcccgctgttcaacatggtcaatctgctgctcgtcagagacccactggaggtggcgttcaagtatcctagaccgactctgcctgcatacatgactccaatcgagccccaggtaggtaagttctacaactcacctgtagccctgggttctggagctggagccgtgctatcagtgccgatcgctgcgttaggtgcgaagcttaacacg------------------------------------------
>EU590225__NSNS-AlphaNS-Alpha-3NS-Alpha-3.2NS-Alpha-3.2.1NS-Alpha-3.2.1.1NS-Alpha-3.2.1.1.1NS-Alpha-3.2.1.1.1.1NS-Alpha-3.2.1.1.1.1.1NS-Alpha-3.2.1.1.1.1.1.2NS-Alpha-3.2.1.1.1.1.1.2_OTU3
acaacgcactacctgttcatagtagtcgttgctgtcaacagcacgctgctaaccatcaacgcaggagactacatcttctacacagactgggcgtggatatccttcgtggtgttctccatttcacagtcgactacgctcgctgtgggtgcagtatactacatgttgttcacaggcgttccgggtacggccacatactatgccacaatcatgacgatatacacatgggtcgcaaaaggcgcatggtttgc---gctgggctacccgtacgacttcgtcactgtgccagtgtggatcccgtcggcaatgttgttggacctcacgtactgggcgactagacgcaacaagcacgctgtcatcatcattggcggcacgctggttggcctatccttcccgctgttcaacatggtcaacctgttgctcataagagacccgttggagatagccttcaagtatccgagaccgactctgccagcatacatgacgcctatagaacctcaggtgggcaagttctacaactcgcctgtcgctctaggatctggagctggtgcagtgctaacggtgcccatgactgcgttgggtgcgaaactaaacacg------------------------------------------
>EU590277__NSNS-DeltaNS-Delta-1NS-Delta-1.2NS-Delta-1.2.1NS-Delta-1.2.1_OTU3
acaacacactacttgttcatagtagtagttgctgtcaacagcaccttacttactatcaatgcaggagactacatcttctatactgattgggcgtggtcttcattcgtggtattctcaatatcccaatcaactatgcttgtagttggtgcaatctattacatgctattcaccggcgtaccagggactgcaacatattatgcaacaatcatgactatctatacatgggtagccaaaggagcttggtttgg---actagaatatccatacgacttcgtcaccgtacctgtctggataccttcagcaatgctgttagatttgacatattgggcaacaagaaggaataaacatgctgccattataattggcggaacattggttggactttcattgccagtatttaatatgatcaatctactgctgatcgcagatcctctggagacggcattcaagtatcctcggccgacgttacctccatacatgactcccattgagcctcaggtcggtaagttctacaatagtcccgtagcgctaggatcgggagcaggagctgtactaagtgttccaatagccgcgctaggtgcgaaactcaataca------------------------------------------
>EU590279__NSNS-DeltaNS-Delta-1NS-Delta-1.2NS-Delta-1.2.1NS-Delta-1.2.1_OTU7
actacacactatctattcatagttgtagttgctgtaaatagtacattattgacaatcaacgcaggagactacatattctacactgattgggcttggacttcattcgtggtattctcaatatcccaatcaactatgcttgtagttggtgcaatctattacatgctattcaccggtgtaccagggactgcaacatattacgcaacaatcatgactatctatacatgggtagccaaaggagcttggtttgg---gctaggatatccaatggacttcgtcctcgtacctgttaggataccttcagcaatgctgttagatttatcatattgggcagcaaggaggaataaacatgctgccattataattggcggaacattggttggactttcgttgccagttttcaatatggtcaatctactgctgatcagagatcctctggagacggcattcaagtatcctcgaccgacgttgcctccatacatgacaccaattgagcctcaggtcggtaagttctacaatagtcccgtagcgttaggatcgggagctggagctgtactaagtgttccaatagctgcgctaggtgcgaaacttaataca------------------------------------------
>EU590455__NSNS-GammaNS-Gamma-1NS-Gamma-1.2NS-Gamma-1.2_OTU4
acaacgcactatctgttcattgttgtagttgctgtaaacagcacgcttctgactattaacgcaggagactatattttctacacggattgggcttggacttcatttgtagtattttcaatttcacaatctaccatgttggttgtaggagcaatatactacatgctttttacaggagtccctggaaccgctacatattatgctaccatcatgacaatatatacctgggttgcgaagggtgcctggttcgc---attaggatacccatatgacttcgtcgcagtgccggtttggataccttcagcaatgttattggacttgacgtattgggcaacacgccgcaataagcacgccgcaataattattggtggaacgctcgttggcttgtcacttccaatgttcaacatgataaatcttttgttagtaagggatcctctggaaatggcgttcaagtatcctagacccacactacctccatatatgactccgatcgaacctcaggtaggaaagttctacaatagtcctgtagccttgggagctggcgcaggagcagcgctaagcgtgcctatagcagctttaggtgctaaattaaacacg------------------------------------------
>EU590521__NSNS-DeltaNS-Delta-1NS-Delta-1.1NS-Delta-1.1.2NS-Delta-1.1.2.1NS-Delta-1.1.2.1_OTU1
actacacactatctattcatagttgtagttgctgtaaatagtacattattgacaaccaacgcaggagactacatattctacactgattgggcttggacttcattcgtggtattctcaatatcccaatcaactatgcttgtagttggtgcaatctattacatgctattcaccggtgtaccagggactgcaacatattatgcaacaatcatgactatctatacatgggtagccaaaggagcttggtttgc---actaggatatccatacgacttcatagtaactccagtttggataccttcagcaatgctgttagatttgacatattgggcaactagaaggaataaacatgctgccataattattggcggaacattggttggactttcattaccaatattcaacatgataaatctactgctggtcagagaccctctagagatggcattcaagtatcctcgtcccacattgcctccatacatgacaccaattgagcctcaggtcggtaagttctacaatagtcccgtggcgctaggatccggggcgggagctgtactgagcgttccaatcgctgcattgggcgcaaaactaaatacc------------------------------------------
>EU590637__NSNS-DeltaNS-Delta-1NS-Delta-1.1NS-Delta-1.1.2NS-Delta-1.1.2.1NS-Delta-1.1.2.1_OTU2
actacacactatctattcatggttgtagttgctgtaaatagtacattattgacaatcaacgcaggagactacatattctatacagattgggcatggacatcatttgttgtattctcagtatcccaatcaacaatgcctgtagtgggagcaatctattacatgctattcaccggtgtaccagggactgcaacatattatgcaacaatcatgactatctatacatgggtagccaaaggagcttggtttgc---actaggatatccatacgacttcatagtaactccagtttggataccttcagcaatgctgttagatttgacatattgggcaactagaaggaataaacatgctgccataattattggcggaacattggttggactttcactaccaatattcaacatgataaatctactgctggtaagagaccctctagagatggcattcaagtatcctcgtccaacattgcctccatacatgacaccaattgagcctcaggtcggtaagttttacaatagtcccgtagcgctaggatcgggagcaggaactgtactaagtgttccaatagccgcactaggcgcgaaactgaatacc------------------------------------------
>EU590645__NPNP-GammaNP-Gamma-2NP-Gamma-2.2NP-Gamma-2.2.5NP-Gamma-2.2.5.2NP-Gamma-2.2.5.2_OTU1
acgacacactacttgttcatagtagtagttgctgtaaatagcaccttacttaccatcaatgcgggagactatattttctatactgactgggcttggacttcgtttacggtattttcaatatcgcaaacgttgatgcttgcagtaggtgcaacatattacctgacatttacaggtgttccaggaacagcaacgtactacggcctaattatgacagtatacacatgggtagcaaaaggcgcatggtttgc---actaggttatccatatgacttcattgtaacaccaatttggttaccatcagcaatgttgcttgatctagcttattgggctacaaagaggaacaagcactccttgatactgtttggcggagtactggtaggaatgtctttaccattattcaacatggtaaacctgataacagtagcagacccactagaaacggcattcaaatatccaagaccaacattgccaccatacatgacaccaatagagcctcaagtaggtaaattctataacagtccagtagcactgggtgcaggtgcgggtgcagtcttgtctgttacatttacagccctaggttgtaaactgaacact------------------------------------------
>EU650806__NPNP-GammaNP-Gamma-2NP-Gamma-2.1NP-Gamma-2.1.3NP-Gamma-2.1.3.2NP-Gamma-2.1.3.2_OTU2
tgtacacactacttattcatagtagtagttgcagttaactcaacactgttaacaattaatgcaggagactacatcttctacactgactgggcttggacttcgtacacggtattttcaatatcgcaaacgttgatgcttattgtaggtgctacatattacctaacatttacaggcgttccaggcacagcaacgtactacgctctaattatgacagtatacacatgggtagcaaaagccgcatggttttc---gctaggatacccatatgacttcattgtaactccagtttggctaccatcagcaatgctgttggacttagtttactgggcaacaaagaagaacaagcactccttgatactgtttggcggcgtactagtaggaatgtcattaccattgttcaacatggtaaacctgataacagtagcagacccactagaaacggcattcaaatatccaagaccaacattgccaccatatatgacaccaatcgaaccgcaagtaggcaaattctataacagcccagttgcactcggtgcaggtgcaggtgcagtattggcatgtacatttgcagctttaggttgtaaattgaacact------------------------------------------
>EU650913__NPNP-GammaNP-Gamma-2NP-Gamma-2.2NP-Gamma-2.2.2NP-Gamma-2.2.2.2NP-Gamma-2.2.2.2_OTU1
tgtactcactacttattcatagtagtagttgcagttaactcaacactgttaacaattaacgcaggagattacattttctatactgactgggcttggacatcgtttacggtattctctatatctcaaacgttgatgcttgtagtaggtgcaacatattacctaacttttacaggtgttccaggtacagcaacgtactacggccttataatgacagtatacacatgggtagcaaaaggtgcatggtttgc---actcggatatccatatgacttcattgtcacaccaatatggttaccatcagcaatgctgttggacttagcatattgggccacaaagaagaacaaacactcgttgatactgtttggcggagtactggtaggaatgtcattacccatgttcaacatgataaacctgataacagtggcagacccactagaaacggccttcaaatatccaagaccaacattaccaccatacatgacaccgatagaaccgcaggtaggaaagttctataacagtcctgttgcactcggtgctggtgctggttcggtattaggagttacgtttacagcacttggttgtaaactaaacacc------------------------------------------
>EU650938__NPNP-GammaNP-Gamma-2NP-Gamma-2.2NP-Gamma-2.2.2NP-Gamma-2.2.2.2NP-Gamma-2.2.2.2.2NP-Gamma-2.2.2.2.2_OTU4
tgtactcactacttattcatagtagtagttgcagttaactcaacactgttaacaattaatgcaggagactacattttctatactgactgggcttggacatcgtttacggtattctctatatctcaaacgttgatgcttgtagtaggtgcagtttattacctaacttttacaggtgttccaggtacagcaacgtactacggcctcataatgacagtatacacatgggtagcaaaaggtgcatggtttgc---actaggatatccatatgacttcattgtcacaccaatatggttaccatcagctatgttacttgacttagcatattgggcaacaaagaagaacaaacactcgttgatactgtttggcggagtactggtaggaatgtcgttaccaatgtttaacatgataaacctgataacagtggcagacccactagaaacggccttcaaatatccaagaccaacattaccaccatacatgactccaatagaaccgcaggtaggaaagttctataacagtcctgttgctttaggtgctggtgctggttcggtattgggagtaacgtttacagcccttggttgtaaactaaacacc------------------------------------------
>EU650948__NPNP-GammaNP-Gamma-2NP-Gamma-2.1NP-Gamma-2.1.3NP-Gamma-2.1.3.2NP-Gamma-2.1.3.2.3NP-Gamma-2.1.3.2.3.Incertae_sedis.1NP-Gamma-2.1.3.2.3.Incertae_sedis.1_OTU1
tgtacacactacttattcatagtagttgttgcagttaactcaacactgttaacaattaatgcaggagactacatcttctacactgactgggcttggacttcgtacacggtattttcaatatcgcaaacgttgatgctaattgtaggtgcaacatattacctaacatttacaggcgttccaggcacagcaacgtactacgctctaattatgacagtatacacatggatagcaaaagccgcatggttttc---actaggatatccatatgacttcattgtaactccaatttggctaccatcagcaatgctgttggacttggtctattgggcaacaaagaagaacaagcactccttgatactgtttggcggcgtactggtaggaatgtcattaccattgttcaacatggtaaacctgataacagtagcagacccactagaaacggcattcaaatacccaagaccaacattgccaccatacatgacaccaatagaaccccaagtaggtaaatactataacagtccagtagcactgggcgcaggtgcaggtgcagttttgtcggttacctttacagcattaggttgtaaactaaacact------------------------------------------
>EU650954__NSNS-EpsilonNS-Epsilon-2NS-Epsilon-2.2NS-Epsilon-2.2_OTU4
acaacgcactatctattcatagtggtcgttgctgttaacagtacattattgactatcaatgctggtgactatatcttctatactgattgggcttggacttcatttgtggtattttctatttcacaatctactatgcttgtggtaggagcaatttattatatgctcttcacaggagttccaggtacggctacatattacgcaacaattatgacaatatatacttgggttgcaaaaggtgcatggtttgc---tttaggatatccctatgactttgtagtagtaccagtttggataccttctgcaatgttattagacctatcatattgggctacacgacgaaataagcatgcagccattctaataggtggaacacttgttggaatgtcattgcctgtattcaatatgataaacctgttgctagttaaggatccgctagaaatggcattcaaatatcctagacctacattgcccccgtatatgacgcctatagaacctcaggtcggtaagttctacaatagtcctgtagctttaggtgctggtgctggttcggtattgggagtaacgtttacagcccttggttgtaaactaaacacc------------------------------------------
>EU650968__NPNP-GammaNP-Gamma-2NP-Gamma-2.2NP-Gamma-2.2.5NP-Gamma-2.2.5.1NP-Gamma-2.2.5.1_OTU10
tatactcactacttgttcatagtagtagttgcagctaactctacactgttaacaattaatgcaggagactacattttctatactgactgggcttggacttcgttcacggtattttcaatatcgcaaacgttgatgcttgcagtaggtgcaacatattacctaacgtttacaggcgttccagggacagcgacgtattacgccctaattatgacagtatacacatggatagcaaaaggtgcatggtttgc---tctaggttatccatatgacttcattgtaacaccagtttggttgccatcagcaatgttgcttgatttggcttattgggctacaaagaagaacaaacattcattgatactgtttggcggtgtacttgtaggaatgtctttaccattattcaatatggtaaacctgattacagtggcagacccactagaaacggcattcaaatacccaagaccgacattaccaccatacatgacaccaatagaacctcaagtaggtaagttctataacagtccagtagcactgggtgcaggtgcaggtgcagttttgtctgtaacatttacggcattgggttgtaaactgaatact------------------------------------------
>EU650974__NPNP-GammaNP-Gamma-2NP-Gamma-2.2NP-Gamma-2.2.5NP-Gamma-2.2.5.Incertae_sedis.2NP-Gamma-2.2.5.Incertae_sedis.2_OTU2
tgtactcactacttattcatagtagtagttgcagttaactcaacactgttaacaattaatgcaggagactacattttctatactgactgggcttggacttcgttcacggtattttcaatatcgcaaactttgatgctttgcgtaggtgcaacatattacctaacgtttacaggcgttccaggaacagcgacgtattacgccctaattatgacagtatacacatgggtagcaaaaggcgcatggtttgc---actaggttatccatatgacttcattgtaacaccaatttggttaccatcagcaatgctgcttgatttagcctattgggcaacaaagaggaacaagcactccttgatactgttcggcggagtattggtaggaatgtctttaccattattcaacatggtaaacctgataacagtagcagacccactagaaacggcattcaaatatccaagaccaacattgccaccatacatgacaccaatagaacctcaagtaggtaagttctataacagtccagtagcactgggtgcaggtgcgggtgcagttttgtcagttacatttacagccttaggttgtaaactaaacact------------------------------------------
>EU651043__NPNP-GammaNP-Gamma-2NP-Gamma-2.1NP-Gamma-2.1.3NP-Gamma-2.1.3.2NP-Gamma-2.1.3.2_OTU3
tgtactcactacttgttcatagtagtggttgcagttaactctacattgttaacaattaacgcaggagactacatcttctacactgactgggcttggacttcgtacacggtattttcaatatcgcaaacgttgatgcttattgtaggtgcaacatactaccttacatttacgggcgttccaggcacagcaacgtactacggtctaattatgacagtatacacatgggtagcaaaagccgcatggttttc---gttaggatacccatatgacttcattgtaactccagtttggcttccatcagcaatgctgttggacttggtttactgggcgacaaagaagaacaagcactccttgatactgtttggcggtgtactggtaggaatgtcattaccattattcaatatggtaaacctgattacagtagcagacccactagaaacggcattcaaatatccaagaccaacattgccaccatatatgacaccaatcgaaccgcaagtaggcaagttctataacagcccagttgctctcggtgcaggtgcaggtgcagtattggcatgtacgtttgcagcattaggttgtaaacttaacact------------------------------------------
>EU651053__NPNP-GammaNP-Gamma-2NP-Gamma-2.1NP-Gamma-2.1.3NP-Gamma-2.1.3.2NP-Gamma-2.1.3.2.3NP-Gamma-2.1.3.2.3.Incertae_sedis.1NP-Gamma-2.1.3.2.3.Incertae_sedis.1_OTU2
tgtacacactacttattcatagtagttgttgcagttaactcaacactgttaacaattaatgcaggagactacatcttctacactgactgggcttggacttcgtacacggtattttcaatatcgcaaacgttgatgctaattgtaggtgcaacatattacctaacatttacaggcgttccaggcacagcaacgtactacgctctaattatgacagtatacacatgggtagcaaaagccgcatggttttc---gctaggatacccatatgacttcattgtaactccaatttggctaccatcagcaatgctgttggacttggtctattgggcaacaaagaagaacaagcactccttgatactgtttggcggcgtactggtaggaatgtcattaccattgttcaacatggtatacctgataacagtagcagacccactagaaacggcattcaaatatccaagaccaacattgccaccatatatgacaccaatcgaaccgcaagtcggcaaattctataacagtcctgttgctttaggtgctggtgctggttcggtattgggagtaacgtttacagcccttggttgtaaactaaacacc------------------------------------------
>EU651083__NSNS-GammaNS-Gamma-2NS-Gamma-2.1NS-Gamma-2.1.2NS-Gamma-2.1.2.1NS-Gamma-2.1.2.1_OTU1
acaacgcactatctattcatagtcgtagttgctgtaaacagtacattgctgacaattaatgcgggagactacatattctacacggactgggcttggacatcatttgtagtattttccatctcacaatctactatgcttacagtaggggcgatttactacatgctcttcacaggagttccaggaactgctacctattatgcaaccataatgacaatctacacatgggtggccaaaggtgcatggttttc---attaggatgcccatatgacttcatagctgttcccgtatggataccgtctgcgatgctgttagatctctcatactgggctactaggcgcaacaagcatgctgcaattcttataggtggaactttggtaggtttatcgttgcctatgttcaatatgataaacttgatcctagtgcgagatccgcttgagatggcattcaagtatccaagaccaacattatctccatacatgaccccaatagaacctcgggtcggaaagttctacaatagtcctgttgccttaggagcaggagcaggagcggtgctaaccgtgccaattgcagcattgggtgccaagcttaataca------------------------------------------
>EU651089__NSNS-GammaNS-Gamma-1NS-Gamma-1.Incertae_sedisNS-Gamma-1.Incertae_sedis_OTU1
acaacgcactatctgttcattgttgtagttgccgtaaacagcacgcttctgactattaacgcaggagactatattttctacactgattgggcttggacttcgtttgtagtattttcaatttcacaatccactatgttggttgtaggagcaatatactacatgctttttacgggagtccctggaaccgcaacatattacgctactatcatgacaatatatacctgggttgcaaagggtgcatggttcgc---gctaggatatccctatgacttcgtcacagtgccggtttggataccttcagcaatgttgttggacttgacatattgggcaacacgccgcaataagcacgccgcaataattattggcggaacgctagttggtctgtcgattccaatgttcaatatgataaaccttttgttaatcagggatcctctggaagtggcgttcaagtatccaagacccacgctgcctccctatatgaccccgatcgaaccgcaggtagggaagttctacaatagtccggtagccttgggctctggtgcaggagcagtgctgagcgtgcctatagcagccttaggtgctaagttaaacacg------------------------------------------
>EU651096__NPNP-GammaNP-Gamma-2NP-Gamma-2.2NP-Gamma-2.2.2NP-Gamma-2.2.2.1NP-Gamma-2.2.2.1_OTU5
tgtactcactacttattcatagtagtagttgcagttaactcaacactgttaacaattaacgcaggtgactacattttctatactgactgggcttggacatcgtttacggtattctctatatctcaaacgttgatgcttgttgtaggtgcaacatactacctaacatttacaggcgttccaggaacagcaacatactacggcctcatcatgacagtttacacatgggtagcaaaaggtgcatggtttgc---actcggatatccatatgacttcattgtcacaccaatatggttaccatcagcaatgttgattgaccttgtatattgggctacaaagaagaacaaacactcactgattctgatgggcggagtattggtaggaatgtcattaccattgttcaacatgataaacctgataacagtggcagacccactagaaacggccttcaaatatccaagaccaacattaccaccatacatgacacctatagaaccgcaagtaggtaagttctataacagtccagttgccctaggtgctggtgcaggttctgtattgggagtaacgtttgcagcgcttggttgtaagctaaatacc------------------------------------------
>EU651126__NPNP-GammaNP-Gamma-2NP-Gamma-2.2NP-Gamma-2.2.2NP-Gamma-2.2.2.1NP-Gamma-2.2.2.1_OTU6
tgtactcactacttattcatagtagtagttgcagttaactcaacactgttaacaattaacgcaggtgaccacattttctatactgactgggcttggacatcgttcacggtattttcaatatctcaaacgttgatgcttgtagtaggtgcgacatatcacctaacatttacaggcgttccaggaacagcaacgtactacggcctcattatgacagtatatacttgggtagcaaaaggtgcatggtttgc---actgggatacccatatgacttcattgtcacaccaatatggttaccatcagcgatgctgattgaccttgtatattgggctacaaagaagaacaagcactcactgattctaatgggcggagtactagtaggaatgtcattaccattgttcaacatgataaacctgataacagtggcagacccactagaaacggccttcaaatatccaagaccaacattactaccatacatgacaccgatagaaccacaagtaggtaagttctataacagtccagttgccttaggtgctggtgcgggtgcagtattgggagtaacgtttgcggcactgggttgtaagctaaacacc------------------------------------------
>EU651165__NPNP-GammaNP-Gamma-2NP-Gamma-2.2NP-Gamma-2.2.5NP-Gamma-2.2.5.1NP-Gamma-2.2.5.1_OTU8
tgtacccactacttattcatagtagtagttgcggttaactcgactttgttaacaattaatgcaggagactatatcttctacactgactgggcctggacatcgtttgtaatattctcaatatctcaaacgttaatgcttgtagtaggtgcatcatattacctaacgtttacaggcgttccaggaacagcgacgtattacgccctaattatgacagtatacacatggatagcaaaaggtgcatggtttgc---actaggatatccatatgacttcattgtaacaccagtttggttaccatcagcaatgttgcttgatttagcctattgggccacaaagaagaacaagcactccttgatactgtttggcggcgtactagtaggaatgtctttaccattattcaacatggtaaacctgataacagtagcagacccactagaaacggcattcaaatacccaagaccgacattaccaccatacatgacaccaatagaacctcaagtaggtaaattctataacagtccagtagcactgggtgcaggtgcaggtgcagtattggcggttacatttacagcattaggttgtaaattaaacact------------------------------------------
>EU651197__NPNP-GammaNP-Gamma-2NP-Gamma-2.2NP-Gamma-2.2.5NP-Gamma-2.2.5_OTU12
tgtacacactacttattcatagtagtagttgcagttaactcaacactgttaacaattaatgcaggtgactacatcttctacactgactgggcttggacttcgtacacggtattctcaatatcgcaaacgttgatgcttgtggtaggtgcaacatattaccttacatttacaggcgttccaggtacagcaacgtactacggccttattatgacagtatacacatgggtagcaaaaggtgcatggttcgc---acttggatatccatatgacttcattgtaacaccaatttggttaccgtcagcaatgctgcttgatctagcctattgggcgacaaagaagaacaagcactccttgatactgtttggcggagtactagtaggaatgtcattaccattattcaatatggtaaacctgataacagtagcagacccactagaaacggccttcaaatatccaagaccaacattaccaccatatatgacaccaatagaaccgcaagtaggcaagttctataacagtccagtcgcactgggtgcaggtgcaggtgcagtattagcggtaacgtttgcagcattaggttgtaaacttaacact------------------------------------------
>EU651215__NPNP-GammaNP-Gamma-2NP-Gamma-2.1NP-Gamma-2.1.3NP-Gamma-2.1.3.2NP-Gamma-2.1.3.2.2NP-Gamma-2.1.3.2.2.1NP-Gamma-2.1.3.2.2.1_OTU2
tgtacccactacttattcatagtagtagttgcagttaactcaacactgttaacaattaacgcaggtgactacatcttctacactgactgggcttggacttcgtacacggtattttcaatatctcaaacgttgatgctcatcgtaggtgctacatactatcttacgtttacaggcgttccaggcacagcaacatattacggcctcattatgacagtatatacttgggtagcaaaagccgcatggttttc---actcggctatccgtatgacttcattgtaactccagtttggctaccatcagcaatgctgttggacttagtatactgggcaacaaagaagaacaaacactctttgatactgtttggaggtgtactagtaggaatgtcattaccattattcaacatggtaaacctgataacagtagcagacccacttgaaacggcattcaagtatccaagaccaacattgccaccatacatgacaccgatagaaccgcaagtaggaaagttctataacagtccagttgcactcggtgccggtgcaggagcagtcttgggatgtacgttcgcagcattaggttgtaaacttaatact------------------------------------------
>EU651229__NSNS-GammaNS-Gamma-2NS-Gamma-2.1NS-Gamma-2.1.2NS-Gamma-2.1.2.1NS-Gamma-2.1.2.1_OTU7
acaacgcactatctattcatagtcgtagctgctgtaaacagtacattgctgacaattaatgcgggagactacatattttacacggactgggcttggacatcatttgtagtattttccatctcacaatctactatgcttgtagtaggggcgatttactacatgctcttcacaggagttccaggaactgcaacctattatgcaaccataatgacaatttacacctgggtggccaagggtgcatggtttgc---attaggatacccatatgacttcatagctgtccccgtatggataccgtctgctatgttgctagatctcacatactgggctactagacgcaacaagcacgccgcaattattattggtggaactttggtaggcttatcgttgcctatgttcaacatgataaacctgctcctagtgcgagatccacttgagatggcattcaagtatccaagaccgacgttacctccatacatgactccgatagaacctcaggtcggaaagttctacaatagtcctgtcgccttagggtcaggagcaggagcagtgctaagtgtaccgattgcagcattgggtgccaagcttaataca------------------------------------------
>EU651245__NSNS-ZetaNS-Zeta-1NS-Zeta-1.2NS-Zeta-1.2_OTU3
acaactcactatttattcattgttgttgtagctgtaaacagtaccttacttacaatcaatgcaggagattacatcttctatactgactgggcatggacatcatttgtagtattttctatttcacaatcaacaatgcttgtagtaggagctatatactatatgttatttacgggtgtacctggaacggctacgtattatgcaactattatgacgatttatacgtgggtcgcaaaaggtgcttggttcgc---actgggctatccatatgactttattacagtgccggtttggataccatctgctatgctattagatttgacatactgggcaacaagaagaaacaaacatgcggcaataattattggcggtgtattggttggaatgtcattgccattatttaatatgataaacttgttgttagtagcagatccattagaaactgcattcaagtatccaagacctactctaccgccatatatgactccaatcgaaccacaggtaggtaaattctataatagtccagtagcattaggagcgggtgctggtgcagtattatgtgttcctattgcagcattaggtgcaaaacttaatacg------------------------------------------
>EU651249__NSNS-GammaNS-Gamma-2NS-Gamma-2.1NS-Gamma-2.1.2NS-Gamma-2.1.2.1NS-Gamma-2.1.2.1_OTU2
acaacgcactatctattcatagtcgtagttgctgtaaatagtacattgctgacgattaatgcgggagactacatattctacacggactgggcttggacatcatttgtagtattttcaatctcacaatctactatgcttacagtaggggcgatttactacatgctccttacaggagttccaggaactgcaacctattatgcaaccataatgacaatctacacctgggtggccaaaggtgcatggtttgc---attaggatacccatataacttcatagctgttcccgtatggataccgtctgcgatgctgctagatctcacatactgggctactagacgcaacaagcatgctgcaattcttatcggtggaactttggtaggtttatcgttgcctatgttcaacatgataaacttgctcctagtgcgagatccgcttgagacagcattcaagtatccaagaccaacattacctccatacatgactccgatagaacctcaggtcggaaagttctacaatagtcctgttgctttaggagcaggagcaggagcagtgctaaccgtgccgattgcagcattgggtgccaagcttaataca------------------------------------------
>EU667812__NTNT-AlphaNT-Alpha-1NT-Alpha-1.1NT-Alpha-1.1.1NT-Alpha-1.1.1.1NT-Alpha-1.1.1.1.3NT-Alpha-1.1.1.1.3.3NT-Alpha-1.1.1.1.3.3_OTU4
tgtactcactacttattcatagtagtggtagcagtcaactcgaccttgttgacaatcaacgcaggagactacatcttctatactgactggatgtggacatcttatgtgatatttacactatcacaatcattgatgctcgcagtcggtgcagcatactatctaacgtttactggagttccaggaacggcaacatactatgcactgataatgacagtgtatacgtggatagcaaaaggtgcatggttctc---cttaggatacccgtacagcttcatcgttgttccgatatggattccgtccgcaatactgatggatctggcatattgggcaaccaagagaaacaaacactctttgatcctaatcggtggtgtgctctgtggaatgtctatgtcgttgttcaacatgatcaatctaatcacaatagatgatcctctagagactgctttcaaatatccaagaaccacattgcctccatacatgaccccaatagaacctcaagtaggaaaattctatgatagtccggtcgctctgggtgcaggcgctggtgcagtattaacggtaacaatgactgcgctaggatgcaaactcacaaca------------------------------------------
>EU667863__NSNS-GammaNS-Gamma-2NS-Gamma-2.3NS-Gamma-2.3.2NS-Gamma-2.3.2.3NS-Gamma-2.3.2.3_OTU1
acaacccactatctgttcattgttgtagttgctgtcaatagcacgctgcttacaattaattcaggagactacatattctacaccgactgggcttggacatcctttgtaatattttcgattgcacaatcgactatgcttgcagtaggagctgtctattacttgctcttcacaggagttccaggaacagccacgtattacgcaaccattatgactatctatacatgggttgcaaagggtgcgtggtttgc---cttaggatacccatatgactttgttgctgtacctgtatggataccatcggcaatgttgttggacctcacgtactgggcgactcgccggaataagcatatgctaatactcgtcggcggcaccttagttgggctatcgcttcctttgttcaacatgattaatctactgctagttcgagatccattggaagtagcattcaagtatcctagacccacattgccgccctatatgacgccaattgagcctcaggtcggaaagttctataacagtcccgtagccttgggagctggtgcttcagctgtgttaactgtgcctatagcagcattaggtgctaagctgaatacg------------------------------------------
>EU667925__NPNP-EtaNP-Eta-1NP-Eta-1.2NP-Eta-1.2.1NP-Eta-1.2.1_OTU1
tgtacgcactacttattcatagtagtggttgcagtaaactctaccctgctaacaatcaatgcaggcgactacattttctatactgactgggcttggacttcgttcaccgtgttctctatatcacaaacattgatgttggtggtaggggcatgttactacctcacattcacaggagttccaggaacagctacgtattatgggctgataatgaccgtctacacttgggtagcaaaaggtgcatggtttgc---gctcggatacccatatgacttcattgttacaccgatttggttgccgtcagcgatgttgcttgatttggcatattgggcaacaaagaagaacaagcactcactgattctattcggtggtgtactgtgtggaatgtcgttaccactattcaacatggtcaacctgatcactgttgctgacccgctagagactgcattcaaatatccaagaccaacgctcccgccgtatatgacgccaatagaacccgccgtaggcaagttctataacagtccagtcgcattaggtgcaggtgcaggcgctgtattatcagtaacctttgccgcattgggatgtaagctgaacacg------------------------------------------
>EU671116__NSNS-DeltaNS-Delta-2NS-Delta-2.2NS-Delta-2.2.1NS-Delta-2.2.1_OTU4
acgacacactacttgtttatagtagtagttgctgttaatagcaccttacttactatcaatgcaggagactatattttctactctgactgggcgtggacatcctttgtagtattctcgatatcacaatctactatgcttgtggtgggagcaatctactatatgttgttcacaggtgttccaggaactgctacatattatgcgactataatgacaatctacacttgggtggcgaagggtgcatggtttgc---tttgggatatccgtacgacttcgtcgttacaccagtttggataccttcagccatgctcttggatcttacttactgggccactaggagaaacaaacacgcggcaataattataggaggaacattagttggactttcgttacctatcttcaacatgattaatctgctgttagtcagagatccattggagatggcattcaaatatccaagaccaacactacctccgtatatgaccccgatcgagccccaggtaggtaagttctacaatagtcccgtagcattaggttcaggtgcaggagcagtactaagcgttcctatagctgcattaggcgcgaagcttaacact------------------------------------------
>EU671146__NSNS-GammaNS-Gamma-1NS-Gamma-1.2NS-Gamma-1.2_OTU1
acaacgcactatctgttcattgttgtagttgctgtaaacagcacgcttctgactattaacgcaggagactatattttctacactgattgggcttggacttcgtttgtagtattttcgatttcacaatctactatgttggttgtaggagcaatatactacatgctttttacaggagtacctggaaccgctacatattatgcgaccatcatgacaatatatacctgggttgccaagggtgcctggttcgc---attgggatatccctatgacttcgtcgcagtgccggtttggataccttcagcaatgttattggacttgacgtattgggcgacacgccgcaataagcacgccgcaatccttattggcggtacgctagttggcctatcgcttccaatgttcaatatgataaaccttttgttagtaagggatcctctggaaatggcgttcaagtatccaagacccacactgcctccctatatgactccgatcgagccgcaggtaggaaagttctacaatagtcctgtagccttaggagcaggtgcaggagcagtgctaagcgtgcctatagcagctttaggtgctaaattaaacacg------------------------------------------
>EU671160__NSNS-GammaNS-Gamma-1NS-Gamma-1.Incertae_sedisNS-Gamma-1.Incertae_sedis_OTU2
acaacgcactatctgttcattgttgtagttgctgtaaacagcacgcttctgactattaacgcaggagactatattttctacactgattgggcatggacttcatttgtagtattttcaatttcacaatccactatgttggttgtaggagcaatatactacatgctttttacaggagtccctggaaccgccacatattatgctaccatcatgacaatatatacctgggttgcgaagggtgcatggttcgc---gttaggatatccgtatgactttgtcgcagttccggtttggataccttcagcaatgttattggacttgacatattgggcaacacgccgcaataagcacgctgcaataattattggcggaacgctagttggtctgtcgcttccaatgttcaatatgataaaccttttgttagtcagggatcctctggaaatggcgttcaagtatccaagacctacgctgcctccctatatgactccaatcgaaccgcaggtaggaaagttctacaatagtcctgtagcattgggttccggtgctggagcagtgctgagcgtgcctatagcagctttaggtgccaagttaaacaca------------------------------------------
>EU671170__NSNS-DeltaNS-Delta-1NS-Delta-1.2NS-Delta-1.2.2NS-Delta-1.2.2_OTU2
actacacactatctattcatagttgtagttgctgtaaatagtacattattgacaatcaacgcaggtgactacatattctataccgattgggcgtggacttcattcgtggtattctcaatatcccaatcaactatgcttgtagtaggagcaatctattatatgctattcactggtgtaccagggactgcaacatattatgcaaccataatgactatctacacatgggtagccaaaggagcttggtttgc---attgggatatccatatgactttatcgctgtacctgtttggataccttcagcaatgttgttagatttgacatattgggcaacaagaaggaataaacatgctgccattataattggcggaacattggttggactttcattgccaatattcaacatgatcaatctactgctggtcagagatcctctggagatggcattcaagtatcctcgaccgacgttgcctccatacatgactcccattgagcctcaggtcggtaagttctacaatagtcccgtagcgctaggatcgggagctggagctgtactaagtgttccaatagctgcgctaggtgcgaaactcaataca------------------------------------------
>EU671173__NSNS-GammaNS-Gamma-2NS-Gamma-2.1NS-Gamma-2.1.2NS-Gamma-2.1.2.2NS-Gamma-2.1.2.2_OTU1
acaacgcactatctgttcatagttgtagttgccgtaaatagtacattgctgacgatcaacgcgggagattacatcttctacacggactgggcctggacatcatttgtagtattttccatctcacaatctactatgcttgtcgtaggggcaatctactacatgctctttacaggagttccaggaaccgcaacctattatgcaaccataatgacaatatacacctgggtggccaaaggtgcatggtttgc---gttaggatatccttatgactttattgcagtccccgtatggataccttcggcgatgttgttagatctcacgtactgggccactagacgcaacaaacacgctgcaattatcattggtggaactttagtaggtttgtcgctgcctctgtttaacatgataaacctccttctagtcagagatcctcttgagacggcattcaagtatccaagaccaacattgcctccatacatgactcccatcgaacctcaggtcggaaagttctataatagtcctgtagccttagggtcgggagcgggagctgtactaagcgtgccgattgcggcgttgggtgccaagctgaacacg------------------------------------------
>EU671247__NSNS-AlphaNS-Alpha-3NS-Alpha-3.1NS-Alpha-3.1.1NS-Alpha-3.1.1.2NS-Alpha-3.1.1.2_OTU1
acaacgcactacttgttcatagtggtggttgctgtcaacagcacgctgctaactatcaacgcaggcgactatatcttctacacagactggatgtggacatcatttgtcgtattttcaatctctcaatctacaatgctcgcagtaggagcgatatactacatgctgttcaccggagttccaggaactgccacatattatgccacaattatgactatctacacttgggtcgccaagggtgcatggttcgc---attgggctatccatacgacttcatcacggtacctatttggataccatctgcgatgctgttggacctaacatactgggctacaagaaggaacaaacacgctgctataatcataggaggaacactaattggcctctcattaccgctgttcaacatggtcaacctgctactcataagggatccacttgaagtagcattcaagtatccaaggcctacgctgccagcatatatgactcctatcgaaccgcaggtcggtaagttctataatagtcctgttgccttgggagcaggcgcgggagcagtgctgaccgttccgatagctgcgttaggtgcaaagctaaacacc------------------------------------------
>EU671286__NSNS-DeltaNS-Delta-1NS-Delta-1.1NS-Delta-1.1.2NS-Delta-1.1.2.1NS-Delta-1.1.2.1_OTU13
actacacactatctattcatagttgtagttgctgtaaatagtacattattgacaatcaacgcaggagactacatattctatacagattgggcatggacatcatttgttgtattctcagtatcccaatcaacaatgcttgtagtgggagcaatctattacatgctattcaccggtgtaccagggactgcaacatattatgcaacaatcatgactatctatacatgggtagccaaaggagcatggtttgc---actaggatatccatacgacttcatcgtaactccagtttggataccttcagcaatgctgttagatttgacatattgggcaacaagaaggaataaacatgctgccattataattggcggaacattggttggactttcattgccaatattcaacatgataaatctactgctggtcagagaccctctagagatggcattcaagtatcctcgtccaacattgcctccatacatgacaccaattgagcctcaggtcggtaaattctacaatagtcccgtggcgctaggatccggggcgggagctgtactgagcgttccaatcgctgcattgggcgcaaaactaaatact------------------------------------------
>EU671395__NSNS-BetaNS-Beta-1NS-Beta-1_OTU10
acaacgcattatctgttcatagttgtcgtagctgttaacagcacgctgctgactattaatgctggagactacatattctacactgattgggcgtggacttcattcgtcgtgttctctatatcgcagtcaacgatgcttgttgtgggtgccatctattacatgttgtttacgggagtgccggggacagcaacctactatgccactataatgacgatttatacgtgggttgcaaaaggagcttggtttgc---tcttggatatccatacgacttcgttgctgtaccggtgtggattccatctgcaatgttgctggacctgacatattgggcaacaagaaggaacaaacacgctgcgatactaataggaggaacattggttggactttcactgccaatgtttaacatgatcaacctattgaccatacgcgacccgttagaaatggcattcaagtatcctagacctacgctacctccatacatgaccccaatcgaaccccaagtcggtaaattctataatagtccagtagccttaggagctggcgcgggagccgtgctatctgtgccaatcgcagccttaggtgcaaaactcaatacg------------------------------------------
>EU671633__NSNS-GammaNS-Gamma-1NS-Gamma-1.1NS-Gamma-1.1_OTU2
acaacgcactatctgttcattgttgtagttgctgtaaacagtacacttctgactattaatgcaggcgactatattttctacactgattgggcctggacttcatttgtagtattttccatttcgcaatctacgatgttagttgtgggagcaatatactacatgctctttactggagtccctggaacggcgacatattatgctaccatcatgacaatatatacttgggttgcgaaaggtgcatggtttgc---attaggatatccctatgacttcgtcacagtgccagtttggataccttcagcaatgttattggacttgacatattgggcaacacggcgcaacaaacatgccgcaataattattggaggaacgctcgttggactgtcgctgccgttgttcaatatgataaaccttttgttgataagggatcctctagaaatggcattcaaatatccaagacctacccttcctccctatatgactcccattgaacctcaggtaggaaagttctacaatagtcctgttgcgttaggttccggtgcaggagcggtgctgagcgtgcctatagcagctttaggtgctaaattgaataca------------------------------------------
>EU671637__NSNS-GammaNS-Gamma-2NS-Gamma-2.1NS-Gamma-2.1.1NS-Gamma-2.1.1_OTU4
acaactcactatctgttcatagtcgtagtcgctgtaaatagtacattgctgacgattaacgcaggagattacatattctacacggactgggcctggacatcatttgtagtattttccatctcacaatctaccatgcttgttgttggagcgatttactacatgctctttacaggagttccaggaactgcaacctattatgcaaccataatgacaatctacacctgggttgccaaaggtgcatggttcgc---attaggatacccatatgacttcatagcggtgcctgtatggataccctcagcgatgttgttagatctcacctactgggctactagacgcaacaaacacgctgcaattattattggcggaacactggtaggtttgtcacttcctttgttcaacatgataaacttgctgctggtgcgagatcctctcgagatggcgttcaagtatcctagaccgaccttgcctccgtatatgacaccaattgaacctcaggtcggaaagttctacaacagtccggttgccttggggtcgggagctggagcagtgctaagtgtgcctattgcagcattgggtgctaaactcaacacg------------------------------------------
>EU671813__NSNS-AlphaNS-Alpha-3NS-Alpha-3.1NS-Alpha-3.1.1NS-Alpha-3.1.1.1NS-Alpha-3.1.1.1_OTU1
acaacgcactaccttttcatagtggtggttgctgtcaacagcacgctgctaactatcaacgcaggggactatatcttctacacagactgggcgtggacatcatttgtcgtattttcgatctctcaatctacaatgctcgcagtgggagcgatatactacatgctgttcacaggagttccaggaactgccacatattacgccacaattatgaccatctacacgtgggtcgccaagggtgcatggttcgc---attaggttatccctatgacttcatcacggtacctatatggataccatcggcgatgcttttggacctaacatattgggctacgagaaggaacaaacacgctgctataatcataggaggaacactggttggcctgtcaattccattgttcaacatggttaacctgctgctcattagggatccacttgaagtagcattcaagtatccaaggcctacgctgccggcatatatgacccctatcgaacctcaggtaggtaagttctacaacagtcctgtcgctttgggttcaggcgcaggagcagtgctgacggttccgatagctgcgttaggtgcaaagctcaacacg------------------------------------------
>EU672033__NSNS-DeltaNS-Delta-1NS-Delta-1.Incertae_sedis.3NS-Delta-1.Incertae_sedis.3_OTU2
actacacactatctattcatagttgtagttgctgtaaatagtacattattgacgatcaacgcaggggactacatattctatactgattgggcgtggacctcattcgtagtattctcaatagcccaatcaactatgcttgtagttggtgcaatctattacatgctattcaccggtgtaccagggactgcaacatattacgcaacaatcatgactatctatacatgggtagccaaaggagcttggtttgc---gctaggatatccaatggacttcatcaccgtacctgtttggataccttcagctatgctgttagatttgacatattgggcaacaagaaggaataaacatgctgccattataattggcggaacattggttggactttcactgccaatatttaatatgatcaatctactgctggtcagagatcctctagagatggctttcaaatatcctcgtccgacattgcctccatacatgacaccaatcgagcctcaggtcggtaagttctacaatagtcccgtagcgctaggatcgggagcaggagctgtactaagtgttccaatagccgcactaggcgcgaaactgaatacc------------------------------------------
>EU672062__NSNS-GammaNS-Gamma-2NS-Gamma-2.1NS-Gamma-2.1.1NS-Gamma-2.1.1_OTU5
acaactcactatctattcatagtcgtagttgcagtaaatagtacattgctgacaattaacgcgggagattacatattctacacggattgggcctggacatcatttgtagtattttccatctcacaatctactatgcttgttgtaggggcaatttactacatgctcttcacaggagttccaggaactgcaacctattatgcaaccataatgacaatctatacttgggtggccaagggcgcatggtttgc---attaggttacccatatgatttcatagctgtgcctgtgtggataccttcagcgatgttgttagatctcacgtactgggctactagacgaaacgagcacgctgcaattatcataggcggaactttggtagggttgtcattacctctgttcaacatgataaacttgctactggtgcgagatccgctcgagatggcattcaagtatcctagaccaaccttgcctccgtatatgacgccaattaaacctcaggtcggaaagttctataatagtcctgttgccttggggtcgggagctggagcagtgctaagtgtgcctatcgcggcattgggtgctaaacttaacacg------------------------------------------
>EU672087__NSNS-GammaNS-Gamma-2NS-Gamma-2.1NS-Gamma-2.1.2NS-Gamma-2.1.2.2NS-Gamma-2.1.2.2_OTU6
acaacgcactatctattcatagtcgtagttgccgtaaacagtacattgctgacgattaatgcgggagattatatattctacacggactgggcctggacatcatttgtagtattttccatctcacaatctaccatgcttgttgtaggggcgatttactacatgctctttacaggagttccaggaaccgcaacctattatgcaaccataatgacaatatacacctgggtggccaaaggcgcatggtttgc---attaggatacccatatgacttcatagcagtccccgtatggataccatcggcgatgttgttagatctcacatactgggcgaccagacgcaacaagcacgctgcaattatcatcggaggaacattggtgggtttgtcgctgccgatgttcaacatgataaacttgcttctcgtgcgagatccccttgagatggcattcaagtatccaagaccaacattacctccatacatgactccgatcgaacctcaggtcggaaagttctacaatagtcctgttgccttggggtcgggagcgggagcagtgctgagcgtgccgattgcggcgttgggtgccaaacttaacacg------------------------------------------
>EU672114__NSNS-AlphaNS-Alpha-3NS-Alpha-3.1NS-Alpha-3.1.1NS-Alpha-3.1.1_OTU1
acaacgcactacttgttcatagtggtggttgctgtcaacagcacgctgctaactatcaacgcaggggactatatcttctacacagactggatgtggacatcatttgtcgtattttcgatctctcaatctactatgctcgcagtgggagcgatatactatatgctgttcacaggagttccaggaactgccacatattatgccacaatcatgactatctacacttgggtcgccaaaggtgcatggtttgc---attgggctatccctatgacttcattgtagtacccatatggataccctcggcaatgctgttggacctaacatactgggctacgagaaggaacaaacacgctgctataatcataggaggaacgctgattggcctgtcattaccgctgtttaacatggtcaacctgctgctcataagggatccacttgaagtggcgttcaagtatccaaggcctacgctgccagcatatatgactcctattgaacctcaggtcggcaaattctacaacagtcctgtcgctttgggtgcaggcgcaggagcagtgctgacggttccaatagctgcgttaggagcaaagctaaacacg------------------------------------------
>EU672146__NSNS-AlphaNS-Alpha-3NS-Alpha-3.1NS-Alpha-3.1.1NS-Alpha-3.1.1.2NS-Alpha-3.1.1.2_OTU2
acaacgcactacttgttcatagtggtggttgctgtcaacagcacgctgctaactatcaacgcaggggactatattttctacacggactgggcgtggacatcatttgtcgtattttcaatctctcaatccacaatgctcgcagtgggagcgatatactacatgttgttcacaggagttccaggaactgccacatattatgcaacaattatgaccatctacacgtgggtcgccaagggtgcatggttcgc---attgggctatccatatgacttcattacggtacctgtttggataccatcggcgatgctattggacctaacatactgggctacaagaaggaacaaacacgctgctataatcataggaggaacattggttggcctctcattaccgctgttcaacatggtcaacctgctactcataagggatccacttgaagtagcattcaagtatccaaggcctacgctgccctcatatatgactcctatcgaacctcaggtcggtaagttctacaatagtcctgttgccttgggagcaggcgcgggagcagtgctgaccgttccaatagctgcgttaggtgcaaagctaaacacc------------------------------------------
>EU672149__NSNS-DeltaNS-Delta-2NS-Delta-2.2NS-Delta-2.2.1NS-Delta-2.2.1_OTU2
acgacacactacttgttcatagtagtagttgctgtaaatagcaccttacttactatcaatgcgggagactatattttctacactgactgggcgtggacgtcctttgtagtattctcaatatcacaatctactatgcttgtggtgggggcaatctactatatgttgttcacaggtgttccaggaactgctacatattatgcgactatcatgacaatctacacttgggtggctaagggtgcatggtttgc---cttgggatatccgtacgacttcgtcgttacaccagtttggataccttcagctatgctcttggatcttacttactgggccactaggagaaacaaacacgcggcaataataataggcggaaccttagttggactttcgttgcctatcttcaacatgattaatctgctgttagtcagagatccattggagatggctttcaagtatccaagaccaacactgcctccgtacatgaccccgatcgagccccaggtaggcaagttctataatagtcccgtagcattaggttcaggtgcaggagcagtactgagtgttcctatagctgcattaggcgcgaagctaaacact------------------------------------------
>EU672273__NSNS-GammaNS-Gamma-2NS-Gamma-2.1NS-Gamma-2.1.1NS-Gamma-2.1.1_OTU1
acaactcactatctgttcatagtcgtagtcgctgtaaatagtacattgctgacgattaacgcgggagattacatattctacacggactgggcctggacatcatttgtagcattttccatctcacaatctaccatgcttgttgttggggcgatttactacatgctcttcacaggagttccaggaactgcaacctactatgcaaccatcatgacaatctatacgtgggttgccaaaggcgcatggtttgc---attaggatacccatatgatttcatcgcggtgcctgtatggataccctctgcaatgttattagacctaacatactgggctactagacgcaacaaacacgctgcaattatcatcggcggaacactggtaggtttgtcgcttcctctgttcaacatgataaacctgcttctgatccgagatccgcttgagatggcgttcaagtatcctagaccgaccttgcctccgtatatgacgccaattgaacctcaggtcggtaagttctacaatagtcccgtagcattaggttcaggtgcaggagcagtactaagcgttcctatagctgcattaggcgcgaagcttaacact------------------------------------------
>EU770872__NSNS-GammaNS-Gamma-2NS-Gamma-2.3NS-Gamma-2.3.2NS-Gamma-2.3.2.2NS-Gamma-2.3.2.2_OTU8
acaacccactatctgttcattgttgtagtcgctgttaatagcacgctgctgaccattaattcaggggactatgagttctacaccgactgggcttggacatcctttgtagtattttcgattgcacaatcgactatgctatgtgtaggagctgtctattacttgctcttcacaggagttccaggaacggccacgtattacgcaaccataatgactatctatacatgggttgcaaagggtgcgtggtttgc---attgggatacccatatgacttcgttgcggtaccagtatggataccttcggccatgctgttggaccttacttactgggccacacggcggaataagcacatgttaatactcgttggcggcaccttggttggcttgtcacttccgttattcaacatgatcaacctactgctggtacgagatccattgcaaatagcattccagtatcctaggccgacattgcctccttacatgacaccaattgaacctcaggtcggaaagttctataacagtcccgtcgcgttgggttcgggagcttccgcagtgttaactgtgccgatagcagcattaggtgctaaactaaatacg------------------------------------------
>EU810214__NPNP-AlphaNP-Alpha-2NP-Alpha-2.2NP-Alpha-2.2.2NP-Alpha-2.2.2.1NP-Alpha-2.2.2.1.2NP-Alpha-2.2.2.1.2_OTU4
tgtactcactacttattcatagttgtagttgcagtcaactccactttgttaacaattaactctggagattatatcttctatactgattgggcctggacatcatttgtagtattctcaattgccaacactctgatgactgttgttggtgctgtttattatctcacatttactggcgtacctggtacggcaacgtattacggtctgattatgcaggtctatacatgggttgcaaaagttgcatggtttgc---acttggctatccagtggatttcatcgttcatccaatgtggattccatcttgtatgctgttggacttggcgtattgggcgacgaagaagaataaacactcgctgatattctttggtggagttttagtcggaatgtcaatgccactattcaatatggtacagttgatgttaattgcggatccattagaaactgcattcaagtatccaagaccaacattgcctccctacatgacgcctatagaaccgcaggtcggtaagttctacaatagcccagtagctctgggagcgggagctggatcggtactagcgtgtacatttgcagcattaggttgtaagcttaataca------------------------------------------
>EU810220__NPNP-AlphaNP-Alpha-2NP-Alpha-2.2NP-Alpha-2.2.2NP-Alpha-2.2.2.1NP-Alpha-2.2.2.1.2NP-Alpha-2.2.2.1.2_OTU5
tgtactcactatttattcatagtcgtagttgcagtcaactctactttgttaacaattaacgctggtgactatatcttctatactgactgggcttggacatcatttgtggtattctcaattgccaacactctgatgactattgttggtgctgtgtattatcttacatttactggcgtacctggtactgcaacgtactatggtctgattatgcaagtctatacttgggttgcaaaagttgcatggtttgc---acttggctatccagtagatttcatcgttcatccaatgtggattccatcttgtatgctgttggacttggcatattgggcgacaaagaaaaataaacactcgctgatattctttggtggagttttagttggaatgtcaatgccactgttcaatatggtacaattaatgttgattgcagatccactagagactgcattcaagtatccaagaccaacattgcctccatacatgacgccgatagaaccgcaggtaggtaagttctacaatagcccagtagctctgggagcgggagctggagcggtactagcatgtacatttgcagcattaggttgtaagatgaatacg------------------------------------------
>EU810221__NPNP-AlphaNP-Alpha-2NP-Alpha-2.2NP-Alpha-2.2.2NP-Alpha-2.2.2.1NP-Alpha-2.2.2.1.2NP-Alpha-2.2.2.1.2.3NP-Alpha-2.2.2.1.2.3_OTU4
tgtactcattatttatttatagttgtagttgcagtcaactccactttattagtaattaactcgggcgactatatcttctatactgattgggcctggacatcatttgtggtattttccattgctaacactctgatggttgttgttggtgctgtttattatctcacatttactggtgtacctggtactgcatcatattatggtctgattatgcaagtctatacatgggtttcaaaagttgcatggtttgc---acttggctatccagtggatttcatcgttcatccaatgtggattccatcttgtatgctgttggacttggcgtattgggcaacgaagaagaataaacactcgctgatattctttggtggagttttagttggaatgtcaatgccactgttcaatatggtacagttgatgttaattgcggatccactagaaactgcattcaagtatccaagaccaacattgcctccctacatgacgcctatagaaccgcaggtcggtaagttctacaatagcccagtagctctgggagcgggagctggagctgtactagcgtgtacatttgcagcattaggctgtaagcttaatacg------------------------------------------
>EU852678__NTNT-AlphaNT-Alpha_OTU2
tgtactcactacttgtttatagtagtggtagcagtcaactctaccttgttgaccatcaatgccggagactacatattctatactgactgggcgtggacttcatttgtgatattttcaatatcacagacactcatgcttgctgtcggtgccgcgtactaccttacattcactggagttccaggaactgcaacttactatgcactgataatgacggtgtatacgtgggttgcaaaaggagcgtggttctc---actaggatatccatatagcttcatagttgtaccagtttggattccatctgctatgctgatggacttggtatattgggcaacaaagaagaacaaacactctctcatactaatgggtggtgtgctttgtggaatgtctctgccaatgttcaacatgataaatctcctaacgatagacgatccgctagagactgcattcaaatacccaaggactacattgcctccatacatgactccgatagaaccccaagttggaaagttctatgatagtccggtcgcactaggttcgggtgccggtgctgttctggcagttacaatgaccgcattaggttgtaaattgacaacg------------------------------------------
>EU852682__NTNT-AlphaNT-Alpha_OTU12
tgtactcactacttgtttatagtagtggttgcagtcaactctacactgttgacaattaatgctggagactacatattctatactgactgggcttggacatcctttgtgatattttctatatcgcagacactcatgctctgcgtgggtgcaacatactatctcaccttcacgggagttccaggaacggcaacatactatgcactgataatgacagtgtatacgtgggttgcaaaaggtgcgtggtttgc---attaggatatccatatagtttcatagtcacaccagtatggatcccatcagcaatgttgctggatttggtatactgggctacaaagaagaacaagcactcgctgatattgatgggcggcgtacttgtcggaatgtctctgccattgttcaacatgatcaacctgttgacggtagacgacccgctagagactgcattcaaatatccaagaccaactttacctccgtacatgactcctatagaaccccaagtaggcaagttctataacagtccggttgcgctaggtgctggagccggtgctgtactgtcagttacaatgacagccttgggctgtaaactgacaacg------------------------------------------
>EU860262__NPNP-GammaNP-Gamma-2NP-Gamma-2.2NP-Gamma-2.2.3NP-Gamma-2.2.3_OTU2
tgtacacactacttattcatagtagtagttgcagttaactctacactgttaacaattaacgcaggtgactacatcttctacactgactgggcttggacttcgtacacggtattctcaatatcgcaaacgttgatgcttgtagtaggtgcaacatattaccttacatttacaggtgttccaggtacagcaacgtactacggccttattatgacagtatatacatgggtggcaaagggcgcatggtttgc---actcggttatccatacgacttcattgtaaccccagtttggttgccatcagcaatgttgcttgatctagcttattgggctacaaagaagaacaagcactcattgatactgtttggcggagtactagtaggaatgtcattaccattattcaacatggtaaacctgataacagttgcagatccactagaaacagccttcaaatatccaagaccaacattaccaccatatatgacgcctatagaaccccaagtaggaaagttctataacagtccagttgcacttggtgcaggtgctggtgcagtgttgtcagtaacgtttgcagcgctaggttgtaagctgaatact------------------------------------------
>EU860279__NSNS-ZetaNS-Zeta-Incertae_sedis.2NS-Zeta-Incertae_sedis.2_OTU2
acaactcattatttgttcatagttgttgttgccgtaaacagtacgttgcttacaatcaacgcaggagattatatcttctacactgactgggcatggacatcatttgtcgtattttctatatctcagtctactatgcttgtagtaggagctatatactatatgctgttcacgggagtacctggtactgccacgtattatgcaactataatgacgatatatacttgggttgcaaaaggagcatggttcgc---tttgggttatccgtatgactttatagtagtacctgtatggataccttctgctatgttattggatttgtcgtactgggcaacgaggagaaacaaacatgcggcaattcttattggtggtgttctagtcggaatgtcattgcctctatttaatatgattaacttattgttagtctctgatccattggaaatggcattcaaatatccacgtccaacattgcctccatatatgactccgattgaacctcaggtaggtaaattctacaacagtcctgttgccttaggtgcaggtgctggggcggttctgtgtgtgccaattgcagctttaggtgcaaagttaaatact------------------------------------------
>EU860282__NPNP-GammaNP-Gamma-2NP-Gamma-2.2NP-Gamma-2.2.1NP-Gamma-2.2.1.2NP-Gamma-2.2.1.2_OTU3
tgtacacactacttattcattgtagttgtggcagtaaactcaaccctgttgacaattaatgcaggtgactacatcttctacacagactgggcctggacatcttatgtggtattctctatatcacaaacgttgatgctcacagtaggtgcgacatattatctgacatttacaggagttccaggaacagcaacgtactacggactgatcatgacggtgtatacatgggtagcaaaaggtgcatggtttgc---actaggatatccatatgacttcattgtaactccagtttggctaccatcagcaatgctgttggacttggtctactgggcaacaaagaagaacaagcactcattgatcttattcggtggagtactagtaggaatgtcattaccactgttcaacatggtaaacttgattacagtagcagatccattagaaactgcattcaagtatccaagaccaacattacctccatacatggtgccaatcgaaccacaagtaggtaaattctacaacagtccagttgcattaggtgctggtgctggtgctgtattggcaactacgtttgcggcgttaggctgtaagcttaatacg------------------------------------------
>EU864300__NPNP-GammaNP-Gamma-2NP-Gamma-2.1NP-Gamma-2.1.3NP-Gamma-2.1.3.2NP-Gamma-2.1.3.2.2NP-Gamma-2.1.3.2.2.1NP-Gamma-2.1.3.2.2.1_OTU6
tgtacccactacttattcatggtagtagttgcagttaactcaacactgttaacaattaatgcaggagactacatcttctacactgactgggcttggacttcgttcacggtattttcaatatcacaaacgttgatgcttatcgtaggtgcaacatattacctaacgttcacaggcgttccaggcacagcaacatattatggccttattatgacagtatacacatgggtagccaaagccgcatggttttc---acttggatatccgtatgacttcattgtaactccagtctggctgccatcagcaatgcttttggacttggtttactgggcgacaaagaagaacaaacactcgttgatactgtttggaggcgtacttgcaggaatgtctttaccattattcaatatggtaaacctgataacagtagcagacccacttgaaacggcattcaaatatccaagaccaacattgccaccatatatgacaccgatagaaccgcaagtaggaaagttctataacagtccagttgcactcggtgccggtgcaagtgcagtattgggatgtacatttgcagcattaggttgtaaattgaacact------------------------------------------
>EU885554__NSNS-BetaNS-Beta-1NS-Beta-1.3NS-Beta-1.3_OTU1
acaacgcattatctgttcatagttgtcgtggctgttaacagcacgctgctgactattaatgcaggagactacatattctacactgattgggcttggacatcattcgtcgtgttctctatctctcagtctacgatgcttgttgtgggtgccatctactacatgttgtttacgggagtgccagggacagtgacctactatgccactataatgacgatttatacatgggttgcgaaaggggcttggtttgc---tcttggatatccatacgacttcattgcggtaccggtttggattccatctgcaatgttgctggacctgtcttactgggcaacaagaaggaacaaacatgctgcgatattaataggaggaacattggttggactttcgctgccattgtttaacatgattaacctattgaccatccgcgatcctcttgaaatggcatttaagtatcctaggccaacactgcctccatacatgaccccaatagaaccacaagtcggtaagttctataatagtccagtagccttgggagcaggcgcgggagccgtgctttctgtgcctatagcagcattgggtgcaaaactcaataca------------------------------------------
>EU885557__NSNS-DeltaNS-Delta-1NS-Delta-1_OTU1
actacacactatctattcatagttgtagttgctgtaaatagtacattattgacaatcaacgcaggagactacatattctataccgattgggcgtggacctcattcgtagtattctcagtatcccaatcgactatgcttgtagttggtgcaatctattacatgctgttcaccggtgtaccaggaactgcaacatattacgcaacaatcatgactatctatacatgggtagccaaaggagcttggtttgc---actgggatatccatacgacttcatcgtgacaccagtttggataccttcagcaatgctgctagatttgacatattgggcaacaagaaggaataagcacgctgccattataattggcggaacattggttggactttcactgccaatatttaatatgatcaatctactgctggtcagagatcctctagagatggcattcaagtatcctcgtccgacattgcctccatacatgacaccaatcgagcctcaggtcggaaagttctacaatagtcccgtggcgttaggatcgggagcgggagctgtactaagtgttccaatagccgcactaggtgcgaaactgaatacc------------------------------------------
>EU885561__NSNS-DeltaNS-Delta-1NS-Delta-1.Incertae_sedis.2NS-Delta-1.Incertae_sedis.2_OTU1
actacacactatctattcatagttgtagttgctgtaaatagtacattattgacaatcaacgcaggagactacatattctataccgattgggcgtggacctcattcgtagtgttctcgatatcccaatcaactatgcttgtagttggtgcaacctattacatgctattcactggagtaccaggaactgcaacatattatgcaacaatcatgactatctatacatgggtagccaaaggagcttggtttgg---actaggatatccaatagactttgtcctggtacctgtttggataccttcagcaatgctgctagatttgtcatattgggctacaaggaggaatatacatgctgccattctaattggcggatctttggttggactttcattgccaatatttaatatgatcaatctactgctggtcagagatcctctggagatggcattcaagtatcctcgtccgacattgcctccatacatgacaccaatcgagcctcaggtcggaaagttctacaatagtcccgtggcgctaggatcgggagcaggagctgtactaagtgttccaatagccgcactaggtgcgaaactgaataca------------------------------------------
>EU885563__NSNS-DeltaNS-Delta-1NS-Delta-1.Incertae_sedis.4NS-Delta-1.Incertae_sedis.4_OTU1
actacacactatctattcatagttgtagttgctgtaaatagtacattactgacaatcaacgcgggagactacatattctataccgattgggcgtggacttcatttgtagtattctcaatatcccagtcgactatgcttgtagttggtgcaatctattatatgctattcaccggtgtaccagggactgcaacgtattatgcaacaatcatgactatctatacatgggtagccaaaggagcttggtttgg---attaggatatccagtcgactttatcacggtacctgtttggataccttcggcgatgctgctagatttgacgtattgggcaacaaggaggaataaacatgctgccattataattggaggaacattagttggactttcattgccaatatttaatatgatcaatctactgctgatcagagatcctctggagatggcatttaagtatcctcgtccgacattgcctccatacatgacaccgattgaacctcaggtcggaaagttctacaatagtcccgtagcgctaggatcgggagctggagctgtactaagtgttccaatagccgcactaggtgctaaactgaatacc------------------------------------------
>EU885566__NSNS-AlphaNS-Alpha-3NS-Alpha-3.2NS-Alpha-3.2.3NS-Alpha-3.2.3.1NS-Alpha-3.2.3.1.7NS-Alpha-3.2.3.1.7_OTU4
acaacgcactatttgttcatagtagtggttgctgtcaacagcacgctgctaaccatcaacgcaggagactatatcttctacacagactggatgtggacctccttcgtagtattctcggtctcgcaatcgactatgcttgccgtaggcgcgatatactacatgctctttacgggagtacctggaacggccacatattacgccacaatcatgacgatctatacatgggtcgcaaaaggtgcatggttcgc---actgggctatccgtacgacttcattgtagttccggtttggataccttcagcaatgctgttggatctgacgtattgggctacaaggcggaacaagcacgctgcaatcatcatcggtggaacaccgattggcctgtcgttcccactcttcaacatggtcaatctgctgctcgtcagggatccacttgaagtggcattcaagtatcctagaccaacactgcctgcgtacatgactctgattgagcctcaggtaggtaagttctacaacagtcctgtagccttaggctcaggagcaggagcggtgctgacagtgccgatcgctgcgttaggtgcgaagcttaacacg------------------------------------------
>EU885570__NSNS-GammaNS-Gamma-2NS-Gamma-2.3NS-Gamma-2.3.2NS-Gamma-2.3.2.2NS-Gamma-2.3.2.2_OTU4
acaacccactatctgttcattgttgtagttgctgttaatagcacgctgctgaccataaatgcaggagactacatattctacacggactgggcgtggacatcctttgtagtattttcgatttcgcaatcgactatgcttgcagtaggagctgtctattacttgctctttacgggagttccgggaacggcgacgtattatgcaaccataatgactatctacacatgggttgcaaaaggtgcgtggtttgc---cttaggatacccatatgacttcgttaccgtgccagtgtgcataccttcagcaatgctgttggaccttacttactgggctacgcgcaggaataaacacatactaatactagtcggcggcactttggttggcctatcgcttccgttattcaacatgatcaacctattgctggtacgagatccattgcaggtagcattccagtatcctagaccaacattgccaccctatatgacaccgattgaacctcaggtcggaaagttctataacagtcccgttgcattgggatcgggagcttcagcagtattgactgtgcctatagcagcattaggtgctaaactaaataca------------------------------------------
>EU885573__NSNS-GammaNS-Gamma-2NS-Gamma-2.2NS-Gamma-2.2.2NS-Gamma-2.2.2_OTU1
acaacacactatctgttcatagttgtggttgccgtaaatagtactttgctgacgattaacgcaggagactacatcttctatactgactgggcttggacttcatttgtcgtattttcgatttcacaatcgactatgcttgcggtaggagctatatattatatgctctttacaggagttccaggaaccgctacatactatgcaaccattatgacaatctacacatgggttgcaaagggtgcatggtttgg---attagggtacccatatgatttcgttgtgacaccggcatggataccatcagcaatgtcgttagaccttacatattgggctaccagacgtaacaagcatgctgccatacttattggtggaagcctgattggtctatcgctcccaatgttcaatatgataaatctaatcctggtgagggatccactggaggtcgcgttcaagtatccaagaccaacgcttcctccctacatgacccctatcgagcctcaggtcggcaaattctataacagtccggtagcattgggttcaggcgcaggagcagtgttaaccgttcccatagcagcgttaggtgcaaaattgaacact------------------------------------------
>EU885575__NSNS-BetaNS-Beta-1NS-Beta-1.3NS-Beta-1.3_OTU2
acaacgcattatctgttcatagttgtcgtggctgttaacagcacgctgctgactattaatgcaggagactacatattctacaccgattgggcttggacttcattcgtcgtattctctatatcgcagtctacgatgcttgttgtgggtgccatctattacatgttgtttacaggagtgccagggacagcgacctactatgccactataatgacgatttatacatgggttgcgaaaggggcttggtttgc---tcttggatatccatacgacttcattacggtgccggtgtggattccatctgcaatgttgctggacctgtcttactgggcaacaagaaggaacaaacacgctgcgatactaataggaggaacattggttggactttcactgccattgtttaacatgatcaacttattgaccatacgagatccactagaaatggcattcaagtatcctaggccaacgctccctccatacatgacaccaatcgaaccacaagttggaaaattctataatagtccagtagccttaggagctggcgcaggagccgtgctatctgtacctatagcagctttgggtgcaaaactcaatact------------------------------------------
>EU885577__NSNS-DeltaNS-Delta-1NS-Delta-1_OTU2
actacacactatctattcatagttgtagttgctgtaaatagcacattactgacaatcaacgcaggagactacatattctataccgattgggcgtggacttcattcgtagtattctcggtatcccaatcgactatgcttgtagttggtgcaatctattacatgctgttcaccggtgtaccagggactgcaacatattacgcaacaatcatgactatctatacatgggtagccaaaggagcttggtttgg---actaggatatccatacgacttcatcaccgtacctgtttggataccttcagcaatgctgttagatttgtcatattgggcaacaagaaggaataaacatgctgccattttaattggcggaacattggttggactttcattgcctatatttaatatgatcaatttactgctgatcagagaccctctagagatggcgttcaagtatcctcggccgacattgcctccatacatgacaccgattgagcctcaggtcggaaagttctacaatagtcccgtggcgctaggatcgggagcgggagctgtactaagtgttccaatagccgcactaggtgcgaaactgaataca------------------------------------------
>EU885582__NT_NP-Incertae_sedisNT_NP-Incertae_sedis-1NT_NP-Incertae_sedis-1_OTU1
tgtacacactacttgttcatagtagtggttgcagttaattcgacactattaacaattaacgcaggagactacattttctatactgactgggcctggacatcctttgtaatattttcaatttcgcagacattgatgcttgcagtaggtgcaacatattatctgatatttacaggagttcctggaacagctacgtactatgcgttgatcatgacagtctacacatgggttgccaaaggtgcatggttttc---acttggttatccatatgatttcattgttacaccagtatggattccttcagctatattgttggatttggcgtattgggcaacaaagaaaaacaaacattcgctgatattcttcggcggagtattagttggaatgtcattgccactcttcaacatgatcaatctgttgctgattgccgatccgctagaaactgcgttcaaatatccaagaccaacattaccaccatatatgacacctatagaaccgcaggttggaaagttctataatagtcctgtcgctttgggcgcgggagctggtgctgtcctgtcggttacatttacggcgttaggctgtaagttaactacg------------------------------------------
>EU885593__NPNP-DeltaNP-Delta-2NP-Delta-2.3NP-Delta-2.3.1NP-Delta-2.3.1.1NP-Delta-2.3.1.1_OTU21
tgtactcactacttgttcatagtagtagttgcagtaaactcaactctgcttacaattaatgctggagactatattttctacactgattgggcatggacatcatttgttgtattctcaatttctcaaactctaatgttaacggtaggtgccgtatactatctaacgtttacaggagttgtgggaacagcgacgtactatgggttaattatgacagtctatacgtggattgccaaaggcgcatggttttc---acttggttatccatatgactttattgttacaccagtatggataccatcggcgatattattagatttggcgtattgggcgacaaagaagaacaagcactcgctgatactgtttggcggagttctggtaggaatgtcattaccgctgtttaacatggtaaatctcttgactatagcagatccactagagactgcattcaagtatccaagaccaacgttgccaccatacatgacaccgatagaaccgcaggtcggaaagttctataacagtccggtcgcgcttggcgcaggagcgggagctgtcttggcagttacgtttgccgcgctaggatgtaaattgactacg------------------------------------------
>EU885596__NPNP-ThetaNP-Theta-1NP-Theta-1.1NP-Theta-1.1_OTU1
tgtactcactacttattcattgtagtagttgcagttaactcgaccctgttgacaattaatgcaggagactatattttctacacagactgggcctggacatcgtttgtagtattttcaatatcacaaacacttatgcttaccgtaggtgctgtgtattatcttacgtttacaggagtaccaggaaccgcaacatactatgctttgataatgacggtgtatacctgggtgtcaaaaggtgcatggttttc---actaggatatccatatgactttattgttacaccagtttggttaccatcagcaatgttattggacttagcctattgggctacaaagaaaaataagcattcattgatactgatgggaggtgtgctagtaggaatgtctttgccattattcaatatggtaaacttgatgttagcggcagacccgctagaaacggctttcaaatatccaagacctacacttccgccatatatgacacctatagaaccgcaggtaggaaagttctataacagtccggtggcgctgggtgctggagcgggagctgtactgtcagtcacgtttgcagcgttaggatgtaagctgactacg------------------------------------------
>EU885603__NPNP-DeltaNP-Delta-2NP-Delta-2.2NP-Delta-2.2.1NP-Delta-2.2.1_OTU4
tgtacgcactacttgttcattatagtggttgcggtaaacggaactctgcttacaattaatgcaggtgactacattttctacactgattgggcctggacttcatttgtaatattctctatatctcaaacgttgatgcttactgtaggagcttgttattatctaacatttacaggcgttccgggaactgctacttactatgcattaattattacagtgtatacatgggtagcaaaaggtgcatggttttc---actcggatatccatatgactttattgttactccagtatggataccgtccgcaatgttgttggatttggcgtattgggcgacaaagaagaacaagcactcgctgatactgtttggcggggtattggtcggaatgtcattaccactgttcaacatggtaaatctcatcacaattgcagatccactggaaactgcattcaagtatccaagaccaacgttacctccatacatgacgccgatagaaccgcaggtaggaaagttctataacagtccggtcgcgcttggtgcaggtgctggtgcagtattgtccgttccgatggcagcgttaggatgtaaactaactacg------------------------------------------
>EU885612__NPNP-DeltaNP-Delta-2NP-Delta-2.2NP-Delta-2.2.2NP-Delta-2.2.2_OTU1
tgtactcactatttattcataatagtggtcgcggtaaacggaactctgcttacaattaatgccggtgactatatcttctacacagattgggcttggacatcctttgtcgtattctcaatttcacaaacattgatgttaactgtaggagcagtttattatctaacatttacaggcgttccagggacagctacttactacgcgttaatcattactgtgtatacttgggtagcaaagggcgcatggtttgc---actcggatatccatatgactttattgtaactccagtatggttgccatcggcaatgctgttggacttggcatattgggctacaaagagaaacaagcactctttgatactgtttggcggtgtgttagttggaatgtcattgccactgtttaacatggtaaacctgattacagtagcagatccactagagactgcattcaagtatccaagacccacattaccaccatacatgacaccaatagaaccgcaggtaggaaagttctataacagtcctgtcgcgcttggtgcaggtgcaggtgccgtcttatcagttacgtttgccgcgctaggctgtaagcttactacg------------------------------------------
>EU885617__NPNP-ThetaNP-Theta-1NP-Theta-1.1NP-Theta-1.1_OTU2
tgtactcactacttattcattgtagtagtagcagtaaactctaccctgttgacaattaatgcaggagactatattttctacacagactgggcctggacatcatttgtagtattttcaatatcacaaacacttatgcttactgtaggtgctgtatactatcttacgtttacaggagtaccaggaaccgcaacatactatgctttgataatgacggtgtatacctgggtgtctaaaggtgcatggttttc---gctaggatatccatatgactttattgtcacaccagtttggttaccatccgcaatgttattggacttggcctattgggctacaaagaaaaacaagcattcattgatactgatgggaggtgtgctagtaggaatgtctctaccattattcaatatggtaaacttgatgttagtagcagacccactagaaacggctttcaaatatccgagacctacacttccaccatatatgacgccgatagaaccgcaggtaggaaagttctataacagtccggtggcgttgggtgctggagcgggagctgtactgtccgttacgtttgcagcgttaggatgtaagctgacaacg------------------------------------------
>EU885618__NT_NP-Incertae_sedisNT_NP-Incertae_sedis-2NT_NP-Incertae_sedis-2_OTU1
tgtacccactacttgttcataatagtagttgcggtaaacggaaccctgcttacaattaatgcaggtgactacattttctacactgactgggcttggacatcttttgtcgtattctcaatctcgcaaacattgatgctttcagtaggtgcagtatactacctgacgtttacaggagttccgggaacagctacgtactatgcgctgataatgacagtgtatacatgggttgcaaaaggtgcgtggttttc---acttggatatccatatgacttcattgttacgccggtatggataccatcagcaatgttgttggatttggcatattgggcaacaaagaagaacaagcattcgttgatactctttggtggagtattggttggaatgtcattaccactgttcaatatggtaaacctgttattgattgccgatccgttagagactgcattcaaatatccgagaccaacgttgcctccatacatgacacctatagaaccgcaggtagggaagttctataacagtccagttgcgctaggcgctggagctggtgctgtcctggcagtaacatttacggcattaggctgtaagttaacaacg------------------------------------------
>EU885624__NPNP-DeltaNP-Delta-2NP-Delta-2.2NP-Delta-2.2.2NP-Delta-2.2.2_OTU2
tgtactcactatttattcataatagtggtcgcggtaaacggaactctgcttacaattaatgccggtgactatatcttctacacagattgggcctggacatcctttgtcgtattctcaatatcacaaacattgatgttaactgtaggagcagtttattatctaacatttacaggcgttccagggacagctacttactacgcgttaattattactgtgtatacttgggtagcaaagggcgcatggtttgc---actcggatatccatatgactttattgtaactccagtatggttgccatcggcaatgctgttggacttggcatattgggctacaaagagaaacaagcactcgttgatactgtttggcggtgtgctagttggaatgtcattgccactgtttaacatggtaaacctgattacagtagcagatccactagagactgcattcaagtatccaagacccacattaccaccatacatgacaccgatagaaccgcaggtaggaaagttctataacagtcctgtcgcgcttggtgcaggtgctggtgcagtgttgtccgttactatggccgcgttaggatgtaaactgactacg------------------------------------------
>EU885632__NSNS-DeltaNS-Delta-1NS-Delta-1.Incertae_sedis.2NS-Delta-1.Incertae_sedis.2_OTU2
actacacactatctattcatagttgtagttgctgtaaatagtacattattgacaatcaacgctggagactacatattctataccgattgggcatggacctcattcgtagtgttctcaatatcccaatcaactatgcttgtagttggtgcaatctattacatgctgtttactggagtaccaggaactgcaacatattatgcagtaatcatgactatctatacatgggtagccaaaggagcttggtttgg---actaggatatccatacgactttgtcctggtacctgtttggataccttcagcaatgctgctagttttgtcatattgggctacaagaaggaataaacatgctgccattttaattggcggagcattggttggactttcattgccaatatttaatatgatcaatctgctgctgatcagagatcctctggagatggcatttaagtatccgcgtccgacattgcctccatacatgacaccaatcgagcctcaggtcggaaagttctacaatagtcccgtggcgctaggatcgggagcgggagctgtactaagtgttccaatagccgcactaggtgcgaaactgaataca------------------------------------------
>EU885633__NSNS-GammaNS-Gamma-2NS-Gamma-2.1NS-Gamma-2.1.2NS-Gamma-2.1.2_OTU1
acaacgcactatctgttcatagttgtagttgcagtaaatagtacattgctgactattaatgcaggggattacatattctacacggactgggcctggacatcatttgtagtattttccatctcacaatctactatgcttgtcgtaggggcgatttactacatgctcttcacaggagttccaggaacggcgacctattatgcaaccataatgacaatatacacctgggtggccaaaggtgcatggtttgc---attaggatacccgtatgacttcatagctactcccgtatggataccgtctgcgatgttgttagatctcacgtactgggctactagacgtaacaagcatgctgcaattattatcggaggaaccttggtaggattgtcgctgcctatgttcaatatgataaacttgctgttggtgcgagatccgcttgagatggcgttcaagtatccaagaccgacattgcctccatacatgactccgattgaacctcaggtcggtaagttctacaacagtcctgtcgcgctagggtcaggagctgcggcagtgctgagtgtgccaattgcggcattaggtgcgaagcttaacaca------------------------------------------
>EU885634__NSNS-BetaNS-Beta-1NS-Beta-1.3NS-Beta-1.3_OTU3
acaacgcattatctgttcatagtcgtcgtggctgttaacagtacgctgctgactatcaattcaggagactacattttctatactgattgggcttggacttcattcgtcgtgttctctattgcgcagtctacgatgcttgttgtgggtgccatctattacatgttgtttacgggagtgccagggacggcgacctattatgccactataatgacgatttatacatgggttgcgaaaggggcatggtttgc---tcttggatatccatacgacttcattgcggtgccagtgtggattccatctgcaatgttgctggacctgtcgtactgggcaacgagaaggaataaacacgcagcgatactaattggaggaacgttagttggactttcactgccgttgtttaacatgatcaatttattgaccgtacgcgatccgctagaaatggcattcaagtatcctaggccaacactgcccccatacatgactccaatcgaaccacaagttggaaagttctataatagcccagtagccttaggagctggcgcgggagccgtgctatctgtgccaatagcagcattgggcgcaaaactcaatacg------------------------------------------
>EU885638__NSNS-GammaNS-Gamma-2NS-Gamma-2.2NS-Gamma-2.2.2NS-Gamma-2.2.2_OTU2
acaacacactatctgttcatagttgtggttgccgtaaatagtactttgctgacgattaacgcaggagactacatcttctatactgactgggcttggtcttcatttgtcgtattttcgatttcgcaatcgactatgcttgcggtaggagctatatattatatgctctttacaggagttccaggaacagctacatactatgcaaccattatgacaatctacacatgggttgcaaaaggtgcatggtttgg---attagggtacccatatgatttcatagcgacaccggtatggataccatcagcaatgttgttagaccttacatattgggctactagacgcaacaagcatgctgccatacttattggtggagccttgattggtctattgctcccaatgtttaacatgataaatctattgctgttaagggacccgctggaggtcgcattcaagtatccaagaccaacccttcctccctacatgacccctatcgagcctcaggtcggcaaattctataacagtcctgtagcattgggttcaggcgcaggagcagtgttaaccgtccccatagcagcgttaggtgcaaagttgaacaca------------------------------------------
>EU885641__NPNP-DeltaNP-Delta-2NP-Delta-2.2NP-Delta-2.2.2NP-Delta-2.2.2_OTU3
tgtacgcactatttattcataatagtggtcgcagtcaactcaactctgctaacaattaacgcaggtgattatatcttctatacagattgggcctggacatcctttgtcgttttctcaatatcacaaacattgatgttaacggtaggagcctgttactatcttacatttacaggagttccaggaaccgcaacgtattatggattaatcatgacagtgtatacttgggtagcaaagggcgcatggtttgc---actcggatatccatatgacttcattgtaactccaatttggttaccatcggcaatgctgttggatttggcatattgggctacaaagaaaaacaagcactcgctgatattgtttggcggtgtgctagttggaatgtcattgccactgttcaacatggtaaacctgattacagtagcagatccactagagactgcattcaagtatccaagaccaacgttgccaccatacatgacaccgatagaaccgcaggtaggaaagttctataacagtccggtcgcgcttggcgcaggtgctggagctgtgctgtcggttacgtttgccgcgttaggatgtaaactgactacg------------------------------------------
>EU885642__NSNS-GammaNS-Gamma-2NS-Gamma-2.2NS-Gamma-2.2.2NS-Gamma-2.2.2_OTU3
acaacacactatctgttcatagttgtagttgccgtaaatagtactttgctgatgattaacgcaggagactacatcttctatactgactgggcttggacttcatttgtcgtattttcgatttcacaatcgactatgcttgctgtaggagctatatattatatgctctttacaggagttccaggaaccgctacatactatgcaaccatcatgacaatctatacatgggttgcaaagggcgcatggtttgc---attagggtacccatacgatttcgttacgacaccagtatggataccatcagcaatgttgttagaccttacatattgggctactagacgcaacaagcatgctgccataattattggaggaaccttgattggtctgtcgctcccaatgttcaacatgataaatctattgctggtgagagatccattggaggtcgcattcaagtatccaaggccaacacttcctccctacatgactcctatcgagcctcaggtcgggaaattctataacagtcctgtagcattggggtcaggcgcaggagcagtgttaaccgtccccatagccgcgttaggtgcaaaattgaacaca------------------------------------------
>EU885644__NPNP-DeltaNP-Delta-2NP-Delta-2.3NP-Delta-2.3.1NP-Delta-2.3.1.1NP-Delta-2.3.1.1_OTU13
tgtactcactacttattcatagtagtagttgcagtaaactcaactctgctaacaattaatgctggagattatatcttctacactgattgggcatggacatcatttactgtattctcaatttcacaaactctaatgttaaccgtaggtgccgtatactacctaacgtttacaggcgttgtgggaacagctacatattatggcttaatcatgacagtctatacgtgggttgcaaaaggtgcttggtttgc---acttggatatccatatgactttattgttacaccagtatggatcccatcggcgatattgttagatttggcgtattgggctacaaagaagaataaacactcactgatactatttggcggagtcctggtaggaatgtcattaccactgtttaacatggtaaatctcattacagtggcagatccgctagagactgcattcaagaatccaagaccaacattgcctccatacatgacaccaatagaaccgcaggtcggaaagttctataacagtccggttgcgcttggcgcaggtgctggtgctgtgttgtctgtaacgtttgccgcgttaggttgtaaactgactacg------------------------------------------
>EU885650__NPNP-DeltaNP-Delta-2NP-Delta-2.3NP-Delta-2.3.1NP-Delta-2.3.1.1NP-Delta-2.3.1.1_OTU1
tgtactcactacttattcataatagtagttgcagtaaattcaaccttacttacaattaatgctggagattatatcttctacactgattgggcatggacttcattcgttgtattctctatttcacaaactctaatgttaaccgtaggtgcagtttactatcttacgtttacaggtgttgtgggaacagcgacgtactatggcttaatcatgacagtgtatacgtgggtagctaaaggcgcatggttttc---cctaggatatccctatgactttatagttacaccagtatggatcccatcggcgatattgcttgatttggcgtattgggctacaaagaagaacaagcactcgctgatattgtttggtggagttttggtaggaatgtcattaccactgtttcacatggtaaacctcattacagtggcagatccgctagagactgcattcaagtatccaagaccaacattgcctccatacatgacacccatagaaccgcaggtcggaaagttctataacagtccggttgcgcttggcgcaggtgctggtgctgtgttgtccgttacgtttgccgcgttgggttgtaaactgactacg------------------------------------------
>EU885652__NPNP-DeltaNP-Delta-1NP-Delta-1.1NP-Delta-1.1.2NP-Delta-1.1.2_OTU3
tgtactcactacttattcataatagtagtcgcagtcaattcaactctgcttacaattaacgcaggtgactatatcttctacacagattgggcttggacatcctttgtagtattttccatatcacaaactttgatgcttgtggtaggtgcaacatattacctaacatttacaggagttccaggtacagcaacgtactacggactgattatgacggtgtatacatgggtagccaaaggagcatggttttc---cttaggatatccatatgacttcattgtaacgccggtatggattccatcagcaatgctgttggacttggcgtactgggcgacaaagaagaacaagcactctctgatactattcggcggagtattagctggaatgtcattgccattgttcaacatggtaaacctgatcacagtagcggatccgcttgagactgcattcaaatatccaagacctacgttgcctccatacatgacaccgatagaaccgcaggtaggaaagttctataacagcccagtggcgcttggcgcaggagctggagctgtgctgtcagtaacgtttacggcgttgggatgtaaactgactacg------------------------------------------
>EU885653__NSNS-DeltaNS-Delta-2NS-Delta-2_OTU1
acgacacactacttatttatagtggtagttgctgttaacagcacattacttactatcaacgcgggagactatatattctacactgactgggcgtggacatcatttgtggtattttccatatcacagtcaactatgcttgtggtcggagcaatctactatatgctgttcacaggcgttccgggaactgcgacttattacgcgacaattatgacaatttatacttgggtggcaaaaggcgcgtggtttgc---cttaggatatccatacgacttcatcgtagtgccagtttggataccttccgcaatgctgttggacctcacgtactgggccactaggagaaacaaacatgcggcaattattatcggtgggacactggttggactttctttgccaatcttcaacatggtcaatttgttattggtcagagatccattggagatggctttcaagtatccaagacctactttacctccgtatatgacgccgatagaacctcaggtcggtaagttctacaatagtcccgtggcattaggttcaggtgcaggagcagtacttagtgttccaatagcagctctaggtgcaaaacttaacaca------------------------------------------
>EU885660__NSNS-AlphaNS-Alpha-3NS-Alpha-3.2NS-Alpha-3.2.3NS-Alpha-3.2.3.Incertae_sedis.1NS-Alpha-3.2.3.Incertae_sedis.1_OTU2
acaacgcactatttgttcatagtagtcgttgctgtcaacagcacgctgctaaccatcaacgcaggagactatatcttctacacagactggatgtggacctccttcgtagtattctcggtctcgcagtcgacgatgcttgctgtgggcgcggtatactacatgctcttcacaggagtacctggaacagccacatactacgccacaatcatgacaatctacacatgggtcgcaaagggcgcctggtttgc---actgggctatccgtatgacttcattgtggtacctgtatggataccttcggcaatgttgctggatctctcctactgggctacaagacggaacaagcacgctgcaatactcatcggtggatcgctggttggcctgtcgttcccgctgttcaacatggtcaacttgctgctcgtaagggacccgctggaagtggcgttcaagtatcctagaccgacactgcctgcgtacatgactccgatcgaacctcaggtaggcaagttctacaacagtcctgtagccttgggttcaggtgcaggagcagtgctgacggtgcctatgactgcgttgggcgcaaaactcaacacg------------------------------------------
>EU885671__NPNP-DeltaNP-Delta-2NP-Delta-2.3NP-Delta-2.3.1NP-Delta-2.3.1.1NP-Delta-2.3.1.1_OTU14
tgtactcactacttattcatagtagtagtagcagtaaactcaactttgctcacaattaatgctggagattatatcttctacactgattgggcatggacgtcatttactgtattctcaatttcacaaactctaatgttaacagtcggtgccgtatactacctaacgtttacaggcgttgtggaaacagcgacatattatgcgctaatcatgacagtctatacgtgggttgcaaaaggtgcatggtttgc---acttggttatccatatgactttattgtcacaccagtatggatcccttctgcgatattgttagatttggcgtattgggctacaaagaagaacaagcactcgctgatactgtttggcggagttctggtaggaatgtcattaccactgtttaacatggtaaatctcataacagtggcagatccactagagactgctttcaagtatccaagaccaacattgcctccttacatgacaccgatagaatcgcaggtcggaaagttctataacagtccggttgcgcttggtgcgggagctggtgctgtgctgtctgtaacgtttgccgcgttaggttgtaaactgactacg------------------------------------------
>EU885679__NSNS-BetaNS-Beta-1NS-Beta-1.3NS-Beta-1.3_OTU4
acaacgcattatctgttcatagttgtcgtggctgttaacagcacgttgctgactattaatgcaggagactacatattctacacagattgggcttggacttcgttcgtcgtgttctctatatcgcagtctacgatgcttgttgtgggtgccatctattacatgttgtttacgggagtgccagggacagcgacttactatgccactataatgacgatttatacctgggttgcgaagggggcttggtttgc---tcttggatatccgtacgacttcattgcggtaccggtgtggattccatctgcaatgttgctggacctgtcttactgggcaacaagaagaaacaaacacgctgcgatactaataggaggaacattggttggactttcactgccattgtttaacatgatcaacctactgaccatacgagatccaccagaaatggcgtttaagtatcctaggccaacactgcctccatacatgacaccaatcgaaccacaagtcggtaaattctataatagtccagtggccttaggagctggcgcgggagccgtgctatctgtgcctatagcagctttgggtgcaaaactcaataca------------------------------------------
>EU885680__NSNS-AlphaNS-Alpha-3NS-Alpha-3.2NS-Alpha-3.2.2NS-Alpha-3.2.2_OTU1
acaacacactacctattcatagtagtggttgctgtcaacagcacgccgctaactatcaatgcgggagactacatattctacacagactggatgtggagctcgtttgtagtattttcaatctctcaatccacaatgcttgtggttggggcaatatactacatgttattcactggagttccagggacagctacatactacgctacaataatgacaatctacacatgggttgcaaagggcgcatggttcgc---actgggctatccatatgacttcattgcagtgcctatatggataccttctgcaatgttgttagatctgacatattgggcaacaagacgcaacaagcacgctgcaatcattatcggcggaacattggttggtttgtcattcccactgttcaatatggtcaacctactgcttataagagacccactcgaggtagccttcaagtatcctaggcccacactaccggcatatatgacaccaatagaacctcaggtaggaaagttctacaatagtcctgtcgctcttggttcgggcgctggagcggtgctgtcagttccgattgctgcattaggtgcaaagcttaacacg------------------------------------------
>EU885681__NSNS-AlphaNS-Alpha-3NS-Alpha-3.2NS-Alpha-3.2.3NS-Alpha-3.2.3.1NS-Alpha-3.2.3.1.2NS-Alpha-3.2.3.1.2_OTU2
acaacgcactatttgttcatagtagtggttgctgtcaatagcacgctgctaaccatcaacgccggagactatatcttctacacagactggatgtggacctccttcgtagtgttttcggtctcgcagtcaactacgcttgctgtgggcgcgatatactacatgctcttcacaggagtacctggaacggccacatactacgctacaatcatgacaatctacacttgggtcgcaaagggcgcatggtttgc---acttggctatccgtacgacttcatcgtagtacctatttggataccttcagcaatgctgttggatcttacatactgggctacaagacggaacaagcacgctgcaattatcatcggtggaacactggttggcctatcgttcccgctgttcaacatggtcaatctgctgctcgtcagggatccactcgacgtggcattcaagtatcctagaccgactctgcctgcgtatatgactccgatcgagcctcaggtaggtaagttctacaacagtcctgtagccttgggctcgggagcatcagcggtgctgacagtgccgattgctgcgttgggtgcgaagcttaacacg------------------------------------------
>EU885684__NSNS-AlphaNS-Alpha-3NS-Alpha-3.2NS-Alpha-3.2.3NS-Alpha-3.2.3.1NS-Alpha-3.2.3.1.2NS-Alpha-3.2.3.1.2_OTU3
acaacgcactatttgttcatagtagtggttgctgtcaatagcacactgctaaccatcaacgcaggagactatatcttctacacagactggatgtggacctccttcgtagtgttctcggtctcgcagtcaactatgcttgctgtgggcgcgatatactacatgctcttcacaggagtacctggaacggccacatactacgctacaatcatgacaatctacacatgggtcgcaaaaggcgcatggtttgc---actgggctatccgtacgacttcatcgtggttccggtttggataccttcagcaatgctgttggacttaacatactgggctacaagacggaacaagcacgctgcaatcatcattggtggaacactggttggcctatcgttcccgcttttcaacatggtcaatctgctgctcgtcaaggatccacttgaaacggctttcaagtatcctagaccgacactgcctgcgtacatgactccgatcgagcctcaggtaggtaagttctacaacagtcctgtagccctgggctcaggagcaggagcggtgctgacagtgccgatcgctgcgttgggtgcgaagctaaacacg------------------------------------------
>EU885698__NSNS-AlphaNS-Alpha-3NS-Alpha-3.2NS-Alpha-3.2.3NS-Alpha-3.2.3.1NS-Alpha-3.2.3.1.5NS-Alpha-3.2.3.1.5_OTU1
acaacgcactatttgttcatagtagtggttgctgtcaacagtacgctgctaaccatcaacgcaggagactatatcttctacacagactggatgtggacctccttcgtagtattctcggtctcgcagtcgacgatgcttactgtgggcgcgatatactacatgctcttcacaggagtgccagggacggccacatactacgccacaatcatgacaatctacacatgggttgcaaagggtgcatggtttgc---actgggctatccgtatgacttcattgtggtacctgtttggataccttcagcaatgctgctggatctgtcctactgggctacaaggcggaacaagcacgccgcaatcctgataggtggatcactggttggcctatcattcccgctgttcaacatggtcaacctgctgctcgtcagggacccactcgaagtggcattcaagtatcctagaccgacgctgcctgcgtacatgacaccgatcgagcctcaggtgggtaagttctacaacagtcctgtagccttaggctcaggagcaggagcggtgctgacagtgccgatcgctgcgttgggtgcgaagcttaacacg------------------------------------------
>EU885709__NSNS-AlphaNS-Alpha-3NS-Alpha-3.2NS-Alpha-3.2.3NS-Alpha-3.2.3_OTU5
acaacgcactatttattcatagtagtggttgctgtcaacagcacactgctaaccatcaacgcaggagactatattttctacacagactggatgtggacctccttcgtagtattctcgatctcccagtcgacgatgcttactgtgggcgcgatatactacatgctcttcacaggagtacctggaacggccacatactacgccacaatcatgacaatctacacatgggtcgcaaagggcgcatggttcgc---actgggctatccgtacgacttcattgtggttccggtttggataccttcagcaatgctgttggacctgtcctactgggctacaagacggaacaagcacgctgcaatcctgataggcggatcgctggttggcctctccttaccgctgttcaacatggtcaacctgctgctcgtcagagacccgctcgaagtggcattcaagtatcctagactgacgctgcctgcgtacatgactccgatcgaacctcaggtgggcaagttctacaacagtcctgtcgccttgggttcaggtgcaggagcagtgctgacggttccgatggctgcgttgggcgcaaaacttaacacg------------------------------------------
>EU885711__NSNS-GammaNS-Gamma-2NS-Gamma-2.2NS-Gamma-2.2.1NS-Gamma-2.2.1_OTU4
acaacgcactatctattcatagttgtagttgcagtaaatagcactctactaacaattaatgcaggagactatatcttctacaccgactgggcttggacttcgttcgtagtattttcgatctcacaatctactatgcttgcagtaggagcgatatactatatgctcttcacaggagttccaggaaccgctacatattatgcgacaattatgacaatttacacatgggttgcaaaaggtgcatggtttgc---attaggatacccatatgactttgtgacaacaccagtatggataccatcagcaatgctgttagatcttacatactgggctacaagacgcaacaagcatgctgccataattatcggtggaactttgataggtctgtcactgccattgttcaacatgataaacctattattggttagagacccacttgaagtcgcctttaagtatcctagacccacacttcccccgtacatgacacctatagagcctcaggttggcaagttctacaatagccctgtagcgttaggttctggtgcaggtgcagtgttaactgtgccaatagcggcgctcggtgctaaattaaacacg------------------------------------------
>EU886009__NPNP-EpsilonNP-Epsilon-2NP-Epsilon-2_OTU2
tgtactcactacttattcatagtagtagtcgcagtaaactctactctgcttactatcaatgcaggagactacatcttctatactgattgggcctggacatcgtttgtagtattctcaatatctcaaacattgatgcttgcggtaggtgcgtcatattatctgacatttactggagttccaggaaccgcaacgtattatgcgctgattatgacagtctatacttggattgctaaaggtgcatggttcgc---attaggttacccatacgacttcatcgttacaccagtttggcttccgtcagcaatgctgttggatctggcttactgggcgacaaagaagaataagcactccttgatactgttcggcggagtcttagttggaatgtcattaccactattcaacatggtcaatttgatcacagtggctgacccactagagactgcattcaagtatccaagaccgacgttaccaccatacatgacaccgatagaaccgcaggtaggtaagttctacaacagcccagttgcacttggtgcaggtgctggagcagtgctatcagtgacgttcacagccttgggttgtaaactcacaacg------------------------------------------
>EU886033__NPNP-AlphaNP-Alpha-2NP-Alpha-2.2NP-Alpha-2.2.2NP-Alpha-2.2.2.1NP-Alpha-2.2.2.1.1NP-Alpha-2.2.2.1.1.2NP-Alpha-2.2.2.1.1.2_OTU3
tgtacacattacttattcatagtagttgttgcagttaactctactttgctaaccattaattctggagattatattttctatactgactgggcctggacatcatttgtagtattctctatagctaacacgttgatgacggtagttggagctgtatattacatcacatttactggtgttcctggtacaggtgcatattatggcttaataatgcaagtctatacatgggttgcaaaggttgcatggatggc---actaggttatccagttgatttcattgttcatcctatgtggataccatcgtgtatgctattggacttggcatattgggcgacaaagaagaataagcactcgctgatattctttggtggcgttttagtcggaatgtcaatgccgctgtttaacatggtacaattgatgttgattaatgaccctctagaaactgcattcaagtatccaagaccaacattgcctccatatatgacgcctatagaaccgcaggtaggtaagttctacaatagcccagtagcactgggagcgggagctggatctgttctatcggtgacatttgcggcactaggctgtaagcttaatact------------------------------------------
>EU886039__NPNP-AlphaNP-Alpha-2NP-Alpha-2.2NP-Alpha-2.2.2NP-Alpha-2.2.2.1NP-Alpha-2.2.2.1.2NP-Alpha-2.2.2.1.2.2NP-Alpha-2.2.2.1.2.2_OTU2
tgtacccattatttgtttatagttgtagttgcagtaaactctactctgttaacaattaactctggtgactatatcttctatacagattgggcctggacctcatttgtagtattttctatagctaacactttgatgacagttgtcggtgctgtgtattatcttacatttactggtgtacccggtactgcatcgtattacggtttgattatgcaggtctatacatgggttgcaaaagttgcatggtttgc---acttggttatccagtagatttcattgttcatccaatgtggattccatcgtgtatgttattggacttggcatattgggcaacaaagaaaaataaacactcgctgatattctttggcggagttttagtaggaatgtcaatgccactgttcaacatggtacagttgatgttgatagcagatccactagaaactgcattcaagtatccaagaccaacattgcctccatacatgacgccgatagaaccgcaggtaggtaagttctataacagcccagtagctcttggagcgggagctggatcggtactagcatgtacatttgcggcattaggttgtaagctcaatacg------------------------------------------
>EU886054__NPNP-AlphaNP-Alpha-2NP-Alpha-2.2NP-Alpha-2.2.2NP-Alpha-2.2.2.1NP-Alpha-2.2.2.1.2NP-Alpha-2.2.2.1.2.2NP-Alpha-2.2.2.1.2.2_OTU3
tgtactcattatctgtttattgtcgtagttgcggtaaactcaactttattgacaattaactctggtgactatatcttctatactgattgggcctggacttcatttgtagtattttctatagctaatactttgatgacagttgttggtgctgtgtactatcttacatttactggtgtaccaggtactgcatcgtattacggtttgattatgcaagtctatacttgggttgcaaaagttgcatggtttgc---acttggttacccagcagacttcattgttcatccaatgtggattccatcgtgtatgttattggacttggcatattgggcgacaaagaagaataaacactcgctgatattctttggcggagttttagtcggaatgtcaatgccactgttcaacatggtacagttgatgttgatagcagatccactagaaactgcattcaagtatccaagaccaacattaccaccatacatgacgccgatagaaccgcaggtaggtaagttctataacagcccagtagctcttggagcgggagctggatcggtactagcatgtacatttgcagcattgggttgtaagctcaatacg------------------------------------------
>EU886088__NPNP-AlphaNP-Alpha-2NP-Alpha-2.2NP-Alpha-2.2.2NP-Alpha-2.2.2.1NP-Alpha-2.2.2.1.2NP-Alpha-2.2.2.1.2_OTU6
tgtactcattatttattcatagttgtagttgcagtcaactcaactttgttaacaattaactcgggtgactatatcttctacactgattgggcttggacatcatttgtggtattctcaattgccaacactctgatgactgttgttggcgctgtctattatcttacatttacaggtgtacctggtactgcatcgtattacggtctgattatgcaggtctatacatgggttgcaaaagttgcatggtttgc---acttggttatccggtagactttattgttcacccaatgtggattccatcttgtatgctgttggacttggcgtattgggctacaaagaagaataaacattcgctgatattctttggtggagttttagttggaatgtcaatgccactgttcaatatggtacaattaatgttgattgcagatccactagaaactgcattcaagtatccaagaccaacattgcctccatacatgacgcctatagaaccgcaagtcggtaagttctacaatagcccagtagctctgggagcgggagctggatcggtattagcatgtacatttgcggcattaggctgtaagcttaacacg------------------------------------------
>EU886109__NPNP-AlphaNP-Alpha-2NP-Alpha-2.2NP-Alpha-2.2.2NP-Alpha-2.2.2.1NP-Alpha-2.2.2.1.2NP-Alpha-2.2.2.1.2.3NP-Alpha-2.2.2.1.2.3_OTU2
tgtactcattacttattcatagtagtagttgcagtaaactctactttactagtaattaacgcgggagattatatcttctatactgattgggcctggacttcatttgtagtattttccatcgctaacactctcatggttactgttggtgctgtgtattatctcacttttacaggtgtacctggtactgcaacgtattatggtctgattatgcaagtctatacatgggttgcaaaagttgcgtggtttgc---acttggttatccagtggactttattgttcatccaatgtggattccatcttgtatgcttttggacttggcgtattgggcgacaaagaaaaataaacattcgctaatattctttggtggagttttagttggaatgtcaatgccactgttcaatatggtacagttgatgttgattgcggatccactagaaactgcatttaagtatccaagacctacattgcctccatacatgacgcctatagaaccgcaggtcggtaagttctacaatagcccagtagctctgggagcgggagctggatcggtactagcgtgtacatttgcagcattaggctgtaagcttaatacg------------------------------------------
>EU886125__NPNP-AlphaNP-Alpha-2NP-Alpha-2.2NP-Alpha-2.2.2NP-Alpha-2.2.2.1NP-Alpha-2.2.2.1.2NP-Alpha-2.2.2.1.2.3NP-Alpha-2.2.2.1.2.3_OTU3
tgtactcattacttattcatagtagtagttgcagtaaactccactttactagtaattaacgcgggagattatatcttctatactgattgggcctggacttcatttgtagtattttccatcgctaacactctcatggttactgttggtgctgtgtattatcttacttttacaggtgtacctggtactgcaacgtattatggtctgattatgcaagtctatacatgggttgcaaaagttgcgtggtttgc---acttggctatccagtagatttcatcgttcatccaatgtggattccatcttgtatgttattggacttggcgtattgggcgacaaagaagaataaacactcgctgatattccttggtggagttttagtcggaatgtcaatgccactgttcaatatggtacagttgatgttgattgcggatccattagaaactgcattcaagtatccaagaccaacattgcctccctacatgacgcctatagaaccgcaggtcggtaagttctacaatagcccagtagctctgggagcgggagctggagctgtactagcgtgtacatttgcagcattaggctgtaagcttaacaca------------------------------------------
>EU886137__NPNP-EpsilonNP-Epsilon-2NP-Epsilon-2_OTU3
tgtactcactacttgttcatagtagtagtcgcagtaaactccactttgcttactatcaatgcaggagactacatcttctatactgattgggcctggacatcgtttgtagtattttcaatatctcaaactctgatgctcgcagtaggtgcagcatattatctgaccttcactggagttccaggaaccgcaacgtattatgcgctgattatgacagtctatacttggattgccaaaggtgcatggttcgc---attaggttacccatatgactttattgtcacaccggtctggcttccgtcagcaatgctgatggatctggcgtactgggcgacaaagaagaataagcactccttgatactattcggtggagtactcgttggaatgtccttgccactattcaacatggtaaatctgattaccgtggcagacccactcgagactgcattcaagtatccgagaccgacgttaccaccatacatgacaccgatagagccgcaggtaggtaaattctacaacagcccagttgcacttggtgcaggtgctggagcagtactatcagtgacgttcacagcgttgggttgtaaactcacaacg------------------------------------------
>EU886183__NPNP-AlphaNP-Alpha-2NP-Alpha-2.2NP-Alpha-2.2.2NP-Alpha-2.2.2.1NP-Alpha-2.2.2.1.2NP-Alpha-2.2.2.1.2.4NP-Alpha-2.2.2.1.2.4_OTU1
tgtactcactacttattcatagttgtagttgcagtcaattccactttgttaacaattaactctggagattatatcttctatacagattgggcctggacatcatttgtagtattctcaattgctaatactctgatgactgttgttggtgctgtgtactatcttacatttactggcgtacctggtacggcaacgtattatggtctgattatgcaagtctatacatgggttgcaaaagttgcgtggtttgc---acttggctatccagtggatttcatcgttcatccgatgtggattccatcttgtatgttgttggacttggcatattgggcgacaaagaagaataaacactcgctgatattctttggtggagttttagttggaatgtcaatgccactgttcaacatggtacagttgatgttgatagcggatccactagaaactgcattcaagtatccaagaccaacattgcctccatacatgacgccgatagagccgcaggtaggtaagttctacaatagcccagtagctttgggagcgggagctggagcggtactagcatgtacatttgcagcattaggttgtaagatgaatacg------------------------------------------
>EU925258__NSNS-ZetaNS-Zeta-1NS-Zeta-1.2NS-Zeta-1.2_OTU8
actacccactattcgttcattgttgttgtcgcagtaaacagtaccttgcttacgatcaatgcaggagattatattttttacactgactgggcatggacatcatttgtcgtattttcaatttctcaatcaacaatgcttgtagtaggagctatatactatatgttattcacgggtgttcctggaacagctacgtactatgcaactatcatgacaatttatacttgggttgccaaaggtgcatggtttgc---acttggctatccatatgactttgtcacagtaccggtttggataccgtcggttatgttattagatttggcgtactgggcaacgagaagaaacaaacacgctgcaataattatcggtggagtattagttggaatgtccttgcctctatttaacatgataaacttattgttagtagcagatcctttagagacggcatttaaatatccacgacctaccctaccaccatacatgacgcccattgaacctcaggtaggaaagttctataatagtcctgttgcattaggagcaggtgcaggtgcggtactctgtgttcctattgctgcattgggtgcaaaacttaatact------------------------------------------
>EU925261__NPNP-GammaNP-Gamma-2NP-Gamma-2.1NP-Gamma-2.1.3NP-Gamma-2.1.3.2NP-Gamma-2.1.3.2.3NP-Gamma-2.1.3.2.3.2NP-Gamma-2.1.3.2.3.2_OTU1
tgtacacactacttatgcatagtagtagttgcagttaactcaacactgttaacaattaatgcaggagattacatcttctacactgactgggcttggacttcgtacacggtattttcaatatcgcaaacgttgatgcttattgtaggtgcaacatattacctaacatttacaggcgttccaggcacagcaacgtactacgctctaattatgacagtatacacatggatagcaaaaggcgcatggttttc---gctaggatatccatatgacttcatcgttactccggtttggctaccatcagcaatgctgttggacttagtatactgggcaacaaagaagaacaagcactccttgatactgtttggcggcgtactggtaggaatgtcattaccattattcaatatggttaacctgataacagtagcagacccactagaaacggcattcaaatatccaagaccaacattgccaccatacatgacaccaatagaacctcaagttggaaagttctataacagcccagtggctttaggtgcaggtgcgggtgcagtattggcatgtacttttgcagcgttaggttgtaaactgaacact------------------------------------------
>EU925286__NSNS-BetaNS-Beta-1NS-Beta-1_OTU1
acaacgcattatctgttcatagttgtcgtggctgttaacagcactctactgactattaatgcaggagactacatattctacactgactgggcttggacttcattcgtcgtgttctctatatcgcagtcaacgatgcttgttgtgggtgccatctattacatgttgtttacgggagtgccagggacagcgacctactatgccactataatgacgatttatacatgggttgcaaaaggggcttggtttgc---tcttggatatccatacgacttcatcgcggtaccggtgtggattccatcagcaatgttgctggacctgtcttactgggcaacaagaaggaacaaacacgcggcgatcctaataggaggaacattggttggactttcactgccattgtttaatatgatcaacctattgacgatacgcgatccgctagaaatggcattcaagtatcctaggccaacattgcctccatacatgacaccaatagaaccacaagtcggtaaattctacaatagtccagtagccttaggagctggcgcaggagccgtgctagctgtgccaatagcagctttgggtgcaaaactcaataca------------------------------------------
>EU925345__NPNP-GammaNP-Gamma-2NP-Gamma-2.2NP-Gamma-2.2.5NP-Gamma-2.2.5_OTU9
tgtacacactacttgttcatagtagtagttgcagttaactcaacactgttaacaattaatgcaggtgactacatcttctacactgactgggcttggacttcgtacacggtattctcaatatcgcaaacgttgatgcttgtcgtaggtgcaacatattacctaacgtttacaggtgttccaggtacagcaacgtactacggccttattatgacagtatacacatgggtagcaaagggtgcatggttttc---acttggatatccatatgacttcattgtaaccccagtttggttaccatcagcaatgctgcttgatcttgcctattgggcaacaaagaagaacaagcattcattgatactgtttggcggagtaccagtaggaatgtcattaccattattcaacatggtaaacctgataacagtagcagacccacttgaaacggccttcaaatatccaagaccaacattaccaccatacatgacaccaatagagcctcaggtaggtaaattctataacagtccagtcgcactgggtgcaggtgctggtgcagttttgtcggtaacgtttacagcattgggttgtaaactaaacact------------------------------------------
>EU925354__NPNP-DeltaNP-Delta-1NP-Delta-1.2NP-Delta-1.2_OTU11
tgtactcactacttattcatagtagtagtcgcagtcaattcaactctgcttacaattaatgcaggtgactatatcttctacaccgattgggcttggacatcctttgtagtattttccatctcacaaactttgatgctttgtgttggtgcaacatattacctaacatttacaggagttccaggtaccgcaacttactacgcgttgatcatgacagtgtatacatgggtagcaaaaggtgcatggtttgc---acttggatatccatatgacttcattgttacaccagtgtggattccatcagcaatgttgttggacttggcatattgggcaacaaagaagaacaaacactctctgatactattcggcggagtattgtgtggaatgtcgttaccattgttcaacatggtaaacctgattaccgtagcggatccattggagactgcattcaagtatccaagacctacgttgccaccatacatgacaccgatagaaccccaggtagggaagttctataatagtccagttgcgcttggagcaggagctggagctgtgttgtctgtaacgtttacggcgttgggatgtaaactgactacg------------------------------------------
>EU925362__NPNP-GammaNP-Gamma-2NP-Gamma-2.2NP-Gamma-2.2.5NP-Gamma-2.2.5_OTU8
tgtacccactacttattcatagtagtagttgcggttaactctacactgttaacaattaatgcaggtgactacattttctatactgactgggcttggacatcgtttacggtattttcaatatcgcaaacgttgatgctcgcggtaggtgctacatattacctaacgtttaccggcgttccaggaacagcaacgtactacggccttattatgacagtatatacgtggattgcaaaaggtgcatggtttgc---acttggatatccatacgacttcattgtaacaccaatttggttaccatcagcgatgttgcttgatcttgcctattgggccacaaagaagaacaaacactcactgatactgtttggcggagtactagtaggaatgtcattaccactatccaatatggtaaatctgataacagtcgcagacccactagaaacggccttcaaatatccgagaccaacattaccaccatacatgacaccgatagagcctcaggtaggtaaattctataacagtccagtggctttaggtgcaggtgcaggtgcagtcttgtcggtaacgtttacggcattaggttgtaaactgaatact------------------------------------------
>FJ227153__NPNP-DeltaNP-Delta-1NP-Delta-1_OTU4
tgtactcattacttattcatagtagtggtagcagtcaactcgactctgcttacaattaacgcaggtgactatatcttctacacagattgggcttggacatcctttgtagtattctccatctcacaaactttgatgctttgtgttggtgcagcatattatcttacatttacaggagttccaggtacagcaacgtattacgcgttgatcatgacggtgtatacatgggtagcaaaaggtgcatggtttgc---attaggttatccatatgacttcattgttacaccagtatggattccatcggcaatgctgttggacttggcgtattgggcaacaaagaggaacaagcactctctgatcctgttcggcggagtactgtgtggaatgtcattaccattattcaacatggtaaacctgattacagtagcagatccattggagactgcattcaagtatccaagacctacgttgccaccatacatgacaccgatagaaccgcaggtaggaaagttctataatagcccagttgcgcttggcgcaggagctggagctgtgttgtctgtaacgtttacggcgttgggatgtaaactgactacg------------------------------------------
>FJ227155__NPNP-GammaNP-Gamma-2NP-Gamma-2.2NP-Gamma-2.2.4NP-Gamma-2.2.4.1NP-Gamma-2.2.4.1_OTU5
tgtacacactacttgttcatagtagtagttgcagctaactcaacactgttaacaattaatgcaggtgactacatcttctacactgactgggcctggacttcatacacggtattttcaatatcgcaaaccttgatgcttgtagtaggtgcaacctattatctaacatttacaggtgttccaggaacagctacgtattacggcctaataatgacagtatatacgtgggtagcaaaaggtgcatggtttgc---actaggatacccatatgacttcattgtaactccaatttggttaccatcagctatgttgcttgatttggcttattgggctacaaagaagaacaagcatagcttgatactgtttggcggtgtactggtaggaatgtcattaccattgttcaatatggtaaacctgataacagtcgcagacccactagaaacggcattcaaatatccaagaccaacgttgccaccatacatgacacctatagaacctcaagtaggcaagttctataacagccctgtagcacttggtgctggagctggcgcagtattgtcggtaacgtttgcagcattgggttgtaaactcaatact------------------------------------------
>FJ227156__NSNS-ZetaNS-Zeta_OTU1
acaactcactatttgttcatagttgttgttgcagtaaatagtacattgcttacaatcaacgcaggagattatatcttctatactgactgggcatggacatcattcgttgtgttttctatctctcaatccactatgcttgtggtaggagctatatactatatgttatttacgggtgttcctggtacagctacgtattatgcaactataatgacgatttatacatgggttgccaaaggagcatggtttgc---attgggatacccatacgattttgtcgtggtccctgtttggataccatctgcaatgctattagatctgtcctactgggcaacaaggagaaacaagcatgctgcaatactgattggcggagtattggttggaatgtcattgccattgtttaatatgattaacctcttgctagttgctgacccactagaaatggcatttaaatatccacgaccaactctaccaccatatatgactccaattgaaccacaagtaggaaagttctataacagtcctgttgccctaggagcgggagccggagctgtcctttgtgttcctatagcggcgttgggagcaaaactcaacaca------------------------------------------
>FJ227711__NTNT-AlphaNT-Alpha-1NT-Alpha-1.1NT-Alpha-1.1.2NT-Alpha-1.1.2.Incertae_sedisNT-Alpha-1.1.2.Incertae_sedis_OTU1
tgtactcactacttgttcatagtagtggtggcagtcaactcgaccttgttgacaatcaacgcaggagactacatattctatactgactggatgtggacatcttatgtgatatttacactatcacagtcattgatgctcgcagtcggtgcagcatactacctcacgttcactggtgtaccaggaaccgcaacatactatgcacttatcatgacagtgtatacatggattgcaaaaggtgcgtggttctc---tctgggatatccatatagcttcatcgtagtaccaatgtggattccatcagcgatactgatggatttggcatattgggccacaaagagaaacaagcactctttgatactaatcggtggagtactctgtggaatgtctatgtcgatgttcaacatgatcaatctattgacaatagatgatcctcttgagactgccttcaaatatccaagaacaacattgcctccatacatgacgccaatagaaccccaagtagggaagttctatgatagtccggtcgcgctgggcgcaggtgctggtgcagttttgacggtaacaatgactgcattaggctgcaaactcacaact------------------------------------------
>FJ227726__NTNT-AlphaNT-Alpha-1NT-Alpha-1.1NT-Alpha-1.1.1NT-Alpha-1.1.1.1NT-Alpha-1.1.1.1.1NT-Alpha-1.1.1.1.1_OTU4
tgtactcactacttattcatagtagtggtagcagtcaactcgaccttgttgacaatcaacgcaggagactacatcttctatactgactggatgtggacatcttatgtgatatttacactatcacaatcattgatgctcgcagtcggtgcagcatactaccttacgttcactggagttccaggaacagcaacatactatgcactaataatgaccgtgtatacgtgggttgcaaaaggtgcgtggttctc---cttaggatatccgtacagtttcatcgtggtaccaatgtggattccatcggcaatactgatggatttggcatattgggcaacaaagagaaacaaacactctttgatcctaataggcggtgtactctgtggaatgtcaatgtcgttgttcaacatgatcaatctaatcacaatagatgatcctcttgagactgctttcaaatacccaagaaccacattgcctccatacatgacaccaatagaaccccaagtgggaaagttctatgatagtccggtcgctttaggtgcaggtgctggtgcagtattaacggtaacaatgactgcattgggatgcaaactaacaaca------------------------------------------
>FJ227731__NTNT-AlphaNT-Alpha-1NT-Alpha-1.1NT-Alpha-1.1.1NT-Alpha-1.1.1.2NT-Alpha-1.1.1.2_OTU2
tgtactcactacttattcatagtagtggtagcagtcaactcgaccttgttgacaatcaacgcaggagactacatcttctatactgactggatgtggacatcatatgtgatatttacattatcacaatcattgatgctcgcagtcggtgcagcatactatctgacgtttactggagttccaggaacggcaacatactatgcactgataatgacagtgtatacatgggtagcaaaaggtgcatggttctc---cttaggatatccgtacagtttcatcgtagtaccaatgtggattccgtcggcaatactgatggatttggcatattgggcaacaaagagaaacaaacactctttgatcctaataggcggtgtactctgtggaatgtctatgtcgttattcaacatgatcaatctaatcacaatagatgatcctcttgagactgctttcaaatacccaagaaccacattgcctccgtacatgactcctatagaaccacaagtaggaaagttctatgatagtcctgtcgctttaggtgcaggtgctggtgcagttctgacagtcacaatgactgctctaggatgcaaactaacaacc------------------------------------------
>FJ227756__NTNT-AlphaNT-Alpha-1NT-Alpha-1.1NT-Alpha-1.1.1NT-Alpha-1.1.1.1NT-Alpha-1.1.1.1_OTU1
tgtactcactacttattcatagtagtggtagcagtcaactcgaccttgttgacaatcaacgcaggagactacatcttctatactgactggatgtggacatcttatgtgatatttacactatcacaatcattgatgctcgcagtcggtgcagcatattacctaacgttcactggagttccaggaacagcaacatactatggacttatcatgacagtgtatacgtgggttgcaaaaggtgcatggttctc---tttaggatatccatacagcttcatcgttgtacctatgaggattccatcagcaatattgatggatctggcatactgggcaacaaagagaaacaaacactctttgatattgataggcggtgtgctctgtggaatgtctatgtcgttgttcaacatgatcaatctaatcacaatagatgatcctcttgagactgctttcaaatacccaagaaccacattgcctccatacatgacaccaatagaaccacaagtaggaaagttctatgatagtcccgtggctttaggcgcaggagctagtgcagtattgacagtaacaatggttgcattaggatgcaaactaacgaca------------------------------------------
>FJ227759__NSNS-EpsilonNS-Epsilon-2NS-Epsilon-2.1NS-Epsilon-2.1_OTU1
acaacgcactatctattcatagtagtcgttgctgttaacagtacactattgacgatcaatgctggtgactatatctcctacaccgattgggcttggacttcatttgtcgtattttctatttcacaatctactatgcttgtggtaggagcgatatattacatgctcttcacaggagttccaggtacggccacatactatgctacaattatgactatatatacatgggttgcaaaaggtgcatggttcgc---tttgggatatccatacgatttcatcgtagtaccagtttggattccttctgcaatgctattagacctgtcatattgggcaacaaggagaaacaaacatgctgcgatcctaattggtggaacactagttggaatgtcactaccggtattcaacatgataaacctactactggttaagggtcctttagaaatggcattcaagtatcctagacccacattaccgccgtatatgacgccaatagaaccccaggtcggtaagttctataatagtccagtggctttgggagcaggagcaggagctgttcttagtgttccgatagctgcattgggtgctaaactcaatact------------------------------------------
>FJ227777__NPNP-DeltaNP-Delta-2NP-Delta-2.1NP-Delta-2.1.2NP-Delta-2.1.2_OTU7
tgtacacactacttgttcatagtagtagtcgcagtcaactcaactctgctaacaattaatgcaggagactatatcttctacactgattgggcttggacatcctttgtagtattctccatatcgcaaacattaatgcttacggtaggagctgtttactacctaacatttactggtgttccaggaacagcaacgtattacgcattaataatgacagtgtatacatggatagccaaaggtgcatggttttc---acttggatacccatatgacttcattgtaactccagtatggattccatcagcaatgttgttggatttggcatattgggcaacaaagaagaacaaacactcattgatactgtttggcggagtaatggttggaatgtcgttgccgttatttaacatgattaatttaattacggtagctgatccactagagactgcattcaaatatccaagacccacgctacctccatacatgacaccaatagaacctcgggtaggtaagttctataacagtccagttgcgctaggcgcaggtgctggtgctgtgttgtcagttacgtttgccgcattaggttgtaaacttaatact------------------------------------------
>FJ227782__NPNP-AlphaNP-Alpha-2NP-Alpha-2.2NP-Alpha-2.2.4NP-Alpha-2.2.4_OTU4
tgtactcactacttattcatagtagtagtcgcagtaaactcaactttgttgacaattaatactggtgactatatcttctatacagactgggcctggacatcatacacagtgttctccattggaaacattctcatgatatctgttggtgcaacatactatctgttgttcacaggagttccaggaacagcttcgtattatggcctaattatgcaggtatatacttgggtggcaaaaggtgcatggtttgc---acttggatatccatacgactttatcgtagtccctatgtggattccgtcatgcatgttgttagacttagcatattgggcgtcaaagaagaacaagcactcgctgatactgtttggcggcgtacttgtaggaatgtcattcccattgttcaacatgataaacttgttgacagtcgcagacccacttgaaacagcgttcaaatatccaagaccaacgctaccaccatacatgacaccaattgaaccgcaggtcggaaagttctataacagtccggttgcgctgggtgcaggtactggttcagtcttggcagttacgtttacggcactgggtgctaaactcaatacg------------------------------------------
>FJ227786__NPNP-GammaNP-Gamma-2NP-Gamma-2.2NP-Gamma-2.2.4NP-Gamma-2.2.4.2NP-Gamma-2.2.4.2_OTU1
tgtacccactacttattcatagtagtagtcggagttaactcaacactgttaacaattaacgcaggtgactacatcttctacactgactgggcttggacttcgtacacggtattttcaatatcgcaatcgttgatgcttgtagtaggtgcaacatgctatcttacgtttacaggcgttccaggcacggcaacgtattacggccttataatgacagtatatacatgggtagcaaaaggtgcatggtttgc---acttggatatccatacgacttcatcgtaaccccaatttggataccatcagcaatgttgcttgatttggtttattgggctacaaagaagaacaagcactccttgatactgtttggcggtgtactggtaggaatgtcattaccgttgttcaacatggtaaacctgatgacagtggcagacccactagaaacggccttcaaatatccaagaccaacattaccaccatacatggtaccgatagaaccccaagtaggtaagttctataacagtccagttgccctaggtgctggtgctggtgcagtgttggcggtaacgtttgcggcgctaggttgtaaactcaacact------------------------------------------
>FJ227787__NPNP-GammaNP-Gamma-2NP-Gamma-2.1NP-Gamma-2.1.3NP-Gamma-2.1.3.2NP-Gamma-2.1.3.2_OTU4
tgtacacactacttgttcatagtagtagttgcagttaactctacactgttaacaattaatgcaggagactacatcttctacactgactgggcttggacttcgtacacggtattctcaatatcgcaaacgttgatgcttattgtaggtgcaacatattacctaacatttacaggcgttccaggcacagcaacgtactacgctcttattatgacagtatacacatgggcggcaaaagccgcatggttttc---actcggatacccatatgacttcattgtaactccagtttggctaccttcagcgatgctgttggatttggtttactgggcaacaaagaagaacaaacactctttgatactgttcggaggagtactggtaggaatgtctttgccattgttcaacatggtgaacctgataacagtagcagacccacttgaaacggcattcaagtatccaagaccaacattgccaccatacatgacaccaatcgaaccgcaagtaggtaagttctataacagcccagttgctctcggtgcaggtgcaggtgcagtattgggatgtacgtttgcagcgttaggttgtaagctgaatact------------------------------------------
>FJ227796__NPNP-GammaNP-Gamma-2NP-Gamma-2.2NP-Gamma-2.2_OTU1
tgtacgcactacttgttcatagtagtagttgcagttaactcaacacggttaacaattaacgcaggtgactacatcttctacactgactgggcttggacatcgtacacggtattctcaatatcgcaaacgttgatgcttgtagtaggtgcaacatattaccttacatttacaggtgttccaggtacagcaacgtactacggccttattatgacagtatacacatgggtggcaaaaggtgcatggtttgc---acttggatatccatacgacttcattgtaaccccaatctggttaccatcagcaatgttgcttgatttggcctattgggcaacaaagaagaataagcactctctgatactgtttggcggagtactagtaggaatgtcattaccattgttcaatatggtaaacctgataacagtcgcagacccactagaaacggccttcaaatacccaagaccgacattaccaccatacatgacgcctatagaaccccaggtaggtaagttctataacagcccagtagcgctaggtgctggtgctggagcagtgctggcggtaacgtttgcagcgttaggttgtaagcttaacact------------------------------------------
>FJ227809__NPNP-GammaNP-Gamma-2NP-Gamma-2.1NP-Gamma-2.1.3NP-Gamma-2.1.3.2NP-Gamma-2.1.3.2_OTU5
tgtacacactacttattcatagtagtggttgcagttaactcaacactgttaacaattaacgcaggagactacatcttctacactgactgggcttggacttcgtacacggtattttcaatatcgcaaacgttgatgcttattgtaggtgcaacatattacctaacatttacaggcgttccaggcacagcaacgtactatgctctaataatgacagtatacacatggatagcaaaagccgcatggttttc---gctaggatatccatatgacttcattgtgactccagtttggctgccatcagcaatgctgttggacttggtttactgggcaacaaagaagaacaagcactccttgatactgtttggcggtgtactagtaggaatgtcattaccattattcaatatggtaaacctgataacagttgcagacccactagaaacggcattcaaatatccaagaccaacattgccaccatacatgacaccgatagaaccgcaagtaggtaagttctacaacagcccagttgctctcggtgccggtgcaggtgcggtattggcatgtacatttgcagcattaggttgcaaactgaacact------------------------------------------
>FJ227832__NPNP-GammaNP-Gamma-2NP-Gamma-2.2NP-Gamma-2.2.3NP-Gamma-2.2.3_OTU3
tgtacacactacttgttcatagtagtagttgcagttaactctacactgttaacaattaatgcaggtgactacatcttctacactgactgggcttggacttcgtacacggtattctcaatatcgcaaacgttgatgcttgtagtaggtgcaacatattaccttacatttacaggtgttccaggtacagcaacgtactacggccttattatgacagtatacacatgggtagcaaaaggtgcatggtttgc---actaggttatccatatgacttcattgtaaccccagtttggctgccatcagcaatgctgcttgatctggcttattgggcaacaaagaagaacaagcactcattgatactgtttggcggagtactagtaggaatgtcattaccattgttcaacatggtaaacctgataacagtagcagacccactagaaacggccttcaaatatccaagaccaacattaccaccatacatgacaccaatagaaccccaggtaggtaagttctataacagtccagtcgcactgggtgctggtgctggtgcagtgttgtcagtaacgtttgcagcgttaggttgtaaactaaacact------------------------------------------
>FJ227839__NPNP-GammaNP-Gamma-2NP-Gamma-2.2NP-Gamma-2.2_OTU2
tgtacacactacttgttcatagtagtagttgcagttaactcaacactgttaacaattaatgcaggtgactacatcttctacactgactgggcatggacttcgttcacggtattctcaatatcgcaaacgttgatgcttgtagtaggtgcaacatattaccttacatttacaggtgttccaggtacagcaacgtactacggccttattatgacagtatacacatgggttgcaaaaggtgcatggtttgc---actcggatatccatatgacttcattgtaactccaatttggttaccatcagcaatgttgcttgatttggcctattgggcgacaaagaagaacaagcactccttgatactgtttggcggagtactagtaggaatgtcattaccattattcaacatggtaaacctgataacagtagcagacccactagaaacggccttcaaatatccaagaccaacattgccaccatatatgactccaatagaacctcaagtaggtaagttctataacagtccagtagccttaggtgctggtgctggttcagtattggcggtaacgtttgcagcgctaggttgtaagcttaatact------------------------------------------
>FJ227845__NPNP-GammaNP-Gamma-2NP-Gamma-2.2NP-Gamma-2.2.2NP-Gamma-2.2.2.1NP-Gamma-2.2.2.1_OTU7
tgtactcactacttattcatagtagtagttgcagttaactcaacactgttaacaattaatgcaggtgactacattttctatactgactgggcttggacttcgtttacggtattctctatatctcaaacgttgatgcttgtagtaggtgcatgctattacctaacatttacaggcgttccaggaacagcaacgtactacggactcatcatgacagtttacacatgggtagcaaaaggtgcatggtttgc---acttggatatccatacgacttcattgtaacaccaatatggttaccatcagcaatgctgcttgatttggtatattgggcaacaaagaagaacaaacactcgttaatcctgatgggcggagtactagtaggaatgtcgttaccattgttcaacatgataaatctgataacagtggcagacccactagaaacggccttcaaatatccaagaccaacattaccaccatacatgacaccgattgaaccgcaggtaggaaagttctataacagtcctgttgcgctaggtgctggagctggtgcggtattgggagttacgtttacagcacttggttgtaaactgaacact------------------------------------------
>FJ227851__NPNP-GammaNP-Gamma-2NP-Gamma-2.2NP-Gamma-2.2.5NP-Gamma-2.2.5_OTU10
tgtacacactacctattcattgtagtagtagctgtgaactcaacactgttgacaattaacgcaggtgactacatcttctatactgactgggcttggacttcgtacacggtattttcaatatcgcaatcgttgatgcttgtagtaggtgcaacatattacctaacttttacaggtgttccaggtacagcaacgtactacggccttataatgacggtatacacatgggtggcaaaaggtgcatggtttgc---acttggatatccatatgacttcattgtaacaccaatttggctgccatcagcaatgctgcttgatttggtctattgggctacaaagaagaacaagcactcattgatactgtttggcggagtactagtaggaatgtcattaccattattcaacatggtaaacctgatgacagtagcagacccacttgaaacggccttcaaatatccaagaccaacattaccaccatacatgacaccaatagaaccacaagtaggtaagttctataatagtccagtagcgctgggtgcaggtgcaggtgcagtcttgtcggttacgtttgcagcattaggttgtaaactaaacact------------------------------------------
>FJ227869__NPNP-GammaNP-Gamma-2NP-Gamma-2.1NP-Gamma-2.1.3NP-Gamma-2.1.3.2NP-Gamma-2.1.3.2_OTU6
tgtacccactacttattcatagtagtagttgcagttaactcaacactgttaacaattaacgcaggagactacatcttctacactgactgggcttggacttcgtacacggtattttcaatatcgcaaacgttgatgcttattgtaggtgcaacatattatcttacatttacaggcgttccaggcacagcaacgtactacggtctgataatgacagtatatacatgggtagcaaaagccgcatggttttc---gctaggatatccatatgacttcattgtgactccagtttggctaccatcagcaatgctgttggacttggtttactgggcaacaaagaagaacaagcactccttgatactgttcggcggcgtactagtaggaatgtcattaccattattcaacatggtaaacctgataacagttgcagacccactagagacggcattcaaatatccaagaccaacattgccaccatacatgacaccgatagaaccgcaagtaggcaagttctataacagcccagttgctctcggtgcaggtgcgggtgcagtattggcatgtacatttgcagcactaggttgcaaactgaacact------------------------------------------
>FJ227872__NPNP-EpsilonNP-Epsilon-2NP-Epsilon-2_OTU4
tgtactcactacttattcatagtagtagtcgcagtcaactcaactttgctaacaattaacgcaggggactacatcttctatactgattgggcctggacatcgtttgtagtattctcaatatctcaaacacttatgctcactgtaggtgcgtgttactatctcaccttcactggagttccaggaaccgcaacgtattatgcactaattatgacagtctacacttggattgcaaaaggtgcatggttcgc---attaggttacccatatgacttcatcgttacaccagtttggctaccatcagcaatgctgttggacttagcgtattgggcaacaaagaagaataagcactctctgatactgttcggcggagtcttagttggaatgtcattaccactattcaacatggtcaatttgatcacagtggctgacccactagagactgcattcaagtatccaagaccgacgttaccaccatacatgacaccgatagaaccgcaggtaggtaaattctacaacagcccagttgcacttggcgcaggtgctggagcagtactatcagtgacgttcacagcattaggttgtaaactaacaacg------------------------------------------
>FJ230207__NPNP-ThetaNP-Theta-4NP-Theta-4.1NP-Theta-4.1_OTU2
tgtacacactacttgttcataatagtagttgcagtaaactctactctgttgacgattaacgcaggtgactacatcttctacactgactgggcatggacttcgtttgtaatattctctatatcgcagacgttgatgctcgctgttggtgctacatactacctcacattcacaggcgttccaggaacagctacgtactacgctctgataatgacggtatacacgtggatcgcaaagggtgcatggtttgc---actgggttatccatacgactttatcgtcactccagtttggctgccatcggcaatgctgttggatttggcttactgggctacgaagagaaacaaacactcgctgatcctgtttggcggggtactggtaggaatgtcattgcccctgttcaacatggtaaacctactgacagttgcagacccactagaaacggcgttcaaatacccgaggccaacactgcctccgtacatgaccccgatagaaccccaggtgggtaagttctataacagcccagtagcgttgggcgcgggagctggcgcagtgttgtcggtgacgtttacggcgttgggttgtaagctaactacg------------------------------------------
>FJ517347__NTNT-AlphaNT-Alpha-1NT-Alpha-1.1NT-Alpha-1.1.1NT-Alpha-1.1.1.1NT-Alpha-1.1.1.1.3NT-Alpha-1.1.1.1.3.2NT-Alpha-1.1.1.1.3.2.Incertae_sedisNT-Alpha-1.1.1.1.3.2.Incertae_sedis_OTU1
tgtactcactacttattcatagtagtggtagcagtcaactcgaccttgttgacaatcaacgcaggagactacatcttctatactgactggatgtggacatcttatgtgatatttactctatcacaatcattgatgctcgcagtcggtgcagcatactaccttacgttcactggcgttccaggaacagcaacatactatgcactaataatgacagtgtatacttggattgcaaaaggtgcgtggttctc---cttaggatatccatacagcttcgtcgttgtgccaatgtggattccatctgcaatattgatggatttggcatattgggcaacaaagagaaacaaacactctttgatcctgataggcggtgtactctgtggtatgtcaatgtcgttgttcaacatgatcaatctaatcacaatagatgatcctcttgagactgctttcaaatacccaagaaccacattgcctccatacatgactccaatagaaccccaagtaggaaagttctatgatagtcccgtcgcgctaggtgcaggtgctagtgcagttttgacagtaacgatgactgcattgggaaccaaacttacaaca------------------------------------------
>FJ517360__NTNT-AlphaNT-Alpha-1NT-Alpha-1.1NT-Alpha-1.1.2NT-Alpha-1.1.2.1NT-Alpha-1.1.2.1_OTU3
tgtactcactacttgttcatagtagtggtggcagtcaactcgaccttgttgacaatcaacgcgggagactacatcttctatactgactggatgtggacatcatatgtgatatttacactatcacaatcattgatgctcgcagtcggtgcagcatattaccttacgttcactggtgtaccaggaacggcgacctactatgcactgataatgacagtgtatacgtggattgcaaaaggtgcgtggttctc---gctaggctatccgtacagcttcatcgttgtaccagtgtggataccgtcggcaatgctgatggatcttgcatattgggcaaccaagagaaacaaacacatgttgatcttggtcggtggtgtgctgtgtggaatgtcaatgtcaatgttcaacatgatcaacttgttgacgatcgacgatccgctagagactgccttcaagtacccaagaacaacgttgcctccatacatgactccgatagaaccccaagtagggaagttctacgatagtcctgtagcattgggtgcaggcgctggtgcagttctgacagtaacaatgactgcattgggctgcaaactaacgacc------------------------------------------
>FJ601548__NPNP-AlphaNP-Alpha-2NP-Alpha-2.2NP-Alpha-2.2.4NP-Alpha-2.2.4_OTU5
tgtactcactacttattcatagtagtagttgcggttaactcaactttgttgacaattaacacaggagactatatcttctatactgactgggcttggacatcgttcaccatcttttccattggaaatattctgatgatatctgttggtgcaacttactacctgttattcacaggagttccaggaacagcatcgtattatggcctaataatgcaagtttatacttgggtggcaaaaggtgcatggtttgc---acttggatatccatacgactttatcgttacaccaatgtggattccgtcatgcatgttgttagacttagcatattgggcttcaaagaagaacaagcactcgctgatactctttggcggcgtacttgtaggaatgtcgttcccattgttcaacatggtaaacttgttgacagtcgcagacccactcgaaacagcgttcaaatatccaagaccaacgctaccaccatacatggtaccaattgaaccgcaggtcggaaagttctataacagtccggttgcgcttggtgcgggtactggtgctgtattggcagttacgtttacggctctgggtgctaaactcaatacg------------------------------------------
>FJ601551__NPNP-GammaNP-Gamma-2NP-Gamma-2.2NP-Gamma-2.2.4NP-Gamma-2.2.4.1NP-Gamma-2.2.4.1_OTU6
tgtacacactacttgttcatagtagtagttgcagttaactcaacactgttaacaattaacgcaggtgactacatcttctacactgactgggcctggacttcatacacggtattttcaatatcgcaaaccttgatgcttgtagtaggtgcaacctattacctaacatttacaggtgttccaggaacagcaacgtactatgccttgattatgacagtatatacttgggtagcaaaaggtgcatggtttgc---acttggatatccatatgacttcattgtaactccagcttggttaccatcagcaatgttgcttgatttggcttattgggctacaaagaagaataaacacagcttgatactgtttggcggtgtacttgtaggaatgtcattaccattattcaatatggtaaacctgattacagtcgcagacccactagaaacggcgttcaaatatccaagaccgacattgccaccatacatgacacctatagaaccacaggtaggcaaattctataacagcccagtagcacttggtgctggagcaggtgcggtattgtcggtaacgtttgcagcattaggttgtaaactcaatact------------------------------------------
>FJ601556__NPNP-AlphaNP-Alpha-2NP-Alpha-2.2NP-Alpha-2.2.4NP-Alpha-2.2.4_OTU6
tgtactcactacttatccatagtagtagtcgcagtaaactcaactttgttgacaattaacactggtgactatatcttctacacagactgggcctggacatcatacactatattctccattggaaatattctcatgatatccgtcggtgcaacatattatctgttgtttacaggcgttccaggaacagcatcgtattatggccttattatgcaagtatatacgtgggtggcaaagggtgcatggtttgc---acttggatatccatacgatttcatcgtaacaccaatgtggattccgtcatgcatgttgttagacttggcgtattgggcatcaaagaagaacaagcactcgctgatactgtttggcggcgtacttgtaggaatgtcattcccattgttcaacatggtaaacttgttgacagtcgcagacccactagaaacagcgttcaaatatccaagaccaacgctaccaccatacatggtaccaattgaaccgcaagtcggaaagttctataacagtccggttgcgcttggtgcgggtactggtgctgtcttggcagttacgtttacggcactgggtgctaaactcaatacg------------------------------------------
>FJ601561__NPNP-DeltaNP-Delta-1NP-Delta-1_OTU8
tgtactcattacttattcatagtagtggtagcagtcaattcaactctgcttacaattaacgcaggtgactatatcttctacacagattgggcttggacgtcctttgtagtattctccatctcacaaactttgatgttagtggttggtgcatgctattacctaacatttacaggagttccaggtactgcaacgtattacgcgttgattatgacggtgtatacatgggtagcaaaaggtgcatggtttgc---actaggatatccatatgatttcattgttacaccagtatggattccatcagcaatgctgttggacttggcgtattgggcaacaaagaaaaacaaacactctctgatcttattcggcggagtactgtgtggaatgtcattgccattattcaacatggtaaacctgatcacagtagcggatccattggagactgcattcaagtatccaagacctacgttgccaccatacatgacaccgatagaaccgcaggtaggaaagttctataatagcccagttgcgcttggagcaggagctggagctgtgttgtctgtaacgtttgctgcgttaggatgtaaactaactacg------------------------------------------
>FJ601571__NSNS-BetaNS-Beta-1NS-Beta-1_OTU11
acaacgcattatctgttcatagttgttgtagctgtaaatagcacactgctgactattaacgctggagactacatattctacacagattgggcatggacgtccttcgtcgtattctcgatatctcagtcgacaatgctcgtagtaggtgcgatctattacatgttgttcacgggagtcccagggacagcgacctactatgccacaataatgacgatttatacttgggttgcaaaaggggcttggtttgc---tcttggatatccatacgacttcatcgcagtacccgtttggataccatctgcaatgttgctagacctttcgtattgggcaactagaaggaacaaacatgcggcgatactcattggaggaacattagttggactctcgcttccgttgtttaacatgatcaacctattgacgatacgtgacccattggaaatggcattcaaatatcctagaccaacgctacccccctacatgactcctatcgaaccacaggtcggtaaattctataatagcccagtagccttgggagcaggtgctggggcggtgctatctgtgccaatcgcagccttaggtgcaaaactaaacaca------------------------------------------
>FJ601575__NSNS-AlphaNS-Alpha-3NS-Alpha-3.2NS-Alpha-3.2.2NS-Alpha-3.2.2_OTU2
acaacacactacttattcatagtagtggttgctgtcaacagcacactgctaactatcaacgcaggagactacacattctacacagactggatgtggagttcatttgtagtattctcaatctctcaatccacaatgcttgtggttggggcaatatactacatgttgttcacaggagttccagggactgctacatactacgctacaataatgacaatctacacgtgggttgcaaagggcgcatggttcgc---gcttggctatccgtatgacttcatcacggtgcctatatggataccttctgcaatgctgttagatccgacatattgggcaacaagacgcaacaagcacgctgcgatcattatcggcggaacattggttggcttgtcattaccgctgttcaacatggtcaccctgctgcttataagagatccactcgaggtagccttcaagtatcctaggcccacattgccggcatatatgacaccaatagaacctcaggttggcaagttctacaacagtcctgtcgctcttggtgcgggcgcgggagcggcgctgtcagttccgatagctgcgttgggtgcaaagcttaacacg------------------------------------------
>FJ601579__NSNS-AlphaNS-Alpha-3NS-Alpha-3.2NS-Alpha-3.2.2NS-Alpha-3.2.2_OTU4
acaacgcactacttgttcatagtagtagttgctgtcaacagcaccctgcttaccatcaacgcaggagactacatcttctatactgactgggcgtggacctcatttgtagtattttcaatctcccaatccacgatgcttgtggtaggagctatatactacatgttgttcacgggagtccccggaacggccacttactacgccacaatcatgacaatctatacttgggttgcaaagggcgcgtggtttgc---actgggctatccttatgacttcattgtagtgcctgtgtggataccttccgcaatgctgttagatctgacatactgggcaacaagacgcaacaagcacgctgcaatcattatcggcggaacactggttggtctatcattcccgctgttcaacatgatcaacctactgctcgtaagagatccgctcgaggtagctttcaagtatcctaggcccacacttccagcttacatgacgcctatcgaacctcaggtaggtaagttctacaacagtcctgtagcactgggttcgggtgcaggagcagttctgtcagttcctatagctgcattgggtgcaaaacttaacacg------------------------------------------
>FJ601584__NSNS-EpsilonNS-Epsilon-1NS-Epsilon-1_OTU3
acaacgcactatctattcatagtagtagtcgctgtaaatagtacattactaactatcaatgcaggtgactatattttctacactgattgggcttggacttcatttgtagtcttttccatttctcagtctactatgcttgtggtaggagctatatactatatgcttttcacaggagtaccaggaacagcaacatattatgctaccattatgacaatctatacatgggttgcaaagggtgcatggtttgc---tttaggatatccatatgactttatagtggtaccagttaggataccttcggctatgttattggaccttacttactgggcaacaagacgaaacaaacatgctgcgataataatcggaggaacactagtaggaatgtcattaccagtatttaacatgataaacttgttactggttaaagatccgttagagatggcattcaaatatcctaggccgacactgcctccttatatgacaccaatagaacctcaggtcgggaagttctacaacagtccggtagcgttaggtgctggagcgggtgccgttctgagtgtgccaatagctgcactaggtgcaaaactaaacact------------------------------------------
>FJ601588__NPNP-GammaNP-Gamma-2NP-Gamma-2.2NP-Gamma-2.2.4NP-Gamma-2.2.4.1NP-Gamma-2.2.4.1_OTU8
tgtacacactacttgttcatagtagtagttgcagttaactcaacactgttaacaattaacgcaggtgactacatcttctacactgactgggcctggacttcatacacggtattttcaatatcgcaaaccttgatgcttgtagtaggcgcaacctattatctaacatttacaggtgttccaggaacagcaacgtattacggcctaattatgacagtatatacttgggtagcaaaaggtgcatggtttgc---acttggatatccatacgacttcattgtaactccaatttggttaccatcagcaatgttgcttgatttggcttattgggctacaaagaagaataagcacagcttgatactgtttggcggtgtactagtaggaatgtcgctaccattgtttaatatggtaaacctgatgacagtcgcagacccactagaaacagcattcaaatatccaagaccaacattaccaccatacatggtacctatagaaccacaggtaggtaagttctataacagcccagtagcacttggtgctggagcaggttcagtattgtcggtaacgtttgcagcattgggttgtaaactcaatact------------------------------------------
>FJ601605__NSNS-BetaNS-Beta-2NS-Beta-2.1NS-Beta-2.1_OTU1
acaacgcactatctgtttatagtagtagttgctgtaaacagcacactattgactattaacgctggagactacatcttctacactgactgggcatggggttcattcgtggtattttctatctctcaatcgacaatgcttgtggtgggggcaatatactatatgctgtttacaggtgtgccaggtactgccacttattatgcgaccataatgacgatttacacatgggttgcaaaaggcgcctggtttgc---attaggctacccatacgacttcattacagtgcctgtctggataccttcggcaatgttattggatctgacttattgggcgacgagaaggaataaacatgctgcaattataattggaggaacactggtagggctttctcttccgatgttcaacatgataaatctcctgttaatcagagatcccctggaagtagccttcaagtatccgcgtccgacattaccgccatacatgactcccatagaacctcaggtaggcaagttttacaatagtcctgtggccctaggagcaggtgcaggagcagtgctatccgtgccaattgcggcattgggcgctaagctaaacacg------------------------------------------
>FJ615319__NPNP-AlphaNP-Alpha-2NP-Alpha-2.2NP-Alpha-2.2.2NP-Alpha-2.2.2.1NP-Alpha-2.2.2.1.1NP-Alpha-2.2.2.1.1.3NP-Alpha-2.2.2.1.1.3.3NP-Alpha-2.2.2.1.1.3.3_OTU4
tgtacccactacttattcatagtagtagttgcagtcaactccactttgttaacaattaactcaggagactatatcttctatacagactgggcttggacatcatttgtggtattttccatagctaatactctaatgacagtagttggagctgtttactatatcacgtttacaggtgttcctggcacaggcgcatattatggcctgattatgcaagtctatacttgggtcgctaaagttgcatggtttgc---acttggctatcctgtggatttcattgttcatccaatgtggattccatcttgtatgctattggacttggcgtattgggctacaaagaagaataaacactcgctgatattctttggcggagttttagtcggaatgtcgatgccattattcaacatggttcagttgatgatgattgccgatccgctagaaactgcattcaaatatccgagaccaacattgcctccatacatgacgccgatagaaccgcaggtaggtaagttctacaatagcccagtagctctgggagctggagctggttctgtcctgtcggtgacgtttgcagcattgggctgtaagcttaatact------------------------------------------
>FJ615328__NPNP-EpsilonNP-Epsilon-3NP-Epsilon-3_OTU1
tgtactcactacttattcatagtagtagttgcagtaaactctactctgctaacaatcaatgcaggagattatatcttctatactgactgggcttggacatcgtttgtagtattctcaatatctcagacgttgatgcttgcagtaggtgcagcatattatctcacatttactggagttccaggtacggcgacatattatgcgctaattatgacagtatatacttggattgcaaaaggtgcatggtttgc---acttggttatccatatgactttattgtcacaccagtctggttgccatcagcaatgctattagatttggcatactgggcgacgaagaagaataagcactcgctgatactgtttggtggagtactaattggaatgtcactgccattattcaatatggtaaacctgatcactgtggcagatccgctagagactgcattcaagtatccgagaccgacattgcctccatacatgacaccgatagaaccgcaggtaggtaagttctacaatagcccagttgcgctgggagcgggagctggtgctgtgttatcggtaacgtttacggcgttgggttgtaaactcaatacg------------------------------------------
>FJ615357__NPNP-EpsilonNP-Epsilon-2NP-Epsilon-2.Incertae_sedisNP-Epsilon-2.Incertae_sedis_OTU1
tgtactcactacttattcatagtagtagtcgcagtcaattcaactctgctaacaattaacgcaggagactacatcttctatactgattgggcctggacatcgtttgtagtattctcaatatctcaaactttgatgcttgcagtaggtgcatcgtattatctgacatttactggagtaccaggaaccgcaacgtattatgcgctaattatgacagtctacacttggattgccaaaggtgcatggttcgc---attaggttacccatacgacttcatcgtaacaccagtttggcttccgtcagcaatgctgttggatctggcttactgggcgacaaagaagaataagcactccttgatactgttcggcggagtcttagttggaatgtcattaccactattcaacatggtcaatttgatcacagtggctgacccactagagactgcatttaagtatccgagaccaacgttaccaccatatatgacaccgatagagccgcaggtaggtaaattctacaacagcccagttgcacttggtgcaggtgctggagcagtactatcagttacgttcacagccttaggttgtaaactaacaacg------------------------------------------
>FJ615369__NPNP-AlphaNP-Alpha-2NP-Alpha-2.2NP-Alpha-2.2.2NP-Alpha-2.2.2.1NP-Alpha-2.2.2.1.2NP-Alpha-2.2.2.1.2.2NP-Alpha-2.2.2.1.2.2_OTU9
tgtactcactacttattcatagtagtagttgcagttaactccactttgttaacgattaactctggtgactatatcttctatactgattgggcctggacatcatttgtagtattttccattgccaacactttgatgactgttgttggtgctgtgtattatcttacatttactggtgtacctggtactgcatcgtattacggtctgattatgcaggtctatacatgggttgcaaaagttgcatggtttgc---acttggttacccggtggatttcatcgttcatccgatgtggattccatcttgtatgttattggacttggcatattgggcgacgaagaagaataagcactcgctgatattctttggcggagttttagttggaatgtcaatgccactgttcaatatggtacagttgatgttgatagcagatccgctagaaactgcattcaagtatccgagaccaacattgcctccatacatgacgccgatagagccgcaggtaggtaagttctacaatagcccagtagctctgggagcgggagctggatcggtactagcatgtacatttgcggcattaggctgtaagcttaatacg------------------------------------------
>FJ615371__NPNP-EpsilonNP-Epsilon-2NP-Epsilon-2.2NP-Epsilon-2.2_OTU2
tgtactcactatctattcatagtagtagtcgcagtcaattcaactctgctaacaattaacgcaggagactacatcttctatactgattgggcctggacatcgtttgtagtattctcaatatctcaaacacttatgctcactgtaggtgcgtgctattatctcaccttcactggagttccaggaaccgcaacgtattatgcattgattatgacagtctatacttggattgctaaaggtgcatggttcgc---attaggttacccatacgacttcatcgttacaccagtttggcttccgtcagcaatgctgttggatctggcttactgggcgacaaagaagaataagcactccttgatactatttggcggagtcttagttggaatgtcattgccactattcaatatggtcaacttgatcacagtggctgacccactagagactgcattcaaatatccaagaccgacgttaccaccatacatgacaccgatagagccgcaggtaggtaaattctacaacagcccagttgcacttggtgcaggtgctggagcagtattagcctgtacatttgcggctttaggttgtaaacttacaaca------------------------------------------
>FJ615376__NPNP-AlphaNP-Alpha-2NP-Alpha-2.2NP-Alpha-2.2.2NP-Alpha-2.2.2.1NP-Alpha-2.2.2.1.2NP-Alpha-2.2.2.1.2.1NP-Alpha-2.2.2.1.2.1_OTU1
tgtacccactacttattcatagtagtagtcgcagtcaactccactttgttaacaattaactcaggagactatatcttctatacagactgggcttggacatcatttgtggtattctcaattgccaacactttgatgactattgtcggtgctgtgtattatcttacatttacaggcgtacctggtactgcaacgtactatggtctgattatgcaagtctatacttgggttgcaaaagttgcatggtttgc---acttggctatccagtagatttcatcgttcatccaatgtggattccatcgtgtatgttgttggacctggcatattgggcgacgaagaagaataagcactcgctgatattctttggcggagttttagttggaatgtcaatgccactgttcaatatggtacagttgatgttgatagcagatccgctagaaactgcattcaagtatccaagaccgacattgcctccatacatgacgccgatagagccgcaggtaggtaagttctacaatagcccagtagctctgggagcgggagctggatcggtactagcatgtacatttgcggcattaggctgtaagcttaatacg------------------------------------------
>FJ615389__NPNP-AlphaNP-Alpha-2NP-Alpha-2.2NP-Alpha-2.2.2NP-Alpha-2.2.2.1NP-Alpha-2.2.2.1.1NP-Alpha-2.2.2.1.1.1NP-Alpha-2.2.2.1.1.1_OTU3
tgtacgcattatctattcatagttgtagttgcagtcaattctacactgttaaccatcaattctggagactatatcttctatacagattgggcatggacttcctttgtagttttctccatcgcaaacactctcatgacggtcgtcggagcagtttattatattacatttacaggcgtgcctggaacaggcgcatattatggtttaattatgcaagtctatacttgggttgccaaagtggcatggtatgc---acttggctatcctgcagatttcatcgttcatctaatgtggattccatcatgcatgttgttggatttggcatattgggctacgaagaaaaataagcactcgctgatattctttggaggagttttggtcggtatgtcaatgccgctgttcaatatggtacagttgatgttgatcgccgatccgctagaaactgcattcaagtacccaagaccaacattaccaccatatatgacgcctatagaaccgcaggtcggtaagttctacaatagcccggtagctttgggagcgggagctggatcggtactagcatgtacatttgcagcattaggttgtaagcttaacaca------------------------------------------
>FJ656580__NPNP-GammaNP-Gamma-2NP-Gamma-2.1NP-Gamma-2.1.3NP-Gamma-2.1.3.2NP-Gamma-2.1.3.2_OTU7
tgtacacactacttgttcatagtagtggttgcagttaactctacactgttaacaattaacgcaggagactacatcttctacactgactgggcttggacttcgtacacggtattctcaatatcgcaaacgttgatgcttattgtaggtgcaacatattaccttacatttactggcgttccaggcacagcaacgtactacgctctaattatgacagtatacacatgggtagcaaaagccgcatggttttc---actcggttacccatatgacttcattgtaactccagtttggctaccatcagcaatgctgttggacttagtttactgggcaacaaagaagaacaagcactccttgatactgtttggcggtgtactggtaggaatgtcattaccattgttcaacatggtaaacctgataacagtcgcagacccacttgaaacggcattcaaatatccaagaccaacattgccaccatatatgacaccaatcgaaccgcaagtcggcaagttctataacagcccagttgctctcggtgcaggtgcaggtgcagtattgggatgtacatttgcagcattaggttgtaaattgaacact------------------------------------------
>FJ755699__NPNP-EtaNP-Eta-1NP-Eta-1.2NP-Eta-1.2.1NP-Eta-1.2.1_OTU13
tgtacgcactacttgttcatagtagtcgtcgcagtaaactctaccctgctaacaatcaatgcaggtgactacatcttctacaccgactgggcctggacttcgtttgtaatattctcaatatcacaatcgttgatgttggtggtcggagcatgttactacctaacattcacgggagtcccaggaacagcaacgtattatgcgttgataatgaccgtctacacatgggtagcaaaaggtgcatggtttgc---actcggatacccatatgacttcattgtaactccagtttggctgccatcagcaatgttgcttgatctggcatactgggcaacaaagaagaacaagcactcactgatactatttggtggtgtgatgtgtggaatgtcattgccgttgttcaacatggtcaacctcatcactgtggctgatccgttagagactgcattcaaatatccaagaccaacgcttccgccgtatatgacaccaatagaacccgccgtaggcaagttctataacagtccggttgcattaggtgcaggtgcaggtgctgtattatcagtaaccatggccgcattgggatgcaagctgaacacg------------------------------------------
>FJ799203__NPNP-EpsilonNP-Epsilon-2NP-Epsilon-2.2NP-Epsilon-2.2_OTU6
tgtcatcactgcttatgcatagtagtagtcgcagtcaactcaacatggctaagaatcaacggaggggactacatcttctatactgattgggcctggacatcgtttgtagtattctcaatatcacaaactcttatgctcactgtaggtgcgtgttactatctcacatttactggagttccaggaaccgcaacgtattatgcactaattatgacagtctacacttggattgcaaaaggtgcatggttcgc---attaggttacccatatgacttcatcgttacactagtttggctaccatcagcaatgctgttggacttagcgtactgggcaacaaagaagaataagcactctctgatactgttcggcggagtcttagttggaatgtcattgccactatgcaacatggtcaatttgatcacagtggctgacccactagagactgcattcaagtatccaagaccaacgttaccaccatatatgaccccgatagaaccgcaggtaggtaaattctacaacagccctgttgcacttggtgccggtgctggagcagtattatcctgtacatttgcggctttatgttggaaacttacaaca------------------------------------------
>FJ799225__NPNP-AlphaNP-Alpha-2NP-Alpha-2.2NP-Alpha-2.2.2NP-Alpha-2.2.2.1NP-Alpha-2.2.2.1.1NP-Alpha-2.2.2.1.1.2NP-Alpha-2.2.2.1.1.2_OTU1
tgtacacattacttattcataggagtggttgcagttaactctactttgctaaccattaattctggagattatattttctatactgactgggcctggacatcatttgtaatattctctatagctaacacgttgatgacggtagttggagctgtatattacatcacatttactggtgttcctggtacaggtgcatattatggcttaataatgcaagtctatacgtgggttgcaaaggttgcatggatggc---actgggctatccagttgatttcattgttcatcctatgtggataccatcgtgtatgctattggacttggcatattgggcgacaaagaagaataaacattcgctgatattctttggtggagttttagtcggaatgtcgatgccactgttcaacatggtacatttgatgttgattgcggatgcacacgaaactgcgttcaggtatccaagaccaacattgcctccatatatgacgcctatagaaccaaaggtaggtaagttctacaatagcccactggcactgggagctggagctggatctgttctgtcggtaacgttagcggcactcggacgcaaccttaatact------------------------------------------
>FJ799226__NPNP-AlphaNP-Alpha-2NP-Alpha-2.2NP-Alpha-2.2.2NP-Alpha-2.2.2.1NP-Alpha-2.2.2.1.2NP-Alpha-2.2.2.1.2.1NP-Alpha-2.2.2.1.2.1_OTU5
tgtactcactatttattcatagttgtagttgcggtcaactcaacattgttaacaattaactcgggagactatattttctacactgattgggcttggacatcattcgtggttttctcaattgccaatactttgatgactattgtcggagctgtgtattatcttacatttacaggcgtacctggtactggaacgtattatggtctgattatgcaagtctatacttgggttgctaaagttgcatggtttgc---acttggctatccagtggatttcattgttcatccaatgtggattccatcgtgtatgttattggacttggcatattgggcgacaaagaagaataagcactcgctgatattctttggtggagttttagtgggaatgtcaatgccactgttcaacatggtacaattgatgttgatagcagatccactagaaactgcattcaaatatccaagaccaacattgcctccatacatgacgccgatagaaccgcaggtaggtaagttctacaacagcccagtagctttgggagcgggagctggatcggtactgtcatgtacatttgcagcattgggttgtaagcttaacaca------------------------------------------
>FJ853253__NSNS-BetaNS-Beta-1NS-Beta-1_OTU12
acaacgcattatctgttcatagttgtcgtagctgttaacagtacgctgctgactatcaatgctggagactacatattctacactgattgggcatggacgtcattcgtcgtgttttcaatatcgcaatcgacgatgcttgttgtgggtgcgatctattacatgttgtttacgggagtgccagggacagcaacctattacgccactataatgacgatttatacttgggttgcaaagggcgcttggtttgc---tcttggatatccatatgacttcgttgctgtacctgtatggataccatctgcaatgttgctggacctgtcgtactgggcaacaagaagaaacaaacacgcggcgatactgataggaggaacgttagttggactctcgctgccaatgtttaacatgatcaacctattgactatacgagatcccttggaaatggcattcaagtatccaagaccaacactacctccatacatgaccccaatcgaaccacaagtgggcaaattctacaatagtccggtagccttgggagctggcgcgggagcagtgctatctgtgccaatagcggctttaggcgcaaaactcaataca------------------------------------------
>FJ853254__NSNS-AlphaNS-Alpha-3NS-Alpha-3.3NS-Alpha-3.3.1NS-Alpha-3.3.1_OTU1
acaacgcactacttgttcatagtggtggttgctgtcaacagcacgctgctgacgatcaacgcaggagactacatcttctacacagactggatgtggacctctttcgtggtattctcggtatcgcagtccacgatgcttgcagtaggcgcaatctactacatgctattcaccggagttccaggaacggccacatactacgcaactataatgacaatctacacgtgggttgcaaagggtgcatggtttgc---acttggatacccatacgacttcattgtagtacctgtgtggataccttcggcaatgctgttagacctgacgtactgggcaactaggagaaacaagcacgccgccataatcattggtggaacactgattggcctttcgttcccgctgttcaacatggtcaatctgctgctcatccgagatccattggaggtggcattcaagtacccgagacccacactgccggcatatatgactccaatcgagccccaggtaggaaagttctacaacagtcctgtagccttgggctcaggagcaggagcggtgctgacagtgccgatcgctgcgttaggtgcgaagctcaacacg------------------------------------------
>FJ888610__NPNP-AlphaNP-Alpha-2NP-Alpha-2.2NP-Alpha-2.2.2NP-Alpha-2.2.2.1NP-Alpha-2.2.2.1.2NP-Alpha-2.2.2.1.2.4NP-Alpha-2.2.2.1.2.4_OTU2
tgtactccctacttattcatagttgtagttgcagttaactccactttattagtaattaactcgggagactatatcttcaatacagattgggcctggacatcatttgtcgtattctcaattgctaatactctgatgactgttgttggtgctgtgtattatcttacatttactggcgtacctggtacggcaacgtattatggtctgattatgcaagtctatacatgggttgcaaaagttgtatggtttgc---acttggctatccagtagatttcatcgttcatccaatgtggattccatcttgtatgttattggacttggcgtattgggcgacgaagaagaataaacactcgctgatattctttggtggagttttagtcggaatgtcaatgccactgttcaatatggtacagttgatgttgattgcggatccactagaaactgcattcaagtatccaagaccaacattgcctccatacatgacgcctatagaaccgcaggtcggtaagttctacaatagcccagtagctctgggtgcgggagcgggagctgtactagcatgtacgtttgcagcgttaggttgtaagatgaataca------------------------------------------
>FJ888623__NT_NP-Incertae_sedisNT_NP-Incertae_sedis-2NT_NP-Incertae_sedis-2_OTU2
tgtacccattacttgtttatagtagtggttgcagtaaactcgacgcttttaacaattaacgcaggagactacatcttttatactgattgggcttggacatcttttgtcgtattctcaatctcgcaaacattgatgctttcagtaggtgcagtatactacctgacgtttacaggagttccgggaacagctacgtactatgcgctgataatgacagtgtatacatggattgcaaaaggtgcgtggttttc---acttggatatccatatgacttcattgttacaccggtatggataccatcagcaatgttgttggatttggcatattgggcaacaaagaagaacaagcattcgttgatactctttggtggagtattggttggaatgtcattaccactgtttaatatggtaaacctgttattgattgccgatccgttagagactgcattcaaatatccgagaccaacgttgcctccatacatgacacctatagaaccgcaggtagggaagttctataacagtccagttgcgctaggcgctggagctggtgctgtcctggcagtaacatttacggcattaggctgtaagttaacaacg------------------------------------------
>FJ940174__NSNS-AlphaNS-Alpha-3NS-Alpha-3.2NS-Alpha-3.2.3NS-Alpha-3.2.3.1NS-Alpha-3.2.3.1.3NS-Alpha-3.2.3.1.3_OTU1
acaacgcactatttgttcatagtagtggttgctgtcaacagcacactgctaaccatcaacgcaggagactatatcttctacacagactggatgtggacctccttcgtagtattctcggtctcgcagtcgacgatgcttgctgtgggcgcgatatactacatgctcttcacaggagtaccagggacggctacatactacgccacaatcatgacaatctacacatgggtcgcaaagggtgcatggttcgc---actgggctatccgtacgacttcattgtggttccggtttggataccttcagcaatgctgttggatctcacatactgggctacaaggcggaacaagcacgctgcaatcatcatcggtggaacactggttggcctatcgttcccgctgttcaacatggtcaacctgctgctcatcagggatccgttagaggtggcattcaagtatcctagaccgacactgcctgcgtatatgactccgatcgagcctcaggtagggaagttctacaatagtcctgtagccctgggctcaggagcaggagcggtgctgacagtgccgatcgctgcgttaggtgcgaagcttaacacg------------------------------------------
>FJ951677__NSNS-AlphaNS-Alpha-3NS-Alpha-3.2NS-Alpha-3.2.1NS-Alpha-3.2.1.2NS-Alpha-3.2.1.2_OTU1
acaacgcactacttattcatagtagtggttgctgtaaacagcacgctgctaaccatcaacacaggagactacctgttctacacagactggatgtggacctcttttgtggtattttcggtcggacaatctacgatgcttgcggtcggcgcgatatactacatgctcttcacaggggttccaggtacagctacatactacgccacaatcatgaccatctacacatgggtcgcaaaaggtgcatggtttgc---actaggctatccgtacgactttgtcgtaacgccagtgtggattccatcggctatgttgctagacctctcgtactgggctacaagacgtaacaagcacgccgccatactgattggtggaactatggttggactttcacttccgttgttcaacatggtcaacttgttgctcgtcagagacccgctcgaggtggccttcaagtatccaagaccaacattgcccgcatacatgacaccaatagagccccaggtaggtaagttctacaacagtcctgtagcacttggttcaggcgcaggagcagtactgacagtccctatggcagcgttgggagcaaaactcaacacg------------------------------------------
>FJ951688__NSNS-DeltaNS-Delta-1NS-Delta-1.1NS-Delta-1.1.2NS-Delta-1.1.2_OTU3
actacacactatctattcatagttgtagttgctgtaaatagtacattattgacaatcaatgcaggagactacattttctatacagattgggcatggacatcattcgtagtattctcaatatcccaatcaacaatgcttgtagtcggcgcaatctattacatgctattcaccggtgtaccagggactgcaacatattatgcaacaatcatgactatctatacatgggtagccaaaggagcttggtttgc---attaggatatccatacgactttatcgccgtaccagtctggataccttcagcaatgctgttagatttgacatattgggcaacaagaaggaataagcatgctgccattataattggcggaacattagtaggactttcattgccaatattcaatatgataaatctactgctggtcagagatcctctagagatggcattcaagtatcctcgtccaacattgcctccatacatgaccccaattgagcctcaggtcggtaagttctacaatagtcccgtggcgctaggatcgggagcaggagctgtactgagcgttccaatagctgcactaggtgctaaactaaatact------------------------------------------
>FM867834__NSNS-BetaNS-Beta-2NS-Beta-2_OTU2
acaacgcactatctgttcatagtagtagttgctgtaaatagcacactattgactattaatgctggagactatattttctacaccgattgggcatggacgtcattcgtcgtattctctatatctcaatcgacaatgcttgtggtgggggcaatatactatatgctgtttacaggcgtgcctggtaccgctacttattatgcaaccattatgacgatatatacatgggttgcaaaaggcgcctggttcgc---attaggctacccatacgacttcgttacagtacctatctggataccctcggcaatgttattagacttgacttattgggcgactaggaggaataaacatgctgctatattaattggcggaacgctagtaggtttgtctcttccaatgttcaatatgatcaatcttttattgatcagagatccattagaggtggccttcaagtatccacgtccgacattaccgccatatatgactccaatcgaacctcaggtaggtaagttttacaacagtcctgtagccttaggagcaggcgcgggggcagtgctatcagtaccaattgcggctttgggctctaaacttaacacg------------------------------------------
>FN423456__NSNS-AlphaNS-Alpha-3NS-Alpha-3.2NS-Alpha-3.2.3NS-Alpha-3.2.3.1NS-Alpha-3.2.3.1.7NS-Alpha-3.2.3.1.7_OTU1
acaacgcactatttgttcatagtagtggtcgctgtaaacagcacactgctaaccatcaacgcaggagactatatcttctacacagactggatgtggacatccttcgtagtattctcggtctcgcaatcgactatgcttgcggtaggcgcgatatactacatgctcttcaccggagtacctggaacggccacatactacgctacaatcatgacaatctacacatgggtcgcaaagggtgcatggttcgc---actgggctatccgtacgacttcattgtggttccgatatggattccgtcagcaatgttgttggatctcacatattgggctacaaggcggaacaagcacgctgcaatcatcatcggtggaacactggttggcctgtcattcccgctgttcaacatggtcaatctgctgctcgtcagggatccgctggagacggcattcaagtatcctagaccgacactgccggcgtacatgactccaatagagcctcaggtaggtaagttctacaacagtcctgtagccttaggctcaggagcaagcgcggtgctgacagtgccgatcgctgcattaggtgcgaagcttaacacg------------------------------------------
>FN691341__NSNS-GammaNS-Gamma_OTU1
acaacgcactatctgttcattgtagtagttgctgtaaatagcacgctgctaacaattaatgcaggagactatattttctacactgactgggcttggacttcttttgtagtattttcgatctctcaatctaccatgctcgtagtaggagcgatatactacatgcttttcacaggagttccaggtactgcgacctactatgctaccataatgaccatctatacatgggttgcaaagggtgcatggttcgc---acttggatacccctatgatttcatcgccgttcctgtgtggattccatctgcaatgttgtcagatcttacatactgggctacacgacgcaacaagcatgccgccataattattggtggaacactggttgggctgtcactaccgctctttaatatgatcaacctattgctggtaagagacccactggagatgcagttcaagtatccaaggcctacgttgcctccttacatgacgccaatagaacctcaggtgggtaaattctataacagtcctgtagctttgggttcgggtgcaggggctgttctatgtgtgcctatagcagcactgggggcgaaactcaacacg------------------------------------------
>FN773415__NTNT-AlphaNT-Alpha_OTU10
tgtacacattacttgtttatagtagtggtagcagtcaactctaccttgttgaccatcaatgccggagactacatattctatactgactgggcgtggacatcatttgtgatattttcagtatcacagacactcatgcttgcagtcggtgccgcgtactacctcacatttactggagttccaggaactgcaacatactatgcactgataatgacggtgtatacgtggattgcaaaaggagcgtggttctc---gttaggatatccatatagcttcatagttgtaccagtttggatcccatctgcaatgttgatggatttagtttattgggcaacaaagaagaacaaacactctctcattttaatgggtggtgtgcttgttggaatgtctctgccattgtttaatatggtcaacctattaacgatagacgatccgttagagactgctttcaaatacccaagaactacattgcctccatacatgactccaatagaacctcaagttggaaagttctatgatagtccggtcgcactaggtgcgggtgccggtgctgtcctgtcagttacaatgacggctttaggctgcaaattgacaacg------------------------------------------
>FN773440__NTNT-GammaNT-Gamma_OTU4
tgtactcactacttgtttattgtagtggttgcagtcaactctaccttgttgacaattaacgctggagactacatattctatacagactgggcatggacatcctttgtggtattctcaatatcacagacgctcatgctaggagtcggtgcagcatactatcttacgtttactggagttccaggaaccgcaacatactatgcactgataatgacagtgtatacgtgggttgcaaagggagcatggtttgc---attaggatatccatacgacttcattgctgtgccagtatggattccatcagcgatgttgatggatttggtgtactgggcaacaaagaagaacaagcactctctgatcctaatgggcggcgtgctcgttggattgtctctaccactgtttaacatggtaaacctcttgctgatcgctgacccgcttgagactgcattcaaatatccaagaccaactttgcctccgtacatgactccaatagaaccgcaagtaggcaagttctataacagtccagtagcgctaggtgcgggtgctggtgctgtattgtcagttacgatgacagcgttaggctgcaagctgactaca------------------------------------------
>FN773445__NTNT-GammaNT-Gamma_OTU5
tgtactcactacttgtttattgtagtggttgcagtcaactctaccttgttgacaattaacgctggagactacatattctatacagattgggcgtggacatcctttgtggtattctcaatatcacagaccctcatgttaggagtcggtgcagcatactacctgacattcactggagttccaggaacagcaacatactatgcgctgataatgacagtgtatacgtgggttgcaaaaggagcatggtttgg---attaggatatccatatgacttcattgttacaccagtatggattccatcagcgatgttgatggatttggtgtactgggcaacaaagaagaacaagcactctctgatcctaatgggcggtgtgctggttggattgtctctaccgctgtttaacatggtaaatctcttgctgatcgctgacccgcttgagactgcattcaaatatccaagaccaacattgcctccatacatgactccaatagaaccacaagtaggaaagttctataacagtccagtagcgctaggtgcgggtgctggtgctgtattgtcagttacgatgacggcattaggctgtaagctgactaca------------------------------------------
>FN773450__NTNT-BetaNT-Beta_OTU6
tgtactcactacttattcatagtagtggttgcagtcaactctacattgttgacaattaacgctggagactacatattctatacagattgggcatggacatcatttgtgatattttcattatcacaatcactcatgctagcagtcggtgcaacctactaccttacgtttactggagttccaggaacggcaacttactatgcactgataatgacagtgtatacttgggttgcaaagggagcatggttctc---actaggatacctatatgacttcattgttacaccaatctggataccatcagcaatgttgttggatttggtttattgggcaacaaagaagaataaacactctctcatcttaatgggtggtgtgctatgtggaatgtctctgccattgtttaacatgataaatctcctgctgatcgcagatccgctagagactgcattcaaatatccaagaccaacattgcctccatacatgacacctatagaacctcaagtaggcaagttctataacagtccagtcgcacttggtgcgggtgctagtgctgtattaacagttacaatgacagcattgggttgtaaactgactacg------------------------------------------
>FN773464__NTNT-AlphaNT-Alpha-1NT-Alpha-1.1NT-Alpha-1.1.1NT-Alpha-1.1.1.1NT-Alpha-1.1.1.1.3NT-Alpha-1.1.1.1.3.2NT-Alpha-1.1.1.1.3.2.1NT-Alpha-1.1.1.1.3.2.1_OTU2
tgtactcactacttatttatagtagtggtagcagtcaactcgaccctgttggtaatcaacgcaggagactacatcttctatactgactggatgtggacatcttatgtgatatttactctatcacaatcattgatgctcgcagtcggtgcagcatactaccttacgttcactggtgtaccaggaactgcaacatactatgcactgataatgacagtgtatacctgggttgcaaaaggtgcatggttctc---cttaggatatccatacagcttcatcgttgtaccaatgtggattccatctgcaatactgatggatttagcatattgggcgacaaagagaaacaaacactctttgatcttgataggcggtgtactttgtggtatgtcaatgtcgttgttcaacatgatcagtctaattacagtggatgatcctctcgagactgctttcaaatatccaagaaccacattgcctccatacatgactccaatagaaccccaagtaggaaagttctatgatagtccggtagctctaggtgcgggtgctagtgcagtattaactgtaacaatgacagcattaggaactaaacttacaacc------------------------------------------
>FN869059__NTNT-AlphaNT-Alpha-1NT-Alpha-1.1NT-Alpha-1.1.3NT-Alpha-1.1.3_OTU8
tgtactcactacttattcatagtagtggtagcagtcaactcgaccttgttgacgatcaacgcaggagactacatattctacactgactggatgtggacatcatatgtgatatttactctatcgcaatcactgatgctcgcagttggtgcggcgtattacctaacgttcactggtgttccaggaacggcaacctactatgcattgataatgacggtgtatacatggattgcaaaaggtgcatggttctc---cctaggatatccatatagcttcatcgttgtaccaatgtggattccatcagcgatattgatggatctggcatattgggctacaaagaagaacaaacactctttgattctaattggtggtgtgctatgtggaatgtcaatgtcgatgttcaacatgatcaatctcttgacaatagatgatcccctggagactgctttcaagtatccaagaactacattgccgccatacatgactccaatagaaccccaagtaggtaagttctatgatagtccggtagcgctgggtgcaggtgctggtgcggtcctcactgtaacaatgactgcattaggatgcaagctaacaacc------------------------------------------
>FN869062__NTNT-AlphaNT-Alpha-1NT-Alpha-1.2NT-Alpha-1.2.2NT-Alpha-1.2.2_OTU2
tgtactcactacttattcatagtagtggtggcagtcaactcgaccttgttgacaatcaacgcaggagactacatattctacactgtctggatgtggacatcatatgtgatattcacattatcacaatcactgatgctcgcagtcggtgcagcgtattacctcacgttcactggtgttccaggaacagcaacctattatgcattgataatgacagtgtatacatggattgcaaaaggtgcgtggttctc---cctgggatatccatatagcttcattgttgtaccggtgtggattccatctgcaatattgatggacttggtatattgggcaacaaagaaaaacaaacactctttgatcctaatgggtggtgtgctgtgtggcatgtcaatgtcgatgttcaacatgataaatctattgacaatagatgatcctcttgagactgctttcaaatacccaagaactacattgcctccatacatgactcctatagaacctcaagtaggaaagttctatgatagtccagtcgcactaggtgcgggtgccggtgcagttctaacagttacaatgactgcattgggatgcaaactcaccacc------------------------------------------
>FN869066__NSNS-GammaNS-Gamma-2NS-Gamma-2.3NS-Gamma-2.3.2NS-Gamma-2.3.2.1NS-Gamma-2.3.2.1_OTU2
acaacccactacctattcattgttgtagttgctgtcaatagcacgctgctgacaattaatgcaggagactacatattctacaccgactgggcttggacatcctttgtagtattctcgatatcacaatcgaccatgcttgcagtaggagctgtctattacttgctcttcacaggagtgccaggaacggccacgtattacgcaaccatcatgaccatctatacatgggttgcaaaaggtgcgtggtttgc---tttgggatatccgtatgacttcgttgcagtgccagtttggataccttcagccatgttgttggaccttacgtattgggccacgaggcggaataagcacatgcttatacttgttggcggtacgttgtgcggtctatcacttccgttgttcaacatgatcaacttactcctagtacgggacccattggaaatcgcatttaagtatcctagacccacattaccaccttacatgacgcccatagaacctcaggtcggaaagttctacaatagtcccgtagcactgggttcgggagcttctgctgtactgactgtacctatcgcagccttgggcgctaaactgaacacg------------------------------------------
>FR773159__NSNS-AlphaNS-Alpha-3NS-Alpha-3.2NS-Alpha-3.2.1NS-Alpha-3.2.1.1NS-Alpha-3.2.1.1.1NS-Alpha-3.2.1.1.1.1NS-Alpha-3.2.1.1.1.1.1NS-Alpha-3.2.1.1.1.1.1.1NS-Alpha-3.2.1.1.1.1.1.1_OTU3
acaacgcactacctattcatagtagtcgttgctgtcaacagcacgctgctaaccatcaacgcaggagactacatcttctacacagactggatgtggacatccttcgtagtattctccgtgtcacagtcgacgatgctcgctgtgggtgcggtatactacatgttgttcacaggcgttccgggtacagccacatactacgccacaatcatgactatctacacatgggtcgcaaagggtgcatggtttgc---acttggctatccatacgacttcatcgtggtgccagtgtggattccgtcggcaatgctgttggacctcacgtactgggcgacaagacgcaacaagcacgctgtcatcatcattggcggcacgctggttggcctatccttcccgctgttcaacatggtcaacctgttgctcgtcagggacccgcttgaggtagccttcaagtatccgagaccgacgctgcctgcatacatgacgcctatagagccccaggtaggtaagttttacaactcgcctgtggcgctaggttctggcgctagtgcagtgctaacagtacccatgactgcgttgggtgcgaaacttaacacg------------------------------------------
>GQ142304__NSNS-ZetaNS-Zeta-1NS-Zeta-1.1NS-Zeta-1.1_OTU1
acaactcactatttgttcattgttgttgttgctgtcaacagtaccttgcttacaatcaacgcaggagattatatcttctacactgactgggcatggacatcttttgtcgtgttttctatatctcaatcaacaatgcttgtagtaggagctatatactatatgttgtttacaggtgttcctggtacagctacgtattatgcaactatcatgacaatttatacatgggttgccaagggcgcctggttcgc---cttagggtacccatatgactttgtcgcagttccggtttggataccgtcggctatgttgttggatttggcgtactgggcaacaagaaggaacaaacatgcagcaatactaattggaggagtgctggttggaatgtcaattccattgtttaatatgattaacttactgttggtttcggatccattggaaatggcattcaaatatccaagacctactctacctccatacatgactccaatcgagcctcaggtaggaaagttttataacagtccagtggctttaggggcaggtgccggggcggtgctttgtgttcctattgcggccttgggcgcaaaacttaataca------------------------------------------
>GQ142536__NTNT-AlphaNT-Alpha-1NT-Alpha-1.1NT-Alpha-1.1.1NT-Alpha-1.1.1.1NT-Alpha-1.1.1.1.3NT-Alpha-1.1.1.1.3.1NT-Alpha-1.1.1.1.3.1_OTU1
tgtactcactatttattcatagtagtggtggcagtcaactcgaccttgttgacaatcaacgctggagactatattttctacactgattgggcttggacatcttatgtgatatttacactatcacaatcattgatgctcgcagtcggtgcagcatattacctaacgttcactggtgttccaggaacagcaacctattatgcactgataatgaccgtgtatacttggattgcaaaaggtgcatggttctc---cttaggatatccgtacagctttatcgtagtgccagtttggattccatctgcaattttgatggatctggcatattgggcaacaaagaggaataaacactctttaatcctaattggcggtgtgctctgtggaatgtctatgtcgttgttcaacatgatcaatctaattacgatagatgatcctcttgagactgctttcaaatacccaagaaccacattgcctccatatatgacccctgtagaaccccaagtagggaaattctatgacagtccagtagcgctgggtgcaggagttggtgcagttttgacggttacaatgactgcattaggttgtaaactcacaact------------------------------------------
>GQ142606__NSNS-GammaNS-Gamma-2NS-Gamma-2.3NS-Gamma-2.3.Incertae_sedisNS-Gamma-2.3.Incertae_sedis_OTU1
acaacacactatctgttcatagtagtagttgctgtaaatagtacattgctgacaattaatgcaggagactatattttctatactgattgggcttggacttcctttgtagtattttcgatttcccagtcgactatgctcgcagtaggagccatttattatatgctgttcacaggagttccaggaactgcaacgtattatgctacaataatgacaatttacacatgggtcgctaagggtgcttggtttgc---tttgggatatccgtatgactttattgctgtaccagtatggataccttccgcaatgttgttggacttaacatattgggccactaggcggaacaaacatgcagccatacttatcgggggaactttgattggtctctcgcttccaatgttcaatatgataaacttgttgctggtgcgggatccattagaagtagcattcaaatatccacgacctactttgccaccctacatgacgcccattgaacctcaggtcggtaagttttacaacagtcctgttgccttaggagcaggtgcaggggccgtgttgactgtgcctatagctgcattgggagcaaaactgaataca------------------------------------------
>GQ142642__NPNP-EtaNP-Eta-1NP-Eta-1.1NP-Eta-1.1.1NP-Eta-1.1.1.3NP-Eta-1.1.1.3_OTU1
acaacgcactatctattcatagttgtagttgcagtaaacagcacgctattgacaattaatgcaggagactatatcttctacactgactgggcatggacttcatttgtcgtgttttcaatatcacagacattgatgttggtagttggcgcgtgctactatcttacattcactggagttccaggaaccgcaacatactatgcgctgattatgaccgtgtatacatgggtcgcaaaaggtgcatggtttgc---attaggttacccatatgacttcattgtaacgccagtttggttgccatcagcaatgttaattgacttggcatactgggctacaaagaagaacaaacactcactgatattattcggtggtgtgatgtgtggaatgtcactgccattgttcaacatggtaaatctaattaccgtggctgatccattggagactgctttcaaatatccaagaccaacgctaccaccatacatgactcctatagaaccccaagtgggcaaattctataacagtccagttgcactcggtgcaggcgcaggtgctgtattatcagtaactatggctgctctgggatgtaaactgaacacg------------------------------------------
>GQ142649__NTNT-AlphaNT-Alpha-1NT-Alpha-1.1NT-Alpha-1.1.1NT-Alpha-1.1.1.1NT-Alpha-1.1.1.1.3NT-Alpha-1.1.1.1.3.1NT-Alpha-1.1.1.1.3.1_OTU2
tgtactcactacttattcatagtagtggtggcagtcgactcgaccttgttgacaatcaacgctggagactatattttctacactgattgggcttggacatcttatgtgatatttacactatcacaatcattgatgcccgcagtcggtgcagcatattacctaacgttcactggtgttccaggaacagcaacttattatgcactgatcgtgacggtgtatacttggattgcaaaaggtgcatggttctc---cttaggatatccgtacagcttcatcgtagtaccagtttggattccatctgcaattttgatggatctggcatattgggcaacaaagaggaataagcactctttaatcctgatcggcggtgtactccgtggaatgtctatgtcgttgttcaacatgatcaatctaatcacgatagatgatcctcttgagactgccttcaaatacccaagaacctcattgcctccatatatgactcctgtagaaccccaagtagggaaattctacgatagcccagttgcatcgggtgcaggagttggtgcagttttgacagttacaatgactgcattaggttgtaaacttacaact------------------------------------------
>GQ142739__NSNS-GammaNS-Gamma-2NS-Gamma-2.2NS-Gamma-2.2.2NS-Gamma-2.2.2_OTU4
acaacacactatctgttcatagttgtagttgccgtaaatagtactctgctgactattaacgcaggagactacatcttctatactgactgggcttggacttcatttgtcgtattttcgatttcacaatcgactatgcttgcggtaggagctatctattatatgctctttacaggggttccaggaaccgctacatactatgcaaccattatgacaatctatacgtgggttgctaagggtgcatggtttgc---attagggtacccatatgatttcgttacgacaccagtatggataccatcagcaatgttgttagaccttacgtattgggctactagacgcaataagcatgctgccataattattggcggaaccttgatcggtctatcgctcccaatgttcaacatgataaacctattgctggtaagggatcctctcgaggtcgcgttcaagtatccaagacctacacttcctccctatatgacacctatagagcctcaggtcggtaaattctacaacagtcctgtagcattgggttcaggtgcgggcgcggtgctaactgtccctatagcagcgttaggtgcaaaactgaacacg------------------------------------------
>GQ142840__NSNS-AlphaNS-Alpha-3NS-Alpha-3.2NS-Alpha-3.2.1NS-Alpha-3.2.1.1NS-Alpha-3.2.1.1.2NS-Alpha-3.2.1.1.2_OTU4
acaacgcactatctattcatagtggtcgttgctgtcaacagcacgctgctaaccatcaacgcaggagactacatcttctacacagactgggcgtggacatcctttgtagtattctccgtctcacagtctacgatgctggctgtcggagcaatatactacatgctgttcacaggagtccccggaaccgcaacatactatgcaaccatcatgactatttacacatgggttgcaaagggtgcatggttcgc---actaggatatccgtacgactttgtcgtagtgccaatatggattccatcggccatgcttctagacctcacgtactgggcgacaagacgcaacaagcacgctgccattctcattggcggtacgctggttggcatgtccttaccgctgttcaacatgatcaacctgttgctcgtcagggacccactcgagattgccttcaagtatccgagacctacacttcctgcatatatgacgccaatagaacctcaggtagggagattctacaactcgcctgttgctctcggctctggtgcaggagctgtgctgactgtaccgatggctgcattaggtgcgaagctcaacacg------------------------------------------
>GQ226058__NSNS-AlphaNS-Alpha-3NS-Alpha-3.2NS-Alpha-3.2.3NS-Alpha-3.2.3.1NS-Alpha-3.2.3.1.6NS-Alpha-3.2.3.1.6.3NS-Alpha-3.2.3.1.6.3_OTU1
acaacgcactacctgttcatagtagtcgttgctgtcaacagcacgctgctaaccatcaacgcaggagactacatcttctacacagactggatgtggacatcatttgtggtattctcgatctcacagtcgaccatgctcgctgcgggcgcgatatactacatgctcttcacaggagtaccaggaacggccacatactacgccacaatcatgacaatctacacatgggacgcaaagggcgcatggttcgc---attgggctatccgtacgacttcattgtagtgcctgtgtggataccttcagcaatgctgttggatctgacatactgggctacaagacggaacaagcacgctgcaatcatcatcggtggaacactggttggcctatcgttcccgctgttcaacatggtcaacctactgctcgtcaggggtccgctcgaagtggcattcaagtatcctagaccgacactgcctgcgtacatgacgccgatagagccccaggtaggtaagttctacaacagtccagtagccttgggctctggagcaggagcggtgctgacagtgccgatcgctgcgttgggtgcaaagcttaacacg------------------------------------------
>GQ226073__NSNS-AlphaNS-Alpha-3NS-Alpha-3.2NS-Alpha-3.2.1NS-Alpha-3.2.1.2NS-Alpha-3.2.1.2_OTU3
actacccactacttattcatagtagtggttgctgtcaacagcacgctgctaaccatcaacgcaggagactacatattctacacagactggatgtggacctccttcgtagtattctccatctcgcagtcaacgatgcttgcggttggagccatatactacatgctcttcacaggagttccaggaacagccacatactacgccacaatcatgaccatctacacatgggttgcaaagggtgcatggttcgc---actaggctatccgtacgacttcatcgttgtgccagtgtggatcccatcggcaatgcttatggacctagcgtactgggctacaagacgcaacaaacacgctgccatactcataggtggtagcttggttggcctgtcactaccgttgttcaacatggtcaacttgctgcttgtaagagacccactcgaagtggccttcaagtatccaagaccgacattgccggcgtacatgacaccaatagaaccccaggtaggtaagttctacaacagtcctgtagctctagggtcgggtgcaggagcagtgctgacagtacccatagcagcgttgggagcaaaactcaacacc------------------------------------------
>GQ226104__NSNS-AlphaNS-Alpha-3NS-Alpha-3.2NS-Alpha-3.2.1NS-Alpha-3.2.1.1NS-Alpha-3.2.1.1.1NS-Alpha-3.2.1.1.1.1NS-Alpha-3.2.1.1.1.1.2NS-Alpha-3.2.1.1.1.1.2_OTU5
acaacgcactacttattcatagtagtcgttgctgtcaacagcacgctgctaaccatcaacgcaggagactacatcttctacactgactggatgtggacatccttcgtggtattctcgatctcgcagtcgacgatgctcgctgtgggagcgatatactacatgttgttcacaggcgttccaggcacggccacgtactacgccacgattatgaccatatacacatgggtcgcaaagggcgcatggtttgc---gctgggctacccgtacgacttcatcgtggtgcctgtatggatcccgtcggctatgctgttggacctcacatactgggcgactagacgcaacaagcacgctgccataatcattggcggttcgctggttggcctctctctgccgctgttcaacatggtcaacctgctgctcatcagggacccgctagaggtagccttcaagtatccgaggccgacgctgccagcatacatgacgcctatagagccccaggtaggtaagttctacaactcgcctgtcgctctgggatctggagctggtgcagtgctaacggtgcccatcgctgcgttgggtgcaaaactgaacacg------------------------------------------
>GQ226120__NSNS-AlphaNS-Alpha-3NS-Alpha-3.2NS-Alpha-3.2.3NS-Alpha-3.2.3.2NS-Alpha-3.2.3.2_OTU2
acaacgcactatttgttcatagtagtggttgctgtcaacagcacactgctaaccatcaacgcaggagactatatcttctacacagactggatgtggacctccttcgtagtattctcgatctcgcagtcaaccatgcttgctgtgggcgcgatttactacatgctcttcacaggagtacctggaacggccacatactacgccacaatcatgacaatctacacatgggtcgcaaagggtgcatggtttgc---actgggctatccgtacgactccattgcagtgccgatctggataccttcagcaatgctgttgggtctgtcctactgggctacaagaaggaacaagcacgctgcaatcatcatcggcggaacactggttggcctatcgttcccgctgttcaacatggtcaacctgctgctcgtcagggacccgttggagacggcattcaagtatcctagaccgacactgccagcatacatgactccaatcgaaccccaagtaggcaagttctacaacagtcctgtcgccctgggttcaggggcatcagcagtgctgacggttccgatggctgcgttgggcgcaaaactaaatacg------------------------------------------
>GQ226125__NSNS-AlphaNS-Alpha-3NS-Alpha-3.2NS-Alpha-3.2.3NS-Alpha-3.2.3.1NS-Alpha-3.2.3.1_OTU7
acaacgcactatttgttcatagtagtggttgctgtcaacagcgcactgctaaccatcaacgcaggagaccatatcttctacacagactggatgtggacctccttcgtagtattctcgatctcgcaatcgacaatgcttgcggtgggcgcgatatactacatgctctttacaggagtacctggaacggccacatactatgccacaatcatgacaatctacacatgggtcgcaaagggtgcatggtttgc---actgggctatccgtacgacttcattgtagttccggtttggataccttcagcaatgctgatggatctgacctactgggctacaaggcggaacaagcacgctgcaatcatcatcggtggaacactggttggcctctcgctcccgctgttcaacatggtcaacctgttgctcgtaagagatccgcttgaagtggcattcaagtatcctagaccgacactgccagcgtacatgactccaattgaacctcaggtaggtaagttctacaacagtcctgtcgccttgggttcaggtgcaggagcggtgctgacagttccgatcgctgcgttgggtgcgaagcttaacacg------------------------------------------
>GQ226128__NSNS-AlphaNS-Alpha-3NS-Alpha-3.2NS-Alpha-3.2.3NS-Alpha-3.2.3.2NS-Alpha-3.2.3.2_OTU4
acaacgcactatttgttcatagtagtggttgctgtcaatagcacactgctaaccatcaacgcaggagactatatcttctacacagactggatgtggacctccttcgtagtattctcgatctcacagtcgacgatgcttgctgtgggtgcgatatactacatgctcttcacaggggtacctggaacggccacatactacgccacaatcatgacaatctacacatgggtcgcaaagggtgcatggtttgc---actgggctatccgtacgacttcattgtggtgccggtttggataccttcggcaatgctgttggatctgtcctactgggctacaagacggaacaaacacgctgcaatcatcatcggtggaacactggttggcctatcgttcccgctgttcaacatggtcaacctgctgctcgtcaaggacccgttggagacggcattcaagtatcctagaccgacactgccagcgtacatgactccgatcgaacctcaggtaggcaagttctacaacagtcctgtagccttgggttcaggtgcaggagcggtgctgacggttccgatggctgcgttgggtgcaaagcttaacacg------------------------------------------
>GQ231450__NSNS-AlphaNS-Alpha-3NS-Alpha-3.2NS-Alpha-3.2.3NS-Alpha-3.2.3.1NS-Alpha-3.2.3.1_OTU2
acaacgcactatttgttcatagtagtcgttgctgtcaacagcacgctgctaaccatcaacgcaggagactatatcttctacacagactggatgtggacctccttcgtagtattttcggtctcgcaatctacgatgcttgcggtaggcgcgatatactacatgctcttcacaggagtaccagggacggctacatactacgccacaatcatgacaatctacacatgggtcgcaaagggtgcatggttcgc---actgggctatccgtacgacttcattgtggttccggtttggataccttcagcaatgttgctggatctcacatactgggctacaaggcggaacaagcatgctgcaatcatcatcggtggaacactgattggcctatcgttcccgctcttcaacatggtcaatctgctgctcgtcagggatccattagaggtggctttcaagtatcctagaccgacactgcctgcgtacatgactccgatcgagcctcaggtaggaaagttctacaacagtcctgtagccctgggctcaggagcaggagcggtgctgacagtgccgatcgctgcgttgggtgcgaagcttaacacg------------------------------------------
>GQ250723__NPNP-AlphaNP-Alpha-2NP-Alpha-2.2NP-Alpha-2.2.2NP-Alpha-2.2.2.1NP-Alpha-2.2.2.1.1NP-Alpha-2.2.2.1.1.3NP-Alpha-2.2.2.1.1.3.2NP-Alpha-2.2.2.1.1.3.2_OTU3
tgtactcactacttattcatagttgtggttgcagtcaactctactttgttaacaattaactcgggagactatattttctatacagactgggcttggacatcatttgtagtattttccatagctaataccctaatgacagtggtaggtgctgtttactatatcacgtttacaggtgttcctggcacaggcgcatattatggtctgattatgcaagtctatacttgggtcgctaaagttgcatggtttgc---acttggttatcctgtggatttcatcgttcatccaatgtggattccatcttgtatgctattggacttggcatattgggccacgaagaagaataagcactcgctgatattctttggtggagttttagtcggaatgtcaatgccgctattcaacatggttcaattgatgttgattgcggatccgctagaaactgcattcaagtatccgagaccaacattgcctccatacatgacgccaatagaaccgcaggtcggtaagttctataatagcccggtagcgctgggagcgggagctgggtctgttctgtcggtgacgtttgcagcattgggttgcaagcttaatact------------------------------------------
>GQ250745__NPNP-DeltaNP-Delta-1NP-Delta-1.2NP-Delta-1.2_OTU2
tgtactcactacttattcatagtagtagtcgcagtcaattcaactctgcttacaattaacgcaggtgactatatcttctacacagattgggcttggacatcctttgtagtattttccgtctcacaaactttgatgctttgtgttggtgcaacgtattacctaacatttacaggagttccaggtacagcaacatattacgcattaataatgacagtgtatacgtgggtagcaaaaggtgcatggtttgc---actaggatatccatatgacttcattgtaacaccagtatggattccatcagcgatgctgttggacttggcgtattgggcgacaaagaagaacaagcactctctgatattattcggcggagtattgtgtggaatgtcattaccattgttcaacatggtaaacctgattacagtggcagatccattggagactgcactcaagtatccaagacctacgttgcctccatacatgacaccgatagaaccgcaggtaggaaagttctataacagcccagtggcgcttggcgcaggagctggagctgtgctgtcggtaacgtttacggcgttgggatgtaaactgactacg------------------------------------------
>GQ250752__NPNP-DeltaNP-Delta-2NP-Delta-2.3NP-Delta-2.3.1NP-Delta-2.3.1.1NP-Delta-2.3.1.1_OTU2
tgtactcactacttattcatagtagtagttgcagtaaactcaactttacttacaattaatgctggagactatatcttctacactgattgggcatggacttcatttgttgtattctctatttcacaaactctaatgttaaccgtaggtgcagtttactatcttacgtttacaggtgttgtgggaacagcgacatactatgcgctaatcatgacagtgtatacgtgggtagctaaaggtgcatggttttc---acttggatatccatatgactttatagttacaccagtatggatcccatcagcaatattgcttgatttggcatattgggctacaaagaagaacaagcactctctgatattatttggaggagttctggtaggaatgtcattaccactgtttaacatggtaaacctcattacagtggctgatccgctagagactgcattcaagtatccaagaccaacattgcctccatacatgacacccatagaaccgcaggtcggaaagttctataacagtccggttgcgcttggcgcaggtgctggtgctgtgttgtctgttacgtttgccgcgttaggttgtaaattgactacg------------------------------------------
>GQ250790__NPNP-AlphaNP-Alpha-2NP-Alpha-2.2NP-Alpha-2.2.2NP-Alpha-2.2.2.1NP-Alpha-2.2.2.1.1NP-Alpha-2.2.2.1.1.1NP-Alpha-2.2.2.1.1.1_OTU4
tgtacgcattatctattcatagttgtagttgcagtcaattctacactgttaaccatcaattctggagactatatcttctatacagactgggcatggacttcctttgtagttttctccatcgcaaacactctcatgacggtcgtcggagcagtttattatattacatttacaggcgtgcctggaacaggcgcatattatggtttaattatgcaagtctatacttgggttgccaaagtggcatggtatgc---acttggctatcctgcagatttcatcgttcatccaatgtggattccatcatgcatgttgttggatttggcatattgggctacgaagaagaataagcactcgctgatattctttggaggagttttggtcggtatgtcaatgccgctgttcaatatggtacagttgatgttgatcgccgatccgctagaaactgcattcaagtacccaagaccaacattaccaccatatatgacgcctatagaaccgcaggtcggtaagttctacaatagcccggtagcactgggagcgggagctggatctgtactgtcggtgacatttgcagcattgggttgtaagttgaataca------------------------------------------
>GQ266609__NPNP-DeltaNP-Delta-1NP-Delta-1_OTU1
tgtactcattacttattcatagtagtggtagcagtcaattctactctgcttacaattaatgcaggtgactatatcttctacacagattgggcttggacatcctttgtagtattttccatctcacaaactttgatgctttgtgtaggtgcaacatattacctaacatttacaggagttccaggaacagcaacatactacgcgttgattatgacggtgtatacatgggtagcaaaaggtgcatggtttgc---actaggatatccatatgacttcattgtaacaccagtgtggattccatcggcaatgctgttggatttggcatattgggcgacaaagaagaacaagcactctctgatactgttcggcggagtactgtgtggaatgtcgttaccattgttcaacatggtaaacctgattacagtagcagatccattggagactgcattcaagtatccaagacctacgttgcctccatacatgacaccgatagaaccgcaggtaggaaagttctataacagcccagttgcgcttggcgcaggagctggagcagtgttatctgtaacgtttacggcgttgggatgtaaactaactacg------------------------------------------
>GQ266652__NSNS-DeltaNS-Delta-1NS-Delta-1.1NS-Delta-1.1.2NS-Delta-1.1.2_OTU4
actacacactatctattcatagttgtagttgctgtaaatagtacattattgacaatcaatgcaggagactacatattctatactgattgggcgtggacctcattcgtggtattctcaatatcccaatcaactatgcttgtagttggttcaatctattacatgctattcaccggtgtaccagggactgcaacatactacgcaacaatcatgactatccatacatgggtagccaaaggagcttggtttgc---gctaggatatccatacgacttcatcgtaactccagtctggataccttcagcaatgctgctagatttgacatattgggcaacaagaaggaataagcatgctgccattataattggcggaacattagtaggactttcattgccaatattcaatatgataaatctactactggtcagagatcctctagaaatggcattcaagtatcctcgtccaacattgcctccatacatgaccccaattgagcctcaggtcggtaagttctacaatagtcccgtggcgctaggatcgggagcaggagctgtactgagcgtcctaatagctgcactaggtgctaaactaaatact------------------------------------------
>GQ266661__NSNS-GammaNS-Gamma-2NS-Gamma-2.3NS-Gamma-2.3.2NS-Gamma-2.3.2.2NS-Gamma-2.3.2.2_OTU5
acaacccactatctgttcattgttgtagttgctgttaatagcacgctgctgaccataaatgcaggagactacatcttctacaccgactgggcgtggacatcctttgtagtattctcgatctcacaatcgactatgcttgcagtaggggctgtctattacttgctctttacaggagttcctggaacagcgacgtattatgcgaccataatgactatctacacatgggttgcaaaaggtgcgtggtttgc---gttaggatacccatacgacttcgttacggttccagtatggataccttcagcaatgttgttggacctcacttactgggctacacgccggaataaacacatgctaatactcgttggcggcactttggttggtctgtcgcttccattatttaacatgatcaacctattgctggtgcgagatccattgcaaatagcgttccagtatcctagaccaacattgccaccctatatgacaccaattgaacctcaggtcggaaagttctataacagtcccgtcgcattgggttcgggagcttcagcagtattgacagtgccgatagcagcgttaggtgctaaactgaatacg------------------------------------------
>GQ331394__NPNP-GammaNP-Gamma-2NP-Gamma-2.2NP-Gamma-2.2.1NP-Gamma-2.2.1.1NP-Gamma-2.2.1.1_OTU1
tctacgcactacttattcatagtagtagtggcagtaaactcaaccctgttgacaattaatgcaggtgactacatcttctacacagactgggcttggacatcatatgtggtattctcaatttcacagactacgatgcttttagtaggtgcatgttattatatatcatttaccggtgttccaggaacggcaacgtactacgcatcaatcatgacagtgtatacgtggatagcaaaaggagcatggttctc---cctaggttatccatatgacttcattgttgtaccagtttggttaccttccgcaatgttgctggatttggcatactgggctacaaagaagaacaagcactcaccgatcttctttggcggagttttagtaggaatgtcattaccgatgttcaacatggtaaacttgttgacagtagcagatcccttagaaactgcattcaagttccagagaccaacattcccaccatacatgactccaatcgagccgcaagtaggtaaattctacaacagtccagtcgctttaggtgctttgcatggtgcagtattaacagtaccaattacggcgctaggttgtaagcttaacaca------------------------------------------
>GQ331413__NSNS-Incertae_sedis-1NS-Incertae_sedis-1_OTU1
acaacgcactatttattcatagtagtagttgctgtaaacagtactttattgactattaacgcaggagactacattttctacacagactgggcttggacttcctttgtagtattttcaatttcacaatctacaatgcttgtagttggtgcaatatactacatgttatttacaggagtaccaggaacggctacctattatgcaacaattatgacaatatacacatgggtcgcaaaaggcgcatggttcgc---acttggttatccatatgacttcattgtagtgccggtttggataccttcggctatgttattggatcttacatactgggctaccagaagaaacaagcacgcagcgattatcgttggtggaagtttggtaggattatcattaccaatattcaacatgataaacctcttgcttgtaaaggatcctctagaaatggcatttaaatatccaagaccgacgttaccaccatatatgacgccaattgagccccaggtaggtaagttctacaacagtcccgttgcgttaggttccggtgcaggagcggtgttaagtgtaccaatagcggcactaggcgctaagttaaataca------------------------------------------
>GQ331465__NPNP-EtaNP-Eta-1NP-Eta-1.1NP-Eta-1.1.2NP-Eta-1.1.2_OTU3
tgtacgcactacttattcatagtagtcgttgcagtcaactcaaccctgctaacaatcaacgcaggagactacatcttctacactgactgggcatggacttcatatgtgatattctcaatatcgcaatcattgatgctagtagtaggtgcaacttactatctgacatttactggagttccaggaaccgcaacttactacgcgcttattatgaccgtgtatacatgggtcgcaaaaggcgcttggtttgc---actcggttacccatatgacttcattgtgacgccggtttggttaccatcagcaatgttgcttgatctagtgtattgggcaacaaagaagaacaagcactcactgattctattcggtggtgtattggtaggcatgtccttaccgctgttcaacatggtcaacctgattacggtcgctgacccgttagagactgcattcaaatatccaagaccaacgctagctccatacatgactccaatagaaccccaagtaggcaagttctataacagtccagtagcactcggtgcaggcgcaggtgctgtcttatcgacaactatggctgccctcggatgtaaactgaacaca------------------------------------------
>GQ331490__NPNP-GammaNP-Gamma-2NP-Gamma-2.2NP-Gamma-2.2.5NP-Gamma-2.2.5.Incertae_sedis.4_OTU1
tgtacacactacttattcatagtagtagttgcagttaactcaacactgttaacaattaatgcaggtgactacatcttctacactgactgggcttggacttcgttcacggtattttcaatatcgcaaacgttgatgcttgcagtaggtgcaacatattacctaactttcacaggcgttccaggtacagcaacgtactacggccttattatgacagtatacacatgggtagccaagggtgcatggttttc---acttggatatccatacgacttcattgtaactccagtatggttaccatcagcaatgctgcttgatctcgcatattgggcgacaaagaagaacaaacactcgttgatactgtttggcggagtactagtaggaatgtcattaccattattcaatatggtaaacctgataacagtagcagacccactcgaaacggccttcaaatatccaagaccaacattaccaccatacatgacaccaatagaaccccaggtaggtaagttctataacagcccagtagcacttggtgccggtgccggtgcagttttgtcggtaacgtttacggcgttaggttgtaagcttaacacg------------------------------------------
>GQ331527__NPNP-GammaNP-Gamma-2NP-Gamma-2.2NP-Gamma-2.2.1NP-Gamma-2.2.1.2NP-Gamma-2.2.1.2_OTU4
tgtacacactacttattcattgtagttgtggcagtaaactcaaccctgttgacaattaatgcaggtgactacatcttctacacagactgggcctggacatcttatgtggtattttctatatcacaaacgttgatgctctcagtaggtgcaacatattatttgacatttacaggagttccaggaacagcaacgtactacggactgatcatgacagtgtatacttgggtagcaaaaggtgcatggttttc---actaggatacccatatgacttcattgtgactccagtttggctaccttcagcaatgctgttggacttggtctattgggcaacaaagaagaacaaacactcattgattctgttcggtggagtactagtaggaatgtcattgccactgttcaacatggtaaacttgattacagtagcagatccattagaaactgcattcaagtatccaagaccaacattaccaccatatatgacgccaattgaaccgcaagtaggtaaattctacaacagtccggtcgcattaggatctggtgctggtgcggtattggccgttacgttcacagcgttaggctgtaagcttaatact------------------------------------------
>GQ331528__NPNP-GammaNP-Gamma-2NP-Gamma-2.2NP-Gamma-2.2.1NP-Gamma-2.2.1.1NP-Gamma-2.2.1.1_OTU3
tgtacacactacttattcatagtagtcgtggcagtaaactcaaccctgttgacaattaacgcaggtgactacatcttctacactgactgggcttggacatcatatacggtcttctcaatttcacagactttgatgctttccgtaggtgcatgttattatctaacatttaccggtgttccaggaacggcaacgtactacgcattgatcatgacagtgtatacgtggatagcaaaaggagcatggttctc---cctaggttatccatatgacttcattgttgtaccagtttggttaccatccgcaatgttgctggatttggtatattgggctacaaagaagaacaagcactcactgatcttgtttggcggagtactagtaggaatgtcattaccgctgttcaacatggtaaacttgatgacagtagcagatccattagaaactgcattcaagtatccgagaccaacattaccaccatacatgactccaatcgagccgcaagtaggtaaattctacaacagtccagtcgctttaggtgctggtgctggtgcagtattggcagtcacgtttacggcgttaggttgtaagcttaacacg------------------------------------------
>GQ331560__NPNP-GammaNP-Gamma-2NP-Gamma-2.2NP-Gamma-2.2.1NP-Gamma-2.2.1.1NP-Gamma-2.2.1.1_OTU4
tgtacacactactattccatagtagtcgttgcagtaacttcaaccctgttgacaattaacgcaggtgactacatcttctacactgactgggcttggacatcatacacggtcttctcattatcgcagactttgatgctttccgtagtgcaatgttattatctaacatttaccggtgttccaggtacagcaacgtactacgcattgatcatgacagtgtatacatggatagcaaaaggagcatggttctc---acttggatatccatatgacttcattgtagtaccagtttggttaccatcagcaatgttgctggatttggtatattgggccacaaagaagaacaagcactccctgatcctgtttggcggagtactagtaggaatgtcattaccattgttcaacatggtaaacctgatgacagtagcagatccattagaaacggccttcaaatatccaagaccaacattaccaccatacatggctccaatcgaaccgcaagtaggaaagttctacaacagtccagtcgctttaggtgcaggtgccggtgcagtattggcagtcacgttcacagcatcaggttgcaagctaaacacg------------------------------------------
>GQ331563__NPNP-GammaNP-Gamma-2NP-Gamma-2.2NP-Gamma-2.2.5NP-Gamma-2.2.5.Incertae_sedis.4_OTU2
tgtacacactacttattcatagtagtggttgcagttaactcaacactgttaacaatcaacgcaggagactacatcttctacactgactgggcttggacttcgttcacggtattctctatatcgcaaacgttgatgcttgcagtaggtgcaacatattacctaactttcacaggcgttccaggtacagcaacgtactacggcctcattatgacggtatacacatgggtagcaaagggtgcatggttttc---actcggatatccatacgacttcattgtaactccaatatggttaccatcagcaatgttgcttgatttagcttattgggccacaaagaagaacaaacattcgttgatactgtttggcggagtactagtaggaatgtcgttaccactgttcaacatggtaaacctgataacagtggcagacccactagaaacggccttcaaatatccaagaccaacattaccaccatacatgacaccaatagaacctcaagtaggaaaattctataacagtccagtagcactgggtgccggagctggtgcggtattgtcggttacgtttacagcactaggttgtaagctgaacact------------------------------------------
>GQ331564__NPNP-GammaNP-Gamma-2NP-Gamma-2.2NP-Gamma-2.2.5NP-Gamma-2.2.5_OTU11
tgtacacactacttattcatagtagtagttgcagttaactcaacactgttaacaattaatgcaggagactacatcttctacactgactgggcttggacttcgtacacggtattctcaatatcgcaaacgttgatgcttgtagtaggtgcaacatattacctaactttcacaggtgttccaggtacagcaacgtactacggccttattatgacagtatacacatgggtagcaaaaggtgcatggtttgc---actcggatatccatatgacttcattgtaacaccaatctggttaccatcagcaatgttgcttgatctagcctattgggccacaaagaagaacaagcactccttgatactgtttggcggagtactagtaggaatgtctttaccattgttcaacatggtaaacctgataacagttgcagacccactagaaacggccttcaaatatccaagaccaacattaccaccatacatgacaccaatagaacctcaagtaggaaagttctataacagtccagtcgctttgggcgcaggtgccggtgcagttttgtcggttacgtttacagcattaggttgcaaactaaatact------------------------------------------
>GQ331600__NPNP-GammaNP-Gamma-2NP-Gamma-2.2NP-Gamma-2.2.1NP-Gamma-2.2.1.1NP-Gamma-2.2.1.1_OTU2
tctacacactacttattcatagtagtagtggcagtaaactcaactctgttgacaattaatgcaggtgactacatcttctacactgactgggcttggacatcatatgcggtattctcaatttcacagtctacgatgcttgtagtaggtgcatgttattatataacatttaccggtgttccaggaacggcaacgtattacgcatcaattatgacagtgtatacgtggatagcaaaaggagcatggttctc---cctaggttatccatatgacttcattgtagtaccagtttggataccatccgcaatgttgctggatttggtatattgggctacaaggaggaacaagcactcagcgatcttgtttggcggagttctagtaggaatgtcattaccaatgttcaacatggtaaacttgatgacagtagcagatccattagaaactgcattcaagtatcagagaccaacattaccaccatacatgactccaatcgagccgcaagtaggtagattctacaacagtccagtcgctttaggtgctggtgctggtgcagtattggcagtcacgttagcggcgttaggttgtaagctaaacaca------------------------------------------
>GQ414591__NPNP-EtaNP-Eta-1NP-Eta-1.1NP-Eta-1.1.2NP-Eta-1.1.2_OTU4
tgtacgcactacttattcatagtagtcgttgcagtcaactcaaccctgctcacaattaatgcaggagactacatcttctacactgactgggcatggacttcatacgtggtattctcaatatcacaatcgttgatgctgatagtgggtgcaacttactatctgacatttactggagttccaggaaccgcaacttactacgcgcttattatgaccgtgtatacatgggtcgcaaaaggcgcatggtttgc---tctaggttacccatatgacttcattgtcacgccgatttggttaccatctgcaatgttgcttgatctagtatattgggcaacaaagaagaacaaacattcactgatcctattcggtggtgtattggtaggaatgtccttaccgctgtttaacatggtaaatctgatcacggtcgctgacccgttagagactgcattcaaatatccaagaccaacgctagctccatacatgactccgatagaaccccaagtaggcaagttctataacagtccagtagcactcggtgcaggcgcaggtgctgtcttatcgacaacctttgccgctctaggatgtaaactgaacaca------------------------------------------
>GQ481040__NSNS-DeltaNS-Delta-1NS-Delta-1.Incertae_sedis.1NS-Delta-1.Incertae_sedis.1_OTU1
actacacactatctattcatagttgtagttgccgtaaatagtacattattgacaatcaacgcaggagactacatattctatacggattgggcgtggacctcattcgtagtgttctcaatatcccaatcaactatgctagtagtcggtgcaatctattacatgctgttcacaggcgtaccaggaactgcaacatactatgcaacaatcatgactatctatacatgggtggccaaaggagcttggtttgc---attaggatatccatacgactttatcgcggtaccagtttggataccttcagcaatgctgctagatttgacatattgggcaacaagaaggaataagcacgctgccattataattggcggaacattggttggactttcattgccgatattcaatatgatcaatctactgctggtcagagatcctctagagatggcattcaagtatcctcgtccaacgttacctccatatatgacaccaattgaacctcaggtcggtaagttctacaatagtcccgtggcgctaggatcgggagcaggagctgtactaagtgttccaatagccgcactaggtgcgaaactgaatact------------------------------------------
>GQ481042__NSNS-AlphaNS-Alpha-3NS-Alpha-3.2NS-Alpha-3.2.1NS-Alpha-3.2.1.1NS-Alpha-3.2.1.1.1NS-Alpha-3.2.1.1.1.1NS-Alpha-3.2.1.1.1.1.1NS-Alpha-3.2.1.1.1.1.1.2NS-Alpha-3.2.1.1.1.1.1.2_OTU4
acaacgcactacctgttcatagtggtggttgctgtcaacagcactctgctaactatcaacgcaggagactacatattctacacagactggcagtggacatcattcgtggtgttctccgtttcacagtcgactatgctcgctgtgggcgcggtatactacatgttgttcacgggtgttccgggcacggccacatactacgccacaatcatgaccatctacacatgggtcgcaaagggtgcatggtttgc---acttggctacccatacgacttcatcgtggtgccagtgtggatcccatcggcaatgctgttggacctcacgtactgggctacaagacgcaacaagcacgctgtcatcatcattggcggcacgctggttggcctatccttcccgctgttcaacatggtcaacctgttgctcgtaagagacccacttgagatagccttcaagtatccgagaccgacgctgccagcatacatgactccaatagaacctcaggtaggtaagttttacaactcgcctgtcgctctaggatctggagctggtgcagtgctaacggtgcccatgactgcgttgggtgcgaaactaaacacg------------------------------------------
>GQ481090__NSNS-BetaNS-Beta-2NS-Beta-2.1NS-Beta-2.1_OTU3
acaacgcactatctgttcatagtagtagttgctgtaaatagcacactattgactattaacgctggagactatatcttctacactgactgggcatggacttcattcgtggtattttctatctctcaatcgacaatgcttgtggtgggggcaatatactatatgctgtttacaggtgtgccaggtacagctacctattatgcaaccataatgacgatatacacgtgggttgcaaaaggtgcctggtttgc---attaggctacccatacgactttgttacagtacctgtctggataccttcggcaatgttattggacctgacttattgggcgacgagaaggaataaacacgctgcgatcataataggtggaacactcgtaggtctttctcttccgatgttcaatatgattaaccttctgttgatcagagatcctttggaagtggcctttaagtatccacgtccgacattaccgccctacatgactccaatagaacctcaggtgggtaagttttacaacagtcctgtagccttaggagcaggtgcaggagcagtgctatccgtaccaatagcggcattgggcgctaaactaaacacg------------------------------------------
>GQ485687__NPNP-ThetaNP-Theta-4NP-Theta-4.2NP-Theta-4.2_OTU4
tgtacccactacttgtttatagtggtcgtcgcggttaactctaccctactgactatcaacgccggtgactacatcttttacaccgactgggcatggacatcctatgtgatattctcaatatcgcagacactgatgctcgtagtaggtgcaacgtactacttgacattcaccggggtgccgggaacagccacgtactactgtctcataatgacggtgtacacgtgggtggccaagggcgcctggttcgc---actgggatacccctacgacttcattgtgacgccggtctggctaccgtcgggcatgttgcttgacttggtatactgggccaccaagaagaacaaacacagtctgatactgttcggaggtgtgctggtgggaatgtccctaccgctgttcaacatggtgaaccttatcacggtggcggatccgctggaaacggcgttcaagtatccgagaccgacgctaccgccatacatgacgcccatagaaccgcaagtaggcaagttctacaatagcccagtggcactaggtgcaggagcaggcgcagtcctgtctgtgaccatggctgcactgggctgcaagctgaatacg------------------------------------------
>GQ485735__NPNP-ThetaNP-Theta-3NP-Theta-3_OTU1
tgtacccattacttgttcatagtagtggttgcagttaactcaaccctgttaacaattaacgcaggagactacatcttctacacagactgggcctggacatcatacacggtattttcaatatcgcaaactttgatgcttactgttggtgcagtatattatctgacatttacaggagttccaggaacagctacgtactacggcttaattatgacggtatacacgtgggtagcaaaaggtgcatggtttgc---actcggatatccatatgactttattgttacaccaatatggttaccatcagcaatgcttttggacttggcatattgggcaacaaagagaaacaagcactcgttgatactgtttggcggagtactggtaggaatgtctttgccattgttcaacatggttaacttgatcacagtagcagacccactagaaacggcattcaaatatccaagaccaacactgccaccatacatgacaccgatagaaccgcaagtaggaaagttctataacagtccagtggcgcttggtgcaggtgctggtgcagtgctatctgtaacgtttgcagcgttaggttgtaagcttaccacg------------------------------------------
>GQ485752__NPNP-EpsilonNP-Epsilon-1NP-Epsilon-1_OTU5
tgtacgcactacttgttcattgtagttgtggcagttaattccacattattgacgattaatgcgggtgactatatcttctatactgattgggcatggacttcatttgtggtattctcaatatcacaaactttgatgttagctgtaggtgcttcttattacctaacatttactggagttccaggcactgcaacgtattatgcgttgattatgacagtttatacttggatagctaaaggcgcatggtttgc---gttaggttacccgtacgatttcattgtcacaccagtatggatcccatcagctatgttattagatttagcatattgggcaacaaagaagaataaacattcgttgatattatttggcggtgtgcttgtaggaatgtcattacctttgttcaacatggtgaacttaattactgtggaagacccactggaaacagcattcaaatatccgagaccgacgttacctccatatatgactcctatagaacctcaggtaggtaaattctataatagcccagttgctttaggcgctggtgcaggagctgtactggctgttacatttacagcgttaggttgtaaattgacaact------------------------------------------
>GQ485788__NPNP-ThetaNP-Theta-4NP-Theta-4.1NP-Theta-4.1_OTU1
tgcactcactacctgttcatagtagtagttgcggtaaactctacactgttgacgatcaacgcgggagactacatcttctacaccgactgggcatggacgtcgtttgtaatattctcaatatcgcagacgctgatgctcgcagtaggcgctgcctattacctcacattcactggcgtacccggaacagctacatactatgcgctgataatgacggtatacacatggatagcaaaaggagcatggttcgc---tctcggttatccgtacgactttatcgtcactccggtctggctgccatccgcaatgctgatggatctggcatactgggcaacaaagagaaacgaacactcgctgatactgtttggtggcgtactagtagggatgtcgttgccgctgttcaacatggtaaacctgttgaccgttgcagatccgctagagacagccttcaagtatccgaggccaacactgcccccgtatatgacaccgatagaaccgcaggtcgggaagttttacaatagcccagtagcgttgggcgcgggtgcgggtgctgtgttatcggttacgtttactgcgttgggttgcaagctaactacg------------------------------------------
>GQ485791__NPNP-ThetaNP-Theta-4NP-Theta-4.2NP-Theta-4.2_OTU8
tgtacccactacttgttcatagtggtagttgcagtaaattctacactgcttacaatcaatgcaggagactatatcttctatactgattgggcatggacatcatacgtggtattctcaatatcgcagacactgatgcttgtagttggtgcaacgtactacttgacatttacaggggtacctggaacagccacttactactgtctgataatgacggtatatacgtgggtagccaagggcgcatggttcgc---actggggtacccatacgacttcatagtgacaccagtctggttaccgtcaggaatgcttcttgacttggtatattgggccaccaaaaagaacaagcacagtctgatattgttcggaggtgtgttggtgggaatgtccctaccgttgttcagcatggtgaatttgatcacagtggcggacccgcttgaaacagcgttcaagtatccaaggccgacgttaccaccgtacatgacaccgatagagcctcaggtaggcaagttctataatagcccggtagcgctaggtgcaggagcaggtgcagtattatctgtaaccatggctgcactgggctgtaagctaaatacg------------------------------------------
>GQ499440__NPNP-GammaNP-Gamma-2NP-Gamma-2.1NP-Gamma-2.1.3NP-Gamma-2.1.3.2NP-Gamma-2.1.3.2.3NP-Gamma-2.1.3.2.3_OTU1
tgtacacactacttattcatagtagttgttgcagttaactctacactgttaacaattaatgcaggagactacatcttctacactgactgggcttggacttcgtacacggtattttcaatatcgcaaacgttgatgctaattgtgggtgctacatattacctaacatttacaggcgttccaggcacagcgacgtactacgctctaattatgacagtatacacatggatagcaaaagccgcatggttttc---gctaggatatccatatgacttcattgtaactccagtctggttaccatcagcaatgctgttggacttagtctactgggcaacaaagaagaacaagcactccttgatactgtttggcggcgtactggtaggaatgtcattaccattattcaacatggtaaacctgataacagtagcagacccactagaaacggcattcaaatatccaagaccaacattgccaccatacatgactccgatagaaccgcaagtaggcaaattctataacagcccagttgctctcggtgcaggtgcaggtgcagtattggcatgtacgtttgcagcattaggttgtaaactaaacact------------------------------------------
>GQ499453__NPNP-GammaNP-Gamma-2NP-Gamma-2.2NP-Gamma-2.2.5NP-Gamma-2.2.5.Incertae_sedis.3_OTU1
tgtacacactacttattcatagtagtagttgcagttaactctacactgttaacaattaatgcaggtgactacattttctatactgactgggcttggacgtcgttcacggtgttttcaacatcacaaacattgatgctttgtgtaggtgcaacatattacctaacgtttacgggcgttccaggaacagcaacgtactacgctctaattatgacagtatacacatggattgcaaaaggtgcatggtttgc---acttggatatccatatgacttcattgtaacaccaatttggttaccatcggcaatgttgcttgatctagcctattgggccacgaagaagaacaagcactccttgatactgtttggcggagtactagtaggaatgtcattaccaatgtttaacatggtaaacctgataacagtagcagacccactagaaacggccttcaaatatccaagaccgacattgccaccatacatgacaccaatagagcctcaagtaggtaaattctataacagtcctgtagcacttggtgcaggtgctggtgcagttttgtccgttacatttacggcattaggctgtaaactaaacact------------------------------------------
>GQ499459__NPNP-DeltaNP-Delta-2NP-Delta-2.1NP-Delta-2.1.2NP-Delta-2.1.2_OTU3
tgtacacactacttattcatagtagtagtcgcagtcaactcaactttactaacaattaatgccggagattatatcttctacaccgattgggcttggacatcctttgtagtattctctatatcgcaaacattgatgcttacggtaggagcagtatactatctaacatttacaggtgttccaggaaccgcaacatactacggattaattatgacagtgtatacgtgggtagcaaaaggtgcatggtttgc---attaggttatccatatgacttcattgtcaccccagtatggattccatcagcaatgttgttggacttggcgtattgggctacaaagaagaataaacactcgctcatattgtttggtggagttatggttgggatgtcgttaccgttattcaacatggtaaatttgattacggtagcagatccgctagagactgcattcaagtatccaagacccacgttaccaccatatatgacaccgatagaacctcaggtaggaaagttctataacagtccggtcgcgcttggcgcaggcgctggtgctgttttgtcagttacgtttgccgcgttaggttgtaagcttaacacg------------------------------------------
>GQ499470__NPNP-DeltaNP-Delta-2NP-Delta-2.1NP-Delta-2.1.2NP-Delta-2.1.2_OTU2
tgtacacactacttattcatagtagtagtcgcagtcaactcaactctattaacaattaatgccggagattatatcttctacaccgattgggcttggacatcctttgtagtattctctatatcgcaaacattgatgcttacggtaggagcagtatactatctaacatttacaggtgttccaggaaccgcaacatactacgcattaattatgacggtgtatacatgggtagcaaaaggcgcatggttttc---ccttggttatccatatgacttcattgtcaccccagtatggattccatcagcaatgttgttggacttggcgtattgggctacaaagaagaataaacactcgctcatattgtttggtggagtattagtcggaatgtcgttaccgctattcaacatggtaaatttgattacggtagcagatccactagagactgcattcaagtatccaagacccacgttaccaccatatatgacaccgatagaacctcaggtaggaaagttctacaacagtcccgtcgcgcttggcgcaggtgctggagctgttttgtcggttacgtttgccgcgttaggttgtaagcttaacacg------------------------------------------
>GQ499473__NPNP-GammaNP-Gamma-2NP-Gamma-2.1NP-Gamma-2.1.3NP-Gamma-2.1.3.2NP-Gamma-2.1.3.2.3NP-Gamma-2.1.3.2.3.2NP-Gamma-2.1.3.2.3.2_OTU2
tgtacacactacttattcatagtagttgttgcagttaactctacactgttaacaattaatgcaggagactacatcttctacactgactgggcttggacttcgtacacggtattttcaatatcgcaaacgttgatgctaattgtaggtgctacatattacctaacatttactggcgttccaggcacagcaacgtactacgctctaattatgacagtatacacatggatagcaaaagccgcatggttttc---gctaggatatccatatgacttcattgtagtaccagtttggttaccatcagcaatgctgttggacttagtctactgggcaacaaagaagaacaagcactccttgatactgttcggcggcgtactggtaggaatgtcattaccattattcaatatggtgaacctgataacagtagcagacccactagaaacggcattcaaatatccaagaccaacattgccaccatacatgacaccgatagaaccccaagttggtaagttctataacagcccagtggctttaggtgcaggtgcaggtgcagtattggcatgtacgtttgcagcgttaggttgtaaactgaacact------------------------------------------
>GQ499537__NPNP-GammaNP-Gamma-2NP-Gamma-2.1NP-Gamma-2.1.3NP-Gamma-2.1.3.2NP-Gamma-2.1.3.2.3NP-Gamma-2.1.3.2.3.Incertae_sedis.2NP-Gamma-2.1.3.2.3.Incertae_sedis.2_OTU2
tgtacacactacttattcatagtagtagttgcagttaactcaacactgttaacaattaatgcaggagactacatcttctacactgactgggcttggacttcgtacacggtattttcaatatcgcaaacgttgatgcttattgtaggtgctacatactatcttacatttacaggcgttccaggcacagcaacgtactacgctctaattatgacagtatatacatggatagcaaaagccgcatggttttc---gttaggatatccatatgacttcattgtcactcccatttggctaccatcagcaatgctgttggatttggtttattgggcaacaaagaagaacaagcacagcttgatactgtttggcggggtactagtaggaatgtcattaccattattcaatatggtaaacctgataacggtagcagacccactagaaacggcattcaaatatccaagaccaacattgccaccatacatgacaccgatagaaccgcaagtaggcaaattctataacagcccagttgctctcggtgcaggtgcaggtgcagtattggcatgtacgtttgcagctttaggttgtaaactcaacact------------------------------------------
>GQ499553__NSNS-DeltaNS-Delta-2NS-Delta-2.1NS-Delta-2.1_OTU3
acaacacactacttattcatagtagtagttgctgttaacagcaccttacttactatcaatgcaggagactacattttctacactgattgggcttggacatcattcgtagtattctcaatatcacaatcaactatgcttgtggtaggtgcgatttactatatgttgttcacaggtgttccgggaacagctacgtattacgcgacaatcatgacaatttacacttgggtggcaaaaggtgcatggtttgc---tttgggatatccttacgacttcgttgtaacaccagtttggataccttcagctatgctcttggatcttacatattgggccacaagaagaaataaacacgcagcgattataatcggtggaacattggtcggactttcattgccaatcttcaacatgatcaatctactgttaataagagatccattggagatggcattcaagtatccgcggcctacattgcctccgtatatgacgcccatagagcctcaggtcggaaagttctacaacagtcccgtagcattaggttcgggtgcagcagcagtacttagtgtaccaattgctgcattaggagcaaaactcaacacg------------------------------------------
>GQ499672__NPNP-GammaNP-Gamma-2NP-Gamma-2.1NP-Gamma-2.1.3NP-Gamma-2.1.3.1NP-Gamma-2.1.3.1_OTU8
tgtacacactacttattcatagtagttgttgcagttaactcaacactgttaacaattaatgcaggagactacatcttctacactgactgggcttggacttcgtacacggtattttcaatatcgcaaacgttgatgcttattgtaggtgctacatactatcttacatttacaggcgttccaggcacagcaacgtactacgctctaattatgacagtatacacatgggttgcaaaaggtgcatggtttgc---actcggatacccatatgacttcattgtaactccagtttggctaccttcagcaatgctgttggacttggtttactgggcaacaaagaagaacaagcactccttgatactgtttggcggcgtactggtaggaatgtcattaccattgttcaacatggtaaacctgataacagtagcagacccactagaaacggcattcaaatatccaagaccaacattgccaccatatatgacaccaatcgaaccgcaagtcggcaaattctataacagcccagttgctctcggtgcaggtgcaggtgcagtattggcatgtacatttgcagctttaggttgtaaattgaatact------------------------------------------
>GQ499687__NPNP-GammaNP-Gamma-2NP-Gamma-2.1NP-Gamma-2.1.3NP-Gamma-2.1.3.2NP-Gamma-2.1.3.2.1NP-Gamma-2.1.3.2.1_OTU3
tgtacacactacttgttcatagtagtggttgcagttaactctacactgttaacaattaatgcaggagactacatcttctacactgactgggcttggacttcgtacacggtattctcaatatcgcaaacgttgatgcttattgtaggtgcaacatattacctaacatttacaggcgttccaggcacagcaacgtactacgctctgattatgacagtttacacatggattgcaaaggcagcctggttctc---actaggttatccatatgacttcattgtaacaccagtttggttaccatcagcaatgctgttggacttagtctactgggcaacaaagaagaacaagcactccttgatactgttcggcggtgtactggtaggaatgtcattaccattgttcaacatggtaaacctgataacagtagcagacccactagaaacggcattcaagtatccaagaccaacattgccaccatacatgacaccgatagaaccccaagtaggtaagttctataacagcccagtcgctctcggtgcaggtgcaggtgcagttttgggatgtacatttgcagcgttaggttgtaaattgaataca------------------------------------------
>GQ499694__NPNP-GammaNP-Gamma-2NP-Gamma-2.2NP-Gamma-2.2.5NP-Gamma-2.2.5.Incertae_sedis.3_OTU2
tgtacacactacttgttcatagtagtagtagcagttaactctacactgttaacaattaatgcaggtgactacattttctatactgactgggcttggacttcgttcacggtattttcaatatcacaaacattgatgctttgtgtaggtgcaacatattacctaacgtttacgggtgttccaggaacagcaacgtactacggcctaattatgacagtatacacatgggtagcaaaaggcgcatggtttgc---acttggatatccatatgacttcattgtaactccaatttggttaccatcagcaatgttgcttgatctagcttattgggccacaaagaagaacaagcactccttgatactgtttggcggagtactggtaggaatgtcattaccattattcaatatggtaaacctgataacggtagcagacccactagaaacggccttcaaatatccaagaccgacattaccaccatatatgacacctatagaacctcaggtaggtaaattctataacagtccagttgcacttggtgcaggtgctggtgcagtgttgtcagttacgtttacagcactaggttgtaagctaaatact------------------------------------------
>GQ499725__NPNP-GammaNP-Gamma-2NP-Gamma-2.1NP-Gamma-2.1.3NP-Gamma-2.1.3.2NP-Gamma-2.1.3.2_OTU8
tgtacccactacttattcatagtagtagttgcagttaactcaacactgttaacaattaacgcaggagactacatcttctacactgactgggcttggacttcgtacacggtattttcaatatcgcaaacgttgatgcttattgtaggtgcaacatattatcttacatttacaggcgttccaggcacagcaacgtactacggtctgataatgacagtatacacatggatagcaaaggccgcatggttttc---gctagggtatccatatgacttcattgtagttccagtttggttgccatcagcaatgctgttggacttagtttactgggcaacgaagaagaacaagcactccttgatactgttcggcggtgtactagtaggaatgtcattaccattattcaatatggtaaacctgataacagtagcagacccactagaaacggcattcaaatatccaagaccaacattgccaccatacatgactccgatagaaccgcaagtaggcaaattctataacagcccagttgctctcggtgcaggtgcgggtgcagtattggcatgtacgtttgcagcattaggttgtaaactgaatact------------------------------------------
>GQ499747__NPNP-GammaNP-Gamma-2NP-Gamma-2.1NP-Gamma-2.1.3NP-Gamma-2.1.3.2NP-Gamma-2.1.3.2.3NP-Gamma-2.1.3.2.3.2NP-Gamma-2.1.3.2.3.2_OTU3
tgtacacactacttattcatagtagttgttgcagttaactctacactgttaacaattaatgcaggagactacatcttctacactgactgggcttggacttcgtacacggtattttcaatatcgcaaacgttgatgcttattgtgggtgctacatattacctaacatttacaggcgttccaggcacagcaacgtactacgctctaattatgacagtatacacatggatagcaaaagccgcatggttttc---actaggatatccatatgactttattgtaacaccagtctggttaccatcagcaatgctgttggacttagtttactgggcgacaaaaaagaacaagcactccttgatactgtttggcggcgtactggtaggaatgtcattaccattgttcaatatggtaaacctgataacagtagcagacccactagaaacggcattcaaatatccaagaccaacattgccaccatacatgacaccaatagaaccccaagttggtaagttctataacagcccagtggctttaggtgcaggtgcaggtgcagtattggcatgtacgtttgcagcattaggttgtaaactcaacact------------------------------------------
>GQ499763__NPNP-GammaNP-Gamma-2NP-Gamma-2.2NP-Gamma-2.2.2NP-Gamma-2.2.2.2NP-Gamma-2.2.2.2.1NP-Gamma-2.2.2.2.1_OTU1
tgtactcactacttattcatagtagtagttgcagttaactcaacactgttaacaattaacgcaggtgactacattttctatactgactgggcttggacatcgtttacggtattttccatatctcaaacgttaatgcttgtagtaggtgcagtctattacctaacatttacaggtgttccaggcacagctacgtattacgctcttatcatgacagtatacacatgggtagcaaaaggtgcatggtttgc---acttggatatccatacgactttatcgtgacaccagtttggttgccatcggcaatgttgctagatctggcatattgggccacgaaaaagaacaaacattcgttgatactgtttggaggagtgttggttggaatgtccttaccgatgttcaacatgataaacctgataacagttgcagacccactagaaacggccttcaaatatccaagacccacattaccaccatacatgacgccgatagaaccgcaggtaggaaagttctataacagtcctgtagccttaggtgctggtgctggttcagtactgggagttacgtttacggcacttggttgtaagctaaacacc------------------------------------------
>GQ499801__NPNP-GammaNP-Gamma-2NP-Gamma-2.1NP-Gamma-2.1.3NP-Gamma-2.1.3.2NP-Gamma-2.1.3.2_OTU9
tgtacacactacttattcatagtagtagttgcagttaactcaacactgttaacaattaatgcaggagactacatcttctacactgactgggcttggacatcgtatacggtattctcaatatcgcaaacgttgatgcttcttgtaggtgcatgttattatctaacatttacaggcgttccaggcacagcaacgtactacgctctaattatgacagtatacacatggatagcaaaagccgcatggttttc---actcggctatccatatgacttcattgtagttccagtttggttaccatcagcgatgctgttggacttagtatactgggcaacaaagaagaacaagcactccttgatactgtttggcggcgtactggtaggaatgtcattaccattattcaatatggtaaacctgataacagtagcagacccactagaaacggcattcaaatatccaagaccaacattgccaccatatatgacaccaatcgaaccgcaagtaggtaaattctataacagcccagttgctctcggtgcaggtgcaggtgcagtattgggatgtacaatggcagcattaggtgtcaaactaaacact------------------------------------------
>GQ500237__NPNP-AlphaNP-Alpha-2NP-Alpha-2.2NP-Alpha-2.2.2NP-Alpha-2.2.2.1NP-Alpha-2.2.2.1.2NP-Alpha-2.2.2.1.2_OTU7
tgtactcactatttattcatagttgtagttgcggtcaattccactttgttaacaattaactctggtgactatatcttctatacagattgggcttggacatcatttgtagtattttctatcgctaacactttgatgactgttgttggtgctgtgtattatcttacatttacaggtgtacctggtacggcaacgtattacggtctgattatgcaagtctatacatgggttgcaaaagttgcatggtttgc---acttggctatccagtggatttcatcgttcatccaatgtggattccatcttgtatgttattggacttggcgtattgggcgacgaagaagaataaacactcgctgatattctttggcggagttttagtcggaatgtcaatgccactgttcaatatggtacagttgatgttgattgcggatccactagaaactgcattcaagtatccaagaccaacattacctccatacatgacgcctatagaaccgcaggtcggtaagttctacaacagcccagtagctttgggagcgggagctggatcggtactagcatgtacatttgcggcattaggatgtaagcttaatacg------------------------------------------
>GQ500423__NPNP-AlphaNP-Alpha-2NP-Alpha-2.2NP-Alpha-2.2.2NP-Alpha-2.2.2.1NP-Alpha-2.2.2.1.1NP-Alpha-2.2.2.1.1.3NP-Alpha-2.2.2.1.1.3.2NP-Alpha-2.2.2.1.1.3.2_OTU1
tgtacgcactacttgttcatagtagtagttgcagttaactccactttgttaacaattaactcaggagactatatcttctatacagactgggcttggacatcatttgtagtattttcaattgctaatacactgatgacagtggttggcgctgtttactatatcacgtttacaggtgttccgggcacaggcgcatattatggcctgattatgcaagtctatacttgggtcgctaaagttgcatggtttgc---acttggctatcctgtggatttcattgttcatccaatgtggattccatcttgtatgttattggacttggcatattgggctacaaagaagaataagcactcgctgatattctttggtggagttttagttggaatgtcgatgccattattcaacatggttcagttgatgatgattgccgatccgctagaaactgcattcaagtatccgagaccaacattgcctccatatatgacaccgatagaaccgcaggtgggtaagttctataatagcccagtagctctgggagcgggagctggatctgtcctgtcggtaacgtttgcagcattgggctgtaagcttaacact------------------------------------------
>GQ500492__NPNP-EpsilonNP-Epsilon-2NP-Epsilon-2.Incertae_sedisNP-Epsilon-2.Incertae_sedis_OTU2
tgtactcactacttattcatagtagtagtcgcagtcaattcaactctgctaacaattaacgcaggagactacatcttctatactgattgggcctggacatcgtttgtagtattctcaatatctcaaacattgatgcttgcagtaggtgcatcgtattatctgacatttactggagttccaggaaccgcaacgtattatgcgctaattatgacagtctatacttggattgctaaaggtgcatggttcgc---tttaggttacccatatgacttcatcgttacaccagtttggcttccgtcagcaatgctgttggatctggcatactgggcaacaaagaagaataagcactccttgatactgttcggcggagtcttagttggaatgtcgttgccactattcaatatggttaatttgattacggtggcagatccactagagactgcattcaagtatccgagaccaacgttaccaccatatatgacaccgatagagccgcaggtaggtaaattctacaacagcccagttgcacttggtgcaggtgctggagcagtactatcagttacgttcacagccttaggttgtaaactaacaacg------------------------------------------
>GQ500502__NPNP-AlphaNP-Alpha-2NP-Alpha-2.2NP-Alpha-2.2.2NP-Alpha-2.2.2.1NP-Alpha-2.2.2.1.2NP-Alpha-2.2.2.1.2.2NP-Alpha-2.2.2.1.2.2_OTU4
tgtactcactatttgtttatagtagtagttgctgtaaactcgactttgttaacaattaactctggtgactatatcttctatactgattgggcctggacctcatttgtagtattttctatagctaacactttgatgactgttgttggtgctgtatactatcttacatttactggtgtaccaggtactgcatcgtattatggtctgattatgcaagtctatacttgggttgcaaaagttgcatggtttgc---acttggttacccagcagatttcattgttcatccaatgtggattccatcgtgtatgttattggacttggcatattgggcgacaaagaagaataaacactcgctgatattctttggcggagttttagttggaatgtcaatgccactgttcaacatggtacagttgatgttgatagcagatccactagaaactgcgttcaagtatccaagaccaacattgcctccatacatgacgccgatagaaccgcaggtaggtaagttctacaacagcccagtagctcttggagcgggagctggatcggtactagcatgtacatttgcggcattaggttgtaagcttaatacg------------------------------------------
>GQ863087__NSNS-AlphaNS-Alpha-3NS-Alpha-3.1NS-Alpha-3.1.1NS-Alpha-3.1.1_OTU2
acaacgcactacttgtttatagtcgtagttgctgtcaacagcacgctgctaaccatcaacgcaggagactatatcttctacacagactggatgtggacttcatttgtagtattttcaatctctcaatctacaatgctcgtagtaggtgcgatatactatatgctgttcacaggagttccaggaactgccacatattatgcgacaatcatgaccatctacacttgggtcgccaagggtgcatggtttgc---tttgggctatccatacgacttcattgtagtacctgtgtggataccatcggcaatgctgttagatttgacatactgggctacgagaaggaacaaacacgctgctataatcataggcgggacgctagttggcctgtcactaccgctgttcaatatgatcaacctactgctcataagggatccgctggaagtcgcattcaagtatccaaggcctacgctgccagcatatatgactcctatcgagcctcaggtcggcaaattctacaacagtcctgtcgctttgggtgcaggcgcaggagcagtgctgtcagttccaatcgctgcgttaggtgcaaagcttaacacg------------------------------------------
>GQ863091__NSNS-GammaNS-Gamma-2NS-Gamma-2.1NS-Gamma-2.1.2NS-Gamma-2.1.2.1NS-Gamma-2.1.2.1_OTU3
acaacgcactatctattcatagtcgtagttgctgtaaacagtacattgctgactattaatgcgggagactacatattctacacggactgggcctggacgtcatttgtagtattttccatctcacagtctactatgcttgtagtaggggcgatttactacatgctcttcacaggagtcccagggactgcaacctattatgcaaccataatgacaatctacacctgggtggctaaaggtgcatggttttc---attgggatacccatatgacttcatagctgttcccgtatggataccgtctgcgatgctgctagatctctcatactgggctactaggcgtaacaagcatgctgcaattcttgtcggtggagctttggtaggtttatcgttgcctttgttcaatatgataaacttgatcctagtgcgagatccgcttgagacggcatttaagtatccaaggccaacattacctccatacatgactccgatagaacctcaggtcggaaagttctacaatagtcctgttgctttgggatcaggagcaggagcagtactaagtgtgccaattgcagcattaggtgccaagcttaatacg------------------------------------------
>GQ863098__NSNS-GammaNS-Gamma-2NS-Gamma-2.2NS-Gamma-2.2.1NS-Gamma-2.2.1.3NS-Gamma-2.2.1.3_OTU1
acaacgcactatctattcatagtcgtagtcgccgtaaatagcacactactaacaattaatgcaggagactatatattctacaccgactgggcttggacttcatttgtagtattttcgatctcacaatccaccatgcttgcagtaggagcgatatactatatgctcttcacaggagttccaggaaccgccacatattatgcaacaattatgacaatctacacatgggttgcaaaaggtgcatggtttgc---attaggatatccatatgactttgtgacaacaccagtatggataccatcggcaatgctgttagatctcacatactgggctacaaggcgcaacaagcatgccgccataattatcggcggaactttgataggtctgtcactgccaatgtttaacatgataaaccttttgttggtgagggacccgcttgaagtcgcctttaagtatcctagacccacacttcctccatacatgacacctattgagcctcaggtcggtaagttctacaatagccctgtagcgttaggttctggcgcaggtgcagtgctaacggtgccaatagcggccctaggtgctaaattaaatacg------------------------------------------
>GQ863102__NSNS-AlphaNS-Alpha-3NS-Alpha-3.2NS-Alpha-3.2.1NS-Alpha-3.2.1.1NS-Alpha-3.2.1.1.1NS-Alpha-3.2.1.1.1.1NS-Alpha-3.2.1.1.1.1.Incertae_sedis.2NS-Alpha-3.2.1.1.1.1.Incertae_sedis.2_OTU1
acaacgcactacctattcatagtagttgtcgctgtcaacagcacgctactaaccatcaacgcaggagactacatcttctacacagactggatgtggacatccttcgtggtattctcgatctcacagtcgaccatgctcgctgtgggtgcgatatactacatgttgttcacaggcgttccgggcacggccacatactacgccacaattatgaccatatacacatgggttgcaaagggcgcatggtttgc---gctgggctacccatatgacttcatcgtggtgcccgtgtggatcccgtcggctatgctgttggacctcacgtactgggcgacaagacgcaacaagcacgctgccatcatcattggcggtacgctggttggcctatccttcccgctgttcaacatggtcaacctgttgctcatcagggacccgcttgagatagccttcaagtatccgagaccgacgctgccagcatacatgacgcccatagagcctcaggtaggtaagttctacaactcccctattgctctaggatcgggcgctagcgcagtgctaacagtacccatcgctgcgttgggtgcaaagctaaacacg------------------------------------------
>GQ863119__NSNS-DeltaNS-Delta-1NS-Delta-1.1NS-Delta-1.1.1NS-Delta-1.1.1_OTU1
actacacactatctattcatagttgtagttgctgtaaatagtacattactgacaatcaactcgggagactacatcttctattccgattgggcgtggacatcattcgtagtattttcaatagcccaatcaaccatgcttgtagttggtgcaatctattacatgctgttcaccggagtaccagggactgcaacatattacgcgacaatcatgactatctatacatgggtagcaaaaggagcttggtttgc---actaggatatccgtatgacttcgtcgtgacacctgtgtggataccttcagcaatgctattagacttgacatattgggcaacaagaaggaataaacatgctgccattataattggtggatcattagttggactttcattgcctatgttcaatatgatcaatctgattctggtaagagatcctctggagatggcgttcaagtatcctcgtccaacactgcctccatatatgacaccaattgaacctcaggtcggaaagttctacaatagtcccgtagcgctaggatcgggagcgggagctgtactaagcgtaccaatagctgcacttggtgcgaaactgaatact------------------------------------------
>GQ863134__NPNP-GammaNP-Gamma-2NP-Gamma-2.2NP-Gamma-2.2.4NP-Gamma-2.2.4.1NP-Gamma-2.2.4.1_OTU3
tgtacacactacttattcatagtagtggttgcagttaactcaacactgttaacaatcaatgcaggtgactacatcttctacactgactgggcttggacttcatttacggtattttcaatatcgcaaaccttgatgcttgtagtaggtgcaacctattatctaacatttacaggagttccaggaacagcaacgtactacgccctgattatgacagtatacacgtgggtggcaaaaggtgcatggtttgc---actaggttatccatatgacttcattgttactccagtttggttaccatcagcaatgttgcttgatctggcctattgggctacaaagaagaataaacactcgttgatactgtttggtggagtactggtaggaatgtctttaccattgttcaacatggtagacctgataacagtcgcagacccactagaaacggcattcaaatatccaagaccaacattgccaccatacatgacaccaatagaaccgcaagtaggcaagttctataacagcccagtagcacttggtgccggagcgggtgcagtattgtcggtaacgtttgcagcgttaggttgtaaactgaatact------------------------------------------
>GQ863164__NSNS-BetaNS-Beta-1NS-Beta-1.1NS-Beta-1.1_OTU2
acaacgcattatctgttcatagttgttgtagctgttaacagcacgctgctaactatcaattctggagactacatattctacactgactgggcctggacttcattcgtcgtgttctctatagcgcagtcaacgatgcttgttgtgggtgccatctattacatgttgtttacgggagtgccagggacagcaacctattatgccaccataatgacgatttatacatgggttgcaaaaggggcttggtttgc---tcttggatatccatacgactttattgcggttccggtttggattccatctgcaatgttgctggatctgtcttactgggcaacaagaaggaacaaacacgctgctatactgataggaggaacattggttggactttcactgccattgtttaacatgatcaacctcctgaccatacgcgatccgctagaaatggcattcaagtatcctaggccgacactgcctccgtacatgacaccgatcgaaccacaagtaggtaaattctacaatagtccagtagccttaggagcaggcgcaggggccgtgctatctgtgcctatagctgctttgggcgcaaaactcaatacg------------------------------------------
>GQ863165__NSNS-BetaNS-Beta-1NS-Beta-1_OTU13
acaacgcattatctgttcatagttgttgtagctgtaaacagcacgctgctgactattaacgctggagactacatattctacacagattgggcatggacttctttcgtcgtgttctcaatatcgcagtcgacgatgctcgtggtaggtgcgatttattacatgttattcacgggagtgccaggaacagcaacctactatgccacaataatgacgatttatacttgggttgcaaaaggggcttggtttgc---tcttggatacccatacgatttcatagcagtaccagtttggataccatcagcaatgttgctggacctttcgtattgggcaactagaagaaacaaacacgcggcgatacttattggaggaacattagttggactgtcgcttccattgtttaacatgatcaacctattgacgatacgcgacccattggaaatggcattcaaatatcctaggccaacactgcctccttatatgactcctatcgaaccccaagtcggtaagttctacaatagtccagtagccttaggagcaggtgctggggcggtgctagctgtcccaatcgcagccttaggtgcaaaactaaacaca------------------------------------------
>GQ863176__NSNS-DeltaNS-Delta-1NS-Delta-1.Incertae_sedis.4NS-Delta-1.Incertae_sedis.4_OTU2
actacacactatctattcatagttgtagttgctgtaaatagtacattattgacaatcaacgcaggagactacatattctataccgattgggcgtggacttcatttgtagtattttcaatatcccagtcaactatgcttgtagttggtgcaatctattacatgctattcaccggtgtaccggggactgcaacgtattatgcaacaatcatgactatctatacatgggtagccaaaggagcttggtttgg---actaggatatccatacgacttcgtcaccgtacctgtttggataccttcagcgatgctgctagatttgacatattgggcaacaaggaggaataaacatgctgccattataattggcggaacattagttggactttcattgccagtatttaatatgatcaatctactgctgatcagagatcctctagagacggcattcaagtatcctcggccgacattgcctccgtacatgacaccgattgagcctcaggtcggaaagttctacaatagtcccgtagcgctaggagcgggagctggagctgtactaagtgttccaatagccgcactaggtgcgaaactgaatact------------------------------------------
>GQ863199__NPNP-AlphaNP-Alpha-2NP-Alpha-2.1NP-Alpha-2.1_OTU1
tgtacccactacttgtttatcgtagtggttgctgtcaacccaactttgttgactattaatacaggtgactacattttctacacggattgggcttggacgtcatatacagtattttcaatcggtaatattctgatggtaactgttggtgcatgttattatctaacattcacaggtgttccaggaacagcaacctattatggcctaataatgcaagtgtatacttgggcggcaaagggagcatggttcgc---tcttggttatccatatgactttatcgtcgtaccaatgtggataccgtcgtgtatgttgcttgatttggcgtattgggctacaaagaaaaacaaacactcgttgatactatttggcggtgtgcttgtaggaatgtctttcccgttgttcaatatggtcaacctactgacagtcgcagacccactagaaacggcattcaaatatccaagaccaacattaccaccttacatgacgccaatagaaccacaggtaggaaagttctataatagtccagtagcactcggtgcaggtacaggtgctgtcttggcggtaacgtttgcaggcttgggatgcaagctaaatacg------------------------------------------
>GQ863202__NPNP-AlphaNP-Alpha-1NP-Alpha-1_OTU3
tgtactcactacttgtttattgcagtagtagcagttaattcgaccctcttgacaatcaatacaggagattacatcttctatactgactgggcttggacatcatatacggtattttcaattggaaatattctaatgatttctgtaggtgccacatattacctaacatttaccggtgtcccaggaacagcatcgtattatggattgattatgacagtgtatacatgggtagcaaaaggtgcatggtttgc---actaggatatccatatgacttcattgtaacgccagtttgggctccatcatgtttcttgttggatctcgcgtattgggcgacaaagcggaataaacactcattgattctaatgggtggtgttcttgtaggaatgtcattcccactgtttaacatgatcaacttgttgacggtcgcagacccactagaaacggcgttcaaatatccaagaccaacgctaccaccatacatggtaccaattgaaccgcaagtaggaaagttctataacagtcctgttgcgcttggtgcaggtgctggttcagtcttggcagtaacgttcacagcgttaggttgtaaacttaatacg------------------------------------------
>GQ906644__NSNS-DeltaNS-Delta-2NS-Delta-2.2NS-Delta-2.2.1NS-Delta-2.2.1_OTU1
acgacacactacttgttcatagtagtagttgctgtaaatagcaccttacttactatcaatgcgggagactatattttctacactgactgggcgtggacgtcctttgtagtattctcaatatcacaatctactatgcttgtggtgggggcaatctactatatgttgttcacaggtgttccaggaactgctacatattatgcgactatcatgacaatctacacttgggtggctaagggtgcatggtttgc---cttgggatatccgtacgacttcgtcgttacaccagtttggataccttcagctatgctcttggatcttacttactgggccactaggagaaacaaacacgcggcaataataataggcggaaccttagttggactttcgttgcctatcttcaacatgattaatctgcttttagtcagagatccattggagatggctttcaaatatccaagaccaacactgcctccgtacatgaccccgatcgagccccaggtaggtaagttctataatagtccagtagcactgggtgcaggtgcgggtgcagttttgtcggttacctttacagccttaggttgtaaactaaacact------------------------------------------
>GQ911230__NSNS-DeltaNS-Delta-2NS-Delta-2.2NS-Delta-2.2.2NS-Delta-2.2.2_OTU1
acgacacactacttgtttatagtagtagttgctgttaatagcaccttacttactatcaacgcaggagactacattttctacactgactgggcatggacatcattcgtagtattttcaatatcccaatcaactatgcttgtagtgggtgcaatatactatatgctgttcacaggtgttccaggaactgcaacatattacgctacaatcatgacaatctacacttgggtggcaaagggtgcatggtttgc---tttgggttatccatacgacttcatcgtaactccagtttggataccttcggctatgctcctagatctaacttactgggccactagaagaaacaagcacgcggcaatactcatcggtgggggcttggtcggactttcattgccaatcttcaacatgatcaatctgttgttggtcagagatcccttagagatggcattcaagtatccaagacctacattgcctccatacatgactccgatagaaccccaggtaggaaagttctacaatagtcccgtagcgttaggttcaggtgcaggagcagtacttacagttccaatagcagcattgggcgcaaaactcaacacg------------------------------------------
>GQ911252__NSNS-DeltaNS-Delta-2NS-Delta-2.2NS-Delta-2.2.2NS-Delta-2.2.2_OTU3
acgacacactacttgtttatagtagtagttgctgttaatagcaccttacttactatcaacgcaggagactacattttctacactgactgggcatggacatcattcgtagtattttcaatatcccaatcaactatgcttgtagtgggtgcaatatactatatgctgttcacaggtgttccaggaactgcaacatattacgctacaatcatgacaatctacacttgggtggcaaagggtgcatggtttgc---tttgggttatccatacgacttcatcgtaactccagtttggataccttcggctatgctcttagatctaacttactgggccacgagaagaaacaaacacgcggcgataatcattggaggaacattggttggactttcattgcctatcttcaacatgatcaatctgttgttagtcagagatccactggagatggcattcaagtatccaagacctacattgccgccttatatgacgccaatagagccccaggtgggtaagttctacaatagtcccgtagcgttaggttcaggtgcaggagcagtacttagcgtacctattgcagcattaggtgcaaaactcaacact------------------------------------------
>GU181582__NPNP-EpsilonNP-Epsilon-2NP-Epsilon-2.1NP-Epsilon-2.1_OTU3
tgtactcactacttgttcatagtagtagtcgcagtcaactcaactctgctaacaattaacgcaggagactacatcttctatactgattgggcctggacatcgtttgtagtattctcaatatctcaaacactgatgctcgcagtaggtgcagcatattatctgaccttcactggggttccaggaaccgcaacgtattatgcgcttatcatgacagtctatacttggattgccaaaggtgcatggttcgc---attgggttacccatacgactttattgttacaccagtttggttaccgtcggcaatgctgatggacttggcttactgggcaacaaagaagaataagcactccttgatactgttcggcggagtcttagtcggaatgtcattaccactattcaacatggtcaatttgatcacagcggctgacccgctagagactgcattcaagtatccaagaccaacgttaccaccatatatgacaccgatagagccgcaggtaggcaagttctataacagcccagttgcacttggtgcgggtgctggagcagtacttgcgtgtactttcacggctttaggttgtaaactaacaacc------------------------------------------
>GU181783__NPNP-AlphaNP-Alpha-2NP-Alpha-2.2NP-Alpha-2.2.2NP-Alpha-2.2.2.1NP-Alpha-2.2.2.1.1NP-Alpha-2.2.2.1.1.3NP-Alpha-2.2.2.1.1.3.2NP-Alpha-2.2.2.1.1.3.2_OTU4
tgtacacactacttattcatagtagtagttgcagtcaactccactttgttaacaattaactcaggagactatatcttctatacagactgggcttggacatcatttgtagtattttctatagctaataccctgatgacagtggttggtgctgtttactatatcacatttacaggtgttcctggcacaggcgcatattatggcctgattatgcaagtctatacttgggttgctaaagttgcatggtttgc---acttggctatcctgtggatctcatcgttcatccaatgtggattccatcttgtatgttattggacttggcatattgggctacgaagaagaataagcactcgctgatattctttggtggtgttttagtcggaatgtcaatgccgctgttcaacatggttcaattaatgttgattgcggatccgctagaaactgcattcaaatatccaagaccaacattgcctccatatatgacgcccatagaaccgcaggtcggtaagttctataacagcccggtagctctgggagcaggagctggatctgtcctgtcggtgacgtttgcagcgttaggttgtaagcttaatact------------------------------------------
>GU208164__NSNS-AlphaNS-Alpha-3NS-Alpha-3.1NS-Alpha-3.1.1NS-Alpha-3.1.1.2NS-Alpha-3.1.1.2_OTU3
actacgcactacctgttcatagtagtggttgctgtcaacagcacgctactaacgatcaacgcaggggactatatcttctatacagactggatgtggacatcatttgtcgtattttcgatctctcaatctacaatgctcgcagtgggagcgatatactacatgctgttcacaggagttccaggaactgccacatattacgccacaatcatgaccatctacacttgggtcgccaagggtgcatggttcgc---attgggctatccatatgacttcgttacggtacctatctggataccatcggcgatgctgttggacctaacatactgggctacaagaaggaacaaacacgctgctataattataggaggaacactgattggcctatcattaccgctgttcaacatggtcaacctgctgctcataagggatccactcgaagtagcattcaagtatccaaggccgacgctgccagcatatatgactcctatcgaacctcaggtcggtaagttctacaatagtcctgttgccttgggagcaggcgcgggagcagtgctgacggttccgatagctgcgttaggtgcaaagctcaacacg------------------------------------------
>GU208184__NPNP-DeltaNP-Delta-2NP-Delta-2.1NP-Delta-2.1.2NP-Delta-2.1.2_OTU5
tgtacacactacttattcatagtagtggtcgcagtcaactcaactttactaacaattaatgcaggagattatatcttctacacagattgggcttggacatcatttgtagtattctctatatcgcaaacattgatgcttacggttggagcagtttactaccttacatttacgggtgttccaggaaccgcaacatactatgcattaattatgacagtgtatacatgggtagcaaaaggtgcatggttcgc---actaggttatccatatgacttcattgtcaccccagtatggattccatcagcaatgttgttggacttggcgtattgggccacaaagaagaacaagcactcactcatactgtttggtggagttatggtcggaatgtcgttaccgctattcaacatggtaaatttgatcacggtagcagatccgctagagactgcattcaagtatccaagacccacgttaccaccatatatgacaccgatagaaccgcaggtaggaaagttctacaatagtccagttgcactaggtgcaggtgctggtgctgtgttatcggttacgtttgccgcgttaggttgtaaacttaacacg------------------------------------------
>GU216236__NPNP-ThetaNP-Theta-4NP-Theta-4.2NP-Theta-4.2_OTU3
tgtacccactacttgttcatagtggtcgttgcggtgaactctacactgctgactatcaacgctggagactacatcttctacaccgattgggcatggacgtcctacgtgatattctcaatatcgcagacgctgatgcttgtagtaggtgcaacgtactacttgacatttacaggggtgccagggacagctacgtactactgtcttatcatgacggtgtatacgtgggtggccaagggcgcttggttcgc---actgggatacccctacgacttcatagtgacgccggtctggttgccgtcaggaatgttacttgacttggtatactgggccaccaagaagaacaagcacagtctgatattattcggaggtgtgctggtgggaatgtcacttcccctgttcaacatggtcaacttgattaccgtagcggatccgcttgaaactgcgttcaagtatccaagacccacattacctccatacatgacgccaatagaaccccaagtaggcaagttctataacagcccggtcgcgcttggtgcaggtgcaggagcagtgttatctgtgacaatggctgcactgggctgtaaactgaataca------------------------------------------
>GU216237__NPNP-ThetaNP-Theta-4NP-Theta-4.2NP-Theta-4.2_OTU1
tgtacacactacttgttcatagtggtagttgctgttaactccacattgcttacaatcaacgctggcgattatatcttctacaccgactgggcgtggacgtcctacgtaatcttctctatatcgcaaacgttgatgctggtagtaggtgcaacgtactatttgacatttaccggagtgccgggaaccgcgacgtattactgcctgataatggcagtgtatacgtgggttgccaaaggtgcctggttcgc---tttggggtacccctacgacttcatagtgacgccggtctggttgccatcaggaatgttacttgacttggtatactgggcaaccaagaagaacaagcacagtctgatattattcggaggtgtgctggtgggaatgtcacttcccctgttcaacatggtcaacttgattaccgtagcggatccgcttgaaactgcgttcaagtatccaagacccacattacctccatacatgacgccaatagaaccccaagtaggcaagttctataacagcccggtcgcgcttggtgcaggtgcaggagcagtgttatctgtgacaatggctgcactgggctgtaaactgaataca------------------------------------------
>GU225881__NSNS-Incertae_sedis-1NS-Incertae_sedis-1_OTU2
acaacgcactatttattcatagtagtagttgctgtaaacagtactttattgactattaacgcaggagactacattttctacacagactgggcttggacttcctttgtagtattttcaatttcacaatctacaatgcttgtagttggtgcaatatactacatgttatttacaggagttccaggaacagctacatattatgcaacaattatgacaatatacacatgggttgcaaaaggtgcatggtttgc---acttggctatccatatgacttcattgtaacaccagtttggataccatcagctatgctattggaccttgtatactgggctaccagaagaaacaagcatgcagcaattatcattggtggaactttggtaggattatcattaccaatattcaatatgataaatctcttgcttgtaaaggatcctctagaaatggcatttaagtatccaagaccgacgttaccaccatatatgacaccaattgaacctcaggtaggaaagttctataacagtcccgttgcgttaggctccggtgcaggagcggtcttatgtgtacctatagcagcactaggtgctaagttaaataca------------------------------------------
>GU270222__NPNP-DeltaNP-Delta-2NP-Delta-2.3NP-Delta-2.3.1NP-Delta-2.3.1.1NP-Delta-2.3.1.1_OTU15
tgtactcactacttattcataatagtagttgcagtaaactcaactttgcttacaattaatgctggagattatatcttctacactgattgggcatggacatcatttactgtattctcaatttctcaaactctaatgttaacggtaggtgccgtatactacctaacgtttacaggcgttgtgggaacagcaacatactatgcgctaatcatgacagtctatacatgggttgcaaaaggtgcatggtttgc---acttggatatccatatgacttcattgttacaccagtatggatcccatcggcgatattgttagatttggcgtattgggctacaaagaagaacaagcactcgctgatactgtttggcggagttccggtaggaatgtcattaccactgtttaacatggtaaacctaatcacagtggcagatccgctagagactgcattcaagtatccacgaccaacattgcctccatacatgacacccatagaaccgcaggtcggaaagttctataacagtccggttgcgcttggcgcaggtgctggtgctgtgttgtcagttacgtttgccgcgttaggttgtaaactgactacg------------------------------------------
>GU270242__NPNP-GammaNP-Gamma-3NP-Gamma-3_OTU3
tgtacgcattacttgttcatagtagtcgtggcagtaaactctacactgctaacaattaacgcaggagattacatcttctacactgactgggcctggacttcgtttacggtattctctatatcgcaaactttgatgcttgtagtaggtgcatgttattaccttacatttacaggtgttccaggtacggcgacgtattacgccctaattatgacagtatacacatggatagcaaaaggcgcatggtttgc---acttggatatccatatgactttattgttactccagtatggttaccatcggcaatgctgttggacttggcatattgggcaacaaagagaaataagcactctctgatactgtttggcggagtactggtaggaatgtctttaccgttattcaacatggtaaacctgataacaatagctgacccacttgagacggcattcaaatatccgagaccgacattaccaccatacatgacaccgatagaaccgcaggtaggcaaattctataacagcccagttgcgttgggtgcaggtgctggtgcagtattgtcagtcactatggctgcgttggggtgtaaacttaacact------------------------------------------
>GU270258__NPNP-GammaNP-Gamma-2NP-Gamma-2.1NP-Gamma-2.1.2NP-Gamma-2.1.2_OTU6
tgtacacactacttgttcatagtagtagttgcagttaactctacactgttaacgattaatgcaggagactacattttctataccgactgggcttggacttcatttacgatattttcaatatcgcaaacgttgatgcttgtagtaggtgcatgttattacctaacatttacaggtgttccaggtacagcgacgtactacggccttattatgacagtatacacatgggtagcaaaaggtgcatggttttc---actaggatatccatatgacttcattgtaactccagtttggttaccatcagcaatgctgttggacctagtttactgggcaacaaagaagaacaagcactccttgatactgtttggcggcgtactagtaggaatgtcattaccgttgttcaatatggtaaacctgataacagtagcagacccgcttgaaacggcattcaaatatccgagaccaacattaccaccatacatgacaccgatagaaccgcaggtaggaaagttctataacagtccagtagcgctgggtgcaggtgccggtgcagtattgtcagtcactatggctgcgttgggtgttaaacttaacact------------------------------------------
>GU270273__NPNP-DeltaNP-Delta-2NP-Delta-2.3NP-Delta-2.3.2NP-Delta-2.3.2.3NP-Delta-2.3.2.3_OTU3
tgtactcactacttattcattgtagtggttgcagtaaactcaacattacttaccattaatgctggagactacattttctacaccgattgggcctggacatctttcacagtattctcaatctcacaaactttgatgttaactgtgggagcagtatactatcttacatttactggtgttccagggaccgcaacgtattacgggttgatcatgacagtgtatacgtgggttgccaaaggggcatggtttgc---tctaggttacccatatgactttattgttacaccaatatggattccatcagcaatgttgttggatttggcgtattgggcgacaaaaaagaacaagcactctctgattctattcggcggtgtattggtaggaatgtcgttacctttgttcaacatggtaaatctgatgacagtcgcagacccactggaaactgcattcaagtatccaagaccaacattaccaccatatatgacaccgatagaaccgcaggtcggaaagttctataacagtccggtcgcgcttggtgcaggtgcaggtgccgtcttatcagttacgtttgccgcgctaggctgtaagcttactacg------------------------------------------
>GU270277__NSNS-GammaNS-Gamma-2NS-Gamma-2.2NS-Gamma-2.2.1NS-Gamma-2.2.1.1NS-Gamma-2.2.1.1_OTU1
acaacgcactatctattcatagttgtagtcgccgtaaatagcacactactaacaattaatgcaggagactatatcttctacaccgactgggcttggacttcgttcgtagtattttcgatctcacaatctaccatgcttgcagtaggagcgatatactatatgctcttcacaggagttccaggaaccgccacatattatgcaacaattatgacaatctacacatgggttgcaaaaggtgcatggtttgc---attaggatatccatatgacttcgtaacaacaccagtatggataccatcggcaatgttattagatcttacatactgggctacaagacgtaacaagcatgctgcaataattattggtggaactttgataggtctttcactgccattgttcaacatgataaacctgttgttgatcagggacccactcgaagtcgcctttaagtatccgagacccactcttcctccatatatgacacctatagagccccaggtcggtaagttctataatagccctgtagctttaggttctggtgcaagcgcggtgttaactgtgccaatagcggcattaggtgctaaattaaataca------------------------------------------
>GU360764__NPNP-AlphaNP-Alpha-2NP-Alpha-2.2NP-Alpha-2.2.2NP-Alpha-2.2.2.1NP-Alpha-2.2.2.1.1NP-Alpha-2.2.2.1.1.1NP-Alpha-2.2.2.1.1.1_OTU5
tgtactcactatctgtttattgtcgtagttgcagtaaattctactctgttaactatcaactctggtgactatattttctatacagactgggcatggacatcctttgtagtgttctccatcgcaaacactctcatgactgtggtcggagcagtgtattatatcacatttacaggtgtgcctggtacgggtgcatattatggtttaattatgcaagtctatacttgggttgccaaagtggcatggtatgc---acttggttatccagcagattttatcgttcatccaatgtggattccatcatgtatgttgttggatttggcatattgggctacaaagaagaataagcattcgctgattttctttggaggagttttggttggtatgtcaatgccgctgttcaacatggttcagctaatgttgattgccgatccactagaaactgcattcaagtatccaagaccaacattaccaccatatatgacgcctatagaaccgcaagtcggcaagttctacaatagcccagtagcactgggagcgggagctggatctgtactgtcggtgacattcgcagcattgggttgtaagttgaatacc------------------------------------------
>GU360767__NPNP-AlphaNP-Alpha-2NP-Alpha-2.2NP-Alpha-2.2.2NP-Alpha-2.2.2.1NP-Alpha-2.2.2.1.1NP-Alpha-2.2.2.1.1.3NP-Alpha-2.2.2.1.1.3.3NP-Alpha-2.2.2.1.1.3.3_OTU2
tgtacgcactacttattcatagtagtagttgcagttaactccactttactaacaattaactcaggagactatatcttctatacagactgggcttggacatcatttgtagtattttccatagctaataccctgatgacagtggtaggtgctgtttactatatcgcgtttacaggtgttcctggcacaggcgcatattatggcctaattatgcaagtctatacttgggttgctaaagttgcatggtttgc---acttggctatcctgtggatttcattgttcatccaatgtggattccatcttgtatgctattggacttggcgtattgggctacaaagaagaataagcactcgctgatattctttggtggagttttagtcggaatgtcaatgccactgttcaacatggtacagttgatgttgatagcagatccactagaaactgcattcaagtatccaagaccaacattgcctccatacatgacgccgatagaaccgcaggtaggtaagttctacaatagcccggtggcactgggagcgggagctggatctgtactgtcggtgacatttgcagcattgggttgtaagttgaataca------------------------------------------
>GU360812__NPNP-EpsilonNP-Epsilon-2NP-Epsilon-2.2NP-Epsilon-2.2_OTU3
tgtactcactacttattcatagtagtagtcgcagtcaactcaactttgctaacaattaacgcaggggactacatcttctatactgattgggcctggacatcgtttgtagtattctcaatatctcaaacattaatgctcactgtaggtgcatgttactatctcaccttcactggagttccaggaaccgcaacgtattatgcgctaattatgacagtctacacttggattgccaaaggtgcatggttcgc---tttaggttacccatatgacttcatcgttacaccagtttggcttccgtcagcaatgctgttggatctggcatactgggcaacaaagaagaataagcactccttgatattgttcggcggagtcttagttggaatgtcgttgccactattcaatatggttaatttgatcactgtggctgacccactagagactgcattcaagtatccaagaccaacgttaccaccatacatgaccccaatagaaccgcaggtaggtaaattctacaacagcccagttgcactaggtgcaggtgctggagcagtattagcctgtacatttgcggctttaggttgtaaacttgcaaca------------------------------------------
>GU360827__NPNP-EpsilonNP-Epsilon-2NP-Epsilon-2_OTU5
tgtactcactatttattcatagtagtggtcgcagtcaattcaactctgctaacaattaacgcaggagactacatcttctatactgattgggcctggacatcgtttgtagtattctcaatatctcaaacacttatgctcactgtaggtgcgtgctattatctcaccttcactggagttccaggaaccgcaacgtattatgcacttatcatgacagtctacacttggattgcaaaaggtgcatggttcgc---attaggttacccatatgacttcatagttacaccagtttggctaccgtcagcaatgctgttggatttggcgtactgggcaacaaagaagaataagcactctctgatactgttcggcggagtcttagttggaatgtcattaccactattcaacatggtcaatttgattacagtggctgacccgctagagactgcattcaagtatccaagaccaacgttaccaccatacatgacaccgatagaaccgcaggtaggtaaattctacaacagcccagttgcgcttggtgcaggtgctggagcagtactatcagttacgttcacagccctaggttgtaaactaacaacg------------------------------------------
>GU360832__NPNP-AlphaNP-Alpha-2NP-Alpha-2.2NP-Alpha-2.2.2NP-Alpha-2.2.2.1NP-Alpha-2.2.2.1.2NP-Alpha-2.2.2.1.2.2NP-Alpha-2.2.2.1.2.2_OTU6
tgtactcattatttattcatagttgtagttgcagtaaactctactttgttaacaattaactctggtgactatatcttctataccgactgggcctggacgtcatttgtagtattttctatagctaacactttgatgacagttgttggtgctgtgtattatcttacatttactggtgtacccggtactgcatcgtattatggtttgattatgcaagtctatacatgggttgcaaaagttgcatggtttgc---acttggttacccggtggatttcatcgttcatccgatgtggattccatcttgtatgttattggacttggcatattgggcgacgaagaagaataagcactcgctgatattctttggcggagttttagtcggaatgtcaatgccactgttcaatatggtacagttgatgttgatagcagatccgctagaaactgcattcaagtatccaagaccgacgttaccaccatatatgacaccgatagaaccgcaggtaggtaaattctacaacagcccagttgcacttggtgcaggtgctggtgcagtactagcttgtacatttgcggctctaggttgtaaacttacaact------------------------------------------
>GU363960__NPNP-EpsilonNP-Epsilon-2NP-Epsilon-2.2NP-Epsilon-2.2_OTU1
tgtactcactacttattcatagtagtagtcgcagtcaactcaactttgctaacaatcaacgcaggggactacatcttctatactgattgggcctggacatcgtttgtagtattctcaatatcacaaactcttatgctcactgtaggtgcgtgttactatctcacctttactggagttccaggaaccgcaacgtattatgcactaattatgacagtctacacttggattgctaaaggtgcatggttcgc---attaggttacccatacgacttcatcgctacaccagtttggcttccgtcagcaatgctgttggatctggcttactgggcgacaaagaagaataagcactccttgatactactcggcggagttttagtcggaatgtcattgccactattcaatatggtcaacttgatcacagtggctgacccgctagagactgcattcaagtatccaagaccgacgttaccaccatacatgacaccgatagagccgcaggtgggtaaatcctacaacagccctgttgcacttggtgccggtgctggagcagtattagcctgtacatttgcggctttaggttgtaaacttacaaca------------------------------------------
>GU364101__NPNP-AlphaNP-Alpha-2NP-Alpha-2.2NP-Alpha-2.2.2NP-Alpha-2.2.2.1NP-Alpha-2.2.2.1.1NP-Alpha-2.2.2.1.1.3NP-Alpha-2.2.2.1.1.3_OTU1
tgtacgcactacttattcatagtagtagttgcagtcaactccactttattaacaatcaactcaggagactatatcttctatacagactgggcttggacatcatttgtggtattttctatagctaatactctaatgacagtagttggagctgtttactatatcacgtttacaggtgttccgggcacaggtgcatattatggcctgattatgcaagtctatacttgggtcgctaaagttgcatggtttgc---acttggctatcctgtggatttcattgttcatccaatgtggattccatcttgtatgctattggacttggcatattgggctacaaagaagaataagcactcgctgatattctttggtggtgttttagttggaatgtcaatgccgctgttcaacatggtacaattgatgttgattgcggatccgctagaaactgcattcaagtatccgagaccaacattgcctccatatatgacgccgatagaaccgcaggtagggaagttctacaatagcccagtagctctgggagcgggagctggatctgtcctgtcggtgacgtttgcagcattaggttgtaaacttaatact------------------------------------------
>GU364124__NPNP-AlphaNP-Alpha-2NP-Alpha-2.2NP-Alpha-2.2.2NP-Alpha-2.2.2.1NP-Alpha-2.2.2.1.1NP-Alpha-2.2.2.1.1.3NP-Alpha-2.2.2.1.1.3.3NP-Alpha-2.2.2.1.1.3.3_OTU5
tgtacgcactacttgttcatagtagtagttgcagttaactcaactttactaacaatcaactcaggagactatatcttctacacagactgggcttggacatcatttgtggtattttccatagctaatactctaatggtagtggttggagctgtttactatatcacgtttacaggtgttcctggcacaggcgcatattatggcctgattatgcaagtctatacttgggtcgctaaagttgcatggtttgc---acttggctatcctgtggatttcattgttcatccaatgtggattccatcttgtatgctattggacttggcgtattgggctacaaagaagaataagcactcgctgatattctttggtggagttttagtcggaatgtcaatgccattattcaacatggttcagttgatgatggttgcggatccgctcgaaactgcattcaagtatccaagaccaacattgcctccatacatgacgccgatagaaccgcaggtaggtaagttctacaatagcccagtagctctgggagcgggagctggatctgtcctgtcggtgacgtttgcagcattaggttgtaagcttaatact------------------------------------------
>GU364164__NPNP-EpsilonNP-Epsilon-2NP-Epsilon-2.2NP-Epsilon-2.2_OTU5
tgtactcactacttattcatagtagtagtcgcagtcaattcaactctgctaacaattaacgcaggagactacatcttctatactgattgggcctggacatcgtttgtagtattctcaatatctcaaactttgatgcttgcagtaggtgcatcgtattatctgacatttactggagtaccaggaaccgcaacgtattatgcactaattatgacagtctacacttggattgccaaaggtgcatggttcgc---attaggttacccatacgacttcatcgtaacaccagtttggctgccatcagcaatgctgttggatttggcgtactgggcaacaaagaagaataagcactctctgatactgttcggcggagtcttagttggaatgtcattaccactattcaacatggtcaatttgatcacagtggctgatccactagagactgcattcaagtatccaagaccgacgttaccaccctatatgaccccgatagaaccgcaggtaggtaaattctacaacagcccagttgcacttggtgcaggtgctggtgcagtactagcttgtacatttgcggctctaggttgtaaacttacaact------------------------------------------
>GU386336__NPNP-GammaNP-Gamma-2NP-Gamma-2.1NP-Gamma-2.1.3NP-Gamma-2.1.3.1NP-Gamma-2.1.3.1_OTU7
tgtacacactacttattcatagtagtagttgcagttaactctacattgttaacaattaatgcaggtgactatatcttctacacagactgggcttggacttcgtacacggtattttcaatatcgcaaacgttgatgctaattgtaggtgctacatactatcttacatttacaggcgttccaggcacagcgacgtaccacgctctaattatgacagtatacacatggatagcaaaaggtgcatggtttgc---acttggttatccgtatgacttcattgtaactccagtttggcttccatcagcaatgctgttggacttggtctactgggcaacaaagaagaacaagcactccttgatactgtttggcggcgtactggtaggaatgtcaataccattattcaatatggtaaacctgataacagtagcagacccactagaaacggcattcaaatatccaagactaacattgccaccatacatgacaccgatagaaccgcaagtaggcaaattctataacagcccagttgcgctaggtgcaggtgcaggtgcagtattggcatgtacatttgcagctttaggttgtaaattgaacact------------------------------------------
>GU811265__NPNP-GammaNP-Gamma-1NP-Gamma-1_OTU1
tgtactcattacttattcatagtagtggttgcagtaaactcgaccctgttaacaattaacgcaggagattatatcttctatactgattgggcctggacatcatttacggtattctctatatcgcaaactttgatgcttgtagtaggtgcaacatattacctaacatttacaggcgttccgggaacagctacgtattacgggttaattatgacagtgtatacgtgggtagcaaaaggcgcatggttcgc---attaggttatccatatgacttcattgttacaccagtatggttaccttcagcaatgctgttggacttagcgtattgggcaacaaagcgaaacaagcactcgttgattctattcggcggtgtgttagttggaatgtcattgccactgtttaacatggtcaatttgatcacggtcgcagacccactagaaacggcattcaaatatccaagactaacattgccaccatacatgacaccgattgaaccgcaagtaggtaagttctacaacagcccagttgcgttgggtgcaggtgctggtgcagtattgtcagtcactatggctgcattgggtgttaaacttaacact------------------------------------------
>GU811274__NPNP-GammaNP-Gamma-2NP-Gamma-2.1NP-Gamma-2.1.3NP-Gamma-2.1.3_OTU2
tgtacccactacttgttcatagtagtagttgcagttaactctacactgttaacaattaacgcaggagattacatcttctatactgactgggcctggacttcgtttacggtattctctatatcgcaaacattgatgcttgtagtaggtgcaacatattacctaacatttacaggcgttccaggcacagcgacgtactacgctctaattatgacagtatacacatggatagcaaaaggtgcatggtttgc---actcggatatccatatgacttcattgtgactccagtttggctaccttcagcaatgctgttggacttggtttactgggcaacaaagaagaacaagcactccttgatactgtttggcggcgtactggtaggaatgtcattaccattgtttaacatggtaaacctgataacagtagcagacccactagaaacggcattcaaatatccaagaccaacattgccaccatatatgacaccaattgaaccgcaagtcggcaaattctataacagcccagttgctcttggtgcaggtgcaggtgcagtattggcatgtacgtttgcagctttaggttgtaaattaaacact------------------------------------------
>GU811277__NPNP-GammaNP-Gamma-2NP-Gamma-2.1NP-Gamma-2.1.3NP-Gamma-2.1.3.2NP-Gamma-2.1.3.2.3NP-Gamma-2.1.3.2.3.1NP-Gamma-2.1.3.2.3.1_OTU6
tgtacacactacttattcatagtagtagttgcagttaactcaactctgttaacaattaatgcaggagactacatcttctacactgactgggcttggacttcgtacacggtattttcaatatcgcaaacgttgatgctaattgtaggtgctacgtattacctaacatttactggcgttccaggcacagcaacgtactacgctctaattatgacagtatacacatggatagcaaaaggcgcatggttttc---gctaggatatccatatgacttcattgtaactccagtttggcttccatcagcaatgctgttggacttggtctattgggcaacaaagaagaacaagcactccttgatactgtttggcggcgtactagtaggaatgtcattaccgttgttcaatatggtaaacctgataacagtagcagacccactagaaacggcattcaaatatccaagacccacattgccaccatacatgacgccgatagaacctcaagttggcaagttctataacagcccagtagcgttaggtgcaggtgcaggtgcagtattggcatgtacgtttgcagcattaggttgtaaactcaacact------------------------------------------
>GU811279__NPNP-GammaNP-Gamma-2NP-Gamma-2.2NP-Gamma-2.2.2NP-Gamma-2.2.2.2NP-Gamma-2.2.2.2.2NP-Gamma-2.2.2.2.2_OTU5
tgtactcactacttattcatagtagtagttgcagttaactcaacactgttaacaattaacgcaggagactacattttctatactgactgggcttggacatcgtttacggtattttcaatatctcaaacgttgatgcttgtagtaggtgcagtatattatctgacatttacaggtgttccaggaacagcgacgtattacgccctcataatgacagtatacacatggatagcaaaaggtgcatggtttgc---acttggatatccatatgacttcattgtaacaccagtatggttaccatcagcaatgttacttgatttggcctattgggctacaaagaagaacaaacattcgttgatactgtttggcggagtacttgtaggaatgtcgttaccgatgtttaacatgataaatctcataacagtggcagacccactagaaacggccttcaaatatccaagaccaacattaccaccatacatgacgccgatagaaccgcaggtagggaagttctataacagtcctgttgccttaggtgctggtgctggttccgtattgggagtaacgtttacggcccttggttgtaaactaaacacc------------------------------------------
>GU811281__NPNP-GammaNP-Gamma_OTU1
tgtacacactacttgtccatagtagtcgtggcagttaactctacattgttaacaattaacgcaggagattacatcttctatactgactgggcctggacttcgtttacggtattctctatatcgcaaacattgatgcttgtagtaggtgcaacatattacctaacatttacaggtgttccaggtacagcgacgtactacgctctaattatgacagtatacacatgggtagcaaaaggagcatggtttgc---acttggatatccatatgactttattgttactccagtatggttaccatcagcaatgctgttggacttggcgtattgggcaacaaagagaaacaaacattctctgatactgtttggcggagtactggtaggaatgtctttaccattgttcaacatggtaaacctgataacagtagcagacccacttgagacggcattcaaatatccaagaccaacattgccaccatacatgacaccgatagaaccgcaagtaggcaaattctataacagtccggttgcgcttggtgcaggtgctggttcagtcttggcagttacgtttacggcactgggtgctaaactcaatacg------------------------------------------
>GU811287__NSNS-GammaNS-Gamma-2NS-Gamma-2.1NS-Gamma-2.1.2NS-Gamma-2.1.2.2NS-Gamma-2.1.2.2_OTU5
acaacgcactatctgttcatagtcgtagttgccgtaaatagtacattactgacaatcaatgcgggagattacatattctacacggactgggcctggacatcgtttgtagtattttccatctcacagtctactatgcttgtcgtaggagcaatttactacatgcttttcacaggggttccaggaactgcaacctattatgcaaccataatgacaatatacacctgggtggccaaaggtgcatggtttgc---tttaggatacccatatgacttcatagctgtcccagtatggataccctcggcgatgttgttagatcttacgtactgggccactagacgcaacaaacacgctgcaattatcatcggtggaactttggtgggtttgtcgctgcctctgttcaacatggtaaacttgcttttagtcagagatcctcttgagatggcatttaagtatccaagaccgacattgcctccatacatgactcccattgaacctcaggtcggaaagttctacaatagtcctgttgccttggggtcaggatcggcagctgtgctaagcgtgccgattgcagcattgggtgccaagctgaacacg------------------------------------------
>GU811301__NPNP-ThetaNP-Theta-2NP-Theta-2.Incertae_sedisNP-Theta-2.Incertae_sedis_OTU1
tgtacccactacttattcattgtagtagttgcggtaaactcagcgctgttaacaattaacgcaggtgactacattttctacactgattgggcctggacatcgtttgtagtattctctatatcacaaacattgatgttaactgtcggagcttgttattatctaacattcactggcgtaccaggaacagctacgtattatgccttgattatgacagtatacacgtggattgcaaagggtgcatggtttgc---actaggatatccatatgacttcattgtaacaccagtttggttaccatcagcaatgctgttggatttggcttattgggctacaaagagaaacaagcactcgttgatactgtttggcggagtactagtaggaatgtcattgccattgttcaacatggtaaacctgataacagtagcagacccactagaaacggcattcaaatatccaagaccaacattgccaccatacatgacaccaatagaaccgcaggtcggaaaattctataacagtccggtcgcgctaggtgcaggtgctggtgcagttttgtccgtaacgtttgcagcgttaggttgtaagctaacaact------------------------------------------
>GU811313__NPNP-DeltaNP-Delta-1NP-Delta-1_OTU9
tgtactcattacttattcatagtagtggtagcagtcaattcaactctgcttacaattaatgcaggtgactatatcttctacacagattgggcttggacatcctttgtagtattttccatctcacaaactttgatgcttgtggtaggtgcaacatattacctaacatttacaggagttccaggtaccgcaacgtattacgcgttgatcatgacagtgtatacatgggtagcaaaaggtgcatggtttgc---actaggatatccatatgacttcattgtaacaccagtatggattccatcagcaatgctgttggacttggcatattgggctacaaagaggaacaaacactctctgatattgttcggtggtgtattggctggaatgtcattaccattgttcaacatggtaaacctgattacagtagcggatccattggaaactgcattcaagtatccaagacctacgttgccaccatacatgacaccgatagaaccgcaggtaggaaagttctataatagcccagttgcgcttggcgcaggagctggagctgtgttgtctgtaacgtttacggcgttaggatgtaaactgactacg------------------------------------------
>GU811338__NPNP-GammaNP-Gamma-2NP-Gamma-2.1NP-Gamma-2.1.3NP-Gamma-2.1.3.2NP-Gamma-2.1.3.2.3NP-Gamma-2.1.3.2.3.1NP-Gamma-2.1.3.2.3.1_OTU4
tgtacacactacttattcatagtagttgttgcagttaactcaactctgttaacaattaatgcaggagactacatcttctacactgactgggcttggacttcgtacacggtattttcaatatcgcaaacgttgatgctaattgtaggtgctacatattacctaacatttactggcgttccaggcacagcaacgtactacgctctaattatgacagtatacacatggatagcaaaaggcgcatggttttc---gctaggatatccatatgacttcattgtaactccagtttggcttccgtcagcaatgctgttggacttggtatactgggcaacaaagaagaacaagcactccttgatactgtttggcggcgtactggtaggaatgtctttaccattattcaacatggtaaacctgataacagtagcagacccactagaaacggcattcaaatatccaagaccaacattgccaccatatatgacaccgatagaaccccaagttggtaagttctataacagccccgtagcactcggagctggtgcaagtgcagtattgggatgtacgtttgcagcattaggttgtaaactaaacact------------------------------------------
>GU811346__NPNP-EpsilonNP-Epsilon-Incertae_sedisNP-Epsilon-Incertae_sedis_OTU1
tgtactcattacttattcatagtagtggttgcagtaaattctactctgcttacaattaatgcaggagattacatcttctataccgattgggcctggacatcgtttgtagtattttcaatttcacaaacgctaatgctcacagtaggtgcagtatattatctgacctttacgggtgttccgggaaccgcgacgtattatgcattaattatgacagtatacacgtggatagctaaaggtgcttggtttgc---acttggatatccatacgacttcatagtgactccagtttggcttccatctgcaatgcttttggatttggcatactgggcaacaaagagaaacaagcactcgctgatactgtttggtggagtactagttggaatgtctttaccattgttcaacatggtaaatctgattacagtggcagatccgctagaaactgcattcaaatatccaaggccaacgttgcctccatacatgacaccggtagaaccccaggtgggtaagttctacaacagtccagtagcgctaggcgcaggtgctggtgcggtgctgtcggtaacgttcgcagcgttaggatgtaaactaactacg------------------------------------------
>GU811360__NPNP-EpsilonNP-Epsilon-Incertae_sedisNP-Epsilon-Incertae_sedis_OTU2
tgtacacactacttattcatagtagtcgttgcagtaaattcgactctgctaacaattaatgcaggagattatatcttctatactgactgggcttggacttcgtttgtagtattctcaatatcacagacgttaatgcttactgtaggtgcagtgtattatctgacatttacgggagtaccgggaacggctacgtattatgcgttgattatgacagtctacacatggatagctaagggtgcatggtttgc---attaggatatccttacgactttatcgtgaccccagtttggttgccatcagcaatgttgcttgatttggcatattgggctacaaagagaaacaagcactcactgataccgtttggtggagtactagttggaatgtcattgccactgtttaacatggtaaacctgattacagtagcagacccgctagaaactgcattcaaatatccaagaccgacgttgcctccatacatgacgccaatcgaaccgcaagttggaaagttctataacagtccagttgcgttaggtgcaggtgcaggtgcagtcctgtcggtaacgttcgcagcgttaggctgtaagcttaccacg------------------------------------------
>GU811441__NPNP-ThetaNP-Theta-3NP-Theta-3_OTU2
tgtacccattacttgttcatagtagtggttgcagttaactcaaccttgttaacaattaacgcaggagactacatcttctacacagattgggcctggacatcatttacggtattctctatatcgcaaactttgatgcttactgttggtgcagtatattatctgacatttacaggagttccaggaacagctacgtactatggcttaattatgacagtatacacatgggtagcaaaaggtgcatggtttgc---actcggatatccatatgacttcattgttacaccaatatggttaccatcagcaatgcttttggatttggcatattgggcaacaaagagaaacaagcactctttgatactgtttggcggagtactggtaggaatgtctttgccattgttcaacatggtaaacttgatcacagtcgcagacccacttgaaacggcattcaaatatccaagaccaacattgccaccatacatgacacctatagaaccgcaagtaggcaaattctataacagcccagttgcgctgggtgcaggtgctggtgcagtactgtctgtaacgtttgcagcattaggttgtaagctaacaact------------------------------------------
>GU811607__NPNP-GammaNP-Gamma-2NP-Gamma-2.1NP-Gamma-2.1.3NP-Gamma-2.1.3.2NP-Gamma-2.1.3.2_OTU10
tgtacacactacttgttcatagtagtagttgcagttaactcaacactgtcaacaattaatgcaggagactacatcttctacactgactgggcttggacttcgtacacggtattctcaatatcgcaaacgttgatgctcttagtaggtgcaacatattatcttacatttactggcgttccaggcacagcaacgtactacgctctaattatgacagtatacacatggatagcaaaagccgcatggttttc---actcggttatccatatgacttcattgtaactccagtttggttgccatcagcaatgctgttggacttagtttactgggcaacaaagaagaacaagcactccttgatactgtttggcggcgtactggtaggaatgtcattaccattgttcaacatggtaaacctgataacagtagcagacccgcttgaaacggcattcaagtatccaagaccaacattgccaccatacatgacaccgatagaaccgcaggtaggtaagttctataacagcccagttgctctcggtgcaggtgcaggtgcagtattgggatgtacatttgcagcgttaggttgtaaacttaatact------------------------------------------
>GU931374__NSNS-BetaNS-Beta-1NS-Beta-1.Incertae_sedisNS-Beta-1.Incertae_sedis_OTU2
acaacgcattatctgttcatagttgtcgtagctgtcaatagtacgcttctgactattaatgctggagactacatattctacactgattgggcatggacatcatttgtcgtcttctcaatatcgcaatcgacgatgcttgttgtgggtgcgatctattacatgttgtttacaggggtgccagggacagcaacctattatgccactatcatgactatttacacttgggttgcaaagggggcttggtttgc---tcttggatatccatatgacttcattactgtacctgtatggataccatctgcaatgttgctggacctgtcgtactgggcaacaagaagaaataaacatgcggcgatactgataggaggaacgttagttggactctcgctgccactgtttaacatgatcaacctattgactataagagacccattagaaatggcattcaagtatccacggccaacactgcctccatacatgacccccattgaaccacaggtcggcaaattctacaacagtccggtagccttgggagctggcgcgggagcagtgctatctgtgccaatagcagcattaggtgctaaactcaacaca------------------------------------------
>GU988769__NPNP-GammaNP-Gamma-2NP-Gamma-2.1NP-Gamma-2.1.3NP-Gamma-2.1.3.2NP-Gamma-2.1.3.2.2NP-Gamma-2.1.3.2.2.1NP-Gamma-2.1.3.2.2.1_OTU3
tgtacacactacttgttcatagtagtagttgcagttaactcaacactgttaacaattaacgcaggtgactacatcttctacactgactgggcttggacttcgtacacggtattttcaatatctcaaacgttgatgcttatcgtaggtgctacatactaccttacgtttacaggcgttccgggcacagcaacatattacggcctcattatgacagtatatacttgggtagccaaagccgcatggttttc---actcggatatccgtatgacttcattgtaactccagtttggctaccatcagcaatgctgttggacttagtttactgggcaacaaagaaaaacaagcacagcttgatactgtttggaggtgtactagtaggaatgtctttaccattgttcaacatggtaaacctgataacagttgcagacccactagaaacggcattcaaatatccaagaccaacattgccaccatatatgacaccaatcgaaccgcaagtaggtaagttctataacagcccagttgccttaggtgctggtgcaggttctgtattgggagtaacgtttgcagcgcttggttgtaagctaaatacc------------------------------------------
>GU988789__NPNP-GammaNP-Gamma-2NP-Gamma-2.1NP-Gamma-2.1.3NP-Gamma-2.1.3.2NP-Gamma-2.1.3.2_OTU11
tgtacacactacttattcatagtagtggttgcagttaactctacattgttaacaattaatgcaggagactatatcttctacactgactgggcttggacttcgtacacggtattttcaatatcgcaaacgttgatgcttatcgtaggtgcaacatattacctaacgtttacaggcgttccaggcacagctacgtactacggtctgattatgacagtatacacatgggtagcgaaagcagcatggttttc---actaggatacccatatgacttcattgtaactccagtttggctaccatcagcaatgctgttggacttggtttactgggcaacaaagaagaacaagcactccttgatactgttcggcggcgtaattgtaggaatgtcattaccattgttcaacatggtaaacctgatgacagtagcagacccacttgaaacggcattcaaatatccaagaccaacattgccaccatacatgacaccgatagaaccgcaagtaggcaagttctataacagcccagttgctctcggtgcaggtgcaggtgcagtattgggatgtacatttgcagcattaggttgtaaattgaatact------------------------------------------
>GU988801__NSNS-AlphaNS-Alpha-3NS-Alpha-3.2NS-Alpha-3.2.3NS-Alpha-3.2.3.3NS-Alpha-3.2.3.3_OTU1
acaacgcactatttgttcatagtagtggttgctgtcaatagcacactgctaaccatcaacgcaggagactatatcttctacacagactggatgtggacctccttcgtagtattctcggtctcgcagtcgacgatgcttacggtgggcgcgatatactacatgctcttcacaggagtacctggaacggccacatactacgccacaatcatgacaatctacacatgggtcgcaaagggcgcatggttcgc---actgggctatccgtacgacttcattgtagttcctgtctggataccttcggcaatgctgttggacctatcctactgggctacaaggcggaacaagcacgctgcaatcatcatcgggggaacactggttggcctatcattcccgctgtttaacatggtcaacctgctgctcgtcaaggacccgctaacaacggcgttcaaatatcctagaccgacactgcctgcgtacatgactccgatcgaacctcaggtaggcaagttctacaacagtcctgtcgccttgggttctggtgcaggagcagtgctgacggttccgatggctgcgttgggcgcaaaacttaacacg------------------------------------------
>GU988820__NPNP-GammaNP-Gamma-2NP-Gamma-2.1NP-Gamma-2.1.3NP-Gamma-2.1.3.2NP-Gamma-2.1.3.2.2NP-Gamma-2.1.3.2.2.1NP-Gamma-2.1.3.2.2.1_OTU4
tgtacccactacttattcatagtagtagttgcagttaactcaacactgttaacaattaacgcaggtgactacatcttctacactgactgggcttggacttcgtacacggtattttcaatatctcaaacgttgatgcttatcgtaggtgctacatactaccttacgtttacaggcgttccaggcacagcaacatattacggcctcattatgacagtatatacttgggtagccaaagccgcatggttttc---actcggatatccgtatgacttcattgtaactccagtttggttaccatcagcaatgctgttggatttagtttactgggcaacaaagaagaacaaacactctttgatactgtttggaggtgtactagtaggaatgtctttaccattattcaacatggtaaacctgataacagtagcagacccactagaaacggcattcaaatatccaagaccaacattgccaccatacatgacaccaatcgaaccgcaagtaggtaagttctataacagcccagttgctcttggtgcaggtgcaggtgcagtattgggatgtacatttgcagcattaggttgtaaattgaacact------------------------------------------
>GU988821__NPNP-GammaNP-Gamma-2NP-Gamma-2.1NP-Gamma-2.1.3NP-Gamma-2.1.3.2NP-Gamma-2.1.3.2_OTU12
tgtacccgctacttattcatagtagtagttgcagttaactcaacactgttaacaattaacgcaggtgactacatcttctacgctgactgggcttggacttcatacacggtattctcaatatcgcaaacgttaatgcttattgtaggtgcaacatactaccttacatttacgggtgttccaggcacagcaacgtactacggtctgattatgacagtatacacatgggtagcaaaagccgcatggttttc---gttaggttatccatatgacttcattgtaactccaatttggctaccatcagcaatgctgttggacttggtttattgggcaacaaagaagaacaagcactccttgatactgttcggcggtgtactagtaggaatgtcactaccactgttcaacatggtaaacctgataacagtcgcagacccactagaaacggcattcaaatatccaagaccaacattgccaccatatatgacaccaatcgaaccgcaagtaggtaagttctataacagcccagttgctctcggtgcaggtgcaggtgcagtattggcatgtacttttgcagccttaggttgtaaactgaacact------------------------------------------
>GU988841__NPNP-AlphaNP-Alpha-1NP-Alpha-1_OTU4
tgtactcactacttgtttattgtagtggtagcagttaattcgaccctcttaaccatcaatacaggagattacatcttctatactgactgggcctggacatcgtatacagtattttcaattggaaatattcttatgattgctgtaggtgcttcatattacctaacatttacaggcgtcccaggaacagcatcgtattatggattgattatgacagtgtatacatgggtagcaaagggtgcgtggtttgc---actaggatatccatacgacttcattgtaacgccggtttgggctccatcatgcttcttgttggatctcgcgtattgggctacaaagaggaacaaacactcattgattctaatgggcggtgttcttattggaatgtcattcccactgtttaacatgatcaacttgttgacggtcgcagacccactagaaacggcattcaaatatccaagaccgacactaccaccatacatggcaccaattgaaccgcaagtaggaaagttctataacagtcctgttgcgcttggggcaggtgcaggttcagtcctggcagtaacgttcacagcattaggttgtaaacttaataca------------------------------------------
>GU988844__NPNP-GammaNP-Gamma-2NP-Gamma-2.2NP-Gamma-2.2.2NP-Gamma-2.2.2_OTU1
tgtactcactacttattcatagtagtagttgcagttaactcaacactgttaacaattaacgcaggtgactacattttctacactgactgggcttggacttcgtacacggtattctcaatatctcaaacgttgatgcttgttgtaggtgcaacatactacctaacatttacaggtgttccaggcacagcaacgtattacggcctgattatgacagtttacacatgggtggcaaaaggtgcatggtttgc---acttggttacccatatgacttcattgtaactccaatttggttaccatcagcaatgttgcttgacttggtctattgggctacaaagaagaacaaacactccttgattctgttcggcggagtacttgtaggaatgtcattaccattgttcaacatgataaatctgataacagtggcagacccactagaaacggcattcaaatatccaagaccaacattgccaccatacatgacaccgatcgaaccgcaagtaggtaagttctataacagtccagtagctctcggtgctggtgcaggtgctgtattgggatgtacatttgcagccctaggttgtaagctgaatact------------------------------------------
>HE598573__NTNT-AlphaNT-Alpha_OTU3
tgtactcactacttgtttatagtagtggtagcagtcaactctacattgttgaccatcaatgccggagactacatattctatactgactgggcgtggacttcatttgtggtattttcagtatcgcaaacactcatgcttgctgtcggtgccgcgtactaccttacattcactggagtaccaggaactgcaacttactatgcactgataatgacggtgtatacatggattgcaaaaggagcgtggttctc---gttaggatatccatatagcttcatagttgtaccagtttggattccatcggccatgctgatggacttggtatattgggcaacaaagaagaacaaacactctctcattctaatgggtggtgtactctgtggaatgtctctgccaatgttcaacatgataaatctcataacgatagacgatccgctagagactgcattcaaatacccaagaactacattgcccccatacatgactccaatagaaccccaagttggaaagttctatgatagtccggtcgcgctaggtgcgggtgccggagctgccctgtcagttacaatgaccgcattaggttgtaaattgacaacg------------------------------------------
>HE598576__NTNT-AlphaNT-Alpha-1NT-Alpha-1.1NT-Alpha-1.1.1NT-Alpha-1.1.1.1NT-Alpha-1.1.1.1.3NT-Alpha-1.1.1.1.3.3NT-Alpha-1.1.1.1.3.3_OTU1
tgtactcactacttattcatggtagtggtagcagtcaactcgaccctgttggtaatcaacgcaggagactacatattctacactgattgggcatggacatcatatgtgatatttacactatcacaatcattgatgctcgcagtcggtgctgcatattacctaacgttcactggtgttccaggaacggcaacatactatgcactgataatgacagtgtatacgtgggttgcaaaaggtgcgtggttctc---cttaggatatccatacagcttcatcgttgttccgatatggattccatctgcgatattgatggatcttgcatattgggcaacaaagagaaacaaacactctttgatccttataggcggtgtactctgtggaatgtccatgtcgttgttcaacatgatcaatctaatcacaatagatgatcctctagagactgctttcaaatatccaagaaccacattgcctccatacatgacaccaatagaaccgcaagtcggaaagttctatgatagtcccgtcgctctgggtgcaggcgctggtgcagtattaacggtaacaatgactgcgctaggatgcaaactaacaaca------------------------------------------
>HE598612__NTNT-AlphaNT-Alpha_OTU9
tgtacacactacttgtttatagtagtggtagcagtcaactctaccttgttgaccatcaatgccggagactacatattctatactgactgggcgtggacctcatttgtgatattctcattatcacagacactcatgctcgcagtaggtgcagcgtactacctcacattcactggagttcctggaactgcaacttactatgcactgataatgacggtgtatacttggattgcaaaaggagcgtggttctc---actaggatatccatatagctttatagttgtaccagtttggattccatctgcgatgttgatggatttagtttattgggcaacaaagaagaacaagcactctctcattctgatgggcggtgtgctctgtggactgtctctgccattgtttaacatggtcaacttgcttacgatagctgatccgctagagactgcattcaaatacccaagaactacattgcctccatacatgactccaatagaaccccaagtcggaaagttctatgatagtccggtcgcactaggtgcgggtgtcggtgctgtcctgtcagttacaatgacggcattaggttgtaaattgacaacg------------------------------------------
>HM055560__NSNS-DeltaNS-Delta-1NS-Delta-1.1NS-Delta-1.1.2NS-Delta-1.1.2.2NS-Delta-1.1.2.2_OTU2
actacacactatctattcatagttgtagttgctgtaaatagtacattattgacaatcaacgcaggagactacattttctatacagattgggcatggacatcattcgtagtattctcaatatcccaatcaacaatgcttgtagttggtgcaatctattacatgctcttcaccggtgtaccagggactgcaacatattatgcaacaatcatgactatctatacatgggtagccaaaggagcttggtttgc---attaggatatccatacgacttcgtggtaactccagtctggataccttcagcaatgctgttagatttgacatattgggcaacaagaaggaataagcatgctgccattataattggcggaacattggtaggactttcattgccaatattcaatatgataaatctactgctggtcagagatcctctagagatggcattcaagtatcctcgtccaacattgcctccatacatgacaccaattgagcctcaggtcggaaagttctacaatagtcccgtggcgctaggatcgggagctgcggctgtgctgagcgttccaatcgctgcattgggcgcaaaactcaatact------------------------------------------
>HM113517__NSNS-GammaNS-Gamma-2NS-Gamma-2.3NS-Gamma-2.3_OTU1
accacacactatctatttatagttgtagtagctgtgaacagcacactgctgacaataaatgcaggagactatattttctatacagactgggcttggacgtcatttgtagtattctcgatttctcaatcgactatgcttgcagtaggggccatttactacatgctctttacgggagttccaggaaccgcaacatattatgccactattatgacaatctacacatgggttgcaaaaggtgcatggtttgc---gttaggatatccatatgactttatcacagtaccggtatggataccttcagcaatgttattggatcttacgtactgggctacgcgaaggaacaaacatgctgccatacttattggtggaacattagttggactttcgcttccaatgttcaacatgataaatctactgttggtgagggatccgctggaagtagcattcaaatatcctagacctacgctaccgccgtatatgactcctattgagcctcaggtcggtaagttctacaatagccctgtagctttgggtgcaggtgctggagctgtattgacagtgcctattgctgcactaggtgccaaactaaatact------------------------------------------
>HM131566__NTNT-AlphaNT-Alpha-1NT-Alpha-1.2NT-Alpha-1.2.1NT-Alpha-1.2.1_OTU1
tgtactcactacttattcatagtagtggtagcagtcaactcgaccttgttgacaatcaacgcaggagactacatattctacactgactggatgtggacatcatatgtgatattcacgttatcacaatcactgatgctagcagttggtgcagcttactatcttacgttcactggtgttccaggaacagcaacctactatgcattgatagtgacagtgtatacatggattgcaaagggtgcgtggttctc---cttaggatatccatatagcttcattgttgtaccaatgtggattccatccgcgatattgatggacttggtatattgggcaacaaagaaaaacaaacaccctctgatcttaatgggcggtgtgctgtgtggcatgtcaatgtcgatgttcaacatgataaatctattgactatagatgatcctctagagactgctttcaaatacccaagaactacattgcctccatacatgactccaatagagccccaagtaggcaagttctatgatagtcctgttgcattgggtgcgggtgctggtgcagtgctaaccgttacgatgactgcattgggctgtaaactaacaact------------------------------------------
>HM131573__NSNS-AlphaNS-Alpha-2NS-Alpha-2_OTU5
acaacgcactatctgttcatagtggtcgttgctgtcaacagcacgctgctaaccatcaatgcaggcgattacatcttctacacggactgggcatggacctccttcgtggtgttttcggtttcacaatcgacaatgcttgcggtaggagcaatctattacatgcttttcacgggagttccgggcacagccacatactacgcaaccatcatgaccatatacacatgggtagcaaagggtgcctggtatgc---gctaggctatccgatggacttcataacggtacccatctggattccatctgcaatgctgttggacctgacttactgggccacaagaaggaacaagcacgctgctattatcataggtggaacgctggtaggaatgtccctcccgctgttcaacatggtgaacctcctattgatacacgatccgctggatacggcattcaagtatccaagacctacactacctgcatacatgacgccgatcgaaccgcaggtagggaagttctacaacagtcctgttgcccttggttcgggtgcaggagcagtgctgacagttccgatagccgcgttgggtgcgaagcttaacaca------------------------------------------
>HM131587__NTNT-AlphaNT-Alpha_OTU4
tgtacccactacttgtttatagtagtagtagcagtcaactctaccttgttgactatcaatgccggagactacatattctatactgactgggcgtggacatcatttgtggtattctcagtatcacagacactcatgcttgcagtcggtgccgcgtactaccttacattcactggagtcccaggaactgcaacatactatgcactgataatgacagtgtatacatggattgcaaaaggagcgtggttctc---attaggatatccatatagcttcatagttgtaccagtttggattccatctgctatgttgatggatttggtatattgggcaacaaagaagaacaaacactcactcattctaatgggcggtgtgctttgtggaatgtctctgccattgtttaacatggtcaacctgataacgattgacgatccgctagagactgcattcgaatatccaagaactacattgcctccatacatgactccaatagaaccccaagttggaaagttctatgatagtccggtcgcgctaggtgccggtgccggtgctgttctgtcagttacgatgacagctttaggctgcaaattgacaacg------------------------------------------
>HM131590__NTNT-AlphaNT-Alpha-1NT-Alpha-1.2NT-Alpha-1.2.1NT-Alpha-1.2.1_OTU2
tgtactcactacttattcatagtagtagtagcagtcaactcgaccttgttgacaatcaacgcaggagactacatattctacaccgattggatgtggacatcatatgtgatattcacactatcgcaatcattgatgctcgcagttggtgctgcatactatctaacgttcactggtgttccaggaacagcaacctactatgcactgataatgacagtgtatacatggattgcaaaaggtgcgtggttctc---cttaggatatccatatagcttcatcgttgtaccaatgtggattccatctgcaatattgatggacttggtatattgggcaacaaagaaaaacaaacactctttgatcctaatgggtggtgtgctttgtggaatgtcaatgtcgatgttcaacatgatcaacctattgacaatagatgatcctctagagactgctttcaaatacccaagaactacattacctccatacatgactccgatagaaccacaagtaggaaagttctatgatagtcctgttgcattgggtgcgggtgctagtgcggtgttaactgttacaatgaccgcattaggctgcaaactgacaact------------------------------------------
>HM131597__NTNT-AlphaNT-Alpha-1NT-Alpha-1.1NT-Alpha-1.1.3NT-Alpha-1.1.3_OTU9
tgtactcactacttgtttatagtagtggtagcagtcaactcgaccttgttgacaatcaacgcaggagactacatattctacactgactggatgtggacatcatatgtgatatttactctatcacaatcattgatgctagctgttggtgcggcatactaccttacgttcactggagttccaggaacggcaacctactatgcactgattatgacagtgtatacatggatcgcaaaaggtgcctggttctc---cttaggatatccatatagcttcatcgttgtgccaatgtggattccgtctgcaatattgatggatctggcatattgggcaacaaagaagaacaagcactctttgatcctcataggcggtgtactgtgtggaatgtcaatgtctatgttcaacatgatcaatctattgacaatagatgatccgttggcgactgctttcaaatatccaagaactacattgccaccatacatgactccaatagaaccccaagtaggcaagttctatgatagtccggtagcgctgggtgcaggtgcaggtgcggtccttactgtaacaatgactgcattaggatgcaaattaacaacc------------------------------------------
>HM345609__NPNP-ThetaNP-Theta-Incertae_sedisNP-Theta-Incertae_sedis_OTU1
tgtacccactacttattcatagtagtagttgcggttaactcgactttgttaacaattaatgcaggagactatatcttctacactgactgggcctggacatcgtttgtagtattctcaatatctcaaacgttaatgcttgtagtaggtgcagcatattacctaacatttacaggcgttcccggaacagcaacgtattatgcgttgattatgacagtatacacgtggattgcaaaaggtgcatggtttgc---actcggatatccatacgacttcattgttacaccagtatggctcccatcagcaatgttgatggacttggcttattgggcaacaaagagaaacaaacactcactgatactgttcggcggtgtactagtaggaatgtctctaccattgttcaacatggtcaacttgattacggtagctgacccactagaaacggccttcaaatatccaagaccaacattaccaccatacatgacacctatagaacctcaagtaggtaaattctataacagcccagtagcactgggagcaggtgctggtgcagtgttgtctgtaactatggctgcgttgggatgtaaattaacaacg------------------------------------------
>HM346001__NSNS-GammaNS-Gamma-2NS-Gamma-2.1NS-Gamma-2.1.2NS-Gamma-2.1.2.2NS-Gamma-2.1.2.2_OTU2
acaacgcactatctattcatagttgtagttgccgtaaatagtacattgctgacgatcaacgcgggagattacatattctacacggactgggcctggacatcatttgtagtattttccatctcacaatctactatgcttgtcgtaggggcgatttactacatgcttttcacaggagttccaggaaccgcaacctattatgcaaccataatgacaatatacacctgggtggccaaaggtgcatggtttgc---gttaggatatccctatgactttatagcagtccccgtatggataccctcggcgatgttgttagatctaacgtactgggccactagacgcaacaagcacgctgcaattattatcggtggaactttggtgggtttgtcgctgcctctgttcaacatgataaacttgcttctgatcagagatccgcttgagatggcattcaagtatccaagaccgacattgcctccatacatgactcccattgaacctcaggtcggaaagttctacaatagtcctgttgccttggggtcgggagcgggagctgtgctgagcgtgccaattgcggcattgggtgccaaactgaacacg------------------------------------------
>HM346030__NSNS-DeltaNS-Delta-1NS-Delta-1_OTU3
actacacactatctattcatagttgtagttgctgtaaatagtacattattgacaatcaacgcaggggactacatattctatactgattgggcatggacttctttcgtagtattctcaatatcccaatcaactatgcttgtagtcggtgcaatctattacatgctattcaccggtgtaccagggactgcaacatattatgcaacaatcatgactatctatacatgggtagccaaaggagcttggtttgg---actaggatatccatatgacttcatcacgacacctgtctggataccttcagcaatgctgttagatttgacatattgggcaacaagaaggaataaacatgctgccattataattggcggaacattggttggactttcattgccaatatttaatatgatcaatctactgttgatcagagatcctctagagatggcattcaagtatcctcggccgacattgcctccatacatgacaccaattgagcctcaggtcggtaaattctacaatagtcccgtagcgctaggatcgggagcagcagctgtactaagtgttccaatagccgcactaggtgcaaaactgaatacc------------------------------------------
>HM346033__NSNS-DeltaNS-Delta-1NS-Delta-1.1NS-Delta-1.1.2NS-Delta-1.1.2.2NS-Delta-1.1.2.2_OTU1
gctacacactatctattcatagttgtagttgctgtaaatagtacattattggcaatcaacgcaggagactacatattctatactgattgggcgtggacttcattcgtagtattctcaatatcccaatcaacaatgcttgtagtcggcgcaatctattacatgctattcaccggtgtaccagggactgcaacatattatgcaacaatcatgactatctatacatgggtagccaaaggagcttggtttgc---attaggatatccatacgacttcatcgtaactccagtctggataccttcagcaatgctgctagatttgacttattgggcaacaagaaggaataagcatgctgccattataattggcggaacattagtaggactttcattgccaatattcaatatgataaatctactgctggtcagagatcctctagaaatggcattcaagtatcctcgtccaacattgcctccatacatgaccccaattgagcctcaggtcggtaagttctacaatagtcccgtggcgctaggatcgggagctgcggctgtgctgagcgtcccaatcgctgcattgggcgcaaaactcaacact------------------------------------------
>HM346048__NSNS-DeltaNS-Delta-1NS-Delta-1_OTU4
actacacactatctattcatagttgtagttgctgtaaatagtacattattgacaatcaacgcaggagactacatattctatactgattgggcatggacctcattcgtagtattctcaatatcccaatcaacaatgcttgtagttggtgcaatctattacatgctattcaccggtgtaccagggactgcaacatattatgcaacaatcatgactatctatacatgggtggccaaaggagcttggtttgc---actagggtatccatacgatttcatcgcggtacctgtttggataccttcagcaatgctgttagatttgacatattgggcaacaagaaggaataaacatgctgccattataattggcggaacattggttggactttcactgccaatatttaatatgatcaatctactgctggtcagagatcctttggagatggcattcaagtatcctcgtccgacactccctccatacatgacaccgattgaacctcaggtcggaaagttctacaatagtcccgtagcgctaggatcgggagcaggagctgtactaagtgttcccatagccgcactaggtgcaaaactgaatacc------------------------------------------
>HM346065__NSNS-DeltaNS-Delta-1NS-Delta-1_OTU5
actacacactatctattcatagttgtagttgctgtaaatagtacattattgacaatcaacgcaggagactacatattctataccgattgggcttggacttcattcgtggtattctcaatatcccaatcaactatgcttgtagtaggtgcaatctattacatgctgttcaccggtgtaccagggactgcaacatattatgcaacaatcatgactatctatacttgggtagccaaaggagcttggtttgg---attaggatatccatatgacttcgtcctcgtacctgtctggataccttcagcaatgctgttagatttgacatattgggcaacgagaaggaataaacatgctgccattttaattggcgggactttggttggactttcattgccgatatttaacatgatcaatctactgctggtcagagatcctctggagatggcattcaaatatcctcgtccgacattgcctccatacatgacgccaattgagcctcaggtcggtaagttctacaatagtcccgtagcgctaggatcgggagctggagctgtactaagtgttccaatagccgcactaggagctaaacttaatacc------------------------------------------
>HM346166__NSNS-DeltaNS-Delta-1NS-Delta-1_OTU6
actacacactatttattcatagttgtagttgctgtaaatagtacattattgacaatcaacgcaggagactacatattctatactgattgggcgtggacttcattcgtggtattctcaatatcccagtcaactatgctcgtagttggtgcaatctattacatgctattcaccggtgtaccagggactgcaacatattatgcaacaatcatgactatctatacatgggtagccaaaggagcttggtttgg---actaggatatccatacgacttcatcgcgacccctgtttggataccttcggcgatgctgctagatttgacatactgggcaactagaaggaataaacatgctgcaattataattggcgggactttggttggactttcattgccaatatttaatatggtcaatctactgctgatcagagatcctctggagatggcattcaagtatcctcggccgacattgcctccatacatgacgccaattgagcctcaggtcggaaagttctacaatagtcccgtagcgctaggatcgggagctgcagctgtactaagtgttccaatagccgcactaggtgcgaaactcaatact------------------------------------------
>HM346180__NSNS-DeltaNS-Delta-1NS-Delta-1.2NS-Delta-1.2.2NS-Delta-1.2.2_OTU3
actacacactatctattcatagttgtagttgctgtaaatagtacattattgacaatcaacgcaggagactacatcttctatactgattgggcgtggacttcattcgtggtattctcaatatcccaatcaactatgcttgtagttggtgcaatctattacatgctattcaccggcgtaccagggactgcaacatattatgcaaccatcatgactatctatacatgggtagccaaaggagcttggtttgg---actaggatatccatatgacttcatcacgacacctgtctggataccttcagcaatgctgttagatttgacctattgggcaacaaggaggaataaacatgctgccattataattggcggaacattggttggactttcgttgccaatattcaatatgatcaatctactgctgatcagagatcctctggagatggcattcaagtatcctcgaccgacgttgcctccatacatgactcccattgagcctcaggtcggtaagttctacaatagtcccgttgcgctaggatcgggagctggagctgtactaagtgttccaatagctgcgctaggtgcgaaactcaataca------------------------------------------
>HM443629__NPNP-EtaNP-Eta-1NP-Eta-1.1NP-Eta-1.1.1NP-Eta-1.1.1.2NP-Eta-1.1.1.2_OTU4
tgtacgcactacttattcatagtagtcgttgcagtcaactcaaccctgcttacaatcaacgcaggagactacatcttctacactgactgggcatggacttcatttgtcgtgttctcaatatcacagacattgatgttagtcgtaggtgcaacttactatctaacattcactggagttccaggaaccgcaacgtactacgcgcttattatgaccgtgtatacatggatcgcaaaaggcgcatggttcgc---actaggttacccatatgacttcattgttacaccagtttggttgccatcagcaatgttgcttgatctggcatactgggcaacaaagaagaacaagcactcactgatactattcggtggtgtactgtgtggaatgtcactgccattgttcaacatggtcaatctaattaccgtggctgatccattggagactgcattcaaatatccaagaccaactttgcctccatacatgactcctatagaaccccaagtgggcaaattctataacagtccagttgcactcggtgcaggcgcaggtgctgtattagcatgtaccttcgccgctctcggatgtaagctgaacaca------------------------------------------
>HM589775__NPNP-EtaNP-Eta-1NP-Eta-1.1NP-Eta-1.1.1NP-Eta-1.1.1.2NP-Eta-1.1.1.2_OTU1
tgtacgcactacttgtttatagtagtcgtagcagtcaactcaaccctgcttacaatcaacgcaggagactacatcttctacactgactgggcatggacttcgtatgtcgtgttctcaatatcacagacattgatgttagtggtaggtgcaacttactatcttacatttaccggagttccaggaaccgcaacatactacgcgctgattatgaccgtgtatacatggatcgcaaaaggcgcatggtttgc---tctaggttacccatatgacttcattgttacaccagtttggctaccatcagcaatgctgattgacttggcatactgggctacaaagaagaacaagcactcactgatcctattcggtggtgtattgtgtggaatgtcacttccattgttcaacatggtaaatctaatcaccgtggctgatccattggagactgctttcaaatatccaagaccaacattgcctccatacatgactccaatagaaccccaagtgggcaagttctataacagtccagttgcactcggtgcaggcgcaggcgctgtattatcagtaacctttgccgctctgggatgtaagctgaacaca------------------------------------------
>HM589795__NPNP-GammaNP-Gamma-2NP-Gamma-2.2NP-Gamma-2.2.3NP-Gamma-2.2.3_OTU1
tgtacacactacttgtttatagtagtagttgcagttaactctacactgttaacaattaatgcaggtgactacatcttctacactgactgggcttggacttcgtacacggtattctctatatcgcagacgttgatgcttgtagtaggtgcaacatattaccttacatttacaggcgttccaggtacagcaacgtactacgctcttatcatgacagtatatacatgggtagcaaagggtgcatggtttgc---actaggttatccatatgacttcattgtgaccccagtttggttaccatcagcaatgttgcttgatctagcctattgggcgacaaagaagaacaagcactcattgatactgtttggcggagtactagtaggaatgtcattaccattgttcaacatggtaaacctgataacagtcgcagatccactagagacagccttcaaatatccaagaccaacattaccaccatatatgacaccgatagaaccccaagtaggaaagttctataacagtccagttgcactgggcgctggtgctggtgcagtgttgtcagttacgtttgcagcattaggttgtaagcttaacact------------------------------------------
>HM589837__NPNP-GammaNP-Gamma-2NP-Gamma-2.2NP-Gamma-2.2.4NP-Gamma-2.2.4.1NP-Gamma-2.2.4.1_OTU7
tgtacacactacttgttcatagtagtagttgcagttaactcaacattgttaacaattaacgcaggtgactacatcttctacactgactgggcctggacatcatacacggtattctcaatatcacaaaccttgatgttagtagtaggtgctacttactatcttacatttacaggagttccaggtacagcaacgtattacgcgcttataatgacggtatacacgtgggtagcaaaaggtgcatggtttgc---actaggatatccatatgacttcattgtaactccagtttggttaccatcagcaatgctgttggacttggcttattgggctacaaagaagaacaagcacagcttgatactgtttggcggtgtactagtaggaatgtcattaccactgttcaacatggtaaacctgattacagtcgcagacccactagaaacggcattcaaatatccgagaccaacattgccaccatacatgacaccgattgaaccgcaggtaggtaaattctacaacagtccggttgcacttggtgcaggagctggtagtgtcttgtccgtaacgttcgcagcgttgggttgtaaacttaacact------------------------------------------
>HM589849__NSNS-AlphaNS-Alpha-3NS-Alpha-3.2NS-Alpha-3.2.1NS-Alpha-3.2.1.1NS-Alpha-3.2.1.1.1NS-Alpha-3.2.1.1.1.1NS-Alpha-3.2.1.1.1.1.Incertae_sedis.2NS-Alpha-3.2.1.1.1.1.Incertae_sedis.2_OTU2
acaacgcactacctattcatagtagtcgtcgctgtcaacagcacgctgctaaccatcaacgcaggagactacatcttctacacagactggatgtggacatccttcgtggtattctcggtctcacagtcgaccatgctcgctgtgggtgcgatatactacatgttgttcacaggcgttccgggcacggccacatactacgccacaatcatgaccatatacacatgggtcgcaaagggcgcatggtttgc---gctgggctacccatacgacttcatcgtggtgccagtgtggatcccgtcggctatgctgttggacctcacgtactgggcgacaagacgcaacaagcacgctgccatcatcattggcggtacgctggttggcctatccttcccgctgttcaacatggtcaacctgttgctcatcagggacccgcttgagatagccttcaagtatccgagaccgacgctgccagcgtacatgacgcccatagagccccaggtaggtaagttctacaactcgcctgtcgctctaggatctggagctggtgcagtgctaacggtgcccatcgctgcgttgggtgcgaagctaaacacg------------------------------------------
>HM589852__NPNP-AlphaNP-Alpha-2NP-Alpha-2.2NP-Alpha-2.2.2NP-Alpha-2.2.2_OTU1
tgtactcactacttgttcatagtagtagttgcagtaaactcaacattgttgacaattaacagtggagactatattttctatactgactgggcatggacatcatatgtcgtattttccatcgctaacactttgatggtttcagtcggtgcaacatactatctgttgtttactggtgttccaggaacggcaacgtattatggattgataatgcaggtctatacatgggtcgccaaaggcgcatggtttgc---tctgggttatccatatgacttcatagtgactccaatgtggattccatcatgtatgttgttggacttagcatattgggcaacaaaacgaaacaagcactctttgatattattcggaggtgtcttagttggaatgtcaatgccattgtttaacatggtaaacttgttgacagtagctgatccacttgaaacagcattcaagtatccacgaccaacattgccaccatacatgacgccaatagaaccgcaggtaggtaaattctacaacagtccagttgcactgggtgctggagttggttcagttttggctgttacgtttacggcattgggtgcaaaactcaataca------------------------------------------
>HM637851__NTNT-GammaNT-Gamma_OTU1
tgtactcactacttgtttattgtagtggttgcagtcaactctaccttgttgacaattaatgctggagactacatattctataccgactgggcgtggacatcctttgtggtattctcaatatcacaaacgctgatgttagcagttggtgcagcatactacctgacgttcactggagttccaggaacagcaacatactatgcactgataatgacagtgtatacgtggattgcaaagggagcatggtttgc---attaggatatccatatgacttcattactacaccagtatggattccgtcagcaatgttgatggatttggtttactgggcaacaaagagaaacaagcactccttgatcctaatgggtggtgtgctggttggattgtctctgccgttgtttaacatggtaaatctcttgttggtgcaagacccactagaggttgcgttcaaatatccaaggccaactttgcccccatacatgactccgatagaaccacaagtaggaaagttctataacagtccagttgccctaggtgcaggtgcaggtgctgtattgtcagttacgatgacagcattaggctgcaagctgactaca------------------------------------------
>HM637854__NPNP-EtaNP-Eta-1NP-Eta-1.2NP-Eta-1.2.1NP-Eta-1.2.1_OTU11
tgtactcactacttgttcatagtagtggttgcagtaaactctaccctgctaacaattaacgcaggagactacatcttctacactgactgggcctggacttcgtttgtaatattctcaatatcacaatcgttgatgttggtagttggcgcatgctactatctcacatttacgggagtcccaggaacagcaacgtattatgcgttgataatgaccgtctacacatgggtagcaaaaggtgcatggtttgc---actcggatacccatatgacttcattgtaacaccagtttggctaccgtcggcaatgttgcttgacttggcgtactgggcgacaaagaagaacaagcactcactgattctattcggtggtgtgatgtgtggaatgtcattgccgttgtttaacatggtcaacctcatcactgtggctgatccattagagactgcattcaaatatccaagaccaacgctcgctccatatatgacaccaatagaacctgcggtaggcaagttctataacagtccagtcgcattaggtgccggtgcaggtgctgtattatcagtaaccatggccgcgctaggatgtaagctgaacacg------------------------------------------
>HM754656__NSNS-BetaNS-Beta-1NS-Beta-1.1NS-Beta-1.1_OTU3
acaacgcattatctgttcatagttgtagtagctgttaacagcacgctgctgactattaatgcaggtgactacatattctacactgattgggcttggacttcattcgtcgtgttctctatatcccagtcaacgatgcttgttgtgggtgccatatattacatgttgtttacgggagtgccagggacagcaacttattatgccaccataatgacgatctatacatgggttgcaaaaggagcttggtttgc---tcttggatatccatacgactttattgcggtcccggtttggattccatctgcaatgttgctggatctgtcttactgggcaacaaggaggaacaaacatgctgctatactgataggaggaacattagttggactttcgctgccattgtttaacatgatcaacctcttgaccgtacgcgatccgctggaaagtgcatttaagtatcctagaccaacactgcctctgtacatgacaccgatcgaaccacaagtaggtaaattctataatagtccagtagccttaggagcaggcgcaggagccgtgctatctgtgcctatagctgctttgggagcaaaacttaatacg------------------------------------------
>HM754688__NSNS-DeltaNS-Delta-1NS-Delta-1.1NS-Delta-1.1.1NS-Delta-1.1.1_OTU3
actacacactatctattcatagttgtagttgctgtaaatagtacattattgacaatcaacgcaggagactacatcttctataccgattgggcgtggacatcattcgtagtattctcaatatcccaatcaaccatgcttgtagttggtgcaatctattacatgctgttcaccggcgtaccagggactgcaacatattacgcaacaatcatgactatctatacatgggttgcaaaaggagcttggtttgc---actaggatatccatatgacttcatcgtgacacctgtctggataccttcagcaatgctattagacttgacatattgggcaacaagaaggaataaacatgctgccattataattggcggaacattggttggactttcgctgccaatatttaatatgatcaatctactgctggtcagagatcctctcgagatggcattcaaatatcctcgtccaacattgcctccatatatgacaccaattgagcctcaggtcggtaagttctacaatagtcccgtggcgctaggatcgggagctggagctgtgctaagtgtgctgatagctgcacttggtgctaaactaaatact------------------------------------------
>HM754752__NSNS-DeltaNS-Delta-1NS-Delta-1_OTU7
gctacacactatctattcatagttgtagttgctgtaaatagtacattattgacaatcaacgcaggagactacatattctatactgattgggcgtggacttcattcgtggtattctcaatatcccaatcaacaatgcttgtagttggtgcaatctattacatgctattcaccggtgtaccagggactgcaacatattatgcaacaatcatgactatctatacatgggtggccaaaggagcttggtttgg---attaggatatccatatgacttcatcgcggtacctgtctggataccttcagcaatgctattagatttgacatattgggcaacaagaaggaataaacatgctgccattataattggcggaacattggttggactttcactgccaatatttaatatgatcaatctactgctgatcagagatcctctggagatggcattcaagtatcctcgtccgacattgcctccatacatgacgccaattgagcctcaggtcggaaagttctacaatagtcccgttgcgctaggatcgggagcaggagctgtactaagtgttccaatagccgcactaggtgcaaaactgaatacc------------------------------------------
>HM803692__NSNS-DeltaNS-Delta-1NS-Delta-1.1NS-Delta-1.1.2NS-Delta-1.1.2.1NS-Delta-1.1.2.1_OTU6
actacacactatctattcattgttgtagttgctgtaaatagtacctttttgacaatcaacgcaggagactacatattctacacagattgggcatggacatcatttgtagtattctcagtatcccagtcaacaatgcttgtagttggtgcaatctattacatgctattcaccggtgtaccagggactgcaacatattatgcaacaatcatgacaatctatacctgggtagccaaaggagcttggtttgc---actaggatatccatacgacttcgtggtaactccagtctggataccttcagcaatgctgttagatttgacatactgggcaacaagaaggaacaaacatgctgccattataattggcggaacattatttggactttcattgcccatattcaacatgataaatctactgctggtcagagatcctctagagatggcattcaagtatcctcgtccaacattgcctccatacatgacaccaattgagcctcacgtcggaaaattctacaatagtcccgtggcgcttggatccggggcggcagctgtacttagcgttccactcgctgcattgggcgcacaactaaataca------------------------------------------
>HM803694__NSNS-GammaNS-Gamma-1NS-Gamma-1.1NS-Gamma-1.1_OTU3
acaacgcactgtttgttcattgttgtagttgctgtaaacagtacacttctgactattaatgcaggcgactatattttctacactgattgggcttggacttcatttgtagtattttcaatttcgcaatctacgatgttagttgtgggagcaatatactacatgctctttactggagttcctggaacggctacatattatgctaccatcatgacaatttatacttgggttgcgaagggtgcagggtttgc---attaggatacccctataacttcatcgcattgccggtttggataccttcggcaatgttattggacttgacgtattgggcaacacgccgcaccaaacatgccgcattaattatcggaggagtactcgttggactgtcgctgccgttgttcaatatgataaaccttttgttgataaaggatcctctggaaatggcattcaaatatccaaaacctacccttcctccctatataactcccattgaacctcaggtaggaaagttctacaatagtcctgttgcgttaggttccggtgcaggagcggtgctgtgcgtgcctatggcagctttaggtgctaaattgaataca------------------------------------------
>HQ007666__NSNS-DeltaNS-Delta-1NS-Delta-1.2NS-Delta-1.2.1NS-Delta-1.2.1_OTU4
actacacactatctattcatagttgtagttgctgtaaatagtacattattgacgatcaacgcaggggactacatattctatactgattgggcgtggacctcattcgtagtattctcaatagcccaatcaactatgcttgtagttggtgcaatctattacatgctattcaccggtgtaccagggactgcaacatattatgcaacaatcatgactatctatacatgggtagccaaaggagcttggtttgg---actaggatatccatacgacttcgtcaccgtacctgtctggataccttcagcaatgctgttagatttgacatattgggcaacaagaaggaataaacatgctgccattataattggcggaacattggttggactttcattgccagcattcaatatgatcaatctactgctgatcgcagatcctctggagactgcattcaagtatcctcagccgacgttacctccatacatgactcccattgagcctcaggtcggtaagttctacaatagtcccgtagcgctaggatcgggagctggagctgtgctaagtgttccgatagctgcactgggtgcgaaactcaatact------------------------------------------
>HQ007740__NSNS-GammaNS-Gamma-2NS-Gamma-2.1NS-Gamma-2.1.2NS-Gamma-2.1.2.2NS-Gamma-2.1.2.2_OTU3
acaacgcactatctgttcatagtcgtagttgctgtaaatagtacattgctgacgatcaatgcgggagattacatattctacacggactgggcctggacatcatttgtagtattttctatctcacaatctactatgcttgtagtaggagcgatttactacatgcttttcacaggagttccaggaaccgcaacctattatgcaaccataatgacaatatacacctgggtggccaaaggtgcatggtttgc---tttaggatacccatatgacttcatagctgtccccgtatggataccctcggcgatgttgttagatctcacgtactgggccactagacgcaacaaacacgctgcaattatcattggtggaactttggtgggtttgtcgctgcctatgttcaacatgataaacttgcttttggtcagagatcctcttgagacggcatttaaatatccaagaccgacattgcctccatacatgactccgattgaacctcaggtcggaaagttctacaatagtcctgttgccttggggtcgggagcgggagctgtgctgagcgtgccgattgcggcattgggtgccaagctgaacacg------------------------------------------
>HQ007756__NSNS-DeltaNS-Delta-1NS-Delta-1.2NS-Delta-1.2.1NS-Delta-1.2.1_OTU2
actacacactatctattcatagttgtagttgctgtaaatagtaccttattgacaatcaacgcaggtgattacatcttctacactgattgggcgtggacatcattcgtagtgttctcaatatcccaatcaaccatgcttgtagttggtgcaatctattacatgctattcaccggagtaccagggactgcaacatattatgcaacaatcatgactatctatacatgggtagccaaaggagcttggtttgg---actaggatatccatacgacttcgtcaccgtacctgtctggataccctcagcaatgctgttagatttgacatattgggcaacaagaaggaataaacatgctgccattataattggcggaacattggttggactttcattgccagtattcaatatgatcaatctactgctgatcgcagatcctctggagactgcattcaagtatcctcggccgacgttacctccatacatgactcccattgagcctcaggtcggtaagttctacaatagtcccgtagcgctaggatcgggagcaggagctgtactaagtgttccaatagccgcgctaggtgcgaaactcaataca------------------------------------------
>HQ007857__NSNS-DeltaNS-Delta-1NS-Delta-1.1NS-Delta-1.1.3NS-Delta-1.1.3_OTU1
actacacactatctattcatagttgtagttgccgtaaatagtacattattgacaatcaacgcaggagactacatcttctataccgattgggcgtggacttcattcgtggtattctcaatatcccaatcaactatgcttgtagtaggtgcaatctattacatgctattcactggtgtaccagggactgcaacatattatgcaaccatcatgactatctatacatgggtagccaaaggagcttggtttgg---actaggatatccatacgacttcgttaccgtacctgtttggataccgtcagcaatgctgttagatttgacatattgggcaacaagaaggaataaacacgctgccattattattggcggaacgctggttggtctttcattgccaatattcaatatgatcaatctgttgttagtcagagatccactggagatggcattcaagtatcctcgtccaacattgcccccgtatatgacgccaattgagcctcaggtcggaaagttctacaatagtcccgtggcgctaggatcgggagctggagctgtgctaagtgttccgatagctgcactgggtgcgaaactcaatact------------------------------------------
>HQ007886__NSNS-DeltaNS-Delta-1NS-Delta-1.2NS-Delta-1.2.1NS-Delta-1.2.1_OTU1
actacacactatctattcatagttgtagttgctgtaaatagtaccttattgacaatcaacgcaggtgattacatcttctacactgattgggcgtggacatcattcgtagtgttctcaatatcccaatcaactatgcttgtagttggtgcaatctattacatgctattcaccggagtaccagggactgcaacatattatgcgacaatcatgactatctatacatgggtagccaaaggagcttgggttgc---actaggatatccatatgacttcatagtaacacccgtgtggataccttcagcaatgctgctagatttgacatattgggcaacaagaaggaataaacacgctgccattattattggcggaacattggttggactttcattgccagtattcaatatgatcaatctactgctgatcgcagatcctctggagactgcattcaagtatcctcggccgacgttacctccatacatgactcccattgagcctcaggtcggtaagttctacagtagtcccgtggcgctaggatcgggagctggagctgtgctaaatgttccgatagctgcactgggtgcgaaactcaatact------------------------------------------
>HQ168103__NPNP-GammaNP-Gamma-2NP-Gamma-2.2NP-Gamma-2.2.5NP-Gamma-2.2.5_OTU2
tgtactcactacttgttcatagtagtagttgcagttaactcaacactgttaacaattaacgcaggagactacattttctatactgactgggcttggacttcgttcacggtattttcaatatcgcaaacgttgatgcttgcagtaggtgcaacatattacctgacatttacaggtgttccaggaacagcgacgtattacgccctaattatgacagtatacacatggatagcaaaaggcgcatggtttgc---acttggttatccatatgacttcattgtaacaccaatttggttaccatcagcaatgttgcttgatttggcctattgggcgacaaagaagaacaagcactccttgatactgtttggcggtgtactggtaggaatgtctttaccactattcaacatggtaaacctgataacagtagcagacccactagaaacggcattcaaatatccaagaccaacattgccaccatacatgacaccaatagaacctcaagtaggtaaattctataacagtccagtagcactgggtgctggtgcaggtgcagtcttgtcgtgtacatttacagcactgggttgtaaactaaacact------------------------------------------
>HQ202369__NSNS-AlphaNS-Alpha-3NS-Alpha-3.2NS-Alpha-3.2.3NS-Alpha-3.2.3.1NS-Alpha-3.2.3.1.5NS-Alpha-3.2.3.1.5_OTU2
acaacgcactatttgttcatagtagtggttgctgtcaacagcacactgctaaccatcaacgcaggagactatatcttctacacagactggatgtggacctccttcgtagtgttctcggtctcgcagtcgacgatgcttgctgtgggcgcgatatactacatgctcttcacaggagtaccagggacggccacatactacgccacaatcatgacaatctacacatgggttgcaaagggtgcatggtttgc---actgggctatccgtacgacttcattgtggttccggtttggataccttcagcaatgctgttggatctcacatactgggctacaaggcggaacaagcacgctgcaatactcatcggcggatcgctggttggcctatcgttcccgctgttcaacatggtcaacctgctgctcgtaagggacccgcttgaggtggcattcaagtatcctagaccgacactgcctgcgtacatgactccgatcgagcctcaggtaggcaagttctacaacagtcctgtagccttgggctcaggagcaggagcggtgctgacagtgccgatcgctgcgctaggtgcgaagcttaacacg------------------------------------------
>HQ202385__NSNS-AlphaNS-Alpha-3NS-Alpha-3.2NS-Alpha-3.2.3NS-Alpha-3.2.3.1NS-Alpha-3.2.3.1.7NS-Alpha-3.2.3.1.7_OTU5
acaacgcactatttgttcatagtagtggtcgctgtaaacagcacgctgctaaccatcaacgcaggagactatatcttctacacagactggatgtggacctccttcgtagtattctccgtctcgcaatcgacgatgcttgcggtaggcgcgatatactacatgctcttcacaggagtacctggaacggccacatactacgccacaatcatgacaatctacacatgggtcgcaaagggtgcatggttcgc---actgggctatccgtacgacttcattgtggttccgatttggatcccatcagcaatgctgttggatctcacatattgggctacaaggcggaacaagcacgctgcaatcatcattggtggaacactggttggcctatcattcccgctgttcaacatggtcaatctgctgctagtcagggatccactcgaagtggcattcaagtatcctagaccgacactgcctgcgtacatgactccaatcgagcctcaggtaggtaagttctacaacagtcctgtagccttaggctcgggagcaagcgcggtgctgacagtgccgatcgctgcattaggtgcgaagcttaacacg------------------------------------------
>HQ202397__NSNS-EpsilonNS-Epsilon-2NS-Epsilon-2.1NS-Epsilon-2.1_OTU5
acaacgcactatctattcatagtggtagttgctgttaacagtacattattaacaatcaatgcgggtgactatatcttctataccgattgggcttggacttcatttgtcgtgttttctatttcacaatctactatgcttgtggtaggagcgatttattatatgctcttcaccggagttccaggtacagctacatactatgctacaattatgactatatacacatgggttgcgaaaggtgcatggttcgc---tttgggatatccatacgacttcatagtaacaccagtttggattccttcagcaatgctattagacctcacatattgggcaacaagaagaaacaaacatgctgcaattctaattggtggaacactagtaggaatgtctcttccagtatttaatatgataaacctcttgctggtgaaggatccgttagaaatggcattcaaatatcctaggcccacgttgcctccgtatatgacaccaattgaaccccaggtcggtaagttctataatagtccggtggctttaggtgctggagccggtgcggtactcagtgtcccgatagcggcattaggtgctaaactaaatact------------------------------------------
>HQ202403__NSNS-BetaNS-Beta-1NS-Beta-1_OTU3
acaacgcattatctgttcatagttgtcgtggctgttaacagcacgctgctgactattaatgcaggagactacatattctacactgattgggcttggacttcattcgtcgtgttctctatatcgcagtcaacgatgcttgttgtgggtgccatctattacatgttgtttacgggagtgccagggacagcgacctactatgccaccataatgacgatttatacatgggttgcgaaaggggcatggtttgc---gcttggatatccatacgacttcattacggtaccggtgtggatcccatctgcaatgctgctggacctgtcttactgggcaacaagaagaaacaagcacgcggcgatcctaataggaggatcattggttggactctcactgccattgtttaacatgatcaacctattgaccatacgcgatccgcttgaaatggcattcaagtatcctaggccaacactgcctccatacatgacaccaatcgaaccacaggtcggtaaattctataatagtccagtagccttaggagctggcgcgggagccgtgctagctgcgccaatagcagctttgggcgcaaaactcaatacg------------------------------------------
>HQ202413__NSNS-AlphaNS-Alpha-3NS-Alpha-3.2NS-Alpha-3.2.1NS-Alpha-3.2.1.1NS-Alpha-3.2.1.1.1NS-Alpha-3.2.1.1.1.1NS-Alpha-3.2.1.1.1.1.Incertae_sedis.1NS-Alpha-3.2.1.1.1.1.Incertae_sedis.1_OTU1
acaacgcactacctgttcatagtggtcgttgctgtcaacagcacgctactgaccatcaacgcaggtgactacatcttctacacagactggatgtggacatccttcgtagtattctctgtctcgcagtcgacgatgctcgctgtgggcgcagtatactacatgttgttcacaggcgtaccaggcacagccacatactatgcaaccatcatgaccatctacacatgggttgcaaagggtgcgtggtttgc---acttggctacccctacgacttcatcgtcgtgccggtgtggataccatctgcaatgttgttggaccttacgtactgggctacaagacgcaacaagcacgctgccataatcattggcggaacgctggttggcctatccttcccgctgttcaacatggtcaacctgttgctggtcagggacccgcttgaagtcgcattcaagtatcctagaccgactctgcctgcgtacatgacgccaattgaacctcaggtaggcaagttctacaactcgcctgtcgcgctaggttctggcgctggtgcagtgctaacggtgcccatgacggcgttgggtgcgaaactaaacacg------------------------------------------
>HQ202428__NSNS-AlphaNS-Alpha-3NS-Alpha-3.2NS-Alpha-3.2.3NS-Alpha-3.2.3.1NS-Alpha-3.2.3.1.4NS-Alpha-3.2.3.1.4.2NS-Alpha-3.2.3.1.4.2_OTU3
acaacgcactatttgttcatagtagtggttgctgtcaacagcacgctgctaaccatcaacgcaggagactatatcttctacacagactggatgtggacctccttcgtagtattctcggtctcgcagtcgacgatgcttgcggtaggcgcgatatactacatgctcttcacaggagtacccgggacggccacatactacgccacaatcatgacaatctacacatgggtcgcaaagggtgcatggttcgc---actgggctatccgtacgacttcattgtagttcctgtctggataccttcagcaatgctgttggatctcacatactgggctacaaggcggaacaagcacgctgcaatcatcatcggtggaacactggttggactatcgttcccgctgttcaacatggtcaacctgttgctcgtgagagatccattggaggtggcattcaagtatcctagaccgacactgcctgcgtatatgactccgatcgagccccaggtaggcaagttctacaacagtcctgtagccttgggctcaggagcaggagcggtgctgacagtgccgatcgctgcgttgggtgcgaagcttaacacg------------------------------------------
>HQ215919__NTNT-AlphaNT-Alpha-1NT-Alpha-1.1NT-Alpha-1.1.1NT-Alpha-1.1.1_OTU4
tgtactcactacttattcatagtagtggtagcagtcaactcgaccttgttgacaatcaacgcaggagactacatattctacaccgactggatgtggacatcatatgtgatattcactttatcacaatcattgatgctcgcagtaggtgcagcatactacctaacgttcactggtgtaccaggaacagcaacctactatgcactgataatgacagtgtatacttggattgcaaaaggtgcgtggttctc---cctaggatatccgtatagcttcatcgttgtaccaatgtggattccatctgcaatattgatggacttggtatattgggcaacaaagagaaacaaacactctttgatactcatgggcggtgtgttatgtggaatgtcaatgtcgatgttcaacatgatcaacctattgacaatagatgatcctctagagactgctttcaaatacccaagaactacattgcctccatacatgacacccatagaacctcaagtaggaaagttctatgatagtccagtagcactgggtgctggtgctagtgcagttttgacggttacaatgactgcattaggctgcaaacttacaact------------------------------------------
>HQ215923__NTNT-AlphaNT-Alpha-1NT-Alpha-1.1NT-Alpha-1.1.2NT-Alpha-1.1.2.Incertae_sedisNT-Alpha-1.1.2.Incertae_sedis_OTU2
tgtactcactacttattcatagtagtggtggcagtcaactcgaccttgttgacaatcaacgcaggagactacatattctacactgactggatgtggacatcttatgtgatatttacactatcacaatcattgatgctcgcagtcggtgcagcatattaccttacgttcactggggtaccaggaacggcaacctactatgcacttatcatgacagtgtatacttggattgcaaaaggtgcgtggttctc---gctgggatatccgtatagcttcatcgtagtaccaatgtggattccatcggcgatactgatggatttggcatattgggccacaaagagaaacaagcactctttgatactaatcggtggtgtgctatgtggaatgtctatgtcgatgttcaacatgatcaacctgttgacaatagatgatcctcttgagactgccttcaaatatccaagaacaacattgcctccatacatgacaccaatagaaccccaagtaggaaagttctatgatagtccggtagcattgggtgcaggtgctggtgcagttttgacggtaacaatgactgcattaggctgcaaacttacaaca------------------------------------------
>HQ215926__NSNS-AlphaNS-Alpha-1NS-Alpha-1_OTU1
acaacgcactatcttttcattgtcgttgttgccgtcaacagtaccttgctgaccatcaatgcaggagattacatcttctacactgactgggcatggacctcattcgtcgtattctcaatcggtcagtccacgatgcttgcagtgggagcaatatactacatgctctttactggagttcctggaactgcaacatactatgcaaccattatgaccatctatacttgggtggcaaagggagcatggtttgc---gctgggatacccgtatgacttcgttgtcactccagtctggattccatcagcaatgctgttagacctcacgtactgggcaacaaggcgaaacaagcacgcagccattattataggcggaaccctagttggactttcattcccgttgttcaacatggtcaatctgctactcgttcgagatcctctcgaagtcgccttcaagtatccaaggccgacgctaccagcatacatgaccccgattgagccccaggtgggtaaattctacaatagtcctgttgccttagggtcaggtgcaggagcagtgctgacagtgcctatagctgcgttaggtgcgaagcttaacacg------------------------------------------
>HQ221890__NSNS-DeltaNS-Delta-1NS-Delta-1.2NS-Delta-1.2.1NS-Delta-1.2.1_OTU5
actacacactatctattcatagttgtagttgccgtaaatagtacattattgacaatcaacgcaggagactacatcttctataccgattgggcgtggacttcattcgtggtattctcaatatcccaatcaactatgcttgtagtaggtgcaatctattacatgctattcactggtgtaccagggactgcaacatattatgcaaccatcatgactatctatacatgggtagccaaaggagcttggtttgg---actaggatatccatacgacttcgttaccgtacctgtttggataccttcagcaatgctgttagatttgacatattgggcaacaaggaggaataaacatgctgccattataattggcggaacattggttggactttcattgccagtattcaacatgatcaatctactgctgatcgcagatcctctggagacggcattcaagtatcctcgaccgacgttgcctccatacatgactcccattgagcctcaggtcggtaagttctacaatagtcccgtagcgttaggatcgggagctggagctgtactaagtgttccaatagctgcgctaggtgcgaaactcaataca------------------------------------------
>HQ233248__NSNS-GammaNS-Gamma-2NS-Gamma-2.3NS-Gamma-2.3.2NS-Gamma-2.3.2.2NS-Gamma-2.3.2.2_OTU7
acaacccactatctgttcattgttgtagttgctgttaatagcacgctgctgaccattaatgcaggggactacatcttctacaccgactgggcttacagctcctttgtagtattttcgatttcacaatcgactatgcttgctgtaggagctgtctattacctgctgttcacaggagttccgggaacagccacgtattacgcaaccataatgactatctatacatgggttgcaaagggtgcgtggtttgc---actaggctacccatatgacttcgttgcggtaccggtatggataccttcagccatgttgttggaccttacttactgggctacacggcggaataagcacatgctaatactcgttggcggcaccttggttggcctgtcacttccgttattcaacatgatcaacctactgctggtacgagatccattgcaaatagcattccagtatccgagaccaacattgccaccgtacatgaccccaattgaacctcaggtcggaaagttctataacagtcccgtcgcgttgggttcgggagcttcagcagtgttaactgtgcctatagcagcattaggtgctaaactaaatacg------------------------------------------
>HQ316986__NSNS-EpsilonNS-Epsilon-2NS-Epsilon-2.2NS-Epsilon-2.2_OTU6
acaacgcactatctattcatagtagtcgttgctgttaacagtacattattaactatcaatgctggtgactatatcttctatactgattgggcttggacttcatttgtagtattttcaatttcgcagtctactatgcttgtggtaggagctatttattatatgctcttcacaggagttccaggtacagctacatactatgcaacaattatgacgatatacacatgggttgcaaaaggtgcatggtttgc---tttaggatatccatatgactttgtagtagtacccgtttggataccttctgcaatgctattagacctgtcatattgggctacgagaaggaacaaacatgcagccattctaataggtggaacactagttggaatgtcgctacccgtattcaatatgataaacctgttgctagtaaaggatccgctagagatggcatttaaatatcctaggccaacacttcctccgtatatgacacctatagaaccccaggtcggtaagttttacaatagtcctgtagctttgggtgcaggagccggggcggtattaagtgtgccaatagcggcactaggcgctaagttaaacact------------------------------------------
>HQ317670__NSNS-AlphaNS-Alpha-3NS-Alpha-3.1NS-Alpha-3.1.1NS-Alpha-3.1.1.1NS-Alpha-3.1.1.1_OTU2
acaacgcactacctgttcatagtggtggttgctgtcaacagcacgctgctaactatcaacgcaggggactatatcttctacacagactgggcgtggacatcatttgtcgtattttcgatctctcaatctacaatgctcgcggtgggagcgatatactacatgctgttcacgggagttccaggaactgccacatattatgccacaattatgaccatctacacttgggtcgccaagggtgcatggttcgc---attaggctatccctatgacttcatcacagtacctatatggataccatcggcgatgcttttagacctaacatactgggctacgagaaggaacaaacatgctgctataatcataggagggacactggttggcctgtcaattccgttgttcaacatggtcaacctactgctcataagggatccacttgaagtagcattcaagtatcctaggcctacgctgccagcatatatgacccctatcgagcctcaggtcggtaagttctacaacagtcctgtagctttgggttcaggcgcaggagcagtgctgacggttccgatagctgcgttaggtgcaaagctcaacacg------------------------------------------
>HQ340356__NTNT-AlphaNT-Alpha-1NT-Alpha-1.1NT-Alpha-1.1.1NT-Alpha-1.1.1.1NT-Alpha-1.1.1.1.3NT-Alpha-1.1.1.1.3.2NT-Alpha-1.1.1.1.3.2.2NT-Alpha-1.1.1.1.3.2.2_OTU1
tgtactcactacttattcatagtagtggtagcagtcaactcgaccctgttgacaatcaacgcaggagactacatattctacactgattgggcgtggacatcttatgtgatatttactctatcacaatcattgatgctcgctgtcggtgcagcatactaccttacgttcactggtgttccaggaacggcaacctattatgcactaattatgacggtgtatacttggattgcaaaaggtgcgtggttctc---cttaggatatccatacagcttcatcgttgtaccaatttggattccatctgcaatattgatggatttagcatattgggcaacaaagagaaacaaacactctttgatccttataggcggtgtgctttgtggcatgtcaatgtcgttgttcaacatgatcaatctaatcacaatagatgatcctcttgagactgctttcaaatacccgagaaccacattgcctccatacatgacaccaatagaaccccaagtaggaaagttctatgatagtccggtcgctttaggtgcaggcgctggtgcagttttgacagtaacaatgactgcattgggttgcaaactaacaaca------------------------------------------
>HQ340364__NSNS-GammaNS-Gamma-2NS-Gamma-2.3NS-Gamma-2.3.2NS-Gamma-2.3.2.3NS-Gamma-2.3.2.3_OTU3
acaacccactatctgttcattgttgtagttgctgtcaatagcacgctgctgacaattaatgcaggagactacatattctacaccgactgggcttggacatcctttgtaatattttcgatttcacaatcgactatgcttgcagtaggagctgtctattacttgctcttcacaggagttccaggaacagccacgtattacgcaaccattatgactatctatacatgggttgcaaagggtgcgtggtttgc---attaggatacccatatgacttcgttgcggtgccggtatggataccttcagccatgctgttagaccttacgtactgggctacgcggcggaataagcatatgctaatactcgtcggcggcacgttggttggtctatcacttccgttattcaatatgatcaacctgctgttagtgcgagatccattggaagtcgcattcaagtatcctagacctacattgcctccttatatgacgccaattgaacctcaggtcggaaagttctataacagtcccgtagccttgggagctggcgcttcagcagtgttaactgtgcccatagcagcattaggtgctaagctcaatacg------------------------------------------
>HQ340417__NSNS-GammaNS-Gamma-2NS-Gamma-2.3NS-Gamma-2.3.2NS-Gamma-2.3.2_OTU1
acaacccactatctgttcattgttgtagttgctgtcaatagcacgctgctgacaattaacgcaggagactacatattctacaccgactgggcttggacatcctttgtaatattttcgatttcacaatcgactatgcttgcagtaggagctgtctattacttgctattcacaggagttccaggaacagccacgtattacgcaaccattatgactatctatacatgggttgcaaagggtgcgtggtttgc---attaggatacccatatgacttcgttgcggtgccggtatggataccttcagccatgttgttagaccttacgtactgggctacgcggcggaataagcacatgctaatactcgtcggcggcacattagttggtctatcacttccgttattcaacatgatcaacctgctgttagtacgagatccattggaagtagcattcaagtatcctagacccacattgccaccttatatgacgccaattgagcctcaggtcggaaagttctataacagtcccgtagcgttgggttcgggggcttctgcagtgttaactgtgcctatagcagcattgggtgctaaattgaatacg------------------------------------------
>HQ401411__NSNS-AlphaNS-Alpha-3NS-Alpha-3.2NS-Alpha-3.2.3NS-Alpha-3.2.3_OTU1
acaacgcactatttgttcatagtagtggttgctgtcaacagcacgctgctaaccatcaacgcaggagactatattttctacacagactggatgtggacctccttcgtagtattctcggtctcgcagtcgacgatgcttgctgtgggtgcgatatactacatgctcttcacaggagtacctggaaccgccacatactacgccacaatcatgacaatctacacatgggtcgcaaagggtgcatggtttgc---actgggctatccgtacgacttcattgtggtgccggtttggataccttcagcaatgctgttggatctctcctactgggctacaaggcggaacaagcacgctgcaatactcatcggcggatcactggttggcctatcgttcccgctgttcaacatggtcaacctgctgctcgtcagagacccattggagacggcattcaagtatcctagaccgacactgccagcgtacatgactccgatcgaacctcaggtaggcaagttctacaacagtcctgtcgccttgggttcaggtgcaggagcggtgctgacagttccgattgctgcgttgggcgcaaaacttaacacg------------------------------------------
>HQ455773__NPNP-GammaNP-Gamma-2NP-Gamma-2.1NP-Gamma-2.1_OTU2
tgtacacactacttattcatagtagtagttgcagttaactcaacactgttaacaattaatgcaggagactacatcttctacactgactgggcttggacttcgtacacggtattctcaatatcgcaaacgttgatgcttgtagtaggtgcaacatattacctaacatttacaggtgttccaggtacagcaacgtactacgctctaattatgacagtatacacgtgggtagcaaaaggtgcatggtttgc---actcggatatccatatgacttcattgtaactccagtttggttaccatcagcaatgctgttggacttagtctactgggcaacaaagaagaacaagcactccttgatactgtttggcggcgtactggtaggaatgtctttaccattgttcaacatggtaaacctgataacagtagcagacccacttgaaacggcattcaaatatccaagaccaacattgccaccatacatgacaccgatagaaccccaagttggtaagttctataacagcccagtggctctaggtgcaggtgcaggtgcagtattggcatgtacgtttgcagcattaggttgtaaactaaacact------------------------------------------
>HQ538544__NSNS-AlphaNS-Alpha-3NS-Alpha-3.2NS-Alpha-3.2.3NS-Alpha-3.2.3.1NS-Alpha-3.2.3.1.7NS-Alpha-3.2.3.1.7_OTU2
acaacgcactatttgttcatagtagtggttgctgtcaacagcacgctgctaaccatcaacgcaggagactatatcttctacacagactggatgtggacctccttcgtagtattctcggtctcgcaatcgactatgcttgcggtaggcgcgatatactacatgctcttcaccggagtacctggaacggccacatactacgctacaatcatgacaatctacacatgggtcgcaaagggtgcatggttcgc---actgggctatccgtacgactttattgtggttccgatttggataccttcagcaatgctgttggatctcacatattgggctacaagacggaacaagcacgctgcaatcatcattggtggaacactgattggcctatcgttcccgctgttcaacatggtcaatctgctgctcatcagagatccgctggagacggcattcaagtatcctagaccgacactgcctgcgtacatgactccaatcgagcctcaggtaggtaagttctacaacagtcctgtagccttgggctcaggagcaggagcggtgctgacagtgccgatcgctgcgttgggtgcgaagcttaacacg------------------------------------------
>HQ538545__NSNS-DeltaNS-Delta-1NS-Delta-1.1NS-Delta-1.1.2NS-Delta-1.1.2.1NS-Delta-1.1.2.1_OTU8
actacacactacctgttcatagttgtcgttgctgtcaacagcacgctgctgaccatcaacgcaggagattacatcttctatactgattggatgtggacatcctttgtggtattctcaatatcccaatcaaccatgcttgctgttggagcgatatattacatgctattcaccggtgtaccagggactgccacatattacgcaacaatcatgactatctatacatgggtagccaaaggagcttggtttgc---acttggatatccatacgacttcatcgtgactccggtttggataccttcagcaatgctgttggatttgacatattgggcaacaagaaggaataaacatgctgccattatcattggcggaacattggttggactttccttaccaatattcaacatgataaatctgctgctggtcagagaccctctagagatggccttcaagtatcctagaccaacattgcctccatacatgacaccaattgagcctcaggtcggtaagttctacaatactcccgtggctctaggatccggagctggagctgtgctgaccgtgcctatagctgcattgggcgcaaagctaaatact------------------------------------------
>HQ538557__NSNS-AlphaNS-Alpha-3NS-Alpha-3.2NS-Alpha-3.2.1NS-Alpha-3.2.1.1NS-Alpha-3.2.1.1.1NS-Alpha-3.2.1.1.1.1NS-Alpha-3.2.1.1.1.1.2NS-Alpha-3.2.1.1.1.1.2_OTU3
acaacgcactacctattcatagtagtcgttgctgtcaacagcacgctgctaaccatcaacgcaggagactacatcttctacacagactggatgtggacatccttcgtggtattctcgatctcacagtcgactatgcttgctgtgggtgcgatatactacatgttgttcacaggcgtcccgggcacggccacatactacgccacgattatgactatctacacatgggttgcaaagggcgcatggtttgc---gctgggctatccatacgacttcgtcgtggttccagtgtggattccgtcggcaatgctgttggacctcacgtattgggcgactagacgcaacaagcacgctgccatcatcattggcggtacgctggttggcctttccttcccgctgttcaacatggtcaacctgttgctcgtaagagacccgcttgaagtagccttcaagtatccgaggccgactctaccagcatacatgacgcctatagagcctcaggtaggtaagttttacaactcgcctgtcgctctaggatctggagctggtgcagtgctaacagtgcccatcgctgcgttgggtgcaaaacttaacacg------------------------------------------
>HQ538558__NSNS-BetaNS-Beta-1NS-Beta-1_OTU2
acaacgcattatctgttcatagttgtcgtagctgtaaacagtacgctgctgactattaatgcaggagactacatattctacactgattgggcttggacttcattcgtcgtgttctccatatcgcagtcaacaatgcttgttgtgggtgccatctattacatgttgtttacgggggtgccaggaacagcgacctattatgctaccatcatgacgatttatacatgggttgcaaaaggagcttggtttgc---gcttggatatccgtatgacttcatcgcggtaccggtgtggattccatctgcaatgttgctggacctgtcttactgggcaacaagaaggaacaaacacgcggcgatactgataggaggaacactagttggactttcgctgccattgtttaacatgatcaacctactgactataagagatccgctagaaatggcctttaagtatcctagaccaacgctgcctccttacatgacacctatagagccacaagtcggtaaattctataacagtccagtagccttgggagctggcgcaggtgctgtactagctgtacctatagcagctttgggtgcaaaacttaacaca------------------------------------------
>HQ645846__NPNP-EtaNP-Eta-1NP-Eta-1.1NP-Eta-1.1.1NP-Eta-1.1.1.2NP-Eta-1.1.1.2_OTU5
tgtacgcactacttattcatagtagtcgttgcagtcaactcaacgctgcttacaatcaacgcaggagactacatcttctacactgactgggcatggacttcatttgtcgtgttctcaatatcacagtcattgatgttagttgtaggtgcaatttactatataacattcacgggagttccaggaacagcaacgtactacgccattattatgaccgtgtatacatggatcgcaaaaggcgcatggttcgc---actaggttacccatatgacttcattgttacaccagtttggttgccatcagcaatgttgcttgatctggcatactgggcaacaaagaagaacaagcactcactgatactcttcggtggtgtactgggtggaatgtcactgccattggtcaacatggtcaatctaattaccgtggctgatccattggaaactgcattcaaatatcccaaaccaactttgcctccctacatgactcccatacaaccccaagtgggcaaattctataacaatccaattgcactcagtgcaagcgcaggtgctgtattaacatgtaccttcaccgctctcggatgtaagctgaacaca------------------------------------------
>HQ678190__NSNS-GammaNS-Gamma-2NS-Gamma-2.1NS-Gamma-2.1.1NS-Gamma-2.1.1_OTU3
acaactcactacctattcatagtcgtcgtcgctgtaaatagtacattgctgacgatcaacgcgggagattacatattctacacagactgggcctggacatcatttgtagtattttccatctcacaatccactatgcttgttgttggagcgatttactacatgctcttcacaggagttccaggaactgcaacctactatgcaaccatcatgacaatctatacgtgggttgccaagggcgcatggtttgc---attaggatacccatatgacttcatagcgacgcctgtatggataccctctgcaatgttattagacctcacatactgggcgactagacgcaacaaacacgctgcaattatcattggcggaacactggtaggtttgtcacttcctctgttcaacatgattaacttgcttctagtgcgagatccacttgagatggcgttcaagtatcctagaccgaccttgcctccgtatatgacaccaattgaacctcaggtcggaaaattctacaatagtccggttgccttagggtcgggagctggagcagtgctaagtgtgcctattgcggcattgggtgccaaactcaacacg------------------------------------------
>HQ875188__NSNS-AlphaNS-Alpha-3NS-Alpha-3.1NS-Alpha-3.1.1NS-Alpha-3.1.1.Incertae_sedisNS-Alpha-3.1.1.Incertae_sedis_OTU1
acaacgcactacttgttcatagtggtggttgctgtcaacagcacgctgctaactatcaacgcaggagactatatcttctacacagactgggcgtggacatcatttgtcgtattttcgatctctcaatctacaatgcttgcagtgggagcgatatactatatgctgttcacaggagttccaggaactgccacatattatgctacaatcatgaccatctacacttgggtcgccaagggtgcatggtttgc---attgggctatccttatgacttcattgtagtacctgtgtggataccatcggcaatgctgttggacctaacatattgggctactagaaggaacaaacacgctgctataatcataggcggaacgctggttggcctgtcattaccgctgttcaacatggtcaacctgctgctcataagggatccacttgaagtggcattcaagtacccgagacctacactgccatcgtatatgactcctatcgaacctcaggtcggtaagttctacaatagtcctgtggccttgggagcaggcgcgggagccgtgctgactgttccaatagctgcgttaggtgcgaagctcaacacg------------------------------------------
>HQ877763__NPNP-ThetaNP-Theta-4NP-Theta-4.1NP-Theta-4.1.Incertae_sedisNP-Theta-4.1.Incertae_sedis_OTU2
tgcacgcactacctcttcatagtggtagttgccgtcaactccacactgctgactatcaatgcgggagactacatcttctacactgattgggcgtggacgtcgttcgtggtattctcgatatcgcagacgctcatgctcgtcgtcggcgcggcctactacctgacattcaccggagtgccggggaccgcgacgtactatgcgctgataatgacagtctacacgtggatagcaaagggggcatggtttgc---cctgggctacccctacgacttcatcgtcacgccggtctggcttccttcggcaatgctgatggacctggcctactgggcgacaaagaagaacaagcactcgctgatactgtttggtggtgtgttggcaggaatgtcgttgccgctgttcaacatggtgaacctgataacagtggccgacccgctggagaccgcgttcaagtacccgcgacccacgcttcccccctacatgacgccaatagaaccgcaggtgggcaagttctacaatagccccgtcgccctgggcgccggggcaggggcagtgctgtccgtgactatgtgcgcgttgggctgcaagctcaacacg------------------------------------------
>HQ888802__NSNS-DeltaNS-Delta-1NS-Delta-1.1NS-Delta-1.1.2NS-Delta-1.1.2.1NS-Delta-1.1.2.1_OTU14
actacacactatctattcctagttgtacttgctggaaattgtacattattgacaatcaacgcaagagactacatattctatacatattgggcatggacatcatttgttgtattctcagtatcccaatcaacaatgcttgtagttggagcaatctattacatgctattcaccggtgtaccagggactgcaacatattatgcaacaatcatgactatctatacatgggtagccaagggagcttgggttgc---actaggatatccatactacttcattgaaactcccgtttggataccttcaacaatgctgctagatttgacatattgggcaacaagaaggaataaacatgctgccatcgtaattggcggaacattggtaggactttcattaccaatattcaacatgataaatctgctgctggtcatagaccctctagagatggcattcaagtatcctcgtccaacattgcctccatacatgacacctattgagcctcatgtcggtaagttctacaatattcccgtggcgctaggatccggggcgggagctgtactgagcgttccgatcgctgcattgggcgctcaactaaatacc------------------------------------------
>HQ888875__NPNP-DeltaNP-Delta-1NP-Delta-1.Incertae_sedis.1NP-Delta-1.Incertae_sedis.1_OTU1
tgtactcactacttattcatagtagtggtagcagtcaattctactctgctcacaattaacgcaggtgattatatcttctacacagattgggcttggacatcttttgtagtattttctatctcacaaactttgatgctttgtgtaggtgcaacatattacctaacatttacaggagttccaggtaccgcaacatactacgcattaatcatgacagtgtatacgtgggtagcaaaaggtgcatggtttgc---actaggatatccatatgactttattgtaacaccagtgtggattccatcggcaattctattggacttggcatattgggcgacaaagaagaacaagcactctctgatactgtttggcggagtactgtgtggaatgtcgttgccattgtttaacatggtaaacctgattacagtagcggatccattggagactgcattcaagtatccaagacctacgttgccaccatatatgacaccgatagaaccccaagtagggaagttctataacagcccagttgcgcttggcgcaggagctggtgcagtgttgtctgtaacgtttacggcgttgggatgtaaactgactacg------------------------------------------
>HQ888892__NTNT-BetaNT-Beta_OTU3
tgtactcactacttattcatagtagtggttgcagtcaactctacattgttgacaattaacgctggagactacatattctatacagactgggcatggacatcatttgtggtattctcattatcacagacactcatgctaatagtcggtgctgcctatcaccttacgtttactggggttccaggaacagcaacatattatgcactgataatgacggtgtatacttgggttgcaaaggtagcgtggatttc---actaggatatccgtatgacttcattgtaacaccagtttggataccatcagcaatgctgctggatcttgtttactgggcaacaaagaagaacaaacactctctcattctaatgggcggtgcgttagttggaatgtctctgccattgtttaacatgattaatctaatgctggtagcagacccgctagagactgcattcaaatatccaagaccaacattgcctccatacatgacgccaatagaacctcaagtaggaaagttctataacagtcctgtagcactgggcgcaggtgccggtgcggtactagctccaacgatggcagcgctaggatgtaagctgacaacg------------------------------------------
>HQ888920__NPNP-DeltaNP-Delta-2NP-Delta-2.2NP-Delta-2.2.1NP-Delta-2.2.1_OTU2
tgtactcactatttattcattatagtggtcgcagtcaactcaactctgctgacaattaatgcaggtgactatatcttttacacagattgggcatggacatcatttgtagtgttttcaatatcacaaacattgatgctaacggttggagcttgttattatctaacatttacaggagttccaggtaccgcaacgtactatggcctaattatgacagtttacacatgggtagcaaaaggtgcatggttttc---acttggatatccatatgactttatcgtaaccccagtgtggattccatccgcaatgttgttggatttggcatattgggcaacaaagaagaacaagcactcgctgatactgtttggcggagtattggtcggaatgtcattaccactgttcaacatggtaaatctcattacagttgcagatccactggaaactgcattcaagtatccaagaccaacgttacctccatacatgacgccgatagaaccgcaggtcggaaagttctataacagtccggtcgcgcttggagcaggtgctggtgctgtcttgtcagttacgtttgccgcgttaggttgtaaactgactacg------------------------------------------
>HQ896041__NTNT-AlphaNT-Alpha-1NT-Alpha-1.1NT-Alpha-1.1.2NT-Alpha-1.1.2.2NT-Alpha-1.1.2.2_OTU1
tgtactcactacttattcatagtagtggtagcagtaaactcgaccttactgacaatcaacacgggagactatgagttctatactgattgggcatggacatcatttgtcatattcaccatagggcaatcaatgatgctcatagttggtgcatcatattaccttacgttcactggcgtgccaggaacagcaacctactatgcactgataatgacagtctatacatggattgcaaaaggtgcgtggtactc---cttaggatatccgtacagcttcatagttccaccaatatggataccatctgcaatactgatggatctggcgtattgggcaaccaagagaaacaagcacatgcttatcttggttggaggcgtgttggctggaatgtcaatggcgatgtttaacatggttaatctattaacaatagatgatccattagagactgcattcaagtatccaaggactacattgcctccatacatgactcctgtagaaccccaagtcgggaaattctatgatagtcctgtagcgttaggtgcgggtgccgccgcagttttggctccaactatggctgcattaggctgcaaattaacaacc------------------------------------------
>HQ896052__NTNT-AlphaNT-Alpha-1NT-Alpha-1.1NT-Alpha-1.1.2NT-Alpha-1.1.2.2NT-Alpha-1.1.2.2_OTU2
tgtactcaccacttgttcatagtagtagtagcagtaaactcgaccttgctgacaatcaacacgggagactatgagttctataccgattgggcatggacgtcatttgtcatattcaccatagggcagtcattgatgctcatagttggtgcatcatattaccttacgttcactggtgtaccaggaacggcaacctactatgcgctgataatgacagtgtatacatggattgcaaaaggtgcgtggttctc---gttaggatatccgtacagcttcatagttccaccaatatggataccatcggcaatactgatggatctggcgtattgggcaaccaagagaaacaagcacatgcttatcttggttggaggtgtgttggccggaatgtcaatgtcgatgtttaacatggttaatctattgacaatagatgatccattagagactgcattcaagtatccaaggactacattgcctccatacatgactcctatagaacctcaagtcgaaaagttctatgatagtcctgtagcgttaggtgcgggtgctgccgcagttttggctccaactatggctgcattaggctgcaaattaacaacc------------------------------------------
>HQ896058__NTNT-AlphaNT-Alpha-1NT-Alpha-1.1NT-Alpha-1.1.2NT-Alpha-1.1.2.2NT-Alpha-1.1.2.2_OTU4
tgtactcactacttgtttatagtagtggtagcagtcaactctaccttgttgaccatcaatgccggagactacatattctatactgactgggcatggacatcatatgtgatattcactttatcacaatcattgatgctcgcagtcggtgcagcatattaccttacgttcactggagtaccaggaacggcaacctactatgcgctgataatgacagtgtatacatggattgcaaaaggtgcgtggttctc---gttaggatatccgtatagcttcatcgttgtaccaatatggattccatcggcaatactgacggatctggcgtattgggcaaccaagagaaacaagcacatgcttatcttggttggaggtgtgctgtgtggaatgtcaatgccgatgttcaacatggttaatctattaacaatagatgatccattagagactgcattcaagtatccaaggactacattgcctctatacatgactcctatagaaccccaagtcgggaaattctatgatagtcctgtagcgttaggtgcaggtgcgggagccgttttgacagtcacaatgactgcattaggctgcaaattaacaacc------------------------------------------
>JF271980__NPNP-EtaNP-Eta-1NP-Eta-1.2NP-Eta-1.2.1NP-Eta-1.2.1_OTU14
tgtacgcactacttattcatagtagtcgttgcagtaaactctaccctgctaacaattaatgcaggagactacatcttctacactgactgggcctggacttcgtttgtaatattctcagtatcacaaacactcatgttggtggtcggagcatgttactatctaacatttaccggagtcccaggaacagcaacgtattatgcgttgataatgactgtctacacatgggtagcaaaaggtgcatggtttgc---actaggatatccatatgacttcattgtaacaccagtttggttgccgtcagcaatgttgcttgatctggcatactgggcgacaaagaagaacaagcactcactgattctatttggtggtgtaatgtgtggaatgtcattgccgttgtttaacatggtcaacctaatcacagtggctgatccattagagactgcattcaaatatccaagaccaacgcttccgccgtatatgactccaatagaaccggcagtaggcaagttctataacagtccagttgcattaggtgcaggtgccggtgctgtattatcagtaaccatggccgcattgggatgtaaactgaacacg------------------------------------------
>JF272692__NPNP-GammaNP-Gamma-2NP-Gamma-2.1NP-Gamma-2.1.3NP-Gamma-2.1.3.1NP-Gamma-2.1.3.1_OTU4
tgtacacactacttattcatagtagttgttgcagttaactcaactctgttaacaattaatgcaggagattatatcttctacactgactgggcttggacttcgtttacggtattttcaatatcgcaaactttgatgcttatcgtaggtgcatgttattatcttacgtttactggcgttccaggcacagcgacgtactacgctctaattatgacagtatacacatggatagcaaaaggtgcatggtttgc---acttggatatccatatgacttcattgtaactccagtttggttaccatcagcaatgcttttggatttagtctactgggcaacaaagaagaacaagcactccttgatactgtttggcggcgtactggtaggaatgtctttaccattattcaacatggtaaacctgataacagtagcggacccgcttgaaacggcattcaaatatccaagaccaacattgccaccatatatgacaccaatagaaccccaggtaggtaagttctataacagtccagtcgcgttgggcgcaggtgcaggtgcagttttgggatgtacatttgcagcattaggttgtaaattgaacact------------------------------------------
>JF430502__NPNP-GammaNP-Gamma-2NP-Gamma-2.2NP-Gamma-2.2.4NP-Gamma-2.2.4.2NP-Gamma-2.2.4.2_OTU3
tgtacccactacttgtttatagtagtagtcggagttaactcaacactgttaacaattagcgcaggtgactacatcttctacactgactgggcttggacttcgtacacggtattctcaatatcgcaatcgttgatgcttgtagtaggtgcaacatactatcttacgtttacaggcgttccaggtacagcaacgtattacggcctcataatgacagtatatacatgggtagcaaaaggtgcatggtttgc---actcggatatccatacgacttcatcgtaaccccaatttggttgccatcagcaatgctgcttgatttggtatattgggctacaaagaagaacaaacactcattgatactgtttggcggtgtactagtaggaatgtcattaccattgttcaacatggtaaacctgatgacagtggcagacccactagaaacggccttcaaatatccaagaccgacattaccaccatacatggtaccgatagaaccccaagtaggtaagttctataacagtccagtcgcactgggtgctggtgctggtgcagtattggcagtaacgtttgcagcgctaggttgtaaactcaacact------------------------------------------
>JF430534__NSNS-AlphaNS-Alpha-3NS-Alpha-3.2NS-Alpha-3.2.3NS-Alpha-3.2.3.1NS-Alpha-3.2.3.1.1NS-Alpha-3.2.3.1.1_OTU1
acaacgcactatttgttcatagtagtcgttgctgtcaacagcacgctgctaaccatcaatgcaggagactatatcttctacacagattggatgtggacttccttcgtggtcttctcgatctcgcaatcgactatgcttgctgtgggcgcgatttactacatgctcttcacaggagtacccggaacggctacatactacgcgacgataatgacaatctatacatgggtcgcaaagggagcgtggttcgc---attgggctacccatacgacttcattatggttccggtttggataccttcggcaatgctgttagacttgacctattgggctacaagacggaacaagcacgcggcaatgatcatcggaggaacactagttggtctttcgttcccgctgttcaacatggtcaatctgctgctcgtcagagatccgcttgaagtggcattcaaatatccaagaccgacgctgcctgcgtacatgacgcccatagagcctcaggtaggaaagttctacaacagtcccgtagcgctgggctccggagcaggagcggttctgacagtgccaatggctgcattgggtgcgaagctaaacacg------------------------------------------
>JF430539__NSNS-GammaNS-Gamma-2NS-Gamma-2.3NS-Gamma-2.3.2NS-Gamma-2.3.2.1NS-Gamma-2.3.2.1_OTU1
acaacccactacctattcattgttgtagttgctgtcaatagcacgctgctgacaattaatgcaggagactacatattctacaccgactgggcttggacatcctttgtagtattctcgatagcacaatcgaccatgctatgcgtaggagctgtctattacttgctcttcacaggagtgccgggaacggccacgtattacgcaaccatcatgaccatctatacatgggttgcaaaaggtgcgtggtttgc---tttgggatatccgtatgacttcgttgctgtgccagtctggataccttcagccatgttgttggaccttacgtattgggccacgagacggaataagcacatgcttatacttgttggcggtacgttgtgcggtatgtcacttccgttgttcaacatgattaacctactcctagtacgagacccattggaaatcgcattcaagtatcctagacccacactaccaccttacatgacgccgatagagcctcaggtcggaaagttctataacagtcccgtagcacttggatcgggagcttccgcagttctgactgtacctatcgcggcgctaggcgctaaattgaacacg------------------------------------------
>JF430554__NSNS-EpsilonNS-Epsilon-2NS-Epsilon-2.1NS-Epsilon-2.1_OTU2
acaacgcgctatctattcatagtagtcgttgctgttaacagtacattattgacaatcaatgctggtgactatatcttctataccgattgggcttggacttcatttgtcgtgttttctatttcacaatctactatgcttgtggtaggagcgatttactacatgctattcacaggggttccaggtacagccacttactatgctacaattatgactatatatacatgggttgcaaaaggtgcatggttcgc---tttgggatatccatacgatttcatagtagtaccagtttggattccttctgcaatgctattagacctgtcatattgggcaacaaggagaaacaaacacgctgcaattctaattggtggatcactggtaggaatgtcacttccggtattcaatatggtaaacctcctattggttaaggatcctttagaaatggcctttaagtatcctaggcccacattaccgccgtatatgacgccaatagaaccccaggtcggtaagttctataatagtccagtagccttgggagcaggagcaggagctgtgcttagtgttccaatagctgcattgggtgctaaactcaatact------------------------------------------
>JF430559__NSNS-BetaNS-Beta-1NS-Beta-1_OTU14
acaacgcattatctgttcatagttgttgtagctgtaaatagcacgctgctcactattaatgctggagactacatattctacacagactgggcatggacgtccttcgtcgtattctcgatatcgcagtcgacaatgctcgtagtaggtgcgatctattacatgttattcactggagcgccaggaacagcaacctactatgccacaataatgacgatttacacttgggttgcaaaaggggcttggtttgc---tcttggatatccatacgacttcatcgcagtacccgtttggataccatctgcaatgttgctggacctttcgtattgggcaactcgaagaaacaagcatgcagcgatactcattggaggaacattagttggactctcgcttccattgtttaacatgatcaacctattgacgatacgcgacccattggaaatggcattcaaatatcctaggccaacgctacctccttacatgactcctatcgaaccccaggtcggtaaattctacaatagcccagtagccttaggagcaggtgcgggggcagtgctagctgtgccaatagcagcattaggtgcaaaactaaacaca------------------------------------------
>JF430562__NPNP-GammaNP-Gamma-2NP-Gamma-2.1NP-Gamma-2.1_OTU3
tgtacacactacttgttcatagtagttgttgcagtaaattctacactgttaacaattaatgcaggtgactacattttctacaccgactgggcttggacttcgtttacggtattttctatctcgcaaactttgatgctttgcgtaggtgcagcatattacctcacatttacgggcgttccaggaacagcaacatattacgccctaatcatgacagtatacacatggattgctaaaggtgcatggtttgc---actaggatatccatatgacttcattgtgactccagtctggcttccatcggcgatgcttatggatttggcctattgggctacaaagaagaacaaacattcgttaatactgtttggcggagtactggtaggaatgtcattaccattgttcaatatggtaaatctgataacagtagcagatccactcgaaacggcattcaaatatccgagaccaacattaccaccatacatgacacctgtagaaccgcaggttggcaagttctataatagtccagtagcattgggcgcaggtgcaggtgcagtattgtcggttacgtttacagctctaggttgtaaactaaatact------------------------------------------
>JF430566__NPNP-GammaNP-Gamma-2NP-Gamma-2.2NP-Gamma-2.2.4NP-Gamma-2.2.4.2NP-Gamma-2.2.4.2_OTU4
tgtacccactacttgttcatagtagtagtcggagttaactcaacactgttaacaattaacgcaggtgactacatcttctacactgactgggcttggacttcgtacacggtattctcaatatcgcaatcgttgatgcttgtagtaggtgcaacatactatcttacgtttacaggcgttccgggcacagcaacgtattacggcctcataatgacagtatatacatgggtggcaaaaggtgcatggtttgc---acttggatatccatacgacttcattgtaaccccaatttggttgccatcagcaatgttgcttgatttggtttattgggctacaaagaagaacaaacactcgttgatactgtttggcggtgtactagtaggaatgtcattaccattgttcaatatggtaaacctgatgacagtagcagacccactagagacggccttcaaatatccaagaccgacattacctccatacatgacaccaatagaacctcaagtaggtaagttctataacagtccagttgcactgggtgctggtgctggtgcagtattgtcagtaacgtttgcagcgttaggttgtaaacttaacact------------------------------------------
>JF439033__NSNS-AlphaNS-Alpha-3NS-Alpha-3.2NS-Alpha-3.2.3NS-Alpha-3.2.3.1NS-Alpha-3.2.3.1.1NS-Alpha-3.2.3.1.1_OTU7
acaacgcactatttgttcatagtagtggttgctgtcaacagcacgctgctaaccatcaacgcaggagactatatcttctacacagactggatgtggacctccttcgtagtgttctctatctcgcagtcgactatgcttgctgtgggtgcgatatactacatgctcttcacaggagtacccgggacggccacatactatgccacaatcatgacaatctacacgtgggtcgcaaagggcgcatggttcgc---actgggctatccgtacgacttcattgtggttccggtttggataccatcggcaatgcttttggacctcacctattgggctacaagacggaacaagcacgctgcaatcatcatcggtggaacactgattggcctatcgttcccgctgttcaacatggtcaacctgctgctcgtcagagatccactagaagtggcattcaagtacccaagaccgacgctgcctgcgtacatgacgccgatcgagcctcaggtaggaaagttctacaacagtcctgtagccttgggctcaggagcaggagcggtgctgacagtgccgatcgctgcgttaggtgcgaagcttaacacg------------------------------------------
>JF520853__NSNS-GammaNS-Gamma-2NS-Gamma-2.3NS-Gamma-2.3.2NS-Gamma-2.3.2.2NS-Gamma-2.3.2.2_OTU1
acaacccactatctgttcatcgttgttgttgctgtcaatagcacactgctgaccataaatgcaggagactacatcttctacaccgactgggcgtggacatcctttgtagtattttcgattgcgcaatcgactatgcttgcagtgggagctgtctattacttgctctttacaggagttcctggaacagcgacgtattatgcgaccataatgactatctacacatgggttgcaaaaggtgcgtggtttgc---gttaggatacccctacgacttcgttacggttccagtatggataccttcagcaatgttgttggaccttacttactgggctacacgccggaataaacacatgctaatactcgttggcggcactttggttggtctgtcacttccgttattcaacatgatcaacctattgctggtacgagatccattgcaagtagcgttccagtatcctagaccaacattgccaccctatatgacaccaattgaacctcaggtcggaaagttctacaacagtcccgtcgcgttgggttcgggagcttcagcagtattaactgtgcctatagcagcattaggtgctaaactaaatacg------------------------------------------
>JF520876__NTNT-AlphaNT-Alpha-1NT-Alpha-1.1NT-Alpha-1.1.3NT-Alpha-1.1.3_OTU4
tgtactcactacttattcatagtagtagtagcagtcaactcgaccttgttgacaatcaacgcaggagactacatattctacactgactggatgtggacatcatatgtgatatttactctatcacaatcattgatgctcgcagttggtgcagcatattacctaacgttcactggggttccaggaactgcaacctactatgcactgataatgacagtgtatacttggattgcaaaaggtgcgtggttctc---cctgggatatccatatagctttatcgttgtgccaatgtggattccatctgcgatattgatggatctagcatattgggcaacaaagaagaacaagcactctttgatcttaattggcggtgtgctgtgtggaatgtcaatgtcgatgtttaacatgattaatctattaacaatagatgatccattagagactgctttcaaatacccaagaactacattgccaccatacatgactccaatagaaccacaagtaggcaagttctatgatagtccggtagcgctgggtgcaggtgctggtgctgtccttacagttacaatgactgcattaggctgcaaactaacgact------------------------------------------
>JF520877__NTNT-AlphaNT-Alpha-1NT-Alpha-1_OTU1
tgtactcactacttgtttatagtagtggtggcagtcaactcgaccttgttgacaatcaacgcaggagactacatattctacactgactggatgtggacatcatacgtgatatttacactatcacaatcattgatgctcgcagttggtgcagcatattacctaacattcactggtgttccaggaactgcaacatactatgcactaattatgacagtgtatacatggattgcaaaaggcgcgtggttctc---cttgggatatccgtatagcttcattgttgtgccaatgtggattccatctgcaatactgatggacttggtttattgggcaacaaagaaaaacaaacattccctgatcctaatgggcggtgtgctatgtggaatgtccatgtctatgttcaacatgatcaatctattgacaatagatgatcctctagagactgctttcaaatacccaagaactacattgcctccatacatgactccgatagaacctcaagtaggaaagttctatgatagtccagtcgcactgggtgcgggcgctggtgcagttttgaccgttacgatgactgcattgggctgcaaactaacaact------------------------------------------
>JF520885__NSNS-GammaNS-Gamma-2NS-Gamma-2.3NS-Gamma-2.3.2NS-Gamma-2.3.2.Incertae_sedisNS-Gamma-2.3.2.Incertae_sedis_OTU1
acaacccactatctgttcattgttgtagttgctgtcaatagcacattgctgacaattaatgcaggagactacatattctacaccgactgggcttggacatcctttgtagtattttcgatttcacaatcgactatgcttgcagtaggagctgtctattacttgctcttcacaggagttccaggtacggccacgtattatgcaaccattatgactatctatacatgggttgcaaagggtgcctggtttgc---attaggatacccgtatgacttcgttgcggtgccggtatggataccttcagccatgttgttagaccttacgtactgggctacgcggcggaataagcacatgctaatactagtcggcggcacattagttggtctatcgcctccgttattcaacatgatcaacctactgttagtgcgagatcctctggaagtcgcattcaagtatcctagacctactttgccaccctatatgacgccaattgagcctcaggtcggaaagttctataacagtcccgtagccttgggagctggtgcttcagcagtgttaactgtgcctatagcagcattaggtgctaagctgaatacg------------------------------------------
>JF520896__NTNT-AlphaNT-Alpha-1NT-Alpha-1.2NT-Alpha-1.2.1NT-Alpha-1.2.1_OTU3
tgtactcactacttattcatagtagtggtagcagtcaactcgaccttgttgacaatcaacgcaggagactacatattctacaccgactggatgtggacatcgtatgtgatattcacgctatcacaatcactgatgctcgcagttggtgcagcatactacctaacgttcactggtgttccaggaacagcaacctactatgcattgataatgacagtgtatacatggattgcaaaaggtgcgtggttctc---cttaggatatccatatagcttcattgttgtgccaatctggattccatcagcgatattgatggatttagtatattgggctacaaagagaaacaaacactcgctaatcctaatgggcggtgtgttatgtggtatgtcaatgtcgatgttcaacatgattaatctattgacaatagatgatcctctagagactgctttcaaatacccaagaaccacattgcctccatacatgactccaatagaaccccaagtaggcaagttctatgatagtcctgttgctttgggtgcgggcgttggtgcggtgttaactgttacaatgaccgcattaggctgcaaactgacaact------------------------------------------
>JF520904__NSNS-AlphaNS-Alpha-3NS-Alpha-3.2NS-Alpha-3.2.3NS-Alpha-3.2.3.1NS-Alpha-3.2.3.1.4NS-Alpha-3.2.3.1.4.1NS-Alpha-3.2.3.1.4.1_OTU4
acaacgcactatttgttcatagtggtggttgctgtcaacagcacactgctaaccatcaacgcaggagactatatcttctacacagactggatgtggacctccttcgtagtattctcagtatcgcaatcgacgatgcttgcggtaggggcaatatactacatgctcttcacaggagtacccgggacggccacatactacgccacaatcatgacaatctacacatgggtcgcaaaaggtgcatggttcgc---actaggatatccgtacgacttcatcgtagtgcctatatggattccttcagcaatgctgatggatctgacatactgggctacaaggaggaacaagcacgctgcaattcttatcggtgggtcactggttggcttgtcattcccgctgttcaacatggtcaaccttctgctcataagagatccattggaggtggcgttcaagtatcctagaccgacactgcctgcgtacatgactccaatcgagcctcaggtaggcaagttctacaacagtcctgttgccttggcttcaggtgcgggagcagtgctaacggtgcccatagccgcattgggtgcgaagcttaacacg------------------------------------------
>JF520914__NTNT-AlphaNT-Alpha_OTU1
tgtactcactacttgtttatagtagtggtagcagtcaactctaccttgttgaccatcaatgcaggagactacatattctatactgactgggcgtggacttcattcgtggtattttcagtatcacagacactcatgcttgcagtcggtgccgcgtattaccttacattcactggagttccaggaactgcaacttactatgcactgataatgacagtgtatacttggattgcaaaaggtgcgtggttctc---actaggatatccatatagcttcatagttgtaccagtttggattccgtcggcaatgctgatggacttggtatattgggcaacaaagaagaacaaacactctctcattctaatgggcggggtgctttgtggaatgtctctgccaatgttcaacatgatcaatctgttaacgatagacgacccgctagagactgctttcaaatacccaagaactgcattgcctccatacatgactccaatagaaccacaagttggaaagttctatgatagtccggtcgcgctaggtgcgggtgccggcgctgtcctgtcagttacaatgacagctttaggctgcaaattgacaacg------------------------------------------
>JF520915__NSNS-AlphaNS-Alpha-3NS-Alpha-3.2NS-Alpha-3.2.3NS-Alpha-3.2.3.1NS-Alpha-3.2.3.1.1NS-Alpha-3.2.3.1.1_OTU2
acaacgcactatttgttcatagtagtcgttgctgtcaacagcacgctgctaaccatcaatgcaggagactatatcttctatacagattggatgtggacctccttcgtggtcttctcgatctcgcaatcgactatgcttgctgtgggcgcgatttactacatgctattcacaggagtacccggaacggccacatactacgcgacaatcatgacaatctatacatgggtcgcaaaaggagcatggttcgc---attgggctatccatatgacttcatcgtggttccgatttggataccttcagcaatgctgctggatttgacttattgggctacaagacggaacaagcacgcagcaatgattatcggtggaacattgattggtctgtccttcccgctgttcaacatggtcaatctgctgctgatcagagatccgctcgaagtggcgttcaaatatccgagaccgactctgcctgcgtacatgacacccatagagcctcaggtaggcaagttctacaacagtcccgtagcgctgggctccggagcaggagcggttctaacagtgcctatggctgcattgggtgccaagctaaacacg------------------------------------------
>JF520965__NSNS-GammaNS-Gamma-2NS-Gamma-2.3NS-Gamma-2.3.2NS-Gamma-2.3.2.Incertae_sedisNS-Gamma-2.3.2.Incertae_sedis_OTU2
acaacccactatctgtttattgttgtagttgctgtcaatagcacgctgctaacaattaatgcaggagactacatattctacaccgactgggcttggacatcctttgtaatattttcgatttcacaatcgactatgcttgcagtaggagctgtctattacttgctcttcacgggagttccaggaacagccacgtattacgcaaccattatgactatctatacatgggttgcaaagggtgcctggtttgc---attaggatacccatatgacttcgtggcggtgccggtatggataccttcggccatgttgttagaccttacgtactgggctacgcggcgaaataagcacatgctaatactcgtcggcggcacgttagttggtctatcacttccattattcaacatgatcaacctgctgttagtgcgagatccactggaagtcgcattcaagtatcctagacccacattgccaccttacatgacgccaattgaacctcaggtcggaaaattctataacagtcccgttgccttaggagccggtgcttcagcagtgttaactgtgcctatagcagcactaggtgccaagctgaatacg------------------------------------------
>JF520968__NSNS-AlphaNS-Alpha-2NS-Alpha-2_OTU1
[truncated: 486,367 more chars]
