# Supplementary material for: Novel order-level lineage of ammonia-oxidizing archaea widespread in marine and terrestrial environments
Source: ISME J. 2024 Jan 10;18(1):wrad002. doi: 10.1093/ismejo/wrad002 (PMC10811736; doi:10.1093/ismejo/wrad002)
Supplement: Supplementary_Dataset_S2_wrad002 [file supplementary_dataset_s2_wrad002.txt]

DACA01000001.1	GeneMark.hmm	CDS	2	304	-372.280792	-	0	gene_id=A0060_gene_1
DACA01000001.1	GeneMark.hmm	CDS	1277	2731	-1840.471439	-	0	gene_id=A0060_gene_2
DACA01000001.1	GeneMark.hmm	CDS	2737	3750	-1291.116823	-	0	gene_id=A0060_gene_3
DACA01000001.1	GeneMark.hmm	CDS	3749	4258	-644.778309	+	0	gene_id=A0060_gene_4
DACA01000001.1	GeneMark.hmm	CDS	4255	4761	-627.736517	-	0	gene_id=A0060_gene_5
DACA01000001.1	GeneMark.hmm	CDS	4767	5267	-638.622986	-	0	gene_id=A0060_gene_6
DACA01000001.1	GeneMark.hmm	CDS	5305	7227	-2420.181394	-	0	gene_id=A0060_gene_7
DACA01000001.1	GeneMark.hmm	CDS	7267	8586	-1663.848989	-	0	gene_id=A0060_gene_8
DACA01000001.1	GeneMark.hmm	CDS	8727	9332	-776.47937	-	0	gene_id=A0060_gene_9
DACA01000002.1	GeneMark.hmm	CDS	1	189	-241.247524	-	0	gene_id=A0060_gene_10
DACA01000002.1	GeneMark.hmm	CDS	189	1340	-1506.691643	-	0	gene_id=A0060_gene_11
DACA01000002.1	GeneMark.hmm	CDS	1368	1670	-391.291418	-	0	gene_id=A0060_gene_12
DACA01000002.1	GeneMark.hmm	CDS	1660	1815	-190.982808	-	0	gene_id=A0060_gene_13
DACA01000002.1	GeneMark.hmm	CDS	1877	2164	-365.815337	-	0	gene_id=A0060_gene_14
DACA01000002.1	GeneMark.hmm	CDS	2235	2768	-670.912977	+	0	gene_id=A0060_gene_15
DACA01000003.1	GeneMark.hmm	CDS	1	1071	-1388.610589	+	0	gene_id=A0060_gene_16
DACA01000003.1	GeneMark.hmm	CDS	1465	1848	-470.985387	+	0	gene_id=A0060_gene_17
DACA01000003.1	GeneMark.hmm	CDS	1921	3006	-1436.931721	+	0	gene_id=A0060_gene_18
DACA01000004.1	GeneMark.hmm	CDS	3	185	-224.533579	-	0	gene_id=A0060_gene_19
DACA01000004.1	GeneMark.hmm	CDS	335	1732	-1809.794149	-	0	gene_id=A0060_gene_20
DACA01000004.1	GeneMark.hmm	CDS	1725	3896	-2743.375478	-	0	gene_id=A0060_gene_21
DACA01000004.1	GeneMark.hmm	CDS	3893	4576	-852.472171	-	0	gene_id=A0060_gene_22
DACA01000004.1	GeneMark.hmm	CDS	4713	4988	-331.156461	-	0	gene_id=A0060_gene_23
DACA01000004.1	GeneMark.hmm	CDS	5626	6051	-522.149742	-	0	gene_id=A0060_gene_24
DACA01000005.1	GeneMark.hmm	CDS	3	302	-399.580699	+	0	gene_id=A0060_gene_25
DACA01000005.1	GeneMark.hmm	CDS	1662	2630	-1206.370541	+	0	gene_id=A0060_gene_26
DACA01000005.1	GeneMark.hmm	CDS	2627	3247	-785.130941	+	0	gene_id=A0060_gene_27
DACA01000005.1	GeneMark.hmm	CDS	3446	4138	-877.178497	-	0	gene_id=A0060_gene_28
DACA01000006.1	GeneMark.hmm	CDS	2	493	-599.409402	+	0	gene_id=A0060_gene_29
DACA01000006.1	GeneMark.hmm	CDS	602	1288	-850.406324	-	0	gene_id=A0060_gene_30
DACA01000006.1	GeneMark.hmm	CDS	1271	1771	-612.292183	+	0	gene_id=A0060_gene_31
DACA01000006.1	GeneMark.hmm	CDS	1774	2925	-1461.935625	-	0	gene_id=A0060_gene_32
DACA01000006.1	GeneMark.hmm	CDS	3001	3819	-1030.758982	+	0	gene_id=A0060_gene_33
DACA01000006.1	GeneMark.hmm	CDS	3924	4883	-1200.030004	+	0	gene_id=A0060_gene_34
DACA01000006.1	GeneMark.hmm	CDS	4880	5719	-1033.637914	-	0	gene_id=A0060_gene_35
DACA01000006.1	GeneMark.hmm	CDS	5721	5909	-237.560256	-	0	gene_id=A0060_gene_36
DACA01000006.1	GeneMark.hmm	CDS	5910	6488	-721.889532	-	0	gene_id=A0060_gene_37
DACA01000006.1	GeneMark.hmm	CDS	6843	7523	-879.45954	+	0	gene_id=A0060_gene_38
DACA01000006.1	GeneMark.hmm	CDS	7827	8246	-528.803157	+	0	gene_id=A0060_gene_39
DACA01000006.1	GeneMark.hmm	CDS	8233	8736	-628.008394	+	0	gene_id=A0060_gene_40
DACA01000006.1	GeneMark.hmm	CDS	8885	9289	-495.693775	-	0	gene_id=A0060_gene_41
DACA01000006.1	GeneMark.hmm	CDS	9289	10419	-1436.215448	-	0	gene_id=A0060_gene_42
DACA01000006.1	GeneMark.hmm	CDS	10495	11352	-1114.405542	+	0	gene_id=A0060_gene_43
DACA01000006.1	GeneMark.hmm	CDS	11336	11560	-269.893763	-	0	gene_id=A0060_gene_44
DACA01000006.1	GeneMark.hmm	CDS	11557	13734	-2768.303481	-	0	gene_id=A0060_gene_45
DACA01000006.1	GeneMark.hmm	CDS	13747	14025	-335.553159	-	0	gene_id=A0060_gene_46
DACA01000006.1	GeneMark.hmm	CDS	14250	15395	-1466.990096	-	0	gene_id=A0060_gene_47
DACA01000006.1	GeneMark.hmm	CDS	15430	15789	-453.157461	+	0	gene_id=A0060_gene_48
DACA01000006.1	GeneMark.hmm	CDS	16371	17819	-1846.06789	-	0	gene_id=A0060_gene_49
DACA01000006.1	GeneMark.hmm	CDS	17865	20393	-3210.741368	-	0	gene_id=A0060_gene_50
DACA01000006.1	GeneMark.hmm	CDS	20665	20796	-157.959006	+	0	gene_id=A0060_gene_51
DACA01000006.1	GeneMark.hmm	CDS	20810	20974	-207.593044	+	0	gene_id=A0060_gene_52
DACA01000007.1	GeneMark.hmm	CDS	77	523	-568.601316	-	0	gene_id=A0060_gene_53
DACA01000007.1	GeneMark.hmm	CDS	571	1335	-974.416902	-	0	gene_id=A0060_gene_54
DACA01000007.1	GeneMark.hmm	CDS	1515	2918	-1824.72568	+	0	gene_id=A0060_gene_55
DACA01000007.1	GeneMark.hmm	CDS	3224	3535	-397.300243	+	0	gene_id=A0060_gene_56
DACA01000007.1	GeneMark.hmm	CDS	3660	4463	-1015.431894	-	0	gene_id=A0060_gene_57
DACA01000007.1	GeneMark.hmm	CDS	4627	5331	-889.840847	+	0	gene_id=A0060_gene_58
DACA01000007.1	GeneMark.hmm	CDS	5399	5890	-621.518648	-	0	gene_id=A0060_gene_59
DACA01000007.1	GeneMark.hmm	CDS	6078	6920	-1067.474036	-	0	gene_id=A0060_gene_60
DACA01000007.1	GeneMark.hmm	CDS	7180	8385	-1516.523608	-	0	gene_id=A0060_gene_61
DACA01000008.1	GeneMark.hmm	CDS	1	1200	-1542.648355	+	0	gene_id=A0060_gene_62
DACA01000008.1	GeneMark.hmm	CDS	1181	2128	-1226.323927	+	0	gene_id=A0060_gene_63
DACA01000008.1	GeneMark.hmm	CDS	2236	3510	-1588.11418	+	0	gene_id=A0060_gene_64
DACA01000008.1	GeneMark.hmm	CDS	3507	4040	-684.779605	+	0	gene_id=A0060_gene_65
DACA01000008.1	GeneMark.hmm	CDS	4034	4543	-666.787521	+	0	gene_id=A0060_gene_66
DACA01000008.1	GeneMark.hmm	CDS	4543	5100	-714.727674	+	0	gene_id=A0060_gene_67
DACA01000008.1	GeneMark.hmm	CDS	5162	6379	-1525.85935	+	0	gene_id=A0060_gene_68
DACA01000009.1	GeneMark.hmm	CDS	179	502	-405.52954	-	0	gene_id=A0060_gene_69
DACA01000009.1	GeneMark.hmm	CDS	515	1897	-1738.969509	-	0	gene_id=A0060_gene_70
DACA01000009.1	GeneMark.hmm	CDS	1973	2257	-361.663394	-	0	gene_id=A0060_gene_71
DACA01000009.1	GeneMark.hmm	CDS	2280	2360	-98.302333	-	0	gene_id=A0060_gene_72
DACA01000009.1	GeneMark.hmm	CDS	2502	2807	-389.791675	+	0	gene_id=A0060_gene_73
DACA01000010.1	GeneMark.hmm	CDS	1	624	-796.405196	+	0	gene_id=A0060_gene_74
DACA01000010.1	GeneMark.hmm	CDS	632	892	-326.872817	+	0	gene_id=A0060_gene_75
DACA01000010.1	GeneMark.hmm	CDS	895	1230	-421.689669	+	0	gene_id=A0060_gene_76
DACA01000010.1	GeneMark.hmm	CDS	1227	1436	-272.466805	+	0	gene_id=A0060_gene_77
DACA01000010.1	GeneMark.hmm	CDS	1507	1704	-247.197588	+	0	gene_id=A0060_gene_78
DACA01000010.1	GeneMark.hmm	CDS	1697	1837	-172.037066	+	0	gene_id=A0060_gene_79
DACA01000010.1	GeneMark.hmm	CDS	1842	2858	-1344.396037	+	0	gene_id=A0060_gene_80
DACA01000010.1	GeneMark.hmm	CDS	3075	3323	-315.921243	+	0	gene_id=A0060_gene_81
DACA01000010.1	GeneMark.hmm	CDS	3316	3867	-727.660295	+	0	gene_id=A0060_gene_82
DACA01000011.1	GeneMark.hmm	CDS	3	125	-163.666952	+	0	gene_id=A0060_gene_83
DACA01000011.1	GeneMark.hmm	CDS	211	891	-873.448546	-	0	gene_id=A0060_gene_84
DACA01000011.1	GeneMark.hmm	CDS	1102	1257	-188.283012	+	0	gene_id=A0060_gene_85
DACA01000011.1	GeneMark.hmm	CDS	1341	2624	-1617.011111	-	0	gene_id=A0060_gene_86
DACA01000011.1	GeneMark.hmm	CDS	3015	3926	-1175.803734	+	0	gene_id=A0060_gene_87
DACA01000011.1	GeneMark.hmm	CDS	4019	4378	-457.099459	+	0	gene_id=A0060_gene_88
DACA01000011.1	GeneMark.hmm	CDS	4702	5316	-786.530551	+	0	gene_id=A0060_gene_89
DACA01000011.1	GeneMark.hmm	CDS	5471	6280	-1036.359788	-	0	gene_id=A0060_gene_90
DACA01000011.1	GeneMark.hmm	CDS	6262	7068	-1053.582211	-	0	gene_id=A0060_gene_91
DACA01000011.1	GeneMark.hmm	CDS	7070	7948	-1120.624576	-	0	gene_id=A0060_gene_92
DACA01000011.1	GeneMark.hmm	CDS	7945	8784	-1083.008052	-	0	gene_id=A0060_gene_93
DACA01000011.1	GeneMark.hmm	CDS	8933	9511	-734.044727	-	0	gene_id=A0060_gene_94
DACA01000011.1	GeneMark.hmm	CDS	9694	11061	-1765.166262	-	0	gene_id=A0060_gene_95
DACA01000011.1	GeneMark.hmm	CDS	11644	13332	-2140.210994	-	0	gene_id=A0060_gene_96
DACA01000011.1	GeneMark.hmm	CDS	13341	14363	-1338.756739	-	0	gene_id=A0060_gene_97
DACA01000011.1	GeneMark.hmm	CDS	14601	14753	-191.76768	+	0	gene_id=A0060_gene_98
DACA01000011.1	GeneMark.hmm	CDS	14737	15039	-370.218369	+	0	gene_id=A0060_gene_99
DACA01000011.1	GeneMark.hmm	CDS	15088	15483	-502.08319	-	0	gene_id=A0060_gene_100
DACA01000012.1	GeneMark.hmm	CDS	2	916	-1227.654938	+	0	gene_id=A0060_gene_101
DACA01000012.1	GeneMark.hmm	CDS	1107	2624	-1964.011116	+	0	gene_id=A0060_gene_102
DACA01000012.1	GeneMark.hmm	CDS	2641	2946	-386.307883	+	0	gene_id=A0060_gene_103
DACA01000013.1	GeneMark.hmm	CDS	2	403	-507.19268	+	0	gene_id=A0060_gene_104
DACA01000013.1	GeneMark.hmm	CDS	1114	2904	-2251.689859	+	0	gene_id=A0060_gene_105
DACA01000013.1	GeneMark.hmm	CDS	2906	3745	-1043.580073	+	0	gene_id=A0060_gene_106
DACA01000013.1	GeneMark.hmm	CDS	3765	4310	-694.079375	-	0	gene_id=A0060_gene_107
DACA01000013.1	GeneMark.hmm	CDS	4477	4752	-340.322464	+	0	gene_id=A0060_gene_108
DACA01000013.1	GeneMark.hmm	CDS	4822	5235	-531.933418	+	0	gene_id=A0060_gene_109
DACA01000013.1	GeneMark.hmm	CDS	5564	6991	-1823.154184	-	0	gene_id=A0060_gene_110
DACA01000014.1	GeneMark.hmm	CDS	118	1002	-1160.792111	-	0	gene_id=A0060_gene_111
DACA01000014.1	GeneMark.hmm	CDS	1544	2959	-1784.26791	+	0	gene_id=A0060_gene_112
DACA01000014.1	GeneMark.hmm	CDS	3113	3649	-684.26735	-	0	gene_id=A0060_gene_113
DACA01000014.1	GeneMark.hmm	CDS	3872	5020	-1459.235467	-	0	gene_id=A0060_gene_114
DACA01000014.1	GeneMark.hmm	CDS	5266	5547	-355.302882	-	0	gene_id=A0060_gene_115
DACA01000014.1	GeneMark.hmm	CDS	5678	6250	-716.403955	-	0	gene_id=A0060_gene_116
DACA01000014.1	GeneMark.hmm	CDS	6231	6368	-165.24267	-	0	gene_id=A0060_gene_117
DACA01000014.1	GeneMark.hmm	CDS	6819	7100	-352.040889	-	0	gene_id=A0060_gene_118
DACA01000014.1	GeneMark.hmm	CDS	7196	7687	-613.28491	-	0	gene_id=A0060_gene_119
DACA01000015.1	GeneMark.hmm	CDS	3	602	-747.446808	+	0	gene_id=A0060_gene_120
DACA01000015.1	GeneMark.hmm	CDS	1510	2829	-1671.817667	+	0	gene_id=A0060_gene_121
DACA01000015.1	GeneMark.hmm	CDS	2798	3757	-1196.831016	+	0	gene_id=A0060_gene_122
DACA01000015.1	GeneMark.hmm	CDS	4011	4421	-507.540265	+	0	gene_id=A0060_gene_123
DACA01000015.1	GeneMark.hmm	CDS	4425	4805	-472.693461	-	0	gene_id=A0060_gene_124
DACA01000015.1	GeneMark.hmm	CDS	4802	6256	-1858.532606	-	0	gene_id=A0060_gene_125
DACA01000015.1	GeneMark.hmm	CDS	6468	7631	-1505.602033	+	0	gene_id=A0060_gene_126
DACA01000015.1	GeneMark.hmm	CDS	7787	8719	-1220.039088	-	0	gene_id=A0060_gene_127
DACA01000015.1	GeneMark.hmm	CDS	9452	9943	-611.546852	+	0	gene_id=A0060_gene_128
DACA01000015.1	GeneMark.hmm	CDS	10214	11137	-1220.198172	+	0	gene_id=A0060_gene_129
DACA01000016.1	GeneMark.hmm	CDS	2	226	-285.578459	+	0	gene_id=A0060_gene_130
DACA01000016.1	GeneMark.hmm	CDS	223	843	-803.551033	+	0	gene_id=A0060_gene_131
DACA01000016.1	GeneMark.hmm	CDS	1157	1588	-561.528037	+	0	gene_id=A0060_gene_132
DACA01000016.1	GeneMark.hmm	CDS	2116	2391	-363.017187	+	0	gene_id=A0060_gene_133
DACA01000016.1	GeneMark.hmm	CDS	2502	2843	-439.088762	+	0	gene_id=A0060_gene_134
DACA01000016.1	GeneMark.hmm	CDS	2877	3080	-275.48187	+	0	gene_id=A0060_gene_135
DACA01000017.1	GeneMark.hmm	CDS	323	433	-126.879996	-	0	gene_id=A0060_gene_136
DACA01000017.1	GeneMark.hmm	CDS	720	1286	-707.520369	-	0	gene_id=A0060_gene_137
DACA01000017.1	GeneMark.hmm	CDS	1279	2172	-1119.929625	-	0	gene_id=A0060_gene_138
DACA01000017.1	GeneMark.hmm	CDS	2439	2660	-271.062274	+	0	gene_id=A0060_gene_139
DACA01000017.1	GeneMark.hmm	CDS	3121	3369	-301.598371	-	0	gene_id=A0060_gene_140
DACA01000017.1	GeneMark.hmm	CDS	3643	4266	-778.246769	-	0	gene_id=A0060_gene_141
DACA01000018.1	GeneMark.hmm	CDS	135	575	-548.011712	+	0	gene_id=A0060_gene_142
DACA01000018.1	GeneMark.hmm	CDS	588	1097	-666.263039	+	0	gene_id=A0060_gene_143
DACA01000018.1	GeneMark.hmm	CDS	1186	1386	-245.633086	-	0	gene_id=A0060_gene_144
DACA01000018.1	GeneMark.hmm	CDS	1383	2306	-1131.887598	-	0	gene_id=A0060_gene_145
DACA01000018.1	GeneMark.hmm	CDS	3107	3670	-710.423695	+	0	gene_id=A0060_gene_146
DACA01000018.1	GeneMark.hmm	CDS	3708	4418	-897.181613	+	0	gene_id=A0060_gene_147
DACA01000018.1	GeneMark.hmm	CDS	4415	5626	-1509.943368	-	0	gene_id=A0060_gene_148
DACA01000019.1	GeneMark.hmm	CDS	2	565	-691.628055	+	0	gene_id=A0060_gene_149
DACA01000019.1	GeneMark.hmm	CDS	591	953	-460.920269	-	0	gene_id=A0060_gene_150
DACA01000019.1	GeneMark.hmm	CDS	1224	2084	-1066.088356	-	0	gene_id=A0060_gene_151
DACA01000019.1	GeneMark.hmm	CDS	2226	2969	-920.943178	+	0	gene_id=A0060_gene_152
DACA01000019.1	GeneMark.hmm	CDS	3001	3543	-681.671791	+	0	gene_id=A0060_gene_153
DACA01000019.1	GeneMark.hmm	CDS	3507	5078	-1979.308178	+	0	gene_id=A0060_gene_154
DACA01000019.1	GeneMark.hmm	CDS	5361	6020	-850.696069	+	0	gene_id=A0060_gene_155
DACA01000019.1	GeneMark.hmm	CDS	6154	6282	-155.301008	+	0	gene_id=A0060_gene_156
DACA01000019.1	GeneMark.hmm	CDS	6284	6388	-129.131342	+	0	gene_id=A0060_gene_157
DACA01000020.1	GeneMark.hmm	CDS	100	912	-1016.727827	+	0	gene_id=A0060_gene_158
DACA01000020.1	GeneMark.hmm	CDS	918	1490	-716.966762	+	0	gene_id=A0060_gene_159
DACA01000020.1	GeneMark.hmm	CDS	1601	3454	-2361.129187	+	0	gene_id=A0060_gene_160
DACA01000020.1	GeneMark.hmm	CDS	3414	4508	-1372.44599	+	0	gene_id=A0060_gene_161
DACA01000020.1	GeneMark.hmm	CDS	4831	5166	-416.264988	+	0	gene_id=A0060_gene_162
DACA01000020.1	GeneMark.hmm	CDS	5465	5956	-623.953778	-	0	gene_id=A0060_gene_163
DACA01000020.1	GeneMark.hmm	CDS	6159	6377	-265.613785	+	0	gene_id=A0060_gene_164
DACA01000020.1	GeneMark.hmm	CDS	6386	6691	-393.696616	-	0	gene_id=A0060_gene_165
DACA01000020.1	GeneMark.hmm	CDS	7012	7206	-274.278954	-	0	gene_id=A0060_gene_166
DACA01000021.1	GeneMark.hmm	CDS	1	1623	-2084.557667	+	0	gene_id=A0060_gene_167
DACA01000021.1	GeneMark.hmm	CDS	1636	1785	-217.818274	+	0	gene_id=A0060_gene_168
DACA01000021.1	GeneMark.hmm	CDS	2253	2417	-192.684406	+	0	gene_id=A0060_gene_169
DACA01000021.1	GeneMark.hmm	CDS	2398	2949	-694.317453	+	0	gene_id=A0060_gene_170
DACA01000022.1	GeneMark.hmm	CDS	129	602	-587.094279	+	0	gene_id=A0060_gene_171
DACA01000022.1	GeneMark.hmm	CDS	611	2791	-2788.238281	+	0	gene_id=A0060_gene_172
DACA01000022.1	GeneMark.hmm	CDS	2932	3534	-750.892732	+	0	gene_id=A0060_gene_173
DACA01000023.1	GeneMark.hmm	CDS	29	847	-1062.331057	-	0	gene_id=A0060_gene_174
DACA01000023.1	GeneMark.hmm	CDS	844	1263	-543.200647	-	0	gene_id=A0060_gene_175
DACA01000023.1	GeneMark.hmm	CDS	1676	2053	-459.985065	+	0	gene_id=A0060_gene_176
DACA01000023.1	GeneMark.hmm	CDS	2238	2897	-832.985317	+	0	gene_id=A0060_gene_177
DACA01000023.1	GeneMark.hmm	CDS	3129	5033	-2410.157845	+	0	gene_id=A0060_gene_178
DACA01000024.1	GeneMark.hmm	CDS	1	171	-233.471301	+	0	gene_id=A0060_gene_179
DACA01000024.1	GeneMark.hmm	CDS	430	999	-704.395535	+	0	gene_id=A0060_gene_180
DACA01000024.1	GeneMark.hmm	CDS	1180	1596	-513.239557	-	0	gene_id=A0060_gene_181
DACA01000024.1	GeneMark.hmm	CDS	1639	2379	-939.74295	+	0	gene_id=A0060_gene_182
DACA01000024.1	GeneMark.hmm	CDS	2693	3532	-1061.035953	+	0	gene_id=A0060_gene_183
DACA01000024.1	GeneMark.hmm	CDS	3669	4667	-1261.783613	+	0	gene_id=A0060_gene_184
DACA01000024.1	GeneMark.hmm	CDS	4667	5005	-424.427147	+	0	gene_id=A0060_gene_185
DACA01000024.1	GeneMark.hmm	CDS	5159	5479	-400.243999	+	0	gene_id=A0060_gene_186
DACA01000024.1	GeneMark.hmm	CDS	5476	5742	-326.484401	+	0	gene_id=A0060_gene_187
DACA01000024.1	GeneMark.hmm	CDS	5790	6179	-490.670464	+	0	gene_id=A0060_gene_188
DACA01000024.1	GeneMark.hmm	CDS	6185	6646	-581.684842	+	0	gene_id=A0060_gene_189
DACA01000024.1	GeneMark.hmm	CDS	6648	7250	-751.400549	+	0	gene_id=A0060_gene_190
DACA01000025.1	GeneMark.hmm	CDS	342	545	-259.715626	-	0	gene_id=A0060_gene_191
DACA01000025.1	GeneMark.hmm	CDS	551	763	-257.84624	-	0	gene_id=A0060_gene_192
DACA01000025.1	GeneMark.hmm	CDS	770	1270	-634.571603	-	0	gene_id=A0060_gene_193
DACA01000025.1	GeneMark.hmm	CDS	1737	1865	-145.202239	-	0	gene_id=A0060_gene_194
DACA01000025.1	GeneMark.hmm	CDS	1889	3250	-1722.466071	-	0	gene_id=A0060_gene_195
DACA01000025.1	GeneMark.hmm	CDS	3544	4383	-1049.932494	+	0	gene_id=A0060_gene_196
DACA01000025.1	GeneMark.hmm	CDS	4588	5946	-1704.636081	-	0	gene_id=A0060_gene_197
DACA01000025.1	GeneMark.hmm	CDS	6157	6366	-264.209341	-	0	gene_id=A0060_gene_198
DACA01000026.1	GeneMark.hmm	CDS	30	191	-226.967658	+	0	gene_id=A0060_gene_199
DACA01000026.1	GeneMark.hmm	CDS	501	1478	-1230.924328	+	0	gene_id=A0060_gene_200
DACA01000026.1	GeneMark.hmm	CDS	2067	2663	-746.92486	+	0	gene_id=A0060_gene_201
DACA01000026.1	GeneMark.hmm	CDS	3028	4512	-1877.160996	+	0	gene_id=A0060_gene_202
DACA01000026.1	GeneMark.hmm	CDS	4786	5766	-1262.895046	-	0	gene_id=A0060_gene_203
DACA01000026.1	GeneMark.hmm	CDS	5768	6523	-961.150814	-	0	gene_id=A0060_gene_204
DACA01000026.1	GeneMark.hmm	CDS	6718	6957	-297.061032	+	0	gene_id=A0060_gene_205
DACA01000026.1	GeneMark.hmm	CDS	6999	8051	-1328.044744	-	0	gene_id=A0060_gene_206
DACA01000026.1	GeneMark.hmm	CDS	8309	8983	-848.277751	+	0	gene_id=A0060_gene_207
DACA01000026.1	GeneMark.hmm	CDS	9062	9634	-733.40491	+	0	gene_id=A0060_gene_208
DACA01000026.1	GeneMark.hmm	CDS	9751	9882	-157.818159	+	0	gene_id=A0060_gene_209
DACA01000026.1	GeneMark.hmm	CDS	9970	11298	-1687.214126	+	0	gene_id=A0060_gene_210
DACA01000026.1	GeneMark.hmm	CDS	11310	11621	-390.991472	+	0	gene_id=A0060_gene_211
DACA01000026.1	GeneMark.hmm	CDS	11673	11843	-212.978482	+	0	gene_id=A0060_gene_212
DACA01000026.1	GeneMark.hmm	CDS	12442	13623	-1503.990767	+	0	gene_id=A0060_gene_213
DACA01000026.1	GeneMark.hmm	CDS	13620	14288	-833.759545	+	0	gene_id=A0060_gene_214
DACA01000026.1	GeneMark.hmm	CDS	14317	15627	-1654.987314	-	0	gene_id=A0060_gene_215
DACA01000027.1	GeneMark.hmm	CDS	1	450	-575.329164	+	0	gene_id=A0060_gene_216
DACA01000027.1	GeneMark.hmm	CDS	447	1325	-1102.352804	+	0	gene_id=A0060_gene_217
DACA01000027.1	GeneMark.hmm	CDS	1362	1961	-747.058269	+	0	gene_id=A0060_gene_218
DACA01000027.1	GeneMark.hmm	CDS	1962	2441	-596.756216	-	0	gene_id=A0060_gene_219
DACA01000027.1	GeneMark.hmm	CDS	2438	3445	-1269.40613	-	0	gene_id=A0060_gene_220
DACA01000027.1	GeneMark.hmm	CDS	4145	4408	-328.074102	+	0	gene_id=A0060_gene_221
DACA01000027.1	GeneMark.hmm	CDS	4493	5356	-1114.656422	+	0	gene_id=A0060_gene_222
DACA01000027.1	GeneMark.hmm	CDS	5860	6144	-351.507947	-	0	gene_id=A0060_gene_223
DACA01000027.1	GeneMark.hmm	CDS	6620	6727	-151.935264	-	0	gene_id=A0060_gene_224
DACA01000028.1	GeneMark.hmm	CDS	145	888	-929.504419	+	0	gene_id=A0060_gene_225
DACA01000028.1	GeneMark.hmm	CDS	1075	2067	-1237.521721	-	0	gene_id=A0060_gene_226
DACA01000028.1	GeneMark.hmm	CDS	2101	3030	-1171.014338	-	0	gene_id=A0060_gene_227
DACA01000028.1	GeneMark.hmm	CDS	3161	3760	-745.364289	+	0	gene_id=A0060_gene_228
DACA01000028.1	GeneMark.hmm	CDS	3752	3964	-263.521019	-	0	gene_id=A0060_gene_229
DACA01000028.1	GeneMark.hmm	CDS	3961	4242	-362.833489	-	0	gene_id=A0060_gene_230
DACA01000028.1	GeneMark.hmm	CDS	4319	6097	-2243.905143	+	0	gene_id=A0060_gene_231
DACA01000028.1	GeneMark.hmm	CDS	6156	7784	-2043.975757	+	0	gene_id=A0060_gene_232
DACA01000028.1	GeneMark.hmm	CDS	7791	8489	-874.695628	-	0	gene_id=A0060_gene_233
DACA01000029.1	GeneMark.hmm	CDS	3	1073	-1349.585689	-	0	gene_id=A0060_gene_234
DACA01000029.1	GeneMark.hmm	CDS	1460	2620	-1472.643185	+	0	gene_id=A0060_gene_235
DACA01000029.1	GeneMark.hmm	CDS	3212	4279	-1337.429786	+	0	gene_id=A0060_gene_236
DACA01000030.1	GeneMark.hmm	CDS	3	1253	-1585.739251	+	0	gene_id=A0060_gene_237
DACA01000030.1	GeneMark.hmm	CDS	1336	1791	-567.586383	-	0	gene_id=A0060_gene_238
DACA01000030.1	GeneMark.hmm	CDS	1903	2178	-346.168962	-	0	gene_id=A0060_gene_239
DACA01000030.1	GeneMark.hmm	CDS	2395	2616	-278.430793	+	0	gene_id=A0060_gene_240
DACA01000030.1	GeneMark.hmm	CDS	3009	3944	-1148.951244	-	0	gene_id=A0060_gene_241
DACA01000030.1	GeneMark.hmm	CDS	4183	6309	-2707.306728	+	0	gene_id=A0060_gene_242
DACA01000030.1	GeneMark.hmm	CDS	6400	7785	-1747.59849	+	0	gene_id=A0060_gene_243
DACA01000030.1	GeneMark.hmm	CDS	7793	9088	-1680.535264	+	0	gene_id=A0060_gene_244
DACA01000030.1	GeneMark.hmm	CDS	9158	10123	-1245.78744	+	0	gene_id=A0060_gene_245
DACA01000031.1	GeneMark.hmm	CDS	1	1197	-1511.128689	+	0	gene_id=A0060_gene_246
DACA01000031.1	GeneMark.hmm	CDS	1239	1850	-800.340704	+	0	gene_id=A0060_gene_247
DACA01000031.1	GeneMark.hmm	CDS	1828	3396	-2023.574412	+	0	gene_id=A0060_gene_248
DACA01000031.1	GeneMark.hmm	CDS	3486	3728	-290.843161	-	0	gene_id=A0060_gene_249
DACA01000031.1	GeneMark.hmm	CDS	3835	4308	-593.215493	+	0	gene_id=A0060_gene_250
DACA01000031.1	GeneMark.hmm	CDS	4396	5805	-1805.674218	+	0	gene_id=A0060_gene_251
DACA01000031.1	GeneMark.hmm	CDS	5875	6105	-291.169599	-	0	gene_id=A0060_gene_252
DACA01000031.1	GeneMark.hmm	CDS	6236	6850	-799.323942	-	0	gene_id=A0060_gene_253
DACA01000031.1	GeneMark.hmm	CDS	7547	7741	-240.056569	+	0	gene_id=A0060_gene_254
DACA01000031.1	GeneMark.hmm	CDS	7738	8997	-1573.419086	-	0	gene_id=A0060_gene_255
DACA01000031.1	GeneMark.hmm	CDS	9127	9375	-315.312119	+	0	gene_id=A0060_gene_256
DACA01000031.1	GeneMark.hmm	CDS	9501	9794	-387.187221	+	0	gene_id=A0060_gene_257
DACA01000031.1	GeneMark.hmm	CDS	9825	10682	-1091.587012	-	0	gene_id=A0060_gene_258
DACA01000031.1	GeneMark.hmm	CDS	11021	11290	-381.659678	-	0	gene_id=A0060_gene_259
DACA01000032.1	GeneMark.hmm	CDS	3	230	-288.376754	+	0	gene_id=A0060_gene_260
DACA01000032.1	GeneMark.hmm	CDS	326	1777	-1826.745238	+	0	gene_id=A0060_gene_261
DACA01000032.1	GeneMark.hmm	CDS	1840	2292	-562.332339	-	0	gene_id=A0060_gene_262
DACA01000032.1	GeneMark.hmm	CDS	2568	3224	-808.683096	+	0	gene_id=A0060_gene_263
DACA01000032.1	GeneMark.hmm	CDS	3226	3993	-974.952586	+	0	gene_id=A0060_gene_264
DACA01000033.1	GeneMark.hmm	CDS	1	249	-315.369227	+	0	gene_id=A0060_gene_265
DACA01000033.1	GeneMark.hmm	CDS	490	1164	-850.081931	-	0	gene_id=A0060_gene_266
DACA01000033.1	GeneMark.hmm	CDS	1415	2791	-1769.437049	-	0	gene_id=A0060_gene_267
DACA01000034.1	GeneMark.hmm	CDS	1	267	-330.657262	-	0	gene_id=A0060_gene_268
DACA01000034.1	GeneMark.hmm	CDS	264	854	-756.767777	-	0	gene_id=A0060_gene_269
DACA01000034.1	GeneMark.hmm	CDS	841	999	-190.290852	+	0	gene_id=A0060_gene_270
DACA01000034.1	GeneMark.hmm	CDS	1089	2045	-1188.768622	+	0	gene_id=A0060_gene_271
DACA01000034.1	GeneMark.hmm	CDS	2059	2196	-177.452751	-	0	gene_id=A0060_gene_272
DACA01000034.1	GeneMark.hmm	CDS	2280	2576	-366.868915	+	0	gene_id=A0060_gene_273
DACA01000034.1	GeneMark.hmm	CDS	2874	3974	-1395.313653	+	0	gene_id=A0060_gene_274
DACA01000034.1	GeneMark.hmm	CDS	3975	5075	-1415.737139	-	0	gene_id=A0060_gene_275
DACA01000034.1	GeneMark.hmm	CDS	5162	5656	-614.297244	+	0	gene_id=A0060_gene_276
DACA01000035.1	GeneMark.hmm	CDS	1	1473	-1858.486946	-	0	gene_id=A0060_gene_277
DACA01000035.1	GeneMark.hmm	CDS	1489	1827	-438.696103	-	0	gene_id=A0060_gene_278
DACA01000035.1	GeneMark.hmm	CDS	1977	2198	-282.806349	-	0	gene_id=A0060_gene_279
DACA01000035.1	GeneMark.hmm	CDS	2258	2491	-284.275367	-	0	gene_id=A0060_gene_280
DACA01000035.1	GeneMark.hmm	CDS	2504	2734	-290.414266	-	0	gene_id=A0060_gene_281
DACA01000036.1	GeneMark.hmm	CDS	3	1235	-1562.021209	-	0	gene_id=A0060_gene_282
DACA01000036.1	GeneMark.hmm	CDS	1337	2962	-2052.326193	+	0	gene_id=A0060_gene_283
DACA01000036.1	GeneMark.hmm	CDS	2955	3770	-1035.549199	-	0	gene_id=A0060_gene_284
DACA01000037.1	GeneMark.hmm	CDS	1	873	-1138.428781	-	0	gene_id=A0060_gene_285
DACA01000037.1	GeneMark.hmm	CDS	878	1003	-149.690716	-	0	gene_id=A0060_gene_286
DACA01000037.1	GeneMark.hmm	CDS	1265	3994	-3462.820404	+	0	gene_id=A0060_gene_287
DACA01000037.1	GeneMark.hmm	CDS	3991	5409	-1744.184417	-	0	gene_id=A0060_gene_288
DACA01000038.1	GeneMark.hmm	CDS	3	128	-150.865496	+	0	gene_id=A0060_gene_289
DACA01000038.1	GeneMark.hmm	CDS	582	860	-338.666901	-	0	gene_id=A0060_gene_290
DACA01000038.1	GeneMark.hmm	CDS	1101	1241	-172.203169	+	0	gene_id=A0060_gene_291
DACA01000038.1	GeneMark.hmm	CDS	1669	1887	-265.750128	-	0	gene_id=A0060_gene_292
DACA01000038.1	GeneMark.hmm	CDS	2321	2623	-369.534	-	0	gene_id=A0060_gene_293
DACA01000038.1	GeneMark.hmm	CDS	2659	2943	-363.056155	-	0	gene_id=A0060_gene_294
DACA01000038.1	GeneMark.hmm	CDS	3075	3539	-589.305051	+	0	gene_id=A0060_gene_295
DACA01000038.1	GeneMark.hmm	CDS	3573	4145	-728.397263	+	0	gene_id=A0060_gene_296
DACA01000038.1	GeneMark.hmm	CDS	4414	4740	-409.04039	-	0	gene_id=A0060_gene_297
DACA01000038.1	GeneMark.hmm	CDS	4839	5948	-1408.583978	+	0	gene_id=A0060_gene_298
DACA01000038.1	GeneMark.hmm	CDS	6175	6588	-509.512551	+	0	gene_id=A0060_gene_299
DACA01000038.1	GeneMark.hmm	CDS	6704	7780	-1400.275534	-	0	gene_id=A0060_gene_300
DACA01000038.1	GeneMark.hmm	CDS	7801	8163	-470.785499	-	0	gene_id=A0060_gene_301
DACA01000038.1	GeneMark.hmm	CDS	8154	9224	-1418.11535	-	0	gene_id=A0060_gene_302
DACA01000038.1	GeneMark.hmm	CDS	9252	9575	-426.964611	-	0	gene_id=A0060_gene_303
DACA01000038.1	GeneMark.hmm	CDS	9556	9807	-320.606435	-	0	gene_id=A0060_gene_304
DACA01000038.1	GeneMark.hmm	CDS	9960	10463	-624.105481	+	0	gene_id=A0060_gene_305
DACA01000039.1	GeneMark.hmm	CDS	197	736	-674.065381	-	0	gene_id=A0060_gene_306
DACA01000039.1	GeneMark.hmm	CDS	733	1920	-1474.187636	-	0	gene_id=A0060_gene_307
DACA01000039.1	GeneMark.hmm	CDS	1921	2268	-432.001127	-	0	gene_id=A0060_gene_308
DACA01000039.1	GeneMark.hmm	CDS	2307	2972	-837.136679	-	0	gene_id=A0060_gene_309
DACA01000039.1	GeneMark.hmm	CDS	3293	3676	-508.245246	-	0	gene_id=A0060_gene_310
DACA01000040.1	GeneMark.hmm	CDS	1	1425	-1810.922375	+	0	gene_id=A0060_gene_311
DACA01000040.1	GeneMark.hmm	CDS	1429	4290	-3622.81792	+	0	gene_id=A0060_gene_312
DACA01000041.1	GeneMark.hmm	CDS	2	2413	-3091.907484	-	0	gene_id=A0060_gene_313
DACA01000041.1	GeneMark.hmm	CDS	2485	3117	-792.058691	+	0	gene_id=A0060_gene_314
DACA01000041.1	GeneMark.hmm	CDS	3160	4746	-2026.831844	-	0	gene_id=A0060_gene_315
DACA01000041.1	GeneMark.hmm	CDS	4924	5097	-215.513509	-	0	gene_id=A0060_gene_316
DACA01000041.1	GeneMark.hmm	CDS	5147	5329	-217.893843	-	0	gene_id=A0060_gene_317
DACA01000042.1	GeneMark.hmm	CDS	1	549	-687.448971	-	0	gene_id=A0060_gene_318
DACA01000042.1	GeneMark.hmm	CDS	822	2003	-1497.305853	-	0	gene_id=A0060_gene_319
DACA01000042.1	GeneMark.hmm	CDS	2258	2635	-465.927996	-	0	gene_id=A0060_gene_320
DACA01000042.1	GeneMark.hmm	CDS	3233	3469	-301.451022	+	0	gene_id=A0060_gene_321
DACA01000042.1	GeneMark.hmm	CDS	3471	4709	-1565.492365	+	0	gene_id=A0060_gene_322
DACA01000042.1	GeneMark.hmm	CDS	4738	5382	-813.964129	+	0	gene_id=A0060_gene_323
DACA01000042.1	GeneMark.hmm	CDS	5387	6220	-1038.765493	+	0	gene_id=A0060_gene_324
DACA01000042.1	GeneMark.hmm	CDS	6217	7191	-1203.411569	+	0	gene_id=A0060_gene_325
DACA01000042.1	GeneMark.hmm	CDS	7235	7636	-544.755272	+	0	gene_id=A0060_gene_326
DACA01000042.1	GeneMark.hmm	CDS	7942	8319	-472.396646	+	0	gene_id=A0060_gene_327
DACA01000042.1	GeneMark.hmm	CDS	8316	8522	-256.503757	+	0	gene_id=A0060_gene_328
DACA01000043.1	GeneMark.hmm	CDS	85	336	-311.568815	-	0	gene_id=A0060_gene_329
DACA01000043.1	GeneMark.hmm	CDS	652	1410	-996.548959	-	0	gene_id=A0060_gene_330
DACA01000043.1	GeneMark.hmm	CDS	1400	2659	-1566.292563	-	0	gene_id=A0060_gene_331
DACA01000043.1	GeneMark.hmm	CDS	2650	3306	-822.109204	-	0	gene_id=A0060_gene_332
DACA01000043.1	GeneMark.hmm	CDS	3424	4440	-1303.197102	+	0	gene_id=A0060_gene_333
DACA01000043.1	GeneMark.hmm	CDS	4437	5423	-1235.331468	-	0	gene_id=A0060_gene_334
DACA01000043.1	GeneMark.hmm	CDS	5420	5977	-701.620754	-	0	gene_id=A0060_gene_335
DACA01000043.1	GeneMark.hmm	CDS	5979	6653	-836.844369	-	0	gene_id=A0060_gene_336
DACA01000043.1	GeneMark.hmm	CDS	6747	7529	-988.732671	-	0	gene_id=A0060_gene_337
DACA01000043.1	GeneMark.hmm	CDS	7571	8533	-1225.03653	-	0	gene_id=A0060_gene_338
DACA01000043.1	GeneMark.hmm	CDS	8530	8790	-322.546207	-	0	gene_id=A0060_gene_339
DACA01000043.1	GeneMark.hmm	CDS	8828	9127	-376.575353	-	0	gene_id=A0060_gene_340
DACA01000043.1	GeneMark.hmm	CDS	9135	9518	-475.334225	-	0	gene_id=A0060_gene_341
DACA01000043.1	GeneMark.hmm	CDS	9700	9942	-293.039051	-	0	gene_id=A0060_gene_342
DACA01000043.1	GeneMark.hmm	CDS	10103	10348	-300.037879	-	0	gene_id=A0060_gene_343
DACA01000044.1	GeneMark.hmm	CDS	1	1716	-2184.883921	+	0	gene_id=A0060_gene_344
DACA01000044.1	GeneMark.hmm	CDS	1734	2417	-850.420913	+	0	gene_id=A0060_gene_345
DACA01000044.1	GeneMark.hmm	CDS	2383	2667	-373.009261	-	0	gene_id=A0060_gene_346
DACA01000044.1	GeneMark.hmm	CDS	2991	3398	-537.7658	-	0	gene_id=A0060_gene_347
DACA01000044.1	GeneMark.hmm	CDS	3474	4628	-1452.433043	+	0	gene_id=A0060_gene_348
DACA01000044.1	GeneMark.hmm	CDS	4619	5008	-482.944245	+	0	gene_id=A0060_gene_349
DACA01000044.1	GeneMark.hmm	CDS	5531	5917	-478.071239	+	0	gene_id=A0060_gene_350
DACA01000044.1	GeneMark.hmm	CDS	5918	6085	-206.021597	-	0	gene_id=A0060_gene_351
DACA01000044.1	GeneMark.hmm	CDS	6219	6413	-239.299372	+	0	gene_id=A0060_gene_352
DACA01000044.1	GeneMark.hmm	CDS	6545	6952	-489.660547	+	0	gene_id=A0060_gene_353
DACA01000044.1	GeneMark.hmm	CDS	7013	7831	-1034.628632	-	0	gene_id=A0060_gene_354
DACA01000044.1	GeneMark.hmm	CDS	7969	8925	-1186.224456	+	0	gene_id=A0060_gene_355
DACA01000044.1	GeneMark.hmm	CDS	9034	9117	-98.8404	-	0	gene_id=A0060_gene_356
DACA01000044.1	GeneMark.hmm	CDS	9284	9982	-883.067063	+	0	gene_id=A0060_gene_357
DACA01000044.1	GeneMark.hmm	CDS	10147	11160	-1282.60081	+	0	gene_id=A0060_gene_358
DACA01000044.1	GeneMark.hmm	CDS	11165	11950	-1018.133228	+	0	gene_id=A0060_gene_359
DACA01000044.1	GeneMark.hmm	CDS	12751	13395	-848.7373	-	0	gene_id=A0060_gene_360
DACA01000044.1	GeneMark.hmm	CDS	13409	14518	-1436.306466	-	0	gene_id=A0060_gene_361
DACA01000044.1	GeneMark.hmm	CDS	14515	16143	-2131.38372	-	0	gene_id=A0060_gene_362
DACA01000044.1	GeneMark.hmm	CDS	16288	17187	-1167.36486	-	0	gene_id=A0060_gene_363
DACA01000044.1	GeneMark.hmm	CDS	17575	17775	-245.922665	+	0	gene_id=A0060_gene_364
DACA01000044.1	GeneMark.hmm	CDS	18037	18174	-165.409271	+	0	gene_id=A0060_gene_365
DACA01000044.1	GeneMark.hmm	CDS	18308	18631	-412.226562	+	0	gene_id=A0060_gene_366
DACA01000044.1	GeneMark.hmm	CDS	18676	18840	-204.297733	+	0	gene_id=A0060_gene_367
DACA01000044.1	GeneMark.hmm	CDS	19688	20383	-865.052447	+	0	gene_id=A0060_gene_368
DACA01000044.1	GeneMark.hmm	CDS	20380	21237	-1106.359414	+	0	gene_id=A0060_gene_369
DACA01000045.1	GeneMark.hmm	CDS	1	102	-126.546573	+	0	gene_id=A0060_gene_370
DACA01000045.1	GeneMark.hmm	CDS	95	1261	-1470.293124	-	0	gene_id=A0060_gene_371
DACA01000045.1	GeneMark.hmm	CDS	1245	2192	-1194.002062	-	0	gene_id=A0060_gene_372
DACA01000045.1	GeneMark.hmm	CDS	2273	3613	-1691.874731	-	0	gene_id=A0060_gene_373
DACA01000045.1	GeneMark.hmm	CDS	3865	4437	-711.84209	-	0	gene_id=A0060_gene_374
DACA01000045.1	GeneMark.hmm	CDS	4421	4813	-500.616057	-	0	gene_id=A0060_gene_375
DACA01000045.1	GeneMark.hmm	CDS	4819	4998	-219.201033	-	0	gene_id=A0060_gene_376
DACA01000045.1	GeneMark.hmm	CDS	4999	5523	-640.445459	-	0	gene_id=A0060_gene_377
DACA01000045.1	GeneMark.hmm	CDS	5529	6245	-865.899252	-	0	gene_id=A0060_gene_378
DACA01000045.1	GeneMark.hmm	CDS	6249	6620	-465.768289	-	0	gene_id=A0060_gene_379
DACA01000045.1	GeneMark.hmm	CDS	6621	6779	-195.227232	-	0	gene_id=A0060_gene_380
DACA01000046.1	GeneMark.hmm	CDS	3	626	-781.249313	+	0	gene_id=A0060_gene_381
DACA01000046.1	GeneMark.hmm	CDS	623	970	-439.508281	-	0	gene_id=A0060_gene_382
DACA01000046.1	GeneMark.hmm	CDS	1090	1197	-128.885329	+	0	gene_id=A0060_gene_383
DACA01000046.1	GeneMark.hmm	CDS	1194	1376	-225.125635	+	0	gene_id=A0060_gene_384
DACA01000046.1	GeneMark.hmm	CDS	1917	2306	-497.487727	+	0	gene_id=A0060_gene_385
DACA01000046.1	GeneMark.hmm	CDS	2445	2639	-240.332326	+	0	gene_id=A0060_gene_386
DACA01000046.1	GeneMark.hmm	CDS	2820	2957	-159.157219	-	0	gene_id=A0060_gene_387
DACA01000046.1	GeneMark.hmm	CDS	3476	4168	-857.302888	-	0	gene_id=A0060_gene_388
DACA01000046.1	GeneMark.hmm	CDS	4345	4572	-280.846531	-	0	gene_id=A0060_gene_389
DACA01000047.1	GeneMark.hmm	CDS	3	485	-611.847956	-	0	gene_id=A0060_gene_390
DACA01000047.1	GeneMark.hmm	CDS	677	1180	-622.188229	-	0	gene_id=A0060_gene_391
DACA01000047.1	GeneMark.hmm	CDS	1702	2691	-1248.581479	+	0	gene_id=A0060_gene_392
DACA01000047.1	GeneMark.hmm	CDS	2712	2870	-186.493548	-	0	gene_id=A0060_gene_393
DACA01000047.1	GeneMark.hmm	CDS	3007	3552	-677.757331	-	0	gene_id=A0060_gene_394
DACA01000047.1	GeneMark.hmm	CDS	3568	6399	-3637.524972	-	0	gene_id=A0060_gene_395
DACA01000047.1	GeneMark.hmm	CDS	6442	7593	-1454.85804	-	0	gene_id=A0060_gene_396
DACA01000047.1	GeneMark.hmm	CDS	7565	8581	-1316.848889	-	0	gene_id=A0060_gene_397
DACA01000047.1	GeneMark.hmm	CDS	8658	9503	-1054.035494	+	0	gene_id=A0060_gene_398
DACA01000047.1	GeneMark.hmm	CDS	9507	10943	-1799.905775	-	0	gene_id=A0060_gene_399
DACA01000047.1	GeneMark.hmm	CDS	11133	12590	-1847.714446	+	0	gene_id=A0060_gene_400
DACA01000047.1	GeneMark.hmm	CDS	12673	13329	-825.785649	+	0	gene_id=A0060_gene_401
DACA01000047.1	GeneMark.hmm	CDS	13326	14135	-993.735229	-	0	gene_id=A0060_gene_402
DACA01000047.1	GeneMark.hmm	CDS	14256	14888	-804.247632	+	0	gene_id=A0060_gene_403
DACA01000047.1	GeneMark.hmm	CDS	14890	15111	-280.914038	+	0	gene_id=A0060_gene_404
DACA01000047.1	GeneMark.hmm	CDS	15108	15857	-933.698038	-	0	gene_id=A0060_gene_405
DACA01000047.1	GeneMark.hmm	CDS	15874	16602	-915.881419	-	0	gene_id=A0060_gene_406
DACA01000047.1	GeneMark.hmm	CDS	16643	16837	-244.43473	-	0	gene_id=A0060_gene_407
DACA01000048.1	GeneMark.hmm	CDS	1107	1400	-365.064289	+	0	gene_id=A0060_gene_408
DACA01000048.1	GeneMark.hmm	CDS	1433	2770	-1707.441942	+	0	gene_id=A0060_gene_409
DACA01000048.1	GeneMark.hmm	CDS	2982	3509	-673.442617	+	0	gene_id=A0060_gene_410
DACA01000049.1	GeneMark.hmm	CDS	2	451	-571.477531	-	0	gene_id=A0060_gene_411
DACA01000049.1	GeneMark.hmm	CDS	489	1991	-1924.307239	-	0	gene_id=A0060_gene_412
DACA01000049.1	GeneMark.hmm	CDS	2239	2397	-190.931299	-	0	gene_id=A0060_gene_413
DACA01000049.1	GeneMark.hmm	CDS	2639	3439	-1016.533204	-	0	gene_id=A0060_gene_414
DACA01000049.1	GeneMark.hmm	CDS	3559	3681	-145.163034	+	0	gene_id=A0060_gene_415
DACA01000050.1	GeneMark.hmm	CDS	3	620	-765.14996	-	0	gene_id=A0060_gene_416
DACA01000050.1	GeneMark.hmm	CDS	666	1679	-1292.811133	+	0	gene_id=A0060_gene_417
DACA01000050.1	GeneMark.hmm	CDS	1871	2842	-1210.365445	+	0	gene_id=A0060_gene_418
DACA01000050.1	GeneMark.hmm	CDS	2848	3192	-438.223536	+	0	gene_id=A0060_gene_419
DACA01000051.1	GeneMark.hmm	CDS	3	155	-181.983628	+	0	gene_id=A0060_gene_420
DACA01000051.1	GeneMark.hmm	CDS	387	1478	-1373.841387	+	0	gene_id=A0060_gene_421
DACA01000051.1	GeneMark.hmm	CDS	1479	1916	-544.38178	-	0	gene_id=A0060_gene_422
DACA01000051.1	GeneMark.hmm	CDS	2386	5187	-3572.487115	+	0	gene_id=A0060_gene_423
DACA01000052.1	GeneMark.hmm	CDS	2	79	-94.594539	-	0	gene_id=A0060_gene_424
DACA01000052.1	GeneMark.hmm	CDS	330	2132	-2307.475484	+	0	gene_id=A0060_gene_425
DACA01000052.1	GeneMark.hmm	CDS	2439	2645	-253.754424	+	0	gene_id=A0060_gene_426
DACA01000053.1	GeneMark.hmm	CDS	2	649	-811.182432	+	0	gene_id=A0060_gene_427
DACA01000053.1	GeneMark.hmm	CDS	765	1547	-988.30759	+	0	gene_id=A0060_gene_428
DACA01000053.1	GeneMark.hmm	CDS	1544	2182	-795.707017	-	0	gene_id=A0060_gene_429
DACA01000053.1	GeneMark.hmm	CDS	2243	3562	-1666.585049	-	0	gene_id=A0060_gene_430
DACA01000053.1	GeneMark.hmm	CDS	3567	4784	-1544.73047	-	0	gene_id=A0060_gene_431
DACA01000053.1	GeneMark.hmm	CDS	5474	5602	-149.035828	-	0	gene_id=A0060_gene_432
DACA01000053.1	GeneMark.hmm	CDS	5710	6039	-408.949415	-	0	gene_id=A0060_gene_433
DACA01000054.1	GeneMark.hmm	CDS	1	816	-1037.105874	+	0	gene_id=A0060_gene_434
DACA01000054.1	GeneMark.hmm	CDS	860	1432	-734.842748	+	0	gene_id=A0060_gene_435
DACA01000054.1	GeneMark.hmm	CDS	1519	1866	-430.755509	+	0	gene_id=A0060_gene_436
DACA01000054.1	GeneMark.hmm	CDS	2546	2686	-164.367968	-	0	gene_id=A0060_gene_437
DACA01000054.1	GeneMark.hmm	CDS	2746	2991	-321.42537	+	0	gene_id=A0060_gene_438
DACA01000054.1	GeneMark.hmm	CDS	3152	3964	-1018.065649	+	0	gene_id=A0060_gene_439
DACA01000054.1	GeneMark.hmm	CDS	4324	4749	-533.85575	-	0	gene_id=A0060_gene_440
DACA01000054.1	GeneMark.hmm	CDS	4865	5131	-332.748896	-	0	gene_id=A0060_gene_441
DACA01000054.1	GeneMark.hmm	CDS	5327	5623	-371.434464	-	0	gene_id=A0060_gene_442
DACA01000054.1	GeneMark.hmm	CDS	5706	5882	-219.655675	+	0	gene_id=A0060_gene_443
DACA01000055.1	GeneMark.hmm	CDS	33	395	-444.010969	+	0	gene_id=A0060_gene_444
DACA01000055.1	GeneMark.hmm	CDS	577	1059	-600.696113	-	0	gene_id=A0060_gene_445
DACA01000055.1	GeneMark.hmm	CDS	1210	1347	-169.168014	+	0	gene_id=A0060_gene_446
DACA01000055.1	GeneMark.hmm	CDS	1542	1757	-265.472666	-	0	gene_id=A0060_gene_447
DACA01000055.1	GeneMark.hmm	CDS	1930	2184	-314.988795	-	0	gene_id=A0060_gene_448
DACA01000056.1	GeneMark.hmm	CDS	3	1445	-1818.13985	+	0	gene_id=A0060_gene_449
DACA01000056.1	GeneMark.hmm	CDS	1546	2499	-1209.168761	-	0	gene_id=A0060_gene_450
DACA01000056.1	GeneMark.hmm	CDS	3329	3946	-781.033507	-	0	gene_id=A0060_gene_451
DACA01000056.1	GeneMark.hmm	CDS	4004	4336	-421.923587	-	0	gene_id=A0060_gene_452
DACA01000056.1	GeneMark.hmm	CDS	4493	5476	-1260.773074	-	0	gene_id=A0060_gene_453
DACA01000056.1	GeneMark.hmm	CDS	5697	6539	-1074.897895	+	0	gene_id=A0060_gene_454
DACA01000056.1	GeneMark.hmm	CDS	6520	7593	-1346.298707	+	0	gene_id=A0060_gene_455
DACA01000056.1	GeneMark.hmm	CDS	7689	8504	-1007.76616	+	0	gene_id=A0060_gene_456
DACA01000056.1	GeneMark.hmm	CDS	9011	9358	-430.657952	-	0	gene_id=A0060_gene_457
DACA01000056.1	GeneMark.hmm	CDS	9615	9884	-341.578852	-	0	gene_id=A0060_gene_458
DACA01000056.1	GeneMark.hmm	CDS	9927	10325	-506.049711	-	0	gene_id=A0060_gene_459
DACA01000056.1	GeneMark.hmm	CDS	10615	11562	-1190.82936	-	0	gene_id=A0060_gene_460
DACA01000056.1	GeneMark.hmm	CDS	11671	11940	-353.965025	+	0	gene_id=A0060_gene_461
DACA01000056.1	GeneMark.hmm	CDS	11941	12501	-715.456838	+	0	gene_id=A0060_gene_462
DACA01000056.1	GeneMark.hmm	CDS	12535	12687	-195.433376	-	0	gene_id=A0060_gene_463
DACA01000056.1	GeneMark.hmm	CDS	12998	13417	-568.461077	-	0	gene_id=A0060_gene_464
DACA01000056.1	GeneMark.hmm	CDS	13519	14184	-828.207288	+	0	gene_id=A0060_gene_465
DACA01000056.1	GeneMark.hmm	CDS	14181	15467	-1633.486123	-	0	gene_id=A0060_gene_466
DACA01000056.1	GeneMark.hmm	CDS	15734	16750	-1257.913691	+	0	gene_id=A0060_gene_467
DACA01000056.1	GeneMark.hmm	CDS	16747	17112	-457.501014	-	0	gene_id=A0060_gene_468
DACA01000056.1	GeneMark.hmm	CDS	17190	17624	-532.743254	+	0	gene_id=A0060_gene_469
DACA01000056.1	GeneMark.hmm	CDS	17649	18041	-481.349698	+	0	gene_id=A0060_gene_470
DACA01000056.1	GeneMark.hmm	CDS	18045	19826	-2248.61241	-	0	gene_id=A0060_gene_471
DACA01000057.1	GeneMark.hmm	CDS	105	320	-260.9559	+	0	gene_id=A0060_gene_472
DACA01000057.1	GeneMark.hmm	CDS	307	483	-215.797011	+	0	gene_id=A0060_gene_473
DACA01000057.1	GeneMark.hmm	CDS	1076	1624	-681.048874	+	0	gene_id=A0060_gene_474
DACA01000057.1	GeneMark.hmm	CDS	1634	1876	-301.514254	+	0	gene_id=A0060_gene_475
DACA01000057.1	GeneMark.hmm	CDS	1878	2270	-488.391088	+	0	gene_id=A0060_gene_476
DACA01000057.1	GeneMark.hmm	CDS	2257	2979	-876.397549	+	0	gene_id=A0060_gene_477
DACA01000057.1	GeneMark.hmm	CDS	2981	3262	-343.214061	+	0	gene_id=A0060_gene_478
DACA01000058.1	GeneMark.hmm	CDS	615	1418	-1023.954213	-	0	gene_id=A0060_gene_479
DACA01000058.1	GeneMark.hmm	CDS	1421	1543	-145.396213	-	0	gene_id=A0060_gene_480
DACA01000058.1	GeneMark.hmm	CDS	1752	2789	-1306.522485	-	0	gene_id=A0060_gene_481
DACA01000058.1	GeneMark.hmm	CDS	2949	4061	-1375.725927	-	0	gene_id=A0060_gene_482
DACA01000058.1	GeneMark.hmm	CDS	4185	4475	-369.341894	+	0	gene_id=A0060_gene_483
DACA01000058.1	GeneMark.hmm	CDS	4519	5241	-891.941896	+	0	gene_id=A0060_gene_484
DACA01000058.1	GeneMark.hmm	CDS	5216	7126	-2423.987468	+	0	gene_id=A0060_gene_485
DACA01000058.1	GeneMark.hmm	CDS	7203	7514	-401.090458	+	0	gene_id=A0060_gene_486
DACA01000058.1	GeneMark.hmm	CDS	7548	7874	-402.192293	+	0	gene_id=A0060_gene_487
DACA01000059.1	GeneMark.hmm	CDS	2	457	-577.627635	+	0	gene_id=A0060_gene_488
DACA01000059.1	GeneMark.hmm	CDS	606	1475	-1101.482271	-	0	gene_id=A0060_gene_489
DACA01000059.1	GeneMark.hmm	CDS	1891	2937	-1316.551471	-	0	gene_id=A0060_gene_490
DACA01000059.1	GeneMark.hmm	CDS	3135	3698	-690.274327	-	0	gene_id=A0060_gene_491
DACA01000059.1	GeneMark.hmm	CDS	3780	4265	-620.593589	+	0	gene_id=A0060_gene_492
DACA01000059.1	GeneMark.hmm	CDS	4849	5400	-677.490708	-	0	gene_id=A0060_gene_493
DACA01000059.1	GeneMark.hmm	CDS	5460	5684	-294.179889	+	0	gene_id=A0060_gene_494
DACA01000059.1	GeneMark.hmm	CDS	6306	6488	-231.376956	+	0	gene_id=A0060_gene_495
DACA01000060.1	GeneMark.hmm	CDS	3	884	-1113.764652	+	0	gene_id=A0060_gene_496
DACA01000060.1	GeneMark.hmm	CDS	881	2215	-1699.889995	+	0	gene_id=A0060_gene_497
DACA01000060.1	GeneMark.hmm	CDS	2536	2919	-484.461823	+	0	gene_id=A0060_gene_498
DACA01000060.1	GeneMark.hmm	CDS	2968	3483	-663.721567	+	0	gene_id=A0060_gene_499
DACA01000060.1	GeneMark.hmm	CDS	3486	4058	-726.703602	+	0	gene_id=A0060_gene_500
DACA01000060.1	GeneMark.hmm	CDS	4088	5371	-1666.045948	+	0	gene_id=A0060_gene_501
DACA01000060.1	GeneMark.hmm	CDS	5371	6648	-1663.390637	+	0	gene_id=A0060_gene_502
DACA01000060.1	GeneMark.hmm	CDS	6645	6953	-395.273928	+	0	gene_id=A0060_gene_503
DACA01000061.1	GeneMark.hmm	CDS	1	570	-724.640724	-	0	gene_id=A0060_gene_504
DACA01000061.1	GeneMark.hmm	CDS	910	1095	-253.242359	-	0	gene_id=A0060_gene_505
DACA01000061.1	GeneMark.hmm	CDS	1786	2649	-1084.891612	+	0	gene_id=A0060_gene_506
DACA01000061.1	GeneMark.hmm	CDS	2941	3486	-695.658549	+	0	gene_id=A0060_gene_507
DACA01000062.1	GeneMark.hmm	CDS	7	234	-271.137364	-	0	gene_id=A0060_gene_508
DACA01000062.1	GeneMark.hmm	CDS	1080	1301	-275.611935	+	0	gene_id=A0060_gene_509
DACA01000062.1	GeneMark.hmm	CDS	1440	2198	-952.471115	+	0	gene_id=A0060_gene_510
DACA01000062.1	GeneMark.hmm	CDS	2240	3316	-1357.9296	-	0	gene_id=A0060_gene_511
DACA01000062.1	GeneMark.hmm	CDS	3328	4434	-1388.603945	-	0	gene_id=A0060_gene_512
DACA01000062.1	GeneMark.hmm	CDS	4652	5203	-702.855284	+	0	gene_id=A0060_gene_513
DACA01000062.1	GeneMark.hmm	CDS	5227	6330	-1372.809672	-	0	gene_id=A0060_gene_514
DACA01000063.1	GeneMark.hmm	CDS	1	612	-773.577727	-	0	gene_id=A0060_gene_515
DACA01000063.1	GeneMark.hmm	CDS	692	2566	-2363.415408	-	0	gene_id=A0060_gene_516
DACA01000064.1	GeneMark.hmm	CDS	2	397	-488.728393	+	0	gene_id=A0060_gene_517
DACA01000064.1	GeneMark.hmm	CDS	539	934	-495.478928	-	0	gene_id=A0060_gene_518
DACA01000064.1	GeneMark.hmm	CDS	927	1487	-724.038097	-	0	gene_id=A0060_gene_519
DACA01000064.1	GeneMark.hmm	CDS	1537	2010	-593.861612	+	0	gene_id=A0060_gene_520
DACA01000064.1	GeneMark.hmm	CDS	2087	2632	-690.120347	+	0	gene_id=A0060_gene_521
DACA01000064.1	GeneMark.hmm	CDS	2632	3987	-1682.469524	+	0	gene_id=A0060_gene_522
DACA01000064.1	GeneMark.hmm	CDS	3980	4717	-916.616684	+	0	gene_id=A0060_gene_523
DACA01000064.1	GeneMark.hmm	CDS	5343	6257	-1150.544441	-	0	gene_id=A0060_gene_524
DACA01000064.1	GeneMark.hmm	CDS	6385	7620	-1562.467477	+	0	gene_id=A0060_gene_525
DACA01000064.1	GeneMark.hmm	CDS	7617	8411	-978.760199	+	0	gene_id=A0060_gene_526
DACA01000064.1	GeneMark.hmm	CDS	8412	9569	-1453.730886	+	0	gene_id=A0060_gene_527
DACA01000064.1	GeneMark.hmm	CDS	9572	10093	-645.960571	-	0	gene_id=A0060_gene_528
DACA01000064.1	GeneMark.hmm	CDS	10179	10703	-669.844609	+	0	gene_id=A0060_gene_529
DACA01000064.1	GeneMark.hmm	CDS	10816	11280	-587.635172	-	0	gene_id=A0060_gene_530
DACA01000064.1	GeneMark.hmm	CDS	11469	11978	-634.206643	-	0	gene_id=A0060_gene_531
DACA01000064.1	GeneMark.hmm	CDS	11968	13488	-1922.598576	-	0	gene_id=A0060_gene_532
DACA01000064.1	GeneMark.hmm	CDS	13494	14315	-1052.633068	-	0	gene_id=A0060_gene_533
DACA01000065.1	GeneMark.hmm	CDS	3	299	-387.541821	+	0	gene_id=A0060_gene_534
DACA01000065.1	GeneMark.hmm	CDS	307	2403	-2753.588373	+	0	gene_id=A0060_gene_535
DACA01000065.1	GeneMark.hmm	CDS	2407	3900	-1924.573582	+	0	gene_id=A0060_gene_536
DACA01000065.1	GeneMark.hmm	CDS	3910	5442	-1922.43297	-	0	gene_id=A0060_gene_537
DACA01000065.1	GeneMark.hmm	CDS	5505	6350	-1056.773668	-	0	gene_id=A0060_gene_538
DACA01000065.1	GeneMark.hmm	CDS	6507	7844	-1737.541931	+	0	gene_id=A0060_gene_539
DACA01000065.1	GeneMark.hmm	CDS	8179	8808	-791.30997	+	0	gene_id=A0060_gene_540
DACA01000065.1	GeneMark.hmm	CDS	9202	9618	-515.334673	+	0	gene_id=A0060_gene_541
DACA01000065.1	GeneMark.hmm	CDS	9843	11093	-1555.276749	-	0	gene_id=A0060_gene_542
DACA01000065.1	GeneMark.hmm	CDS	11182	11547	-459.947295	+	0	gene_id=A0060_gene_543
DACA01000065.1	GeneMark.hmm	CDS	11699	12364	-845.237923	+	0	gene_id=A0060_gene_544
DACA01000065.1	GeneMark.hmm	CDS	12837	13730	-1089.785865	+	0	gene_id=A0060_gene_545
DACA01000065.1	GeneMark.hmm	CDS	13807	14286	-596.540004	+	0	gene_id=A0060_gene_546
DACA01000065.1	GeneMark.hmm	CDS	15045	15344	-384.20566	+	0	gene_id=A0060_gene_547
DACA01000065.1	GeneMark.hmm	CDS	15679	16002	-401.095479	+	0	gene_id=A0060_gene_548
DACA01000065.1	GeneMark.hmm	CDS	16276	17376	-1382.437645	+	0	gene_id=A0060_gene_549
DACA01000065.1	GeneMark.hmm	CDS	17446	18009	-707.515014	+	0	gene_id=A0060_gene_550
DACA01000065.1	GeneMark.hmm	CDS	18016	18876	-1081.632681	-	0	gene_id=A0060_gene_551
DACA01000065.1	GeneMark.hmm	CDS	18929	19198	-344.135187	-	0	gene_id=A0060_gene_552
DACA01000065.1	GeneMark.hmm	CDS	19546	20178	-811.917049	+	0	gene_id=A0060_gene_553
DACA01000066.1	GeneMark.hmm	CDS	2	118	-146.256019	+	0	gene_id=A0060_gene_554
DACA01000066.1	GeneMark.hmm	CDS	290	976	-882.675754	-	0	gene_id=A0060_gene_555
DACA01000066.1	GeneMark.hmm	CDS	1216	2430	-1534.102337	+	0	gene_id=A0060_gene_556
DACA01000066.1	GeneMark.hmm	CDS	2438	2875	-532.67214	-	0	gene_id=A0060_gene_557
DACA01000066.1	GeneMark.hmm	CDS	2886	4130	-1566.174731	-	0	gene_id=A0060_gene_558
DACA01000066.1	GeneMark.hmm	CDS	4134	4481	-423.765016	-	0	gene_id=A0060_gene_559
DACA01000066.1	GeneMark.hmm	CDS	4447	5856	-1768.620236	-	0	gene_id=A0060_gene_560
DACA01000066.1	GeneMark.hmm	CDS	5874	7277	-1768.225965	-	0	gene_id=A0060_gene_561
DACA01000066.1	GeneMark.hmm	CDS	7349	8164	-995.463354	-	0	gene_id=A0060_gene_562
DACA01000066.1	GeneMark.hmm	CDS	8136	8675	-657.774169	-	0	gene_id=A0060_gene_563
DACA01000067.1	GeneMark.hmm	CDS	2	892	-1142.246564	-	0	gene_id=A0060_gene_564
DACA01000067.1	GeneMark.hmm	CDS	1011	2051	-1300.314117	-	0	gene_id=A0060_gene_565
DACA01000067.1	GeneMark.hmm	CDS	2254	3609	-1695.206789	-	0	gene_id=A0060_gene_566
DACA01000067.1	GeneMark.hmm	CDS	3739	5166	-1810.215941	+	0	gene_id=A0060_gene_567
DACA01000067.1	GeneMark.hmm	CDS	5170	5664	-633.02659	+	0	gene_id=A0060_gene_568
DACA01000067.1	GeneMark.hmm	CDS	5665	5889	-286.401617	-	0	gene_id=A0060_gene_569
DACA01000067.1	GeneMark.hmm	CDS	6112	7698	-2019.561252	-	0	gene_id=A0060_gene_570
DACA01000067.1	GeneMark.hmm	CDS	8222	8434	-266.785012	+	0	gene_id=A0060_gene_571
DACA01000067.1	GeneMark.hmm	CDS	8503	9660	-1438.913868	-	0	gene_id=A0060_gene_572
DACA01000067.1	GeneMark.hmm	CDS	9685	10914	-1543.374425	-	0	gene_id=A0060_gene_573
DACA01000067.1	GeneMark.hmm	CDS	10922	11494	-732.849017	-	0	gene_id=A0060_gene_574
DACA01000067.1	GeneMark.hmm	CDS	11491	12099	-780.505384	-	0	gene_id=A0060_gene_575
DACA01000067.1	GeneMark.hmm	CDS	12204	13211	-1292.798994	+	0	gene_id=A0060_gene_576
DACA01000067.1	GeneMark.hmm	CDS	13236	13796	-687.507777	-	0	gene_id=A0060_gene_577
DACA01000067.1	GeneMark.hmm	CDS	13789	14406	-781.200102	-	0	gene_id=A0060_gene_578
DACA01000067.1	GeneMark.hmm	CDS	14445	14780	-418.344525	+	0	gene_id=A0060_gene_579
DACA01000067.1	GeneMark.hmm	CDS	14764	15756	-1268.369622	-	0	gene_id=A0060_gene_580
DACA01000067.1	GeneMark.hmm	CDS	15759	16955	-1535.063158	-	0	gene_id=A0060_gene_581
DACA01000067.1	GeneMark.hmm	CDS	17078	17653	-707.53203	+	0	gene_id=A0060_gene_582
DACA01000067.1	GeneMark.hmm	CDS	17811	18203	-484.317848	+	0	gene_id=A0060_gene_583
DACA01000067.1	GeneMark.hmm	CDS	18204	18611	-508.537205	+	0	gene_id=A0060_gene_584
DACA01000068.1	GeneMark.hmm	CDS	32	1033	-1268.524361	-	0	gene_id=A0060_gene_585
DACA01000068.1	GeneMark.hmm	CDS	1541	1723	-243.063858	+	0	gene_id=A0060_gene_586
DACA01000068.1	GeneMark.hmm	CDS	2133	3389	-1628.582435	-	0	gene_id=A0060_gene_587
DACA01000068.1	GeneMark.hmm	CDS	3399	5240	-2347.115287	-	0	gene_id=A0060_gene_588
DACA01000068.1	GeneMark.hmm	CDS	5237	5965	-920.010217	-	0	gene_id=A0060_gene_589
DACA01000068.1	GeneMark.hmm	CDS	6081	7013	-1172.251648	+	0	gene_id=A0060_gene_590
DACA01000068.1	GeneMark.hmm	CDS	7043	7219	-214.92656	+	0	gene_id=A0060_gene_591
DACA01000068.1	GeneMark.hmm	CDS	7421	7756	-422.59025	+	0	gene_id=A0060_gene_592
DACA01000068.1	GeneMark.hmm	CDS	7916	9181	-1598.671785	+	0	gene_id=A0060_gene_593
DACA01000068.1	GeneMark.hmm	CDS	9174	9545	-465.721664	+	0	gene_id=A0060_gene_594
DACA01000068.1	GeneMark.hmm	CDS	10150	10290	-197.037185	+	0	gene_id=A0060_gene_595
DACA01000068.1	GeneMark.hmm	CDS	10619	10714	-110.338904	+	0	gene_id=A0060_gene_596
DACA01000068.1	GeneMark.hmm	CDS	11351	11899	-703.607558	-	0	gene_id=A0060_gene_597
DACA01000068.1	GeneMark.hmm	CDS	12019	12477	-603.19532	+	0	gene_id=A0060_gene_598
DACA01000068.1	GeneMark.hmm	CDS	12467	12598	-165.258173	+	0	gene_id=A0060_gene_599
DACA01000069.1	GeneMark.hmm	CDS	2	598	-785.914069	+	0	gene_id=A0060_gene_600
DACA01000069.1	GeneMark.hmm	CDS	906	1130	-281.450329	+	0	gene_id=A0060_gene_601
DACA01000069.1	GeneMark.hmm	CDS	1219	1989	-954.455189	+	0	gene_id=A0060_gene_602
DACA01000069.1	GeneMark.hmm	CDS	2575	3348	-980.765556	+	0	gene_id=A0060_gene_603
DACA01000069.1	GeneMark.hmm	CDS	3412	3597	-228.949805	-	0	gene_id=A0060_gene_604
DACA01000069.1	GeneMark.hmm	CDS	3698	3856	-191.725059	+	0	gene_id=A0060_gene_605
DACA01000069.1	GeneMark.hmm	CDS	4178	5929	-2251.452951	+	0	gene_id=A0060_gene_606
DACA01000069.1	GeneMark.hmm	CDS	5978	6358	-479.341685	+	0	gene_id=A0060_gene_607
DACA01000069.1	GeneMark.hmm	CDS	7340	7432	-103.534828	-	0	gene_id=A0060_gene_608
DACA01000069.1	GeneMark.hmm	CDS	7655	7972	-409.19573	+	0	gene_id=A0060_gene_609
DACA01000069.1	GeneMark.hmm	CDS	7969	9342	-1764.733799	-	0	gene_id=A0060_gene_610
DACA01000069.1	GeneMark.hmm	CDS	9339	10391	-1376.003125	-	0	gene_id=A0060_gene_611
DACA01000069.1	GeneMark.hmm	CDS	10498	11085	-747.811135	-	0	gene_id=A0060_gene_612
DACA01000070.1	GeneMark.hmm	CDS	2	610	-784.509939	-	0	gene_id=A0060_gene_613
DACA01000070.1	GeneMark.hmm	CDS	615	1535	-1150.234555	-	0	gene_id=A0060_gene_614
DACA01000070.1	GeneMark.hmm	CDS	1681	2091	-524.73187	+	0	gene_id=A0060_gene_615
DACA01000070.1	GeneMark.hmm	CDS	2098	2961	-1093.64776	-	0	gene_id=A0060_gene_616
DACA01000071.1	GeneMark.hmm	CDS	1	354	-441.104322	-	0	gene_id=A0060_gene_617
DACA01000071.1	GeneMark.hmm	CDS	399	872	-587.658611	-	0	gene_id=A0060_gene_618
DACA01000071.1	GeneMark.hmm	CDS	875	1063	-234.328766	-	0	gene_id=A0060_gene_619
DACA01000071.1	GeneMark.hmm	CDS	1103	1897	-1024.55943	+	0	gene_id=A0060_gene_620
DACA01000071.1	GeneMark.hmm	CDS	1916	2191	-345.932971	+	0	gene_id=A0060_gene_621
DACA01000071.1	GeneMark.hmm	CDS	2188	2601	-530.31974	-	0	gene_id=A0060_gene_622
DACA01000071.1	GeneMark.hmm	CDS	2645	2968	-403.116829	-	0	gene_id=A0060_gene_623
DACA01000072.1	GeneMark.hmm	CDS	1	219	-285.247423	-	0	gene_id=A0060_gene_624
DACA01000072.1	GeneMark.hmm	CDS	537	1340	-1015.395225	-	0	gene_id=A0060_gene_625
DACA01000072.1	GeneMark.hmm	CDS	1342	2883	-1933.599335	-	0	gene_id=A0060_gene_626
DACA01000072.1	GeneMark.hmm	CDS	2876	3376	-621.696275	-	0	gene_id=A0060_gene_627
DACA01000072.1	GeneMark.hmm	CDS	3377	5065	-2138.458212	-	0	gene_id=A0060_gene_628
DACA01000072.1	GeneMark.hmm	CDS	5224	5667	-558.535204	+	0	gene_id=A0060_gene_629
DACA01000072.1	GeneMark.hmm	CDS	5676	6476	-1019.235679	-	0	gene_id=A0060_gene_630
DACA01000072.1	GeneMark.hmm	CDS	6523	7551	-1297.453256	-	0	gene_id=A0060_gene_631
DACA01000072.1	GeneMark.hmm	CDS	7753	8778	-1294.125259	+	0	gene_id=A0060_gene_632
DACA01000072.1	GeneMark.hmm	CDS	9292	9435	-169.960277	+	0	gene_id=A0060_gene_633
DACA01000072.1	GeneMark.hmm	CDS	9445	9711	-341.321611	-	0	gene_id=A0060_gene_634
DACA01000072.1	GeneMark.hmm	CDS	9746	10294	-688.920393	-	0	gene_id=A0060_gene_635
DACA01000072.1	GeneMark.hmm	CDS	10392	11852	-1875.905024	+	0	gene_id=A0060_gene_636
DACA01000072.1	GeneMark.hmm	CDS	12167	12304	-166.289232	+	0	gene_id=A0060_gene_637
DACA01000072.1	GeneMark.hmm	CDS	12333	12674	-416.543246	-	0	gene_id=A0060_gene_638
DACA01000073.1	GeneMark.hmm	CDS	101	190	-106.686619	-	0	gene_id=A0060_gene_639
DACA01000073.1	GeneMark.hmm	CDS	495	1304	-1033.764772	+	0	gene_id=A0060_gene_640
DACA01000073.1	GeneMark.hmm	CDS	1484	1879	-510.340863	+	0	gene_id=A0060_gene_641
DACA01000073.1	GeneMark.hmm	CDS	2153	3205	-1343.042152	+	0	gene_id=A0060_gene_642
DACA01000073.1	GeneMark.hmm	CDS	3202	3540	-432.707993	-	0	gene_id=A0060_gene_643
DACA01000073.1	GeneMark.hmm	CDS	3562	4773	-1568.529012	+	0	gene_id=A0060_gene_644
DACA01000073.1	GeneMark.hmm	CDS	4775	5692	-1157.813675	+	0	gene_id=A0060_gene_645
DACA01000073.1	GeneMark.hmm	CDS	6101	6436	-416.583532	+	0	gene_id=A0060_gene_646
DACA01000073.1	GeneMark.hmm	CDS	6433	6615	-218.563967	-	0	gene_id=A0060_gene_647
DACA01000073.1	GeneMark.hmm	CDS	6755	7030	-361.182605	-	0	gene_id=A0060_gene_648
DACA01000073.1	GeneMark.hmm	CDS	7383	8456	-1365.046569	-	0	gene_id=A0060_gene_649
DACA01000073.1	GeneMark.hmm	CDS	8528	9256	-944.038656	-	0	gene_id=A0060_gene_650
DACA01000074.1	GeneMark.hmm	CDS	2	388	-486.904187	-	0	gene_id=A0060_gene_651
DACA01000074.1	GeneMark.hmm	CDS	528	3065	-3235.957629	+	0	gene_id=A0060_gene_652
DACA01000074.1	GeneMark.hmm	CDS	3069	4145	-1361.05791	+	0	gene_id=A0060_gene_653
DACA01000074.1	GeneMark.hmm	CDS	4154	4360	-262.785379	+	0	gene_id=A0060_gene_654
DACA01000075.1	GeneMark.hmm	CDS	1	588	-754.02733	-	0	gene_id=A0060_gene_655
DACA01000075.1	GeneMark.hmm	CDS	560	2080	-1993.893953	-	0	gene_id=A0060_gene_656
DACA01000075.1	GeneMark.hmm	CDS	2088	2504	-533.916199	-	0	gene_id=A0060_gene_657
DACA01000075.1	GeneMark.hmm	CDS	2505	2756	-323.421161	-	0	gene_id=A0060_gene_658
DACA01000075.1	GeneMark.hmm	CDS	2791	3423	-803.704399	-	0	gene_id=A0060_gene_659
DACA01000075.1	GeneMark.hmm	CDS	3526	5886	-2995.044564	-	0	gene_id=A0060_gene_660
DACA01000075.1	GeneMark.hmm	CDS	5982	7031	-1328.045854	+	0	gene_id=A0060_gene_661
DACA01000075.1	GeneMark.hmm	CDS	7052	8101	-1339.46571	+	0	gene_id=A0060_gene_662
DACA01000075.1	GeneMark.hmm	CDS	8498	9097	-753.379654	+	0	gene_id=A0060_gene_663
DACA01000075.1	GeneMark.hmm	CDS	9380	10267	-1137.216704	+	0	gene_id=A0060_gene_664
DACA01000075.1	GeneMark.hmm	CDS	10418	12595	-2849.589079	+	0	gene_id=A0060_gene_665
DACA01000075.1	GeneMark.hmm	CDS	12931	13449	-659.866663	+	0	gene_id=A0060_gene_666
DACA01000075.1	GeneMark.hmm	CDS	13442	13537	-115.767395	-	0	gene_id=A0060_gene_667
DACA01000075.1	GeneMark.hmm	CDS	13606	14409	-1003.377955	-	0	gene_id=A0060_gene_668
DACA01000075.1	GeneMark.hmm	CDS	14452	14985	-653.304573	-	0	gene_id=A0060_gene_669
DACA01000075.1	GeneMark.hmm	CDS	15242	16600	-1723.509141	+	0	gene_id=A0060_gene_670
DACA01000075.1	GeneMark.hmm	CDS	16955	17587	-785.209303	-	0	gene_id=A0060_gene_671
DACA01000075.1	GeneMark.hmm	CDS	17577	18335	-957.658921	-	0	gene_id=A0060_gene_672
DACA01000075.1	GeneMark.hmm	CDS	18332	19414	-1359.337999	-	0	gene_id=A0060_gene_673
DACA01000075.1	GeneMark.hmm	CDS	19508	19882	-472.139064	+	0	gene_id=A0060_gene_674
DACA01000076.1	GeneMark.hmm	CDS	1	2484	-3204.260878	-	0	gene_id=A0060_gene_675
DACA01000077.1	GeneMark.hmm	CDS	2	385	-487.44387	+	0	gene_id=A0060_gene_676
DACA01000077.1	GeneMark.hmm	CDS	388	840	-581.594546	+	0	gene_id=A0060_gene_677
DACA01000077.1	GeneMark.hmm	CDS	1173	1808	-791.454838	+	0	gene_id=A0060_gene_678
DACA01000077.1	GeneMark.hmm	CDS	2561	3034	-619.810179	+	0	gene_id=A0060_gene_679
DACA01000077.1	GeneMark.hmm	CDS	3061	4248	-1537.122869	+	0	gene_id=A0060_gene_680
DACA01000077.1	GeneMark.hmm	CDS	4303	4677	-478.598384	+	0	gene_id=A0060_gene_681
DACA01000077.1	GeneMark.hmm	CDS	4690	5361	-851.908819	-	0	gene_id=A0060_gene_682
DACA01000077.1	GeneMark.hmm	CDS	6004	6114	-126.590304	-	0	gene_id=A0060_gene_683
DACA01000077.1	GeneMark.hmm	CDS	6196	6852	-787.253904	-	0	gene_id=A0060_gene_684
DACA01000077.1	GeneMark.hmm	CDS	7200	7394	-248.23002	-	0	gene_id=A0060_gene_685
DACA01000077.1	GeneMark.hmm	CDS	7774	8691	-1161.281438	-	0	gene_id=A0060_gene_686
DACA01000078.1	GeneMark.hmm	CDS	2	331	-418.698374	+	0	gene_id=A0060_gene_687
DACA01000078.1	GeneMark.hmm	CDS	392	634	-306.174683	+	0	gene_id=A0060_gene_688
DACA01000078.1	GeneMark.hmm	CDS	624	1112	-598.419865	+	0	gene_id=A0060_gene_689
DACA01000078.1	GeneMark.hmm	CDS	1373	1726	-428.350729	-	0	gene_id=A0060_gene_690
DACA01000078.1	GeneMark.hmm	CDS	1764	2102	-419.630078	-	0	gene_id=A0060_gene_691
DACA01000078.1	GeneMark.hmm	CDS	2113	2592	-596.701303	-	0	gene_id=A0060_gene_692
DACA01000078.1	GeneMark.hmm	CDS	2696	3337	-802.68644	+	0	gene_id=A0060_gene_693
DACA01000078.1	GeneMark.hmm	CDS	3348	4091	-933.804536	+	0	gene_id=A0060_gene_694
DACA01000079.1	GeneMark.hmm	CDS	2	253	-305.719871	+	0	gene_id=A0060_gene_695
DACA01000079.1	GeneMark.hmm	CDS	253	477	-302.923175	+	0	gene_id=A0060_gene_696
DACA01000079.1	GeneMark.hmm	CDS	782	1135	-440.838525	+	0	gene_id=A0060_gene_697
DACA01000079.1	GeneMark.hmm	CDS	1459	2256	-1005.963777	+	0	gene_id=A0060_gene_698
DACA01000079.1	GeneMark.hmm	CDS	2864	3868	-1249.787761	+	0	gene_id=A0060_gene_699
DACA01000079.1	GeneMark.hmm	CDS	3865	4659	-1000.199902	+	0	gene_id=A0060_gene_700
DACA01000079.1	GeneMark.hmm	CDS	4649	5431	-983.909863	+	0	gene_id=A0060_gene_701
DACA01000079.1	GeneMark.hmm	CDS	5470	6363	-1126.634817	+	0	gene_id=A0060_gene_702
DACA01000079.1	GeneMark.hmm	CDS	6360	7328	-1234.544972	+	0	gene_id=A0060_gene_703
DACA01000079.1	GeneMark.hmm	CDS	7319	7855	-681.11239	+	0	gene_id=A0060_gene_704
DACA01000080.1	GeneMark.hmm	CDS	14	412	-489.277652	-	0	gene_id=A0060_gene_705
DACA01000080.1	GeneMark.hmm	CDS	427	1278	-1054.755115	-	0	gene_id=A0060_gene_706
DACA01000080.1	GeneMark.hmm	CDS	1275	2405	-1377.38493	-	0	gene_id=A0060_gene_707
DACA01000080.1	GeneMark.hmm	CDS	2405	3118	-896.173701	-	0	gene_id=A0060_gene_708
DACA01000080.1	GeneMark.hmm	CDS	3120	4256	-1418.918062	-	0	gene_id=A0060_gene_709
DACA01000081.1	GeneMark.hmm	CDS	1	264	-353.595104	+	0	gene_id=A0060_gene_710
DACA01000081.1	GeneMark.hmm	CDS	599	1045	-571.448901	+	0	gene_id=A0060_gene_711
DACA01000081.1	GeneMark.hmm	CDS	1042	1278	-293.988066	-	0	gene_id=A0060_gene_712
DACA01000081.1	GeneMark.hmm	CDS	1534	1812	-360.422111	+	0	gene_id=A0060_gene_713
DACA01000081.1	GeneMark.hmm	CDS	1799	2485	-895.916456	-	0	gene_id=A0060_gene_714
DACA01000081.1	GeneMark.hmm	CDS	2514	3680	-1514.464159	+	0	gene_id=A0060_gene_715
DACA01000081.1	GeneMark.hmm	CDS	3778	4419	-819.450086	+	0	gene_id=A0060_gene_716
DACA01000081.1	GeneMark.hmm	CDS	4597	5664	-1399.607253	-	0	gene_id=A0060_gene_717
DACA01000081.1	GeneMark.hmm	CDS	5743	6267	-657.727418	+	0	gene_id=A0060_gene_718
DACA01000081.1	GeneMark.hmm	CDS	6264	6764	-636.145235	+	0	gene_id=A0060_gene_719
DACA01000081.1	GeneMark.hmm	CDS	6765	7040	-345.971345	-	0	gene_id=A0060_gene_720
DACA01000081.1	GeneMark.hmm	CDS	7080	7619	-699.228697	-	0	gene_id=A0060_gene_721
DACA01000081.1	GeneMark.hmm	CDS	7705	7977	-347.113005	+	0	gene_id=A0060_gene_722
DACA01000081.1	GeneMark.hmm	CDS	8015	8335	-415.928109	+	0	gene_id=A0060_gene_723
DACA01000081.1	GeneMark.hmm	CDS	8371	9123	-966.909267	+	0	gene_id=A0060_gene_724
DACA01000081.1	GeneMark.hmm	CDS	9194	10597	-1797.786236	+	0	gene_id=A0060_gene_725
DACA01000081.1	GeneMark.hmm	CDS	10646	11419	-1011.950927	+	0	gene_id=A0060_gene_726
DACA01000081.1	GeneMark.hmm	CDS	11462	12445	-1253.31233	+	0	gene_id=A0060_gene_727
DACA01000081.1	GeneMark.hmm	CDS	12459	13520	-1365.2034	-	0	gene_id=A0060_gene_728
DACA01000081.1	GeneMark.hmm	CDS	13599	14447	-1116.653697	+	0	gene_id=A0060_gene_729
DACA01000081.1	GeneMark.hmm	CDS	14755	14904	-184.923438	-	0	gene_id=A0060_gene_730
DACA01000081.1	GeneMark.hmm	CDS	14949	15107	-194.537305	-	0	gene_id=A0060_gene_731
DACA01000081.1	GeneMark.hmm	CDS	15226	16335	-1423.987748	+	0	gene_id=A0060_gene_732
DACA01000081.1	GeneMark.hmm	CDS	16507	17682	-1520.381061	+	0	gene_id=A0060_gene_733
DACA01000081.1	GeneMark.hmm	CDS	17884	18273	-481.186247	+	0	gene_id=A0060_gene_734
DACA01000081.1	GeneMark.hmm	CDS	18275	18766	-617.70906	+	0	gene_id=A0060_gene_735
DACA01000081.1	GeneMark.hmm	CDS	18767	19150	-488.457748	-	0	gene_id=A0060_gene_736
DACA01000081.1	GeneMark.hmm	CDS	19241	20389	-1456.36304	-	0	gene_id=A0060_gene_737
DACA01000081.1	GeneMark.hmm	CDS	20428	20712	-358.773716	+	0	gene_id=A0060_gene_738
DACA01000081.1	GeneMark.hmm	CDS	20687	20965	-347.460108	+	0	gene_id=A0060_gene_739
DACA01000081.1	GeneMark.hmm	CDS	20984	21469	-609.307716	-	0	gene_id=A0060_gene_740
DACA01000081.1	GeneMark.hmm	CDS	21647	22357	-931.171434	+	0	gene_id=A0060_gene_741
DACA01000081.1	GeneMark.hmm	CDS	22534	23070	-681.995388	+	0	gene_id=A0060_gene_742
DACA01000081.1	GeneMark.hmm	CDS	23512	24360	-1085.919215	-	0	gene_id=A0060_gene_743
DACA01000081.1	GeneMark.hmm	CDS	24730	25026	-363.14097	+	0	gene_id=A0060_gene_744
DACA01000081.1	GeneMark.hmm	CDS	25065	25832	-969.852031	+	0	gene_id=A0060_gene_745
DACA01000081.1	GeneMark.hmm	CDS	25887	26099	-271.227544	+	0	gene_id=A0060_gene_746
DACA01000081.1	GeneMark.hmm	CDS	26113	26838	-922.890298	+	0	gene_id=A0060_gene_747
DACA01000081.1	GeneMark.hmm	CDS	26970	27812	-1087.157182	+	0	gene_id=A0060_gene_748
DACA01000081.1	GeneMark.hmm	CDS	28412	29329	-1186.54249	+	0	gene_id=A0060_gene_749
DACA01000081.1	GeneMark.hmm	CDS	29323	30273	-1218.18193	+	0	gene_id=A0060_gene_750
DACA01000081.1	GeneMark.hmm	CDS	30270	30542	-333.12989	+	0	gene_id=A0060_gene_751
DACA01000081.1	GeneMark.hmm	CDS	30527	31021	-620.570666	+	0	gene_id=A0060_gene_752
DACA01000081.1	GeneMark.hmm	CDS	31018	31245	-286.064772	-	0	gene_id=A0060_gene_753
DACA01000081.1	GeneMark.hmm	CDS	31242	32228	-1259.032475	-	0	gene_id=A0060_gene_754
DACA01000081.1	GeneMark.hmm	CDS	32231	34366	-2700.261719	-	0	gene_id=A0060_gene_755
DACA01000081.1	GeneMark.hmm	CDS	34363	36423	-2655.336321	-	0	gene_id=A0060_gene_756
DACA01000081.1	GeneMark.hmm	CDS	36423	36935	-661.958013	-	0	gene_id=A0060_gene_757
DACA01000081.1	GeneMark.hmm	CDS	37022	37996	-1255.81391	+	0	gene_id=A0060_gene_758
DACA01000081.1	GeneMark.hmm	CDS	38447	38650	-249.971078	+	0	gene_id=A0060_gene_759
DACA01000081.1	GeneMark.hmm	CDS	38656	39141	-602.613122	-	0	gene_id=A0060_gene_760
DACA01000081.1	GeneMark.hmm	CDS	39138	39875	-945.69729	-	0	gene_id=A0060_gene_761
DACA01000081.1	GeneMark.hmm	CDS	40009	40521	-674.840715	+	0	gene_id=A0060_gene_762
DACA01000081.1	GeneMark.hmm	CDS	40809	41753	-1175.999174	+	0	gene_id=A0060_gene_763
DACA01000081.1	GeneMark.hmm	CDS	42569	43399	-1046.227826	-	0	gene_id=A0060_gene_764
DACA01000082.1	GeneMark.hmm	CDS	185	1831	-2035.083848	-	0	gene_id=A0060_gene_765
DACA01000082.1	GeneMark.hmm	CDS	1822	3285	-1858.422279	-	0	gene_id=A0060_gene_766
DACA01000082.1	GeneMark.hmm	CDS	3327	4445	-1432.823198	+	0	gene_id=A0060_gene_767
DACA01000082.1	GeneMark.hmm	CDS	4434	4913	-590.034429	-	0	gene_id=A0060_gene_768
DACA01000082.1	GeneMark.hmm	CDS	5366	7159	-2268.508912	+	0	gene_id=A0060_gene_769
DACA01000082.1	GeneMark.hmm	CDS	7472	8701	-1580.08768	+	0	gene_id=A0060_gene_770
DACA01000082.1	GeneMark.hmm	CDS	8770	10122	-1692.954822	+	0	gene_id=A0060_gene_771
DACA01000082.1	GeneMark.hmm	CDS	10659	10847	-230.481337	-	0	gene_id=A0060_gene_772
DACA01000082.1	GeneMark.hmm	CDS	11213	11356	-171.478653	+	0	gene_id=A0060_gene_773
DACA01000082.1	GeneMark.hmm	CDS	11454	11555	-117.1016	-	0	gene_id=A0060_gene_774
DACA01000082.1	GeneMark.hmm	CDS	11684	11887	-260.621104	-	0	gene_id=A0060_gene_775
DACA01000082.1	GeneMark.hmm	CDS	12556	14361	-2332.281778	+	0	gene_id=A0060_gene_776
DACA01000082.1	GeneMark.hmm	CDS	14380	15183	-1032.92524	+	0	gene_id=A0060_gene_777
DACA01000082.1	GeneMark.hmm	CDS	15328	16668	-1693.811906	+	0	gene_id=A0060_gene_778
DACA01000082.1	GeneMark.hmm	CDS	16751	17050	-376.513775	-	0	gene_id=A0060_gene_779
DACA01000082.1	GeneMark.hmm	CDS	17105	17275	-203.558893	-	0	gene_id=A0060_gene_780
DACA01000082.1	GeneMark.hmm	CDS	17561	18616	-1333.623547	-	0	gene_id=A0060_gene_781
DACA01000082.1	GeneMark.hmm	CDS	18787	19815	-1290.85956	-	0	gene_id=A0060_gene_782
DACA01000082.1	GeneMark.hmm	CDS	19956	20879	-1152.310799	+	0	gene_id=A0060_gene_783
DACA01000082.1	GeneMark.hmm	CDS	20879	22219	-1699.721167	+	0	gene_id=A0060_gene_784
DACA01000082.1	GeneMark.hmm	CDS	22229	22501	-328.824408	+	0	gene_id=A0060_gene_785
DACA01000082.1	GeneMark.hmm	CDS	22498	23952	-1821.787848	+	0	gene_id=A0060_gene_786
DACA01000082.1	GeneMark.hmm	CDS	23949	25370	-1829.63387	+	0	gene_id=A0060_gene_787
DACA01000082.1	GeneMark.hmm	CDS	25363	25707	-435.876632	-	0	gene_id=A0060_gene_788
DACA01000083.1	GeneMark.hmm	CDS	1	147	-185.549034	-	0	gene_id=A0060_gene_789
DACA01000083.1	GeneMark.hmm	CDS	262	519	-350.368762	+	0	gene_id=A0060_gene_790
DACA01000083.1	GeneMark.hmm	CDS	834	2531	-2218.219118	+	0	gene_id=A0060_gene_791
DACA01000084.1	GeneMark.hmm	CDS	3	1652	-2096.136016	+	0	gene_id=A0060_gene_792
DACA01000084.1	GeneMark.hmm	CDS	1974	2993	-1280.430548	+	0	gene_id=A0060_gene_793
DACA01000085.1	GeneMark.hmm	CDS	555	737	-229.790681	+	0	gene_id=A0060_gene_794
DACA01000085.1	GeneMark.hmm	CDS	1436	3001	-1963.937827	-	0	gene_id=A0060_gene_795
DACA01000085.1	GeneMark.hmm	CDS	3550	3783	-324.430906	+	0	gene_id=A0060_gene_796
DACA01000085.1	GeneMark.hmm	CDS	4624	5301	-868.910001	+	0	gene_id=A0060_gene_797
DACA01000085.1	GeneMark.hmm	CDS	5823	6590	-979.691523	+	0	gene_id=A0060_gene_798
DACA01000086.1	GeneMark.hmm	CDS	3	3386	-4396.465161	-	0	gene_id=A0060_gene_799
DACA01000087.1	GeneMark.hmm	CDS	2	868	-1126.922964	-	0	gene_id=A0060_gene_800
DACA01000087.1	GeneMark.hmm	CDS	909	1232	-411.108397	-	0	gene_id=A0060_gene_801
DACA01000087.1	GeneMark.hmm	CDS	1260	1811	-681.745903	+	0	gene_id=A0060_gene_802
DACA01000087.1	GeneMark.hmm	CDS	1808	2458	-838.949018	+	0	gene_id=A0060_gene_803
DACA01000087.1	GeneMark.hmm	CDS	2455	3195	-940.329251	-	0	gene_id=A0060_gene_804
DACA01000087.1	GeneMark.hmm	CDS	3110	4369	-1604.41654	-	0	gene_id=A0060_gene_805
DACA01000087.1	GeneMark.hmm	CDS	4472	5386	-1141.037845	+	0	gene_id=A0060_gene_806
DACA01000087.1	GeneMark.hmm	CDS	5370	6197	-1050.261325	+	0	gene_id=A0060_gene_807
DACA01000087.1	GeneMark.hmm	CDS	6262	7983	-2205.543322	+	0	gene_id=A0060_gene_808
DACA01000088.1	GeneMark.hmm	CDS	775	870	-108.119504	-	0	gene_id=A0060_gene_809
DACA01000088.1	GeneMark.hmm	CDS	895	1902	-1253.725652	-	0	gene_id=A0060_gene_810
DACA01000088.1	GeneMark.hmm	CDS	1934	3385	-1843.065699	-	0	gene_id=A0060_gene_811
DACA01000088.1	GeneMark.hmm	CDS	3899	4243	-447.367841	+	0	gene_id=A0060_gene_812
DACA01000088.1	GeneMark.hmm	CDS	4684	5721	-1288.499647	-	0	gene_id=A0060_gene_813
DACA01000088.1	GeneMark.hmm	CDS	6251	7852	-2011.564025	-	0	gene_id=A0060_gene_814
DACA01000088.1	GeneMark.hmm	CDS	8309	9895	-2041.504809	-	0	gene_id=A0060_gene_815
DACA01000088.1	GeneMark.hmm	CDS	10010	10204	-265.27186	-	0	gene_id=A0060_gene_816
DACA01000088.1	GeneMark.hmm	CDS	10735	11757	-1280.511348	-	0	gene_id=A0060_gene_817
DACA01000088.1	GeneMark.hmm	CDS	11886	13274	-1763.904677	-	0	gene_id=A0060_gene_818
DACA01000088.1	GeneMark.hmm	CDS	13383	13844	-578.623373	+	0	gene_id=A0060_gene_819
DACA01000088.1	GeneMark.hmm	CDS	13872	15113	-1567.066725	-	0	gene_id=A0060_gene_820
DACA01000088.1	GeneMark.hmm	CDS	15106	16272	-1479.758303	-	0	gene_id=A0060_gene_821
DACA01000088.1	GeneMark.hmm	CDS	16312	16719	-508.319837	-	0	gene_id=A0060_gene_822
DACA01000089.1	GeneMark.hmm	CDS	3	149	-173.872364	-	0	gene_id=A0060_gene_823
DACA01000089.1	GeneMark.hmm	CDS	214	984	-988.88607	-	0	gene_id=A0060_gene_824
DACA01000089.1	GeneMark.hmm	CDS	1151	2137	-1262.815996	-	0	gene_id=A0060_gene_825
DACA01000089.1	GeneMark.hmm	CDS	2277	3647	-1707.692656	-	0	gene_id=A0060_gene_826
DACA01000089.1	GeneMark.hmm	CDS	3752	4210	-584.01496	-	0	gene_id=A0060_gene_827
DACA01000089.1	GeneMark.hmm	CDS	4383	4937	-694.869492	+	0	gene_id=A0060_gene_828
DACA01000089.1	GeneMark.hmm	CDS	5045	5542	-634.171547	+	0	gene_id=A0060_gene_829
DACA01000089.1	GeneMark.hmm	CDS	5554	6981	-1777.129715	+	0	gene_id=A0060_gene_830
DACA01000089.1	GeneMark.hmm	CDS	6962	8245	-1628.860385	-	0	gene_id=A0060_gene_831
DACA01000089.1	GeneMark.hmm	CDS	8377	9135	-956.491778	-	0	gene_id=A0060_gene_832
DACA01000089.1	GeneMark.hmm	CDS	9287	10864	-1974.88303	+	0	gene_id=A0060_gene_833
DACA01000089.1	GeneMark.hmm	CDS	11145	12467	-1667.330894	+	0	gene_id=A0060_gene_834
DACA01000089.1	GeneMark.hmm	CDS	12711	13232	-650.75441	+	0	gene_id=A0060_gene_835
DACA01000089.1	GeneMark.hmm	CDS	13375	14340	-1205.33961	-	0	gene_id=A0060_gene_836
DACA01000089.1	GeneMark.hmm	CDS	14561	14752	-236.084299	+	0	gene_id=A0060_gene_837
DACA01000090.1	GeneMark.hmm	CDS	3	737	-928.552461	-	0	gene_id=A0060_gene_838
DACA01000090.1	GeneMark.hmm	CDS	738	1853	-1374.800995	-	0	gene_id=A0060_gene_839
DACA01000090.1	GeneMark.hmm	CDS	1872	2204	-408.415171	-	0	gene_id=A0060_gene_840
DACA01000090.1	GeneMark.hmm	CDS	2262	5465	-4020.203286	-	0	gene_id=A0060_gene_841
DACA01000090.1	GeneMark.hmm	CDS	5541	5831	-360.136917	-	0	gene_id=A0060_gene_842
DACA01000090.1	GeneMark.hmm	CDS	6002	7018	-1286.046802	-	0	gene_id=A0060_gene_843
DACA01000090.1	GeneMark.hmm	CDS	7068	8417	-1700.745152	-	0	gene_id=A0060_gene_844
DACA01000090.1	GeneMark.hmm	CDS	8404	10053	-2093.762089	-	0	gene_id=A0060_gene_845
DACA01000090.1	GeneMark.hmm	CDS	10235	10828	-743.808448	+	0	gene_id=A0060_gene_846
DACA01000090.1	GeneMark.hmm	CDS	10828	11388	-717.202531	+	0	gene_id=A0060_gene_847
DACA01000090.1	GeneMark.hmm	CDS	11483	13222	-2199.178032	+	0	gene_id=A0060_gene_848
DACA01000090.1	GeneMark.hmm	CDS	13283	13615	-417.73076	+	0	gene_id=A0060_gene_849
DACA01000090.1	GeneMark.hmm	CDS	13602	14423	-1024.684897	-	0	gene_id=A0060_gene_850
DACA01000091.1	GeneMark.hmm	CDS	3	581	-728.7753	-	0	gene_id=A0060_gene_851
DACA01000091.1	GeneMark.hmm	CDS	586	1113	-639.459455	-	0	gene_id=A0060_gene_852
DACA01000091.1	GeneMark.hmm	CDS	1165	2310	-1432.300619	-	0	gene_id=A0060_gene_853
DACA01000092.1	GeneMark.hmm	CDS	1	1311	-1667.246162	-	0	gene_id=A0060_gene_854
DACA01000092.1	GeneMark.hmm	CDS	1374	2069	-868.192128	-	0	gene_id=A0060_gene_855
DACA01000092.1	GeneMark.hmm	CDS	2301	2729	-544.622782	-	0	gene_id=A0060_gene_856
DACA01000092.1	GeneMark.hmm	CDS	2828	3238	-512.016142	+	0	gene_id=A0060_gene_857
DACA01000092.1	GeneMark.hmm	CDS	3324	4637	-1670.897596	+	0	gene_id=A0060_gene_858
DACA01000092.1	GeneMark.hmm	CDS	4634	5536	-1163.111458	-	0	gene_id=A0060_gene_859
DACA01000092.1	GeneMark.hmm	CDS	5638	6774	-1417.761618	+	0	gene_id=A0060_gene_860
DACA01000092.1	GeneMark.hmm	CDS	6792	7478	-858.212256	+	0	gene_id=A0060_gene_861
DACA01000092.1	GeneMark.hmm	CDS	7475	8098	-783.653801	-	0	gene_id=A0060_gene_862
DACA01000092.1	GeneMark.hmm	CDS	8305	9417	-1417.775774	-	0	gene_id=A0060_gene_863
DACA01000093.1	GeneMark.hmm	CDS	1	99	-134.084572	+	0	gene_id=A0060_gene_864
DACA01000093.1	GeneMark.hmm	CDS	151	354	-258.422686	+	0	gene_id=A0060_gene_865
DACA01000093.1	GeneMark.hmm	CDS	718	1326	-807.139338	-	0	gene_id=A0060_gene_866
DACA01000093.1	GeneMark.hmm	CDS	1458	1715	-329.477965	-	0	gene_id=A0060_gene_867
DACA01000093.1	GeneMark.hmm	CDS	1963	2526	-760.968473	-	0	gene_id=A0060_gene_868
DACA01000093.1	GeneMark.hmm	CDS	2819	3358	-702.32132	+	0	gene_id=A0060_gene_869
DACA01000093.1	GeneMark.hmm	CDS	3473	3745	-354.346489	-	0	gene_id=A0060_gene_870
DACA01000093.1	GeneMark.hmm	CDS	3869	4234	-462.42855	-	0	gene_id=A0060_gene_871
DACA01000093.1	GeneMark.hmm	CDS	5021	5569	-690.97838	-	0	gene_id=A0060_gene_872
DACA01000093.1	GeneMark.hmm	CDS	5606	5836	-293.571419	-	0	gene_id=A0060_gene_873
DACA01000093.1	GeneMark.hmm	CDS	6327	6857	-665.745098	+	0	gene_id=A0060_gene_874
DACA01000093.1	GeneMark.hmm	CDS	6932	7042	-133.928812	+	0	gene_id=A0060_gene_875
DACA01000093.1	GeneMark.hmm	CDS	7242	7748	-653.347573	+	0	gene_id=A0060_gene_876
DACA01000093.1	GeneMark.hmm	CDS	7925	8473	-692.039248	+	0	gene_id=A0060_gene_877
DACA01000094.1	GeneMark.hmm	CDS	2	439	-531.980596	+	0	gene_id=A0060_gene_878
DACA01000094.1	GeneMark.hmm	CDS	471	920	-560.13629	+	0	gene_id=A0060_gene_879
DACA01000094.1	GeneMark.hmm	CDS	922	2760	-2306.361334	+	0	gene_id=A0060_gene_880
DACA01000094.1	GeneMark.hmm	CDS	2772	5687	-3702.621324	+	0	gene_id=A0060_gene_881
DACA01000095.1	GeneMark.hmm	CDS	83	283	-243.528264	-	0	gene_id=A0060_gene_882
DACA01000095.1	GeneMark.hmm	CDS	709	2178	-1846.816774	-	0	gene_id=A0060_gene_883
DACA01000095.1	GeneMark.hmm	CDS	2315	2605	-356.267867	-	0	gene_id=A0060_gene_884
DACA01000095.1	GeneMark.hmm	CDS	2626	3072	-552.869399	-	0	gene_id=A0060_gene_885
DACA01000095.1	GeneMark.hmm	CDS	3132	3731	-757.119246	-	0	gene_id=A0060_gene_886
DACA01000095.1	GeneMark.hmm	CDS	3770	5038	-1578.394195	-	0	gene_id=A0060_gene_887
DACA01000095.1	GeneMark.hmm	CDS	5043	5285	-302.342453	-	0	gene_id=A0060_gene_888
DACA01000095.1	GeneMark.hmm	CDS	5269	5991	-915.948444	-	0	gene_id=A0060_gene_889
DACA01000096.1	GeneMark.hmm	CDS	1	2322	-3096.081656	+	0	gene_id=A0060_gene_890
DACA01000096.1	GeneMark.hmm	CDS	2383	2727	-434.396267	+	0	gene_id=A0060_gene_891
DACA01000096.1	GeneMark.hmm	CDS	2845	3255	-535.432975	+	0	gene_id=A0060_gene_892
DACA01000096.1	GeneMark.hmm	CDS	3276	4166	-1179.729279	+	0	gene_id=A0060_gene_893
DACA01000097.1	GeneMark.hmm	CDS	2	1432	-1824.980717	+	0	gene_id=A0060_gene_894
DACA01000097.1	GeneMark.hmm	CDS	1644	2120	-576.457109	+	0	gene_id=A0060_gene_895
DACA01000097.1	GeneMark.hmm	CDS	2246	2839	-745.675055	-	0	gene_id=A0060_gene_896
DACA01000097.1	GeneMark.hmm	CDS	2903	3007	-126.700532	-	0	gene_id=A0060_gene_897
DACA01000097.1	GeneMark.hmm	CDS	3367	3609	-305.400811	+	0	gene_id=A0060_gene_898
DACA01000097.1	GeneMark.hmm	CDS	3679	3927	-300.861958	+	0	gene_id=A0060_gene_899
DACA01000097.1	GeneMark.hmm	CDS	3978	4112	-166.706178	-	0	gene_id=A0060_gene_900
DACA01000097.1	GeneMark.hmm	CDS	4447	4680	-286.689109	+	0	gene_id=A0060_gene_901
DACA01000097.1	GeneMark.hmm	CDS	4683	4832	-180.684749	-	0	gene_id=A0060_gene_902
DACA01000097.1	GeneMark.hmm	CDS	4932	6158	-1598.44894	+	0	gene_id=A0060_gene_903
DACA01000098.1	GeneMark.hmm	CDS	3	956	-1235.484109	+	0	gene_id=A0060_gene_904
DACA01000098.1	GeneMark.hmm	CDS	990	1268	-355.112321	+	0	gene_id=A0060_gene_905
DACA01000098.1	GeneMark.hmm	CDS	1265	1600	-417.310576	+	0	gene_id=A0060_gene_906
DACA01000098.1	GeneMark.hmm	CDS	1619	2182	-711.177447	+	0	gene_id=A0060_gene_907
DACA01000098.1	GeneMark.hmm	CDS	2179	2913	-923.980753	+	0	gene_id=A0060_gene_908
DACA01000098.1	GeneMark.hmm	CDS	3088	3180	-108.963001	+	0	gene_id=A0060_gene_909
DACA01000098.1	GeneMark.hmm	CDS	3438	4298	-1066.277224	+	0	gene_id=A0060_gene_910
DACA01000098.1	GeneMark.hmm	CDS	4336	4638	-375.850565	+	0	gene_id=A0060_gene_911
DACA01000098.1	GeneMark.hmm	CDS	4643	6331	-2174.088028	+	0	gene_id=A0060_gene_912
DACA01000098.1	GeneMark.hmm	CDS	6567	6692	-164.601194	+	0	gene_id=A0060_gene_913
DACA01000099.1	GeneMark.hmm	CDS	2	109	-130.510231	-	0	gene_id=A0060_gene_914
DACA01000099.1	GeneMark.hmm	CDS	109	798	-864.892615	-	0	gene_id=A0060_gene_915
DACA01000099.1	GeneMark.hmm	CDS	895	1560	-838.031611	+	0	gene_id=A0060_gene_916
DACA01000099.1	GeneMark.hmm	CDS	1550	1882	-408.213853	+	0	gene_id=A0060_gene_917
DACA01000099.1	GeneMark.hmm	CDS	1875	2309	-527.397913	+	0	gene_id=A0060_gene_918
DACA01000099.1	GeneMark.hmm	CDS	2309	2752	-548.381959	+	0	gene_id=A0060_gene_919
DACA01000100.1	GeneMark.hmm	CDS	2	109	-132.533468	-	0	gene_id=A0060_gene_920
DACA01000100.1	GeneMark.hmm	CDS	87	728	-808.848316	-	0	gene_id=A0060_gene_921
DACA01000100.1	GeneMark.hmm	CDS	1053	1142	-135.244905	-	0	gene_id=A0060_gene_922
DACA01000100.1	GeneMark.hmm	CDS	1142	1423	-337.694472	-	0	gene_id=A0060_gene_923
DACA01000100.1	GeneMark.hmm	CDS	1420	1866	-569.227478	-	0	gene_id=A0060_gene_924
DACA01000100.1	GeneMark.hmm	CDS	2179	3219	-1354.795459	-	0	gene_id=A0060_gene_925
DACA01000100.1	GeneMark.hmm	CDS	3216	4478	-1612.69841	-	0	gene_id=A0060_gene_926
DACA01000100.1	GeneMark.hmm	CDS	4489	4881	-474.129769	-	0	gene_id=A0060_gene_927
DACA01000100.1	GeneMark.hmm	CDS	4922	5926	-1280.567969	-	0	gene_id=A0060_gene_928
DACA01000100.1	GeneMark.hmm	CDS	6060	6908	-1094.439265	+	0	gene_id=A0060_gene_929
DACA01000100.1	GeneMark.hmm	CDS	6905	8017	-1421.064622	-	0	gene_id=A0060_gene_930
DACA01000100.1	GeneMark.hmm	CDS	8027	8950	-1179.364186	-	0	gene_id=A0060_gene_931
DACA01000100.1	GeneMark.hmm	CDS	9286	9636	-431.175726	-	0	gene_id=A0060_gene_932
DACA01000101.1	GeneMark.hmm	CDS	1	243	-306.977947	+	0	gene_id=A0060_gene_933
DACA01000101.1	GeneMark.hmm	CDS	295	1443	-1455.24631	+	0	gene_id=A0060_gene_934
DACA01000101.1	GeneMark.hmm	CDS	1490	2155	-815.703039	+	0	gene_id=A0060_gene_935
DACA01000101.1	GeneMark.hmm	CDS	2152	2628	-587.968963	-	0	gene_id=A0060_gene_936
DACA01000101.1	GeneMark.hmm	CDS	2704	3324	-761.849089	+	0	gene_id=A0060_gene_937
DACA01000101.1	GeneMark.hmm	CDS	3325	3711	-472.346976	-	0	gene_id=A0060_gene_938
DACA01000102.1	GeneMark.hmm	CDS	355	633	-346.269501	-	0	gene_id=A0060_gene_939
DACA01000102.1	GeneMark.hmm	CDS	843	1691	-1050.961779	+	0	gene_id=A0060_gene_940
DACA01000102.1	GeneMark.hmm	CDS	1675	2925	-1588.427788	+	0	gene_id=A0060_gene_941
DACA01000102.1	GeneMark.hmm	CDS	2918	3040	-148.210998	+	0	gene_id=A0060_gene_942
DACA01000103.1	GeneMark.hmm	CDS	18	1175	-1455.086229	-	0	gene_id=A0060_gene_943
DACA01000103.1	GeneMark.hmm	CDS	1379	2152	-961.953758	+	0	gene_id=A0060_gene_944
DACA01000103.1	GeneMark.hmm	CDS	2175	2906	-900.585241	-	0	gene_id=A0060_gene_945
DACA01000103.1	GeneMark.hmm	CDS	3044	4600	-2005.762789	+	0	gene_id=A0060_gene_946
DACA01000103.1	GeneMark.hmm	CDS	4597	4794	-246.131879	-	0	gene_id=A0060_gene_947
DACA01000103.1	GeneMark.hmm	CDS	4869	5132	-326.656306	-	0	gene_id=A0060_gene_948
DACA01000103.1	GeneMark.hmm	CDS	5409	6242	-1032.204156	-	0	gene_id=A0060_gene_949
DACA01000103.1	GeneMark.hmm	CDS	6588	6704	-147.169273	+	0	gene_id=A0060_gene_950
DACA01000103.1	GeneMark.hmm	CDS	6729	7727	-1288.118463	+	0	gene_id=A0060_gene_951
DACA01000103.1	GeneMark.hmm	CDS	8088	10394	-2976.422271	+	0	gene_id=A0060_gene_952
DACA01000103.1	GeneMark.hmm	CDS	10398	14201	-4839.792357	+	0	gene_id=A0060_gene_953
DACA01000103.1	GeneMark.hmm	CDS	14185	14514	-417.004614	+	0	gene_id=A0060_gene_954
DACA01000103.1	GeneMark.hmm	CDS	14555	15019	-573.27486	+	0	gene_id=A0060_gene_955
DACA01000103.1	GeneMark.hmm	CDS	15024	15464	-567.696367	+	0	gene_id=A0060_gene_956
DACA01000103.1	GeneMark.hmm	CDS	15467	16069	-757.30298	+	0	gene_id=A0060_gene_957
DACA01000103.1	GeneMark.hmm	CDS	16159	17364	-1526.897118	+	0	gene_id=A0060_gene_958
DACA01000103.1	GeneMark.hmm	CDS	17580	19193	-2050.650969	+	0	gene_id=A0060_gene_959
DACA01000103.1	GeneMark.hmm	CDS	19609	19929	-406.669759	-	0	gene_id=A0060_gene_960
DACA01000103.1	GeneMark.hmm	CDS	19969	20691	-934.628895	+	0	gene_id=A0060_gene_961
DACA01000103.1	GeneMark.hmm	CDS	20681	21685	-1278.018203	-	0	gene_id=A0060_gene_962
DACA01000103.1	GeneMark.hmm	CDS	21719	24607	-3623.179469	-	0	gene_id=A0060_gene_963
DACA01000103.1	GeneMark.hmm	CDS	24612	27317	-3420.07357	-	0	gene_id=A0060_gene_964
DACA01000103.1	GeneMark.hmm	CDS	27436	27942	-641.515035	+	0	gene_id=A0060_gene_965
DACA01000103.1	GeneMark.hmm	CDS	28161	28490	-400.708185	+	0	gene_id=A0060_gene_966
DACA01000104.1	GeneMark.hmm	CDS	3	350	-454.157901	+	0	gene_id=A0060_gene_967
DACA01000104.1	GeneMark.hmm	CDS	533	1156	-776.596306	-	0	gene_id=A0060_gene_968
DACA01000104.1	GeneMark.hmm	CDS	1153	2775	-2018.379425	-	0	gene_id=A0060_gene_969
DACA01000104.1	GeneMark.hmm	CDS	2766	3086	-404.595403	-	0	gene_id=A0060_gene_970
DACA01000105.1	GeneMark.hmm	CDS	2	115	-139.768309	-	0	gene_id=A0060_gene_971
DACA01000105.1	GeneMark.hmm	CDS	225	1844	-2059.751229	+	0	gene_id=A0060_gene_972
DACA01000105.1	GeneMark.hmm	CDS	2269	2367	-113.58305	-	0	gene_id=A0060_gene_973
DACA01000105.1	GeneMark.hmm	CDS	2729	3757	-1341.926173	+	0	gene_id=A0060_gene_974
DACA01000105.1	GeneMark.hmm	CDS	3835	4257	-510.408799	-	0	gene_id=A0060_gene_975
DACA01000105.1	GeneMark.hmm	CDS	4555	4749	-239.119992	+	0	gene_id=A0060_gene_976
DACA01000105.1	GeneMark.hmm	CDS	4783	5448	-823.565476	+	0	gene_id=A0060_gene_977
DACA01000105.1	GeneMark.hmm	CDS	5583	6176	-756.066504	-	0	gene_id=A0060_gene_978
DACA01000105.1	GeneMark.hmm	CDS	6326	7309	-1250.704759	+	0	gene_id=A0060_gene_979
DACA01000105.1	GeneMark.hmm	CDS	7847	7945	-110.473224	-	0	gene_id=A0060_gene_980
DACA01000106.1	GeneMark.hmm	CDS	1924	2844	-1159.045119	-	0	gene_id=A0060_gene_981
DACA01000106.1	GeneMark.hmm	CDS	3148	4959	-2264.458591	+	0	gene_id=A0060_gene_982
DACA01000106.1	GeneMark.hmm	CDS	4990	5562	-730.966612	+	0	gene_id=A0060_gene_983
DACA01000106.1	GeneMark.hmm	CDS	5569	6045	-591.24159	-	0	gene_id=A0060_gene_984
DACA01000107.1	GeneMark.hmm	CDS	3	635	-809.032546	-	0	gene_id=A0060_gene_985
DACA01000107.1	GeneMark.hmm	CDS	798	1538	-936.41375	+	0	gene_id=A0060_gene_986
DACA01000107.1	GeneMark.hmm	CDS	1663	2355	-885.717476	-	0	gene_id=A0060_gene_987
DACA01000107.1	GeneMark.hmm	CDS	2594	3412	-1060.268715	-	0	gene_id=A0060_gene_988
DACA01000107.1	GeneMark.hmm	CDS	3847	4164	-398.455307	+	0	gene_id=A0060_gene_989
DACA01000107.1	GeneMark.hmm	CDS	4613	5953	-1731.659874	+	0	gene_id=A0060_gene_990
DACA01000107.1	GeneMark.hmm	CDS	5978	7150	-1485.163374	+	0	gene_id=A0060_gene_991
DACA01000107.1	GeneMark.hmm	CDS	7219	7527	-381.68844	-	0	gene_id=A0060_gene_992
DACA01000107.1	GeneMark.hmm	CDS	7703	8869	-1498.551913	+	0	gene_id=A0060_gene_993
DACA01000108.1	GeneMark.hmm	CDS	3	614	-780.420914	-	0	gene_id=A0060_gene_994
DACA01000108.1	GeneMark.hmm	CDS	742	849	-123.526949	+	0	gene_id=A0060_gene_995
DACA01000108.1	GeneMark.hmm	CDS	930	1997	-1356.323298	-	0	gene_id=A0060_gene_996
DACA01000108.1	GeneMark.hmm	CDS	2076	2924	-1120.159264	+	0	gene_id=A0060_gene_997
DACA01000109.1	GeneMark.hmm	CDS	341	1573	-1538.350553	-	0	gene_id=A0060_gene_998
DACA01000109.1	GeneMark.hmm	CDS	1608	2702	-1365.699579	-	0	gene_id=A0060_gene_999
DACA01000110.1	GeneMark.hmm	CDS	1	405	-503.35012	-	0	gene_id=A0060_gene_1000
DACA01000110.1	GeneMark.hmm	CDS	433	741	-385.532427	-	0	gene_id=A0060_gene_1001
DACA01000110.1	GeneMark.hmm	CDS	815	2755	-2436.128494	+	0	gene_id=A0060_gene_1002
DACA01000110.1	GeneMark.hmm	CDS	2806	3297	-620.062498	+	0	gene_id=A0060_gene_1003
DACA01000110.1	GeneMark.hmm	CDS	3317	3910	-739.917029	+	0	gene_id=A0060_gene_1004
DACA01000110.1	GeneMark.hmm	CDS	3977	4750	-978.574623	+	0	gene_id=A0060_gene_1005
DACA01000110.1	GeneMark.hmm	CDS	4751	5605	-1054.786698	+	0	gene_id=A0060_gene_1006
DACA01000110.1	GeneMark.hmm	CDS	6087	6938	-1066.053172	+	0	gene_id=A0060_gene_1007
DACA01000110.1	GeneMark.hmm	CDS	6931	8208	-1617.021624	+	0	gene_id=A0060_gene_1008
DACA01000110.1	GeneMark.hmm	CDS	8368	8772	-505.671825	-	0	gene_id=A0060_gene_1009
DACA01000110.1	GeneMark.hmm	CDS	8775	9641	-1102.542846	-	0	gene_id=A0060_gene_1010
DACA01000110.1	GeneMark.hmm	CDS	9680	11041	-1688.395735	-	0	gene_id=A0060_gene_1011
DACA01000110.1	GeneMark.hmm	CDS	11047	12147	-1407.076865	-	0	gene_id=A0060_gene_1012
DACA01000110.1	GeneMark.hmm	CDS	12318	13628	-1666.958785	-	0	gene_id=A0060_gene_1013
DACA01000110.1	GeneMark.hmm	CDS	13790	15136	-1668.808126	+	0	gene_id=A0060_gene_1014
DACA01000110.1	GeneMark.hmm	CDS	15161	15862	-879.61721	+	0	gene_id=A0060_gene_1015
DACA01000110.1	GeneMark.hmm	CDS	16171	16611	-563.519738	-	0	gene_id=A0060_gene_1016
DACA01000110.1	GeneMark.hmm	CDS	16629	17537	-1172.836053	-	0	gene_id=A0060_gene_1017
DACA01000110.1	GeneMark.hmm	CDS	17852	19114	-1575.711943	+	0	gene_id=A0060_gene_1018
DACA01000110.1	GeneMark.hmm	CDS	19104	19661	-688.710742	-	0	gene_id=A0060_gene_1019
DACA01000110.1	GeneMark.hmm	CDS	19742	20110	-486.976964	+	0	gene_id=A0060_gene_1020
DACA01000110.1	GeneMark.hmm	CDS	20514	20606	-104.940371	+	0	gene_id=A0060_gene_1021
DACA01000110.1	GeneMark.hmm	CDS	20606	20806	-244.964138	+	0	gene_id=A0060_gene_1022
DACA01000110.1	GeneMark.hmm	CDS	20790	22445	-2077.140661	-	0	gene_id=A0060_gene_1023
DACA01000110.1	GeneMark.hmm	CDS	22439	23161	-908.772767	-	0	gene_id=A0060_gene_1024
DACA01000110.1	GeneMark.hmm	CDS	23194	24156	-1209.918395	-	0	gene_id=A0060_gene_1025
DACA01000110.1	GeneMark.hmm	CDS	24290	25618	-1665.247302	-	0	gene_id=A0060_gene_1026
DACA01000110.1	GeneMark.hmm	CDS	25921	26052	-162.423901	-	0	gene_id=A0060_gene_1027
DACA01000110.1	GeneMark.hmm	CDS	26374	26874	-617.831538	-	0	gene_id=A0060_gene_1028
DACA01000110.1	GeneMark.hmm	CDS	27168	27428	-336.339297	+	0	gene_id=A0060_gene_1029
DACA01000110.1	GeneMark.hmm	CDS	27458	27568	-132.191098	+	0	gene_id=A0060_gene_1030
DACA01000110.1	GeneMark.hmm	CDS	27926	28177	-303.894664	+	0	gene_id=A0060_gene_1031
DACA01000110.1	GeneMark.hmm	CDS	28595	29287	-879.173183	+	0	gene_id=A0060_gene_1032
DACA01000110.1	GeneMark.hmm	CDS	29572	29922	-436.424274	-	0	gene_id=A0060_gene_1033
DACA01000110.1	GeneMark.hmm	CDS	30025	30306	-350.190379	-	0	gene_id=A0060_gene_1034
DACA01000110.1	GeneMark.hmm	CDS	30551	30859	-386.411958	-	0	gene_id=A0060_gene_1035
DACA01000110.1	GeneMark.hmm	CDS	30896	31735	-1044.688753	-	0	gene_id=A0060_gene_1036
DACA01000110.1	GeneMark.hmm	CDS	31760	33466	-2139.344737	-	0	gene_id=A0060_gene_1037
DACA01000110.1	GeneMark.hmm	CDS	33467	34462	-1257.360107	-	0	gene_id=A0060_gene_1038
DACA01000110.1	GeneMark.hmm	CDS	34459	34908	-565.761818	-	0	gene_id=A0060_gene_1039
DACA01000111.1	GeneMark.hmm	CDS	3	284	-355.326486	+	0	gene_id=A0060_gene_1040
DACA01000111.1	GeneMark.hmm	CDS	441	953	-641.521539	+	0	gene_id=A0060_gene_1041
DACA01000111.1	GeneMark.hmm	CDS	1049	1708	-814.201463	-	0	gene_id=A0060_gene_1042
DACA01000111.1	GeneMark.hmm	CDS	1695	2897	-1497.37156	-	0	gene_id=A0060_gene_1043
DACA01000111.1	GeneMark.hmm	CDS	2888	3631	-917.83029	-	0	gene_id=A0060_gene_1044
DACA01000111.1	GeneMark.hmm	CDS	3631	4083	-571.909801	-	0	gene_id=A0060_gene_1045
DACA01000112.1	GeneMark.hmm	CDS	2	1198	-1522.308419	+	0	gene_id=A0060_gene_1046
DACA01000112.1	GeneMark.hmm	CDS	1537	2217	-855.328369	-	0	gene_id=A0060_gene_1047
DACA01000112.1	GeneMark.hmm	CDS	2218	2844	-805.11966	-	0	gene_id=A0060_gene_1048
DACA01000112.1	GeneMark.hmm	CDS	3019	3369	-445.03218	-	0	gene_id=A0060_gene_1049
DACA01000112.1	GeneMark.hmm	CDS	3341	4105	-965.40347	-	0	gene_id=A0060_gene_1050
DACA01000112.1	GeneMark.hmm	CDS	4299	5333	-1299.24381	+	0	gene_id=A0060_gene_1051
DACA01000112.1	GeneMark.hmm	CDS	5337	7448	-2698.98632	-	0	gene_id=A0060_gene_1052
DACA01000112.1	GeneMark.hmm	CDS	7562	7915	-433.927777	-	0	gene_id=A0060_gene_1053
DACA01000112.1	GeneMark.hmm	CDS	8101	8226	-148.019156	-	0	gene_id=A0060_gene_1054
DACA01000112.1	GeneMark.hmm	CDS	8226	8873	-822.151564	-	0	gene_id=A0060_gene_1055
DACA01000112.1	GeneMark.hmm	CDS	8874	10256	-1783.303696	-	0	gene_id=A0060_gene_1056
DACA01000112.1	GeneMark.hmm	CDS	10257	12047	-2286.945766	-	0	gene_id=A0060_gene_1057
DACA01000112.1	GeneMark.hmm	CDS	12044	12649	-748.965714	-	0	gene_id=A0060_gene_1058
DACA01000112.1	GeneMark.hmm	CDS	12782	13387	-778.542085	+	0	gene_id=A0060_gene_1059
DACA01000112.1	GeneMark.hmm	CDS	13396	13899	-651.024765	-	0	gene_id=A0060_gene_1060
DACA01000112.1	GeneMark.hmm	CDS	14004	14324	-382.923379	+	0	gene_id=A0060_gene_1061
DACA01000112.1	GeneMark.hmm	CDS	14317	14997	-842.83525	-	0	gene_id=A0060_gene_1062
DACA01000112.1	GeneMark.hmm	CDS	15007	16317	-1659.322094	-	0	gene_id=A0060_gene_1063
DACA01000112.1	GeneMark.hmm	CDS	16325	16912	-735.347511	-	0	gene_id=A0060_gene_1064
DACA01000112.1	GeneMark.hmm	CDS	16937	17851	-1175.894037	-	0	gene_id=A0060_gene_1065
DACA01000112.1	GeneMark.hmm	CDS	17946	18332	-475.040864	+	0	gene_id=A0060_gene_1066
DACA01000112.1	GeneMark.hmm	CDS	18333	19889	-1995.68272	-	0	gene_id=A0060_gene_1067
DACA01000112.1	GeneMark.hmm	CDS	19895	20293	-499.241239	-	0	gene_id=A0060_gene_1068
DACA01000112.1	GeneMark.hmm	CDS	20837	21346	-642.640932	+	0	gene_id=A0060_gene_1069
DACA01000112.1	GeneMark.hmm	CDS	21827	24301	-3156.610849	+	0	gene_id=A0060_gene_1070
DACA01000112.1	GeneMark.hmm	CDS	24441	25406	-1206.372947	-	0	gene_id=A0060_gene_1071
DACA01000112.1	GeneMark.hmm	CDS	25488	26375	-1114.889995	+	0	gene_id=A0060_gene_1072
DACA01000112.1	GeneMark.hmm	CDS	26369	27124	-952.563921	+	0	gene_id=A0060_gene_1073
DACA01000112.1	GeneMark.hmm	CDS	27125	27991	-1090.193646	+	0	gene_id=A0060_gene_1074
DACA01000112.1	GeneMark.hmm	CDS	27984	29219	-1545.026116	+	0	gene_id=A0060_gene_1075
DACA01000112.1	GeneMark.hmm	CDS	29543	29848	-398.22481	-	0	gene_id=A0060_gene_1076
DACA01000112.1	GeneMark.hmm	CDS	30369	31424	-1334.01337	-	0	gene_id=A0060_gene_1077
DACA01000112.1	GeneMark.hmm	CDS	31633	31971	-431.751507	+	0	gene_id=A0060_gene_1078
DACA01000112.1	GeneMark.hmm	CDS	32158	33174	-1271.550032	+	0	gene_id=A0060_gene_1079
DACA01000112.1	GeneMark.hmm	CDS	33245	33523	-333.581888	+	0	gene_id=A0060_gene_1080
DACA01000112.1	GeneMark.hmm	CDS	33570	34505	-1192.212307	-	0	gene_id=A0060_gene_1081
DACA01000112.1	GeneMark.hmm	CDS	34641	34856	-276.951968	+	0	gene_id=A0060_gene_1082
DACA01000112.1	GeneMark.hmm	CDS	34912	36846	-2481.8625	-	0	gene_id=A0060_gene_1083
DACA01000112.1	GeneMark.hmm	CDS	36846	37487	-814.728399	-	0	gene_id=A0060_gene_1084
DACA01000112.1	GeneMark.hmm	CDS	37603	38634	-1304.341713	+	0	gene_id=A0060_gene_1085
DACA01000112.1	GeneMark.hmm	CDS	38690	39382	-857.085759	-	0	gene_id=A0060_gene_1086
DACA01000112.1	GeneMark.hmm	CDS	39431	40582	-1470.533748	-	0	gene_id=A0060_gene_1087
DACA01000112.1	GeneMark.hmm	CDS	40627	41139	-645.834021	-	0	gene_id=A0060_gene_1088
DACA01000112.1	GeneMark.hmm	CDS	41962	42996	-1332.492064	+	0	gene_id=A0060_gene_1089
DACA01000112.1	GeneMark.hmm	CDS	43396	43926	-674.078743	+	0	gene_id=A0060_gene_1090
DACA01000112.1	GeneMark.hmm	CDS	43923	44255	-412.949867	-	0	gene_id=A0060_gene_1091
DACA01000112.1	GeneMark.hmm	CDS	44569	46167	-2048.461098	-	0	gene_id=A0060_gene_1092
DACA01000112.1	GeneMark.hmm	CDS	46463	46714	-326.627378	-	0	gene_id=A0060_gene_1093
DACA01000112.1	GeneMark.hmm	CDS	46924	47955	-1310.325218	-	0	gene_id=A0060_gene_1094
DACA01000112.1	GeneMark.hmm	CDS	48188	48280	-109.761079	-	0	gene_id=A0060_gene_1095
DACA01000112.1	GeneMark.hmm	CDS	48662	49237	-726.449319	-	0	gene_id=A0060_gene_1096
DACA01000112.1	GeneMark.hmm	CDS	49550	49750	-256.149431	-	0	gene_id=A0060_gene_1097
DACA01000112.1	GeneMark.hmm	CDS	49775	50794	-1297.052768	-	0	gene_id=A0060_gene_1098
DACA01000112.1	GeneMark.hmm	CDS	50813	51196	-482.07492	-	0	gene_id=A0060_gene_1099
DACA01000112.1	GeneMark.hmm	CDS	51207	51515	-387.839211	-	0	gene_id=A0060_gene_1100
DACA01000112.1	GeneMark.hmm	CDS	52083	52577	-628.232026	-	0	gene_id=A0060_gene_1101
DACA01000112.1	GeneMark.hmm	CDS	52592	53521	-1169.972279	+	0	gene_id=A0060_gene_1102
DACA01000112.1	GeneMark.hmm	CDS	53550	56207	-3466.206385	-	0	gene_id=A0060_gene_1103
DACA01000112.1	GeneMark.hmm	CDS	56280	58376	-2753.37337	-	0	gene_id=A0060_gene_1104
DACA01000112.1	GeneMark.hmm	CDS	58544	58687	-173.25216	-	0	gene_id=A0060_gene_1105
DACA01000112.1	GeneMark.hmm	CDS	59309	59779	-595.774983	+	0	gene_id=A0060_gene_1106
DACA01000112.1	GeneMark.hmm	CDS	59863	60201	-420.589473	-	0	gene_id=A0060_gene_1107
DACA01000112.1	GeneMark.hmm	CDS	60229	60504	-359.40081	-	0	gene_id=A0060_gene_1108
DACA01000113.1	GeneMark.hmm	CDS	1	981	-1271.62096	+	0	gene_id=A0060_gene_1109
DACA01000113.1	GeneMark.hmm	CDS	978	1790	-1013.368492	+	0	gene_id=A0060_gene_1110
DACA01000113.1	GeneMark.hmm	CDS	1783	2961	-1501.850549	+	0	gene_id=A0060_gene_1111
DACA01000113.1	GeneMark.hmm	CDS	2954	3376	-523.57383	+	0	gene_id=A0060_gene_1112
DACA01000113.1	GeneMark.hmm	CDS	3651	4847	-1523.963373	+	0	gene_id=A0060_gene_1113
DACA01000113.1	GeneMark.hmm	CDS	4844	5023	-227.444684	+	0	gene_id=A0060_gene_1114
DACA01000113.1	GeneMark.hmm	CDS	5020	5871	-1100.41507	+	0	gene_id=A0060_gene_1115
DACA01000113.1	GeneMark.hmm	CDS	5874	6992	-1429.999533	+	0	gene_id=A0060_gene_1116
DACA01000113.1	GeneMark.hmm	CDS	7393	7563	-199.065401	-	0	gene_id=A0060_gene_1117
DACA01000114.1	GeneMark.hmm	CDS	1	354	-457.81728	+	0	gene_id=A0060_gene_1118
DACA01000114.1	GeneMark.hmm	CDS	520	1920	-1782.860875	+	0	gene_id=A0060_gene_1119
DACA01000114.1	GeneMark.hmm	CDS	1952	2452	-641.057616	+	0	gene_id=A0060_gene_1120
DACA01000114.1	GeneMark.hmm	CDS	2687	2956	-342.105991	+	0	gene_id=A0060_gene_1121
DACA01000115.1	GeneMark.hmm	CDS	1	126	-159.547309	-	0	gene_id=A0060_gene_1122
DACA01000115.1	GeneMark.hmm	CDS	609	878	-338.970717	+	0	gene_id=A0060_gene_1123
DACA01000115.1	GeneMark.hmm	CDS	991	1245	-311.914128	-	0	gene_id=A0060_gene_1124
DACA01000115.1	GeneMark.hmm	CDS	1441	1665	-277.612635	-	0	gene_id=A0060_gene_1125
DACA01000115.1	GeneMark.hmm	CDS	1730	2497	-976.289789	+	0	gene_id=A0060_gene_1126
DACA01000115.1	GeneMark.hmm	CDS	2560	2808	-293.769841	+	0	gene_id=A0060_gene_1127
DACA01000115.1	GeneMark.hmm	CDS	2821	3084	-336.459872	+	0	gene_id=A0060_gene_1128
DACA01000115.1	GeneMark.hmm	CDS	3088	3618	-654.71866	+	0	gene_id=A0060_gene_1129
DACA01000115.1	GeneMark.hmm	CDS	3613	4131	-647.451724	-	0	gene_id=A0060_gene_1130
DACA01000115.1	GeneMark.hmm	CDS	4124	4735	-765.327111	-	0	gene_id=A0060_gene_1131
DACA01000115.1	GeneMark.hmm	CDS	4776	4859	-91.571433	+	0	gene_id=A0060_gene_1132
DACA01000115.1	GeneMark.hmm	CDS	4887	5177	-353.049837	-	0	gene_id=A0060_gene_1133
DACA01000115.1	GeneMark.hmm	CDS	5161	5811	-856.852623	-	0	gene_id=A0060_gene_1134
DACA01000115.1	GeneMark.hmm	CDS	5878	6093	-260.247015	-	0	gene_id=A0060_gene_1135
DACA01000115.1	GeneMark.hmm	CDS	6120	6389	-342.838858	+	0	gene_id=A0060_gene_1136
DACA01000115.1	GeneMark.hmm	CDS	6386	6850	-578.800271	-	0	gene_id=A0060_gene_1137
DACA01000115.1	GeneMark.hmm	CDS	6885	7901	-1298.144101	+	0	gene_id=A0060_gene_1138
DACA01000115.1	GeneMark.hmm	CDS	7948	8115	-203.17545	+	0	gene_id=A0060_gene_1139
DACA01000115.1	GeneMark.hmm	CDS	8244	8702	-549.888625	+	0	gene_id=A0060_gene_1140
DACA01000115.1	GeneMark.hmm	CDS	9038	9322	-373.365694	-	0	gene_id=A0060_gene_1141
DACA01000115.1	GeneMark.hmm	CDS	9410	9622	-273.342162	-	0	gene_id=A0060_gene_1142
DACA01000115.1	GeneMark.hmm	CDS	9862	11625	-2330.519191	-	0	gene_id=A0060_gene_1143
DACA01000115.1	GeneMark.hmm	CDS	11622	11798	-220.443278	-	0	gene_id=A0060_gene_1144
DACA01000116.1	GeneMark.hmm	CDS	59	256	-230.988877	-	0	gene_id=A0060_gene_1145
DACA01000116.1	GeneMark.hmm	CDS	249	614	-448.580914	-	0	gene_id=A0060_gene_1146
DACA01000116.1	GeneMark.hmm	CDS	1020	1157	-185.077933	-	0	gene_id=A0060_gene_1147
DACA01000116.1	GeneMark.hmm	CDS	1157	2539	-1706.926591	-	0	gene_id=A0060_gene_1148
DACA01000117.1	GeneMark.hmm	CDS	3	233	-282.522152	-	0	gene_id=A0060_gene_1149
DACA01000117.1	GeneMark.hmm	CDS	442	972	-667.354446	-	0	gene_id=A0060_gene_1150
DACA01000117.1	GeneMark.hmm	CDS	1009	2655	-2078.398441	-	0	gene_id=A0060_gene_1151
DACA01000117.1	GeneMark.hmm	CDS	2694	2972	-362.074727	-	0	gene_id=A0060_gene_1152
DACA01000117.1	GeneMark.hmm	CDS	3218	3505	-389.128531	-	0	gene_id=A0060_gene_1153
DACA01000118.1	GeneMark.hmm	CDS	21	374	-437.818398	+	0	gene_id=A0060_gene_1154
DACA01000118.1	GeneMark.hmm	CDS	384	779	-491.986308	+	0	gene_id=A0060_gene_1155
DACA01000118.1	GeneMark.hmm	CDS	776	1057	-342.248749	+	0	gene_id=A0060_gene_1156
DACA01000118.1	GeneMark.hmm	CDS	1069	1866	-1011.827349	-	0	gene_id=A0060_gene_1157
DACA01000118.1	GeneMark.hmm	CDS	1859	2377	-647.671769	-	0	gene_id=A0060_gene_1158
DACA01000118.1	GeneMark.hmm	CDS	2438	3811	-1750.425174	-	0	gene_id=A0060_gene_1159
DACA01000118.1	GeneMark.hmm	CDS	4071	5696	-2039.579406	-	0	gene_id=A0060_gene_1160
DACA01000119.1	GeneMark.hmm	CDS	21	407	-474.448344	-	0	gene_id=A0060_gene_1161
DACA01000119.1	GeneMark.hmm	CDS	567	1415	-1067.973795	+	0	gene_id=A0060_gene_1162
DACA01000119.1	GeneMark.hmm	CDS	1412	1723	-377.238598	+	0	gene_id=A0060_gene_1163
DACA01000119.1	GeneMark.hmm	CDS	1764	2555	-1002.352069	+	0	gene_id=A0060_gene_1164
DACA01000120.1	GeneMark.hmm	CDS	2	826	-1051.210023	+	0	gene_id=A0060_gene_1165
DACA01000120.1	GeneMark.hmm	CDS	881	1393	-682.487698	+	0	gene_id=A0060_gene_1166
DACA01000120.1	GeneMark.hmm	CDS	1707	3326	-2043.527218	+	0	gene_id=A0060_gene_1167
DACA01000120.1	GeneMark.hmm	CDS	3551	5122	-2032.191682	+	0	gene_id=A0060_gene_1168
DACA01000120.1	GeneMark.hmm	CDS	5109	5783	-839.115768	-	0	gene_id=A0060_gene_1169
DACA01000120.1	GeneMark.hmm	CDS	6341	6541	-242.060551	+	0	gene_id=A0060_gene_1170
DACA01000120.1	GeneMark.hmm	CDS	6607	7044	-538.804871	+	0	gene_id=A0060_gene_1171
DACA01000120.1	GeneMark.hmm	CDS	7088	7513	-545.839285	+	0	gene_id=A0060_gene_1172
DACA01000120.1	GeneMark.hmm	CDS	7831	10728	-3647.401614	-	0	gene_id=A0060_gene_1173
DACA01000120.1	GeneMark.hmm	CDS	10840	11970	-1409.29482	+	0	gene_id=A0060_gene_1174
DACA01000120.1	GeneMark.hmm	CDS	11967	12149	-223.048048	+	0	gene_id=A0060_gene_1175
DACA01000120.1	GeneMark.hmm	CDS	12146	13036	-1115.382297	-	0	gene_id=A0060_gene_1176
DACA01000120.1	GeneMark.hmm	CDS	13250	13402	-177.992986	+	0	gene_id=A0060_gene_1177
DACA01000120.1	GeneMark.hmm	CDS	13527	14150	-781.72583	-	0	gene_id=A0060_gene_1178
DACA01000120.1	GeneMark.hmm	CDS	14363	15076	-915.894395	-	0	gene_id=A0060_gene_1179
DACA01000120.1	GeneMark.hmm	CDS	15105	15392	-372.120371	-	0	gene_id=A0060_gene_1180
DACA01000120.1	GeneMark.hmm	CDS	15770	16024	-301.11248	-	0	gene_id=A0060_gene_1181
DACA01000120.1	GeneMark.hmm	CDS	16100	17209	-1368.249755	+	0	gene_id=A0060_gene_1182
DACA01000120.1	GeneMark.hmm	CDS	17331	18293	-1235.703215	-	0	gene_id=A0060_gene_1183
DACA01000120.1	GeneMark.hmm	CDS	18522	19187	-866.303893	+	0	gene_id=A0060_gene_1184
DACA01000121.1	GeneMark.hmm	CDS	3	215	-269.003252	+	0	gene_id=A0060_gene_1185
DACA01000121.1	GeneMark.hmm	CDS	302	562	-313.91245	+	0	gene_id=A0060_gene_1186
DACA01000121.1	GeneMark.hmm	CDS	712	1128	-517.83437	-	0	gene_id=A0060_gene_1187
DACA01000121.1	GeneMark.hmm	CDS	1410	1490	-89.702709	-	0	gene_id=A0060_gene_1188
DACA01000121.1	GeneMark.hmm	CDS	2043	2201	-186.543365	-	0	gene_id=A0060_gene_1189
DACA01000121.1	GeneMark.hmm	CDS	2564	3775	-1534.730284	+	0	gene_id=A0060_gene_1190
DACA01000121.1	GeneMark.hmm	CDS	4036	4536	-619.669262	+	0	gene_id=A0060_gene_1191
DACA01000121.1	GeneMark.hmm	CDS	4677	4970	-356.344113	+	0	gene_id=A0060_gene_1192
DACA01000121.1	GeneMark.hmm	CDS	5221	6138	-1162.261912	-	0	gene_id=A0060_gene_1193
DACA01000122.1	GeneMark.hmm	CDS	3	1241	-1587.245435	-	0	gene_id=A0060_gene_1194
DACA01000122.1	GeneMark.hmm	CDS	1865	2023	-190.243001	-	0	gene_id=A0060_gene_1195
DACA01000122.1	GeneMark.hmm	CDS	2540	3463	-1198.63963	+	0	gene_id=A0060_gene_1196
DACA01000122.1	GeneMark.hmm	CDS	4040	4309	-345.535922	+	0	gene_id=A0060_gene_1197
DACA01000122.1	GeneMark.hmm	CDS	4564	5049	-609.098282	-	0	gene_id=A0060_gene_1198
DACA01000122.1	GeneMark.hmm	CDS	5146	5544	-491.873769	+	0	gene_id=A0060_gene_1199
DACA01000122.1	GeneMark.hmm	CDS	5553	6611	-1346.797566	-	0	gene_id=A0060_gene_1200
DACA01000123.1	GeneMark.hmm	CDS	2	247	-311.341856	-	0	gene_id=A0060_gene_1201
DACA01000123.1	GeneMark.hmm	CDS	354	1688	-1729.553001	+	0	gene_id=A0060_gene_1202
DACA01000123.1	GeneMark.hmm	CDS	1689	1862	-218.836251	-	0	gene_id=A0060_gene_1203
DACA01000123.1	GeneMark.hmm	CDS	2336	3100	-989.09565	-	0	gene_id=A0060_gene_1204
DACA01000123.1	GeneMark.hmm	CDS	3151	3510	-457.669083	+	0	gene_id=A0060_gene_1205
DACA01000123.1	GeneMark.hmm	CDS	3564	4136	-751.465223	+	0	gene_id=A0060_gene_1206
DACA01000123.1	GeneMark.hmm	CDS	4126	4482	-462.168868	-	0	gene_id=A0060_gene_1207
DACA01000123.1	GeneMark.hmm	CDS	5036	6220	-1577.723031	+	0	gene_id=A0060_gene_1208
DACA01000123.1	GeneMark.hmm	CDS	6300	6794	-636.825002	+	0	gene_id=A0060_gene_1209
DACA01000123.1	GeneMark.hmm	CDS	6831	7565	-970.550077	+	0	gene_id=A0060_gene_1210
DACA01000123.1	GeneMark.hmm	CDS	7610	7852	-309.603113	+	0	gene_id=A0060_gene_1211
DACA01000123.1	GeneMark.hmm	CDS	7849	8502	-823.455952	-	0	gene_id=A0060_gene_1212
DACA01000123.1	GeneMark.hmm	CDS	8536	9015	-609.923389	-	0	gene_id=A0060_gene_1213
DACA01000123.1	GeneMark.hmm	CDS	9241	9516	-340.37141	+	0	gene_id=A0060_gene_1214
DACA01000123.1	GeneMark.hmm	CDS	9541	9777	-295.811618	+	0	gene_id=A0060_gene_1215
DACA01000123.1	GeneMark.hmm	CDS	9991	10164	-216.57129	+	0	gene_id=A0060_gene_1216
DACA01000123.1	GeneMark.hmm	CDS	10436	10741	-400.089462	-	0	gene_id=A0060_gene_1217
DACA01000123.1	GeneMark.hmm	CDS	10852	11853	-1302.734131	-	0	gene_id=A0060_gene_1218
DACA01000123.1	GeneMark.hmm	CDS	11905	12084	-227.047468	+	0	gene_id=A0060_gene_1219
DACA01000123.1	GeneMark.hmm	CDS	12356	12439	-94.188678	-	0	gene_id=A0060_gene_1220
DACA01000123.1	GeneMark.hmm	CDS	12436	12819	-479.016234	-	0	gene_id=A0060_gene_1221
DACA01000123.1	GeneMark.hmm	CDS	12911	13768	-1115.309287	-	0	gene_id=A0060_gene_1222
DACA01000123.1	GeneMark.hmm	CDS	14017	14829	-1049.851531	+	0	gene_id=A0060_gene_1223
DACA01000123.1	GeneMark.hmm	CDS	14838	16940	-2727.764359	-	0	gene_id=A0060_gene_1224
DACA01000123.1	GeneMark.hmm	CDS	17033	17935	-1170.912372	+	0	gene_id=A0060_gene_1225
DACA01000124.1	GeneMark.hmm	CDS	1	741	-959.584623	-	0	gene_id=A0060_gene_1226
DACA01000124.1	GeneMark.hmm	CDS	774	1220	-572.799869	-	0	gene_id=A0060_gene_1227
DACA01000124.1	GeneMark.hmm	CDS	1412	3610	-2775.732518	-	0	gene_id=A0060_gene_1228
DACA01000124.1	GeneMark.hmm	CDS	3561	4718	-1446.86587	-	0	gene_id=A0060_gene_1229
DACA01000124.1	GeneMark.hmm	CDS	4725	6290	-2013.770475	-	0	gene_id=A0060_gene_1230
DACA01000124.1	GeneMark.hmm	CDS	6729	7571	-1063.982121	-	0	gene_id=A0060_gene_1231
DACA01000125.1	GeneMark.hmm	CDS	2	685	-875.798547	+	0	gene_id=A0060_gene_1232
DACA01000125.1	GeneMark.hmm	CDS	669	1412	-926.473705	+	0	gene_id=A0060_gene_1233
DACA01000125.1	GeneMark.hmm	CDS	1409	2239	-1039.582408	+	0	gene_id=A0060_gene_1234
DACA01000125.1	GeneMark.hmm	CDS	2347	2679	-430.823737	+	0	gene_id=A0060_gene_1235
DACA01000125.1	GeneMark.hmm	CDS	2710	3111	-490.896602	+	0	gene_id=A0060_gene_1236
DACA01000125.1	GeneMark.hmm	CDS	3166	4131	-1210.128547	+	0	gene_id=A0060_gene_1237
DACA01000125.1	GeneMark.hmm	CDS	4128	4457	-406.63775	+	0	gene_id=A0060_gene_1238
DACA01000125.1	GeneMark.hmm	CDS	4445	4852	-504.066719	+	0	gene_id=A0060_gene_1239
DACA01000125.1	GeneMark.hmm	CDS	4860	5378	-642.688972	-	0	gene_id=A0060_gene_1240
DACA01000125.1	GeneMark.hmm	CDS	5359	5922	-693.796011	-	0	gene_id=A0060_gene_1241
DACA01000126.1	GeneMark.hmm	CDS	3	164	-202.547055	-	0	gene_id=A0060_gene_1242
DACA01000126.1	GeneMark.hmm	CDS	264	473	-270.117031	-	0	gene_id=A0060_gene_1243
DACA01000126.1	GeneMark.hmm	CDS	633	1160	-648.3676	+	0	gene_id=A0060_gene_1244
DACA01000126.1	GeneMark.hmm	CDS	1537	1725	-226.833359	-	0	gene_id=A0060_gene_1245
DACA01000126.1	GeneMark.hmm	CDS	1824	2441	-755.229135	+	0	gene_id=A0060_gene_1246
DACA01000126.1	GeneMark.hmm	CDS	2676	3338	-809.864943	+	0	gene_id=A0060_gene_1247
DACA01000126.1	GeneMark.hmm	CDS	3461	4894	-1830.243702	+	0	gene_id=A0060_gene_1248
DACA01000126.1	GeneMark.hmm	CDS	5057	6292	-1573.127543	+	0	gene_id=A0060_gene_1249
DACA01000126.1	GeneMark.hmm	CDS	6383	6784	-503.637247	-	0	gene_id=A0060_gene_1250
DACA01000126.1	GeneMark.hmm	CDS	7076	8029	-1193.598776	-	0	gene_id=A0060_gene_1251
DACA01000126.1	GeneMark.hmm	CDS	8080	8583	-632.740707	-	0	gene_id=A0060_gene_1252
DACA01000126.1	GeneMark.hmm	CDS	8712	10433	-2196.920963	+	0	gene_id=A0060_gene_1253
DACA01000126.1	GeneMark.hmm	CDS	10446	10877	-551.502381	+	0	gene_id=A0060_gene_1254
DACA01000126.1	GeneMark.hmm	CDS	10877	11227	-439.830918	+	0	gene_id=A0060_gene_1255
DACA01000126.1	GeneMark.hmm	CDS	11229	11978	-969.469673	+	0	gene_id=A0060_gene_1256
DACA01000126.1	GeneMark.hmm	CDS	12011	12379	-454.946984	-	0	gene_id=A0060_gene_1257
DACA01000126.1	GeneMark.hmm	CDS	12470	13471	-1290.690199	-	0	gene_id=A0060_gene_1258
DACA01000126.1	GeneMark.hmm	CDS	13495	14067	-720.969754	-	0	gene_id=A0060_gene_1259
DACA01000127.1	GeneMark.hmm	CDS	1	1443	-1835.255412	-	0	gene_id=A0060_gene_1260
DACA01000127.1	GeneMark.hmm	CDS	1697	1870	-205.03299	-	0	gene_id=A0060_gene_1261
DACA01000127.1	GeneMark.hmm	CDS	1944	3083	-1432.453179	+	0	gene_id=A0060_gene_1262
DACA01000128.1	GeneMark.hmm	CDS	2	307	-377.678784	+	0	gene_id=A0060_gene_1263
DACA01000128.1	GeneMark.hmm	CDS	304	963	-817.09193	+	0	gene_id=A0060_gene_1264
DACA01000128.1	GeneMark.hmm	CDS	1228	2628	-1786.255339	-	0	gene_id=A0060_gene_1265
DACA01000128.1	GeneMark.hmm	CDS	2827	2964	-171.706732	+	0	gene_id=A0060_gene_1266
DACA01000129.1	GeneMark.hmm	CDS	1	3012	-3741.202976	+	0	gene_id=A0060_gene_1267
DACA01000129.1	GeneMark.hmm	CDS	3108	4097	-1233.798983	-	0	gene_id=A0060_gene_1268
DACA01000129.1	GeneMark.hmm	CDS	4137	5084	-1191.767204	-	0	gene_id=A0060_gene_1269
DACA01000129.1	GeneMark.hmm	CDS	5116	5622	-635.754959	-	0	gene_id=A0060_gene_1270
DACA01000129.1	GeneMark.hmm	CDS	5860	7152	-1638.16786	+	0	gene_id=A0060_gene_1271
DACA01000129.1	GeneMark.hmm	CDS	7818	8048	-278.49209	+	0	gene_id=A0060_gene_1272
DACA01000129.1	GeneMark.hmm	CDS	8472	8873	-497.630013	+	0	gene_id=A0060_gene_1273
DACA01000129.1	GeneMark.hmm	CDS	8865	9209	-420.184608	-	0	gene_id=A0060_gene_1274
DACA01000129.1	GeneMark.hmm	CDS	9346	9435	-103.266824	-	0	gene_id=A0060_gene_1275
DACA01000130.1	GeneMark.hmm	CDS	35	184	-185.245109	-	0	gene_id=A0060_gene_1276
DACA01000130.1	GeneMark.hmm	CDS	181	1020	-1088.847996	-	0	gene_id=A0060_gene_1277
DACA01000130.1	GeneMark.hmm	CDS	1024	1863	-1069.469856	-	0	gene_id=A0060_gene_1278
DACA01000130.1	GeneMark.hmm	CDS	1860	2153	-360.550365	-	0	gene_id=A0060_gene_1279
DACA01000130.1	GeneMark.hmm	CDS	2168	2425	-319.888133	-	0	gene_id=A0060_gene_1280
DACA01000130.1	GeneMark.hmm	CDS	2400	2576	-212.877755	-	0	gene_id=A0060_gene_1281
DACA01000131.1	GeneMark.hmm	CDS	3	728	-911.782291	+	0	gene_id=A0060_gene_1282
DACA01000131.1	GeneMark.hmm	CDS	800	2245	-1841.650964	+	0	gene_id=A0060_gene_1283
DACA01000131.1	GeneMark.hmm	CDS	2335	2775	-558.69543	-	0	gene_id=A0060_gene_1284
DACA01000131.1	GeneMark.hmm	CDS	2900	3679	-1011.224957	+	0	gene_id=A0060_gene_1285
DACA01000132.1	GeneMark.hmm	CDS	1	243	-311.709046	-	0	gene_id=A0060_gene_1286
DACA01000132.1	GeneMark.hmm	CDS	1480	1701	-274.027971	-	0	gene_id=A0060_gene_1287
DACA01000132.1	GeneMark.hmm	CDS	1932	3197	-1655.634446	+	0	gene_id=A0060_gene_1288
DACA01000132.1	GeneMark.hmm	CDS	3235	3336	-124.693113	+	0	gene_id=A0060_gene_1289
DACA01000133.1	GeneMark.hmm	CDS	1	678	-870.728216	+	0	gene_id=A0060_gene_1290
DACA01000133.1	GeneMark.hmm	CDS	721	1107	-494.832762	+	0	gene_id=A0060_gene_1291
DACA01000133.1	GeneMark.hmm	CDS	1123	1680	-745.57333	+	0	gene_id=A0060_gene_1292
DACA01000133.1	GeneMark.hmm	CDS	2090	3052	-1248.038697	+	0	gene_id=A0060_gene_1293
DACA01000134.1	GeneMark.hmm	CDS	94	1200	-1428.589562	+	0	gene_id=A0060_gene_1294
DACA01000134.1	GeneMark.hmm	CDS	1233	2000	-970.605157	-	0	gene_id=A0060_gene_1295
DACA01000134.1	GeneMark.hmm	CDS	2451	2834	-508.738532	-	0	gene_id=A0060_gene_1296
DACA01000135.1	GeneMark.hmm	CDS	1	1245	-1562.377377	-	0	gene_id=A0060_gene_1297
DACA01000135.1	GeneMark.hmm	CDS	1521	2090	-713.93665	+	0	gene_id=A0060_gene_1298
DACA01000135.1	GeneMark.hmm	CDS	2238	2633	-495.289963	-	0	gene_id=A0060_gene_1299
DACA01000135.1	GeneMark.hmm	CDS	2642	3463	-1029.515932	-	0	gene_id=A0060_gene_1300
DACA01000135.1	GeneMark.hmm	CDS	3767	3958	-277.320488	-	0	gene_id=A0060_gene_1301
DACA01000136.1	GeneMark.hmm	CDS	3	143	-175.189559	+	0	gene_id=A0060_gene_1302
DACA01000136.1	GeneMark.hmm	CDS	261	2747	-3076.694528	-	0	gene_id=A0060_gene_1303
DACA01000136.1	GeneMark.hmm	CDS	2753	3901	-1460.108927	-	0	gene_id=A0060_gene_1304
DACA01000136.1	GeneMark.hmm	CDS	3988	4350	-464.192663	+	0	gene_id=A0060_gene_1305
DACA01000136.1	GeneMark.hmm	CDS	4304	5449	-1461.067461	-	0	gene_id=A0060_gene_1306
DACA01000136.1	GeneMark.hmm	CDS	5537	6415	-1133.088429	-	0	gene_id=A0060_gene_1307
DACA01000137.1	GeneMark.hmm	CDS	1	366	-455.018276	-	0	gene_id=A0060_gene_1308
DACA01000137.1	GeneMark.hmm	CDS	592	1200	-787.556052	+	0	gene_id=A0060_gene_1309
DACA01000137.1	GeneMark.hmm	CDS	1509	1931	-516.189814	+	0	gene_id=A0060_gene_1310
DACA01000137.1	GeneMark.hmm	CDS	1938	2609	-862.731411	+	0	gene_id=A0060_gene_1311
DACA01000137.1	GeneMark.hmm	CDS	3017	3184	-223.980869	+	0	gene_id=A0060_gene_1312
DACA01000137.1	GeneMark.hmm	CDS	3174	3323	-206.062669	+	0	gene_id=A0060_gene_1313
DACA01000137.1	GeneMark.hmm	CDS	3652	3846	-244.968577	+	0	gene_id=A0060_gene_1314
DACA01000138.1	GeneMark.hmm	CDS	3	173	-217.026646	-	0	gene_id=A0060_gene_1315
DACA01000138.1	GeneMark.hmm	CDS	178	1035	-1095.579987	-	0	gene_id=A0060_gene_1316
DACA01000138.1	GeneMark.hmm	CDS	1037	1213	-215.276582	-	0	gene_id=A0060_gene_1317
DACA01000138.1	GeneMark.hmm	CDS	1213	2409	-1521.673435	-	0	gene_id=A0060_gene_1318
DACA01000138.1	GeneMark.hmm	CDS	2485	3147	-829.430883	+	0	gene_id=A0060_gene_1319
DACA01000138.1	GeneMark.hmm	CDS	3337	4356	-1296.974367	-	0	gene_id=A0060_gene_1320
DACA01000138.1	GeneMark.hmm	CDS	4340	5272	-1177.873469	-	0	gene_id=A0060_gene_1321
DACA01000138.1	GeneMark.hmm	CDS	5269	6036	-959.773793	-	0	gene_id=A0060_gene_1322
DACA01000138.1	GeneMark.hmm	CDS	6088	6648	-692.508218	+	0	gene_id=A0060_gene_1323
DACA01000138.1	GeneMark.hmm	CDS	6676	6834	-202.311693	+	0	gene_id=A0060_gene_1324
DACA01000138.1	GeneMark.hmm	CDS	6831	7304	-587.002597	+	0	gene_id=A0060_gene_1325
DACA01000138.1	GeneMark.hmm	CDS	7542	7964	-524.962715	+	0	gene_id=A0060_gene_1326
DACA01000138.1	GeneMark.hmm	CDS	7964	9169	-1575.785388	+	0	gene_id=A0060_gene_1327
DACA01000138.1	GeneMark.hmm	CDS	9219	9971	-958.305124	-	0	gene_id=A0060_gene_1328
DACA01000138.1	GeneMark.hmm	CDS	10124	10942	-1031.677275	+	0	gene_id=A0060_gene_1329
DACA01000138.1	GeneMark.hmm	CDS	11169	12920	-2262.103293	-	0	gene_id=A0060_gene_1330
DACA01000138.1	GeneMark.hmm	CDS	13251	13544	-398.520658	-	0	gene_id=A0060_gene_1331
DACA01000138.1	GeneMark.hmm	CDS	13584	13781	-249.951563	-	0	gene_id=A0060_gene_1332
DACA01000138.1	GeneMark.hmm	CDS	14137	15066	-1192.116577	+	0	gene_id=A0060_gene_1333
DACA01000139.1	GeneMark.hmm	CDS	1	735	-918.394227	-	0	gene_id=A0060_gene_1334
DACA01000139.1	GeneMark.hmm	CDS	787	1083	-370.658181	+	0	gene_id=A0060_gene_1335
DACA01000139.1	GeneMark.hmm	CDS	1166	1633	-616.625521	+	0	gene_id=A0060_gene_1336
DACA01000139.1	GeneMark.hmm	CDS	1939	2271	-410.204381	+	0	gene_id=A0060_gene_1337
DACA01000139.1	GeneMark.hmm	CDS	2314	2616	-374.985505	+	0	gene_id=A0060_gene_1338
DACA01000140.1	GeneMark.hmm	CDS	2	679	-867.330116	-	0	gene_id=A0060_gene_1339
DACA01000140.1	GeneMark.hmm	CDS	1085	1756	-854.435461	-	0	gene_id=A0060_gene_1340
DACA01000140.1	GeneMark.hmm	CDS	1749	2561	-1024.86122	-	0	gene_id=A0060_gene_1341
DACA01000140.1	GeneMark.hmm	CDS	2926	3801	-1101.356915	+	0	gene_id=A0060_gene_1342
DACA01000140.1	GeneMark.hmm	CDS	3879	4052	-209.911167	-	0	gene_id=A0060_gene_1343
DACA01000141.1	GeneMark.hmm	CDS	3	452	-581.087128	+	0	gene_id=A0060_gene_1344
DACA01000141.1	GeneMark.hmm	CDS	470	1531	-1361.251489	-	0	gene_id=A0060_gene_1345
DACA01000141.1	GeneMark.hmm	CDS	1658	2569	-1145.848322	+	0	gene_id=A0060_gene_1346
DACA01000141.1	GeneMark.hmm	CDS	2591	3226	-789.341736	+	0	gene_id=A0060_gene_1347
DACA01000141.1	GeneMark.hmm	CDS	3331	4245	-1153.993522	+	0	gene_id=A0060_gene_1348
DACA01000141.1	GeneMark.hmm	CDS	4467	4952	-595.621656	-	0	gene_id=A0060_gene_1349
DACA01000141.1	GeneMark.hmm	CDS	5075	5602	-685.76937	-	0	gene_id=A0060_gene_1350
DACA01000141.1	GeneMark.hmm	CDS	5817	6158	-432.96524	-	0	gene_id=A0060_gene_1351
DACA01000142.1	GeneMark.hmm	CDS	68	397	-416.750517	+	0	gene_id=A0060_gene_1352
DACA01000142.1	GeneMark.hmm	CDS	573	1238	-816.236172	-	0	gene_id=A0060_gene_1353
DACA01000142.1	GeneMark.hmm	CDS	1235	2185	-1203.595005	-	0	gene_id=A0060_gene_1354
DACA01000142.1	GeneMark.hmm	CDS	2190	2873	-854.008015	-	0	gene_id=A0060_gene_1355
DACA01000142.1	GeneMark.hmm	CDS	2870	3700	-1062.580307	-	0	gene_id=A0060_gene_1356
DACA01000142.1	GeneMark.hmm	CDS	3697	4728	-1315.556285	-	0	gene_id=A0060_gene_1357
DACA01000143.1	GeneMark.hmm	CDS	2	196	-245.081411	-	0	gene_id=A0060_gene_1358
DACA01000143.1	GeneMark.hmm	CDS	501	1055	-730.516915	-	0	gene_id=A0060_gene_1359
DACA01000143.1	GeneMark.hmm	CDS	1155	3752	-3300.032613	+	0	gene_id=A0060_gene_1360
DACA01000143.1	GeneMark.hmm	CDS	3799	3915	-135.009137	+	0	gene_id=A0060_gene_1361
DACA01000143.1	GeneMark.hmm	CDS	3981	5015	-1302.18909	+	0	gene_id=A0060_gene_1362
DACA01000143.1	GeneMark.hmm	CDS	5028	5894	-1070.540678	+	0	gene_id=A0060_gene_1363
DACA01000143.1	GeneMark.hmm	CDS	5929	7782	-2341.910707	-	0	gene_id=A0060_gene_1364
DACA01000143.1	GeneMark.hmm	CDS	7853	8071	-271.908339	-	0	gene_id=A0060_gene_1365
DACA01000143.1	GeneMark.hmm	CDS	8168	8728	-700.202536	+	0	gene_id=A0060_gene_1366
DACA01000143.1	GeneMark.hmm	CDS	8725	9012	-383.216471	-	0	gene_id=A0060_gene_1367
DACA01000143.1	GeneMark.hmm	CDS	9152	10030	-1103.966748	+	0	gene_id=A0060_gene_1368
DACA01000143.1	GeneMark.hmm	CDS	10065	10298	-281.6644	+	0	gene_id=A0060_gene_1369
DACA01000143.1	GeneMark.hmm	CDS	10355	11338	-1239.006957	+	0	gene_id=A0060_gene_1370
DACA01000143.1	GeneMark.hmm	CDS	11328	12959	-2063.207743	-	0	gene_id=A0060_gene_1371
DACA01000143.1	GeneMark.hmm	CDS	12991	13797	-1013.149647	-	0	gene_id=A0060_gene_1372
DACA01000143.1	GeneMark.hmm	CDS	13790	14986	-1513.599452	-	0	gene_id=A0060_gene_1373
DACA01000143.1	GeneMark.hmm	CDS	15205	15498	-364.67248	-	0	gene_id=A0060_gene_1374
DACA01000143.1	GeneMark.hmm	CDS	15707	17071	-1733.096407	+	0	gene_id=A0060_gene_1375
DACA01000143.1	GeneMark.hmm	CDS	17068	17655	-733.486648	+	0	gene_id=A0060_gene_1376
DACA01000143.1	GeneMark.hmm	CDS	17652	18707	-1302.617143	+	0	gene_id=A0060_gene_1377
DACA01000143.1	GeneMark.hmm	CDS	18692	19468	-965.715341	+	0	gene_id=A0060_gene_1378
DACA01000143.1	GeneMark.hmm	CDS	19851	20060	-263.645495	+	0	gene_id=A0060_gene_1379
DACA01000143.1	GeneMark.hmm	CDS	20772	21098	-411.637027	+	0	gene_id=A0060_gene_1380
DACA01000143.1	GeneMark.hmm	CDS	21125	21325	-254.857488	-	0	gene_id=A0060_gene_1381
DACA01000144.1	GeneMark.hmm	CDS	1	699	-868.684223	+	0	gene_id=A0060_gene_1382
DACA01000144.1	GeneMark.hmm	CDS	813	986	-205.488367	+	0	gene_id=A0060_gene_1383
DACA01000144.1	GeneMark.hmm	CDS	1020	2237	-1535.856315	-	0	gene_id=A0060_gene_1384
DACA01000144.1	GeneMark.hmm	CDS	2273	2617	-428.846716	-	0	gene_id=A0060_gene_1385
DACA01000144.1	GeneMark.hmm	CDS	2655	3065	-518.769596	-	0	gene_id=A0060_gene_1386
DACA01000144.1	GeneMark.hmm	CDS	3114	4160	-1296.997335	+	0	gene_id=A0060_gene_1387
DACA01000144.1	GeneMark.hmm	CDS	4318	4752	-543.201227	+	0	gene_id=A0060_gene_1388
DACA01000144.1	GeneMark.hmm	CDS	4823	6190	-1729.295134	-	0	gene_id=A0060_gene_1389
DACA01000145.1	GeneMark.hmm	CDS	51	233	-220.454372	-	0	gene_id=A0060_gene_1390
DACA01000145.1	GeneMark.hmm	CDS	309	1583	-1589.796309	-	0	gene_id=A0060_gene_1391
DACA01000145.1	GeneMark.hmm	CDS	1825	2148	-401.311844	-	0	gene_id=A0060_gene_1392
DACA01000145.1	GeneMark.hmm	CDS	2183	2950	-969.771887	+	0	gene_id=A0060_gene_1393
DACA01000145.1	GeneMark.hmm	CDS	3303	3707	-516.479076	+	0	gene_id=A0060_gene_1394
DACA01000145.1	GeneMark.hmm	CDS	3854	6967	-3931.434618	-	0	gene_id=A0060_gene_1395
DACA01000145.1	GeneMark.hmm	CDS	7028	7111	-99.110108	-	0	gene_id=A0060_gene_1396
DACA01000145.1	GeneMark.hmm	CDS	7098	8246	-1482.13643	-	0	gene_id=A0060_gene_1397
DACA01000145.1	GeneMark.hmm	CDS	8368	8850	-606.658143	-	0	gene_id=A0060_gene_1398
DACA01000145.1	GeneMark.hmm	CDS	9191	10390	-1528.038646	-	0	gene_id=A0060_gene_1399
DACA01000145.1	GeneMark.hmm	CDS	10492	11013	-658.891258	-	0	gene_id=A0060_gene_1400
DACA01000145.1	GeneMark.hmm	CDS	11083	11724	-815.002355	-	0	gene_id=A0060_gene_1401
DACA01000145.1	GeneMark.hmm	CDS	11885	13051	-1475.265331	+	0	gene_id=A0060_gene_1402
DACA01000145.1	GeneMark.hmm	CDS	13631	13876	-316.347904	+	0	gene_id=A0060_gene_1403
DACA01000146.1	GeneMark.hmm	CDS	3	290	-364.029229	+	0	gene_id=A0060_gene_1404
DACA01000146.1	GeneMark.hmm	CDS	277	1602	-1704.401878	+	0	gene_id=A0060_gene_1405
DACA01000146.1	GeneMark.hmm	CDS	1599	2483	-1140.788513	-	0	gene_id=A0060_gene_1406
DACA01000146.1	GeneMark.hmm	CDS	2567	3043	-600.766104	+	0	gene_id=A0060_gene_1407
DACA01000146.1	GeneMark.hmm	CDS	3040	3525	-580.400091	-	0	gene_id=A0060_gene_1408
DACA01000146.1	GeneMark.hmm	CDS	3592	4668	-1350.266608	-	0	gene_id=A0060_gene_1409
DACA01000146.1	GeneMark.hmm	CDS	4781	5125	-434.134132	+	0	gene_id=A0060_gene_1410
DACA01000146.1	GeneMark.hmm	CDS	5248	6363	-1401.996332	+	0	gene_id=A0060_gene_1411
DACA01000146.1	GeneMark.hmm	CDS	6364	7848	-1882.561155	+	0	gene_id=A0060_gene_1412
DACA01000146.1	GeneMark.hmm	CDS	7845	8753	-1159.867634	+	0	gene_id=A0060_gene_1413
DACA01000147.1	GeneMark.hmm	CDS	2	976	-1240.158999	-	0	gene_id=A0060_gene_1414
DACA01000147.1	GeneMark.hmm	CDS	973	1851	-1122.568022	-	0	gene_id=A0060_gene_1415
DACA01000147.1	GeneMark.hmm	CDS	2242	2748	-689.281406	-	0	gene_id=A0060_gene_1416
DACA01000147.1	GeneMark.hmm	CDS	2811	3281	-594.128896	-	0	gene_id=A0060_gene_1417
DACA01000148.1	GeneMark.hmm	CDS	115	786	-859.430964	-	0	gene_id=A0060_gene_1418
DACA01000148.1	GeneMark.hmm	CDS	1150	1269	-145.424534	+	0	gene_id=A0060_gene_1419
DACA01000148.1	GeneMark.hmm	CDS	1282	1374	-108.754304	+	0	gene_id=A0060_gene_1420
DACA01000148.1	GeneMark.hmm	CDS	1382	1690	-388.727953	-	0	gene_id=A0060_gene_1421
DACA01000148.1	GeneMark.hmm	CDS	1738	2724	-1250.163227	-	0	gene_id=A0060_gene_1422
DACA01000148.1	GeneMark.hmm	CDS	2806	3147	-436.496309	-	0	gene_id=A0060_gene_1423
DACA01000148.1	GeneMark.hmm	CDS	3311	3967	-818.487841	+	0	gene_id=A0060_gene_1424
DACA01000148.1	GeneMark.hmm	CDS	3964	4749	-986.364193	+	0	gene_id=A0060_gene_1425
DACA01000148.1	GeneMark.hmm	CDS	4796	5038	-303.947884	+	0	gene_id=A0060_gene_1426
DACA01000148.1	GeneMark.hmm	CDS	5045	5356	-404.170661	+	0	gene_id=A0060_gene_1427
DACA01000148.1	GeneMark.hmm	CDS	5592	6173	-758.867652	+	0	gene_id=A0060_gene_1428
DACA01000148.1	GeneMark.hmm	CDS	6471	6665	-263.747224	+	0	gene_id=A0060_gene_1429
DACA01000148.1	GeneMark.hmm	CDS	7463	8356	-1146.724611	-	0	gene_id=A0060_gene_1430
DACA01000148.1	GeneMark.hmm	CDS	8778	9038	-326.685682	-	0	gene_id=A0060_gene_1431
DACA01000148.1	GeneMark.hmm	CDS	9309	9974	-823.936898	+	0	gene_id=A0060_gene_1432
DACA01000148.1	GeneMark.hmm	CDS	9971	10567	-732.328909	-	0	gene_id=A0060_gene_1433
DACA01000148.1	GeneMark.hmm	CDS	10564	11160	-743.659863	-	0	gene_id=A0060_gene_1434
DACA01000148.1	GeneMark.hmm	CDS	11279	11908	-801.223124	-	0	gene_id=A0060_gene_1435
DACA01000149.1	GeneMark.hmm	CDS	2	157	-193.381042	-	0	gene_id=A0060_gene_1436
DACA01000149.1	GeneMark.hmm	CDS	465	746	-390.249206	-	0	gene_id=A0060_gene_1437
DACA01000149.1	GeneMark.hmm	CDS	746	1273	-656.054082	-	0	gene_id=A0060_gene_1438
DACA01000149.1	GeneMark.hmm	CDS	1276	2457	-1543.183761	-	0	gene_id=A0060_gene_1439
DACA01000150.1	GeneMark.hmm	CDS	431	2833	-3079.142933	+	0	gene_id=A0060_gene_1440
DACA01000150.1	GeneMark.hmm	CDS	2849	3406	-701.188366	-	0	gene_id=A0060_gene_1441
DACA01000150.1	GeneMark.hmm	CDS	3406	3756	-432.919851	-	0	gene_id=A0060_gene_1442
