# Supplementary material for: Novel order-level lineage of ammonia-oxidizing archaea widespread in marine and terrestrial environments
Source: ISME J. 2024 Jan 10;18(1):wrad002. doi: 10.1093/ismejo/wrad002 (PMC10811736; doi:10.1093/ismejo/wrad002)
Supplement: Supplementary_Dataset_S3_wrad002 [file supplementary_dataset_s3_wrad002.txt]

1097992_contig_1139	GeneMark.hmm	CDS	126	395	-350.882994	-	0	gene_id=A0096_gene_1, length=270, gene_score=-350.882994, rbs_score=0.380445, rbs_spacer=34, stop_enforced=N, start_codon=0, logodd=9.370108
1097992_contig_1139	GeneMark.hmm	CDS	436	732	-373.024109	-	0	gene_id=A0096_gene_2, length=297, gene_score=-373.024109, rbs_score=-0.757484, rbs_spacer=15, stop_enforced=N, start_codon=0, logodd=13.861881
1097992_contig_1139	GeneMark.hmm	CDS	830	1390	-712.617015	+	0	gene_id=A0096_gene_3, length=561, gene_score=-712.617015, rbs_score=1.248386, rbs_spacer=20, stop_enforced=N, start_codon=0, logodd=31.776031
1097992_contig_1139	GeneMark.hmm	CDS	1520	1753	-299.525890	+	0	gene_id=A0096_gene_4, length=234, gene_score=-299.525890, rbs_score=-1.271027, rbs_spacer=30, stop_enforced=N, start_codon=0, logodd=9.814304
1097992_contig_1139	GeneMark.hmm	CDS	1899	2246	-451.096828	+	0	gene_id=A0096_gene_5, length=348, gene_score=-451.096828, rbs_score=-0.810104, rbs_spacer=1, stop_enforced=N, start_codon=2, logodd=15.336580
1097992_contig_1139	GeneMark.hmm	CDS	2551	4155	-2127.311869	+	0	gene_id=A0096_gene_6, length=1605, gene_score=-2127.311869, rbs_score=-0.481613, rbs_spacer=20, stop_enforced=N, start_codon=0, logodd=62.950292
1097992_contig_1139	GeneMark.hmm	CDS	4206	4412	-267.614806	+	0	gene_id=A0096_gene_7, length=207, gene_score=-267.614806, rbs_score=-1.924423, rbs_spacer=6, stop_enforced=N, start_codon=0, logodd=10.639415
1097992_contig_1139	GeneMark.hmm	CDS	4469	4873	-525.506814	+	0	gene_id=A0096_gene_8, length=405, gene_score=-525.506814, rbs_score=1.353287, rbs_spacer=16, stop_enforced=N, start_codon=1, logodd=16.801587
1097992_contig_1139	GeneMark.hmm	CDS	4931	6811	-2474.645025	-	0	gene_id=A0096_gene_9, length=1881, gene_score=-2474.645025, rbs_score=0.846998, rbs_spacer=15, stop_enforced=N, start_codon=0, logodd=80.430723
1097992_contig_1139	GeneMark.hmm	CDS	6926	7447	-661.213729	-	0	gene_id=A0096_gene_10, length=522, gene_score=-661.213729, rbs_score=-1.122319, rbs_spacer=2, stop_enforced=N, start_codon=0, logodd=32.447226
1097992_contig_1139	GeneMark.hmm	CDS	7538	7921	-485.720918	+	0	gene_id=A0096_gene_11, length=384, gene_score=-485.720918, rbs_score=0.976036, rbs_spacer=10, stop_enforced=N, start_codon=0, logodd=13.394035
1097992_contig_1139	GeneMark.hmm	CDS	7918	8268	-440.318644	-	0	gene_id=A0096_gene_12, length=351, gene_score=-440.318644, rbs_score=-0.973381, rbs_spacer=1, stop_enforced=N, start_codon=0, logodd=20.590560
1097992_contig_1139	GeneMark.hmm	CDS	8380	10158	-2247.412813	+	0	gene_id=A0096_gene_13, length=1779, gene_score=-2247.412813, rbs_score=-0.325343, rbs_spacer=11, stop_enforced=N, start_codon=0, logodd=97.372560
1097992_contig_1139	GeneMark.hmm	CDS	10225	10875	-827.883960	+	0	gene_id=A0096_gene_14, length=651, gene_score=-827.883960, rbs_score=0.377741, rbs_spacer=15, stop_enforced=N, start_codon=0, logodd=38.190657
1097992_contig_1139	GeneMark.hmm	CDS	10880	11434	-703.324978	+	0	gene_id=A0096_gene_15, length=555, gene_score=-703.324978, rbs_score=0.385452, rbs_spacer=17, stop_enforced=N, start_codon=0, logodd=27.661538
1097992_contig_1139	GeneMark.hmm	CDS	11484	11876	-504.527074	-	0	gene_id=A0096_gene_16, length=393, gene_score=-504.527074, rbs_score=-1.484360, rbs_spacer=14, stop_enforced=N, start_codon=0, logodd=17.340836
1097992_contig_1139	GeneMark.hmm	CDS	11878	12108	-290.508049	-	0	gene_id=A0096_gene_17, length=231, gene_score=-290.508049, rbs_score=0.685564, rbs_spacer=22, stop_enforced=N, start_codon=0, logodd=10.824522
1097992_contig_1139	GeneMark.hmm	CDS	12186	14000	-2341.014440	+	0	gene_id=A0096_gene_18, length=1815, gene_score=-2341.014440, rbs_score=-0.496211, rbs_spacer=8, stop_enforced=N, start_codon=0, logodd=92.038782
1097992_contig_1139	GeneMark.hmm	CDS	13990	14139	-192.344556	-	0	gene_id=A0096_gene_19, length=150, gene_score=-192.344556, rbs_score=0.033333, rbs_spacer=-1, stop_enforced=N, start_codon=0, logodd=7.240314
1097992_contig_1597	GeneMark.hmm	CDS	3	623	-810.574403	-	0	gene_id=A0096_gene_20, length=621, gene_score=-810.574403, rbs_score=-1.807669, rbs_spacer=6, stop_enforced=N, start_codon=2, logodd=22.212399
1097992_contig_1597	GeneMark.hmm	CDS	665	1033	-476.153482	-	0	gene_id=A0096_gene_21, length=369, gene_score=-476.153482, rbs_score=-1.545203, rbs_spacer=21, stop_enforced=N, start_codon=0, logodd=20.035225
1097992_contig_1597	GeneMark.hmm	CDS	1075	1761	-875.865542	-	0	gene_id=A0096_gene_22, length=687, gene_score=-875.865542, rbs_score=0.236100, rbs_spacer=12, stop_enforced=N, start_codon=0, logodd=38.283728
1097992_contig_1597	GeneMark.hmm	CDS	1799	3136	-1716.301932	+	0	gene_id=A0096_gene_23, length=1338, gene_score=-1716.301932, rbs_score=-0.281465, rbs_spacer=23, stop_enforced=N, start_codon=2, logodd=72.459862
1097992_contig_1597	GeneMark.hmm	CDS	3219	4166	-1222.762539	+	0	gene_id=A0096_gene_24, length=948, gene_score=-1222.762539, rbs_score=0.839694, rbs_spacer=0, stop_enforced=N, start_codon=0, logodd=39.685387
1097992_contig_1597	GeneMark.hmm	CDS	4150	5316	-1513.848167	+	0	gene_id=A0096_gene_25, length=1167, gene_score=-1513.848167, rbs_score=-0.297392, rbs_spacer=29, stop_enforced=N, start_codon=2, logodd=44.939688
1097992_contig_1597	GeneMark.hmm	CDS	5442	6101	-865.255685	+	0	gene_id=A0096_gene_26, length=660, gene_score=-865.255685, rbs_score=0.186635, rbs_spacer=29, stop_enforced=N, start_codon=1, logodd=27.812204
1097992_contig_1597	GeneMark.hmm	CDS	6098	6391	-372.409662	-	0	gene_id=A0096_gene_27, length=294, gene_score=-372.409662, rbs_score=-0.492947, rbs_spacer=17, stop_enforced=N, start_codon=0, logodd=14.944000
1097992_contig_1597	GeneMark.hmm	CDS	6618	6848	-301.147457	+	0	gene_id=A0096_gene_28, length=231, gene_score=-301.147457, rbs_score=-0.293088, rbs_spacer=16, stop_enforced=N, start_codon=0, logodd=3.708438
1097992_contig_1597	GeneMark.hmm	CDS	7304	7879	-726.160899	-	0	gene_id=A0096_gene_29, length=576, gene_score=-726.160899, rbs_score=-1.279680, rbs_spacer=12, stop_enforced=N, start_codon=2, logodd=33.598411
1097992_contig_1597	GeneMark.hmm	CDS	7863	8264	-522.369886	-	0	gene_id=A0096_gene_30, length=402, gene_score=-522.369886, rbs_score=-0.503354, rbs_spacer=20, stop_enforced=N, start_codon=1, logodd=15.513346
1097992_contig_1597	GeneMark.hmm	CDS	8261	8440	-230.360075	-	0	gene_id=A0096_gene_31, length=180, gene_score=-230.360075, rbs_score=-1.425551, rbs_spacer=12, stop_enforced=N, start_codon=0, logodd=3.158161
1097992_contig_1597	GeneMark.hmm	CDS	8440	8976	-678.322766	-	0	gene_id=A0096_gene_32, length=537, gene_score=-678.322766, rbs_score=0.941985, rbs_spacer=33, stop_enforced=N, start_codon=1, logodd=32.428411
1097992_contig_1597	GeneMark.hmm	CDS	8973	9680	-902.695663	-	0	gene_id=A0096_gene_33, length=708, gene_score=-902.695663, rbs_score=-1.360468, rbs_spacer=21, stop_enforced=N, start_codon=0, logodd=34.337797
1097992_contig_1597	GeneMark.hmm	CDS	9690	10061	-467.706978	-	0	gene_id=A0096_gene_34, length=372, gene_score=-467.706978, rbs_score=0.402846, rbs_spacer=25, stop_enforced=N, start_codon=1, logodd=18.813054
1097992_contig_1597	GeneMark.hmm	CDS	10062	10508	-560.817877	-	0	gene_id=A0096_gene_35, length=447, gene_score=-560.817877, rbs_score=-0.344979, rbs_spacer=28, stop_enforced=N, start_codon=2, logodd=25.859916
1097992_contig_1597	GeneMark.hmm	CDS	10498	10821	-415.247951	-	0	gene_id=A0096_gene_36, length=324, gene_score=-415.247951, rbs_score=-2.309873, rbs_spacer=10, stop_enforced=N, start_codon=0, logodd=5.732653
1097992_contig_1597	GeneMark.hmm	CDS	10823	11095	-344.707110	-	0	gene_id=A0096_gene_37, length=273, gene_score=-344.707110, rbs_score=-0.553330, rbs_spacer=1, stop_enforced=N, start_codon=0, logodd=11.559127
1097992_contig_1597	GeneMark.hmm	CDS	11092	11313	-277.923309	-	0	gene_id=A0096_gene_38, length=222, gene_score=-277.923309, rbs_score=0.452151, rbs_spacer=12, stop_enforced=N, start_codon=1, logodd=12.547432
1097992_contig_1597	GeneMark.hmm	CDS	11315	11632	-422.337187	+	0	gene_id=A0096_gene_39, length=318, gene_score=-422.337187, rbs_score=0.144311, rbs_spacer=30, stop_enforced=N, start_codon=2, logodd=11.631569
1097992_contig_1743	GeneMark.hmm	CDS	2	586	-757.234671	-	0	gene_id=A0096_gene_40, length=585, gene_score=-757.234671, rbs_score=0.737944, rbs_spacer=15, stop_enforced=N, start_codon=0, logodd=16.117300
1097992_contig_1743	GeneMark.hmm	CDS	748	1728	-1276.917914	+	0	gene_id=A0096_gene_41, length=981, gene_score=-1276.917914, rbs_score=1.111926, rbs_spacer=7, stop_enforced=N, start_codon=0, logodd=44.975477
1097992_contig_1743	GeneMark.hmm	CDS	1776	2336	-721.962138	+	0	gene_id=A0096_gene_42, length=561, gene_score=-721.962138, rbs_score=0.839694, rbs_spacer=0, stop_enforced=N, start_codon=0, logodd=24.780085
1097992_contig_1743	GeneMark.hmm	CDS	2321	2524	-258.836701	+	0	gene_id=A0096_gene_43, length=204, gene_score=-258.836701, rbs_score=0.525857, rbs_spacer=22, stop_enforced=N, start_codon=1, logodd=8.140475
1097992_contig_1743	GeneMark.hmm	CDS	2521	3111	-726.307847	+	0	gene_id=A0096_gene_44, length=591, gene_score=-726.307847, rbs_score=-0.089671, rbs_spacer=34, stop_enforced=N, start_codon=1, logodd=45.578001
1097992_contig_1743	GeneMark.hmm	CDS	3117	4103	-1267.074513	-	0	gene_id=A0096_gene_45, length=987, gene_score=-1267.074513, rbs_score=-1.530850, rbs_spacer=32, stop_enforced=N, start_codon=0, logodd=46.375857
1097992_contig_1743	GeneMark.hmm	CDS	4177	5451	-1645.742055	-	0	gene_id=A0096_gene_46, length=1275, gene_score=-1645.742055, rbs_score=0.056679, rbs_spacer=1, stop_enforced=N, start_codon=0, logodd=57.434117
1097992_contig_1743	GeneMark.hmm	CDS	5460	6878	-1784.846428	-	0	gene_id=A0096_gene_47, length=1419, gene_score=-1784.846428, rbs_score=1.194321, rbs_spacer=18, stop_enforced=N, start_codon=0, logodd=76.503100
1097992_contig_1743	GeneMark.hmm	CDS	6928	9081	-2755.401542	-	0	gene_id=A0096_gene_48, length=2154, gene_score=-2755.401542, rbs_score=1.295917, rbs_spacer=18, stop_enforced=N, start_codon=0, logodd=106.780387
1097992_contig_1743	GeneMark.hmm	CDS	9149	9550	-499.580387	-	0	gene_id=A0096_gene_49, length=402, gene_score=-499.580387, rbs_score=-1.963084, rbs_spacer=13, stop_enforced=N, start_codon=1, logodd=24.160011
1097992_contig_1743	GeneMark.hmm	CDS	9605	10555	-1189.160858	+	0	gene_id=A0096_gene_50, length=951, gene_score=-1189.160858, rbs_score=0.141632, rbs_spacer=32, stop_enforced=N, start_codon=0, logodd=58.594897
1097992_contig_1743	GeneMark.hmm	CDS	10565	11014	-567.524275	+	0	gene_id=A0096_gene_51, length=450, gene_score=-567.524275, rbs_score=-0.506093, rbs_spacer=20, stop_enforced=N, start_codon=0, logodd=19.199060
1097992_contig_1750	GeneMark.hmm	CDS	2	325	-420.956130	-	0	gene_id=A0096_gene_52, length=324, gene_score=-420.956130, rbs_score=-1.070324, rbs_spacer=20, stop_enforced=N, start_codon=0, logodd=19.047931
1097992_contig_1750	GeneMark.hmm	CDS	418	750	-417.711566	-	0	gene_id=A0096_gene_53, length=333, gene_score=-417.711566, rbs_score=-1.046166, rbs_spacer=13, stop_enforced=N, start_codon=0, logodd=15.706126
1097992_contig_1750	GeneMark.hmm	CDS	856	1533	-870.509105	+	0	gene_id=A0096_gene_54, length=678, gene_score=-870.509105, rbs_score=-2.241307, rbs_spacer=3, stop_enforced=N, start_codon=0, logodd=32.179247
1097992_contig_1750	GeneMark.hmm	CDS	1565	3064	-1950.661328	-	0	gene_id=A0096_gene_55, length=1500, gene_score=-1950.661328, rbs_score=1.110718, rbs_spacer=32, stop_enforced=N, start_codon=2, logodd=73.076969
1097992_contig_1750	GeneMark.hmm	CDS	3200	5317	-2703.995622	-	0	gene_id=A0096_gene_56, length=2118, gene_score=-2703.995622, rbs_score=0.812355, rbs_spacer=12, stop_enforced=N, start_codon=0, logodd=111.853167
1097992_contig_1750	GeneMark.hmm	CDS	5381	6223	-1086.724530	-	0	gene_id=A0096_gene_57, length=843, gene_score=-1086.724530, rbs_score=0.056600, rbs_spacer=22, stop_enforced=N, start_codon=0, logodd=33.453587
1097992_contig_1750	GeneMark.hmm	CDS	6256	7134	-1156.419051	-	0	gene_id=A0096_gene_58, length=879, gene_score=-1156.419051, rbs_score=0.928317, rbs_spacer=32, stop_enforced=N, start_codon=2, logodd=32.561077
1097992_contig_1750	GeneMark.hmm	CDS	7237	7524	-357.526605	-	0	gene_id=A0096_gene_59, length=288, gene_score=-357.526605, rbs_score=0.331681, rbs_spacer=19, stop_enforced=N, start_codon=0, logodd=12.984710
1097992_contig_1750	GeneMark.hmm	CDS	7632	8171	-697.313869	-	0	gene_id=A0096_gene_60, length=540, gene_score=-697.313869, rbs_score=0.816756, rbs_spacer=23, stop_enforced=N, start_codon=0, logodd=13.595144
1097992_contig_1750	GeneMark.hmm	CDS	8254	8754	-648.598884	-	0	gene_id=A0096_gene_61, length=501, gene_score=-648.598884, rbs_score=-0.369686, rbs_spacer=5, stop_enforced=N, start_codon=0, logodd=21.729491
1097992_contig_1750	GeneMark.hmm	CDS	8797	9342	-687.479227	-	0	gene_id=A0096_gene_62, length=546, gene_score=-687.479227, rbs_score=-0.302899, rbs_spacer=32, stop_enforced=N, start_codon=0, logodd=26.618047
1097992_contig_1750	GeneMark.hmm	CDS	9352	9507	-193.727143	-	0	gene_id=A0096_gene_63, length=156, gene_score=-193.727143, rbs_score=-0.369720, rbs_spacer=13, stop_enforced=N, start_codon=0, logodd=9.391212
1097992_contig_1750	GeneMark.hmm	CDS	9509	10243	-1008.794300	+	0	gene_id=A0096_gene_64, length=735, gene_score=-1008.794300, rbs_score=0.938127, rbs_spacer=16, stop_enforced=N, start_codon=0, logodd=25.311688
1097992_contig_1750	GeneMark.hmm	CDS	10221	10826	-822.955886	-	0	gene_id=A0096_gene_65, length=606, gene_score=-822.955886, rbs_score=0.064429, rbs_spacer=5, stop_enforced=N, start_codon=0, logodd=18.027414
1097992_contig_1794	GeneMark.hmm	CDS	38	508	-600.229525	+	0	gene_id=A0096_gene_66, length=471, gene_score=-600.229525, rbs_score=0.033333, rbs_spacer=-1, stop_enforced=N, start_codon=0, logodd=17.419733
1097992_contig_1794	GeneMark.hmm	CDS	552	959	-509.347223	-	0	gene_id=A0096_gene_67, length=408, gene_score=-509.347223, rbs_score=-0.403702, rbs_spacer=7, stop_enforced=N, start_codon=0, logodd=17.370679
1097992_contig_1794	GeneMark.hmm	CDS	961	1257	-374.581416	-	0	gene_id=A0096_gene_68, length=297, gene_score=-374.581416, rbs_score=-1.178705, rbs_spacer=6, stop_enforced=N, start_codon=0, logodd=18.668522
1097992_contig_1794	GeneMark.hmm	CDS	1647	2051	-521.464670	-	0	gene_id=A0096_gene_69, length=405, gene_score=-521.464670, rbs_score=-2.203201, rbs_spacer=24, stop_enforced=N, start_codon=0, logodd=18.123258
1097992_contig_1794	GeneMark.hmm	CDS	2048	2299	-318.413696	-	0	gene_id=A0096_gene_70, length=252, gene_score=-318.413696, rbs_score=-0.962017, rbs_spacer=21, stop_enforced=N, start_codon=0, logodd=18.003687
1097992_contig_1794	GeneMark.hmm	CDS	2648	2869	-285.415624	+	0	gene_id=A0096_gene_71, length=222, gene_score=-285.415624, rbs_score=0.656029, rbs_spacer=13, stop_enforced=N, start_codon=0, logodd=8.476085
1097992_contig_1794	GeneMark.hmm	CDS	3057	3533	-612.266111	+	0	gene_id=A0096_gene_72, length=477, gene_score=-612.266111, rbs_score=-0.695343, rbs_spacer=31, stop_enforced=N, start_codon=0, logodd=16.678667
1097992_contig_1794	GeneMark.hmm	CDS	3914	4792	-1161.407598	+	0	gene_id=A0096_gene_73, length=879, gene_score=-1161.407598, rbs_score=-0.580703, rbs_spacer=22, stop_enforced=N, start_codon=0, logodd=20.143387
1097992_contig_1794	GeneMark.hmm	CDS	4842	5798	-1256.222612	+	0	gene_id=A0096_gene_74, length=957, gene_score=-1256.222612, rbs_score=-0.053438, rbs_spacer=20, stop_enforced=N, start_codon=0, logodd=34.991937
1097992_contig_1794	GeneMark.hmm	CDS	5801	6322	-671.149515	+	0	gene_id=A0096_gene_75, length=522, gene_score=-671.149515, rbs_score=0.053368, rbs_spacer=21, stop_enforced=N, start_codon=1, logodd=26.382819
1097992_contig_1794	GeneMark.hmm	CDS	6385	7440	-1348.065935	-	0	gene_id=A0096_gene_76, length=1056, gene_score=-1348.065935, rbs_score=0.659453, rbs_spacer=2, stop_enforced=N, start_codon=1, logodd=49.245453
1097992_contig_1794	GeneMark.hmm	CDS	7534	8463	-1196.797254	+	0	gene_id=A0096_gene_77, length=930, gene_score=-1196.797254, rbs_score=-1.089279, rbs_spacer=20, stop_enforced=N, start_codon=2, logodd=39.910433
1097992_contig_1794	GeneMark.hmm	CDS	8460	9134	-867.336204	+	0	gene_id=A0096_gene_78, length=675, gene_score=-867.336204, rbs_score=0.038448, rbs_spacer=16, stop_enforced=N, start_codon=2, logodd=18.609500
1097992_contig_1794	GeneMark.hmm	CDS	9372	10286	-1154.755678	+	0	gene_id=A0096_gene_79, length=915, gene_score=-1154.755678, rbs_score=-0.831939, rbs_spacer=4, stop_enforced=N, start_codon=0, logodd=48.373073
1097992_contig_1794	GeneMark.hmm	CDS	10344	10874	-679.395710	+	0	gene_id=A0096_gene_80, length=531, gene_score=-679.395710, rbs_score=0.526529, rbs_spacer=19, stop_enforced=N, start_codon=0, logodd=23.186314
1097992_contig_1932	GeneMark.hmm	CDS	1	1068	-1379.528777	+	0	gene_id=A0096_gene_81, length=1068, gene_score=-1379.528777, rbs_score=0.033333, rbs_spacer=-1, stop_enforced=N, start_codon=0, logodd=50.987090
1097992_contig_1932	GeneMark.hmm	CDS	1119	1502	-484.520581	+	0	gene_id=A0096_gene_82, length=384, gene_score=-484.520581, rbs_score=0.748158, rbs_spacer=4, stop_enforced=N, start_codon=0, logodd=22.891509
1097992_contig_1932	GeneMark.hmm	CDS	1541	1822	-363.841642	+	0	gene_id=A0096_gene_83, length=282, gene_score=-363.841642, rbs_score=0.960645, rbs_spacer=19, stop_enforced=N, start_codon=0, logodd=9.369422
1097992_contig_1932	GeneMark.hmm	CDS	1833	2447	-797.859954	-	0	gene_id=A0096_gene_84, length=615, gene_score=-797.859954, rbs_score=0.773946, rbs_spacer=15, stop_enforced=N, start_codon=0, logodd=26.241638
1097992_contig_1932	GeneMark.hmm	CDS	2614	2805	-244.855620	-	0	gene_id=A0096_gene_85, length=192, gene_score=-244.855620, rbs_score=0.179089, rbs_spacer=34, stop_enforced=N, start_codon=0, logodd=7.151289
1097992_contig_1932	GeneMark.hmm	CDS	3066	4481	-1792.273426	+	0	gene_id=A0096_gene_86, length=1416, gene_score=-1792.273426, rbs_score=-0.250112, rbs_spacer=29, stop_enforced=N, start_codon=0, logodd=80.961650
1097992_contig_1932	GeneMark.hmm	CDS	4517	4717	-241.675607	+	0	gene_id=A0096_gene_87, length=201, gene_score=-241.675607, rbs_score=0.605763, rbs_spacer=17, stop_enforced=N, start_codon=2, logodd=12.487361
1097992_contig_1932	GeneMark.hmm	CDS	4721	4906	-236.632547	-	0	gene_id=A0096_gene_88, length=186, gene_score=-236.632547, rbs_score=0.968469, rbs_spacer=4, stop_enforced=N, start_codon=0, logodd=8.295936
1097992_contig_1932	GeneMark.hmm	CDS	4907	5059	-186.274757	-	0	gene_id=A0096_gene_89, length=153, gene_score=-186.274757, rbs_score=-1.427867, rbs_spacer=18, stop_enforced=N, start_codon=2, logodd=11.412589
1097992_contig_1932	GeneMark.hmm	CDS	5062	7794	-3516.505158	-	0	gene_id=A0096_gene_90, length=2733, gene_score=-3516.505158, rbs_score=1.159142, rbs_spacer=33, stop_enforced=N, start_codon=0, logodd=103.678116
1097992_contig_1932	GeneMark.hmm	CDS	7781	7900	-146.183576	-	0	gene_id=A0096_gene_91, length=120, gene_score=-146.183576, rbs_score=-1.175665, rbs_spacer=19, stop_enforced=N, start_codon=0, logodd=6.136231
1097992_contig_1932	GeneMark.hmm	CDS	8087	9019	-1210.376205	-	0	gene_id=A0096_gene_92, length=933, gene_score=-1210.376205, rbs_score=-0.908556, rbs_spacer=24, stop_enforced=N, start_codon=0, logodd=46.252577
1097992_contig_1932	GeneMark.hmm	CDS	9052	9729	-873.796363	-	0	gene_id=A0096_gene_93, length=678, gene_score=-873.796363, rbs_score=0.938127, rbs_spacer=16, stop_enforced=N, start_codon=0, logodd=25.829016
1097992_contig_1932	GeneMark.hmm	CDS	9914	10096	-224.518773	+	0	gene_id=A0096_gene_94, length=183, gene_score=-224.518773, rbs_score=-0.586199, rbs_spacer=17, stop_enforced=N, start_codon=1, logodd=10.527843
1097992_contig_1932	GeneMark.hmm	CDS	10141	10365	-287.387884	+	0	gene_id=A0096_gene_95, length=225, gene_score=-287.387884, rbs_score=0.325489, rbs_spacer=34, stop_enforced=N, start_codon=0, logodd=12.206400
1097992_contig_2020	GeneMark.hmm	CDS	1	210	-265.579712	-	0	gene_id=A0096_gene_96, length=210, gene_score=-265.579712, rbs_score=-0.341005, rbs_spacer=21, stop_enforced=N, start_codon=0, logodd=10.287516
1097992_contig_2020	GeneMark.hmm	CDS	207	1193	-1254.198969	-	0	gene_id=A0096_gene_97, length=987, gene_score=-1254.198969, rbs_score=-0.794507, rbs_spacer=22, stop_enforced=N, start_codon=0, logodd=39.862339
1097992_contig_2020	GeneMark.hmm	CDS	1190	3331	-2727.768923	-	0	gene_id=A0096_gene_98, length=2142, gene_score=-2727.768923, rbs_score=0.553309, rbs_spacer=4, stop_enforced=N, start_codon=0, logodd=114.066419
1097992_contig_2020	GeneMark.hmm	CDS	3328	5412	-2668.353707	-	0	gene_id=A0096_gene_99, length=2085, gene_score=-2668.353707, rbs_score=-0.432129, rbs_spacer=9, stop_enforced=N, start_codon=1, logodd=104.411397
1097992_contig_2020	GeneMark.hmm	CDS	5412	5930	-664.679805	-	0	gene_id=A0096_gene_100, length=519, gene_score=-664.679805, rbs_score=1.139483, rbs_spacer=16, stop_enforced=N, start_codon=2, logodd=27.357513
1097992_contig_2020	GeneMark.hmm	CDS	6024	6998	-1235.588664	+	0	gene_id=A0096_gene_101, length=975, gene_score=-1235.588664, rbs_score=0.799368, rbs_spacer=17, stop_enforced=N, start_codon=0, logodd=50.732506
1097992_contig_2020	GeneMark.hmm	CDS	7015	7254	-300.396952	+	0	gene_id=A0096_gene_102, length=240, gene_score=-300.396952, rbs_score=-1.338193, rbs_spacer=18, stop_enforced=N, start_codon=2, logodd=7.686116
1097992_contig_2020	GeneMark.hmm	CDS	7257	7514	-312.497183	-	0	gene_id=A0096_gene_103, length=258, gene_score=-312.497183, rbs_score=1.012947, rbs_spacer=6, stop_enforced=N, start_codon=0, logodd=14.805011
1097992_contig_2020	GeneMark.hmm	CDS	7978	8184	-269.788816	-	0	gene_id=A0096_gene_104, length=207, gene_score=-269.788816, rbs_score=0.598816, rbs_spacer=11, stop_enforced=N, start_codon=0, logodd=3.467369
1097992_contig_2020	GeneMark.hmm	CDS	8251	8445	-252.126844	-	0	gene_id=A0096_gene_105, length=195, gene_score=-252.126844, rbs_score=0.162189, rbs_spacer=28, stop_enforced=N, start_codon=1, logodd=3.973777
1097992_contig_2020	GeneMark.hmm	CDS	8662	9606	-1202.941165	-	0	gene_id=A0096_gene_106, length=945, gene_score=-1202.941165, rbs_score=0.410449, rbs_spacer=4, stop_enforced=N, start_codon=0, logodd=51.248952
1097992_contig_2020	GeneMark.hmm	CDS	9724	9987	-332.940287	+	0	gene_id=A0096_gene_107, length=264, gene_score=-332.940287, rbs_score=0.597787, rbs_spacer=6, stop_enforced=N, start_codon=0, logodd=11.005050
1097992_contig_2035	GeneMark.hmm	CDS	3	602	-755.622259	-	0	gene_id=A0096_gene_108, length=600, gene_score=-755.622259, rbs_score=0.400439, rbs_spacer=29, stop_enforced=N, start_codon=2, logodd=26.735514
1097992_contig_2035	GeneMark.hmm	CDS	614	1012	-503.613280	-	0	gene_id=A0096_gene_109, length=399, gene_score=-503.613280, rbs_score=-0.778098, rbs_spacer=0, stop_enforced=N, start_codon=0, logodd=25.247415
1097992_contig_2035	GeneMark.hmm	CDS	1021	2601	-2019.500899	-	0	gene_id=A0096_gene_110, length=1581, gene_score=-2019.500899, rbs_score=-1.173127, rbs_spacer=27, stop_enforced=N, start_codon=0, logodd=66.532925
1097992_contig_2035	GeneMark.hmm	CDS	2606	3532	-1147.804416	-	0	gene_id=A0096_gene_111, length=927, gene_score=-1147.804416, rbs_score=0.160134, rbs_spacer=34, stop_enforced=N, start_codon=1, logodd=60.765137
1097992_contig_2035	GeneMark.hmm	CDS	3581	4225	-847.059341	-	0	gene_id=A0096_gene_112, length=645, gene_score=-847.059341, rbs_score=-0.909229, rbs_spacer=3, stop_enforced=N, start_codon=0, logodd=25.969665
1097992_contig_2035	GeneMark.hmm	CDS	4298	4663	-468.185552	-	0	gene_id=A0096_gene_113, length=366, gene_score=-468.185552, rbs_score=-1.071115, rbs_spacer=27, stop_enforced=N, start_codon=0, logodd=17.673535
1097992_contig_2035	GeneMark.hmm	CDS	4754	4984	-296.732860	-	0	gene_id=A0096_gene_114, length=231, gene_score=-296.732860, rbs_score=-1.879452, rbs_spacer=22, stop_enforced=N, start_codon=2, logodd=8.232810
1097992_contig_2035	GeneMark.hmm	CDS	4985	5224	-297.730233	-	0	gene_id=A0096_gene_115, length=240, gene_score=-297.730233, rbs_score=0.179089, rbs_spacer=34, stop_enforced=N, start_codon=0, logodd=15.423419
1097992_contig_2035	GeneMark.hmm	CDS	5375	5797	-543.689617	+	0	gene_id=A0096_gene_116, length=423, gene_score=-543.689617, rbs_score=-1.407423, rbs_spacer=11, stop_enforced=N, start_codon=0, logodd=21.822619
1097992_contig_2035	GeneMark.hmm	CDS	5825	6859	-1319.786579	-	0	gene_id=A0096_gene_117, length=1035, gene_score=-1319.786579, rbs_score=0.303983, rbs_spacer=0, stop_enforced=N, start_codon=0, logodd=62.686078
1097992_contig_2035	GeneMark.hmm	CDS	6898	7902	-1300.080920	+	0	gene_id=A0096_gene_118, length=1005, gene_score=-1300.080920, rbs_score=0.238347, rbs_spacer=12, stop_enforced=N, start_codon=0, logodd=45.496598
1097992_contig_2035	GeneMark.hmm	CDS	7899	8024	-155.791903	-	0	gene_id=A0096_gene_119, length=126, gene_score=-155.791903, rbs_score=-1.368277, rbs_spacer=20, stop_enforced=N, start_codon=0, logodd=1.637892
1097992_contig_2035	GeneMark.hmm	CDS	8027	8557	-667.230693	-	0	gene_id=A0096_gene_120, length=531, gene_score=-667.230693, rbs_score=-1.023406, rbs_spacer=33, stop_enforced=N, start_codon=0, logodd=28.062750
1097992_contig_2035	GeneMark.hmm	CDS	8595	10028	-1856.672548	-	0	gene_id=A0096_gene_121, length=1434, gene_score=-1856.672548, rbs_score=0.033333, rbs_spacer=-1, stop_enforced=N, start_codon=0, logodd=59.222201
1097992_contig_2091	GeneMark.hmm	CDS	373	738	-467.077879	+	0	gene_id=A0096_gene_122, length=366, gene_score=-467.077879, rbs_score=0.029619, rbs_spacer=20, stop_enforced=N, start_codon=0, logodd=12.526770
1097992_contig_2091	GeneMark.hmm	CDS	1085	2188	-1468.511492	+	0	gene_id=A0096_gene_123, length=1104, gene_score=-1468.511492, rbs_score=0.016204, rbs_spacer=12, stop_enforced=N, start_codon=0, logodd=53.039637
1097992_contig_2091	GeneMark.hmm	CDS	2643	3161	-670.150709	-	0	gene_id=A0096_gene_124, length=519, gene_score=-670.150709, rbs_score=-0.130178, rbs_spacer=17, stop_enforced=N, start_codon=2, logodd=23.745597
1097992_contig_2091	GeneMark.hmm	CDS	3334	3732	-505.509413	+	0	gene_id=A0096_gene_125, length=399, gene_score=-505.509413, rbs_score=-1.075945, rbs_spacer=21, stop_enforced=N, start_codon=0, logodd=21.645657
1097992_contig_2091	GeneMark.hmm	CDS	3789	5384	-2064.983505	+	0	gene_id=A0096_gene_126, length=1596, gene_score=-2064.983505, rbs_score=-0.666199, rbs_spacer=11, stop_enforced=N, start_codon=0, logodd=73.643040
1097992_contig_2091	GeneMark.hmm	CDS	5573	6106	-686.736043	+	0	gene_id=A0096_gene_127, length=534, gene_score=-686.736043, rbs_score=1.136179, rbs_spacer=20, stop_enforced=N, start_codon=0, logodd=27.679171
1097992_contig_2091	GeneMark.hmm	CDS	6238	6456	-285.466561	+	0	gene_id=A0096_gene_128, length=219, gene_score=-285.466561, rbs_score=0.760174, rbs_spacer=20, stop_enforced=N, start_codon=0, logodd=6.249015
1097992_contig_2091	GeneMark.hmm	CDS	6521	6733	-264.469086	-	0	gene_id=A0096_gene_129, length=213, gene_score=-264.469086, rbs_score=0.907191, rbs_spacer=9, stop_enforced=N, start_codon=0, logodd=12.603369
1097992_contig_2091	GeneMark.hmm	CDS	6854	7282	-555.628295	+	0	gene_id=A0096_gene_130, length=429, gene_score=-555.628295, rbs_score=-0.083588, rbs_spacer=29, stop_enforced=N, start_codon=0, logodd=17.006037
1097992_contig_2091	GeneMark.hmm	CDS	7321	7428	-126.186256	+	0	gene_id=A0096_gene_131, length=108, gene_score=-126.186256, rbs_score=-2.319759, rbs_spacer=32, stop_enforced=N, start_codon=0, logodd=8.113449
1097992_contig_2091	GeneMark.hmm	CDS	7457	9070	-2056.547664	-	0	gene_id=A0096_gene_132, length=1614, gene_score=-2056.547664, rbs_score=0.371498, rbs_spacer=8, stop_enforced=N, start_codon=0, logodd=91.106824
1097992_contig_2091	GeneMark.hmm	CDS	9234	9863	-807.521661	+	0	gene_id=A0096_gene_133, length=630, gene_score=-807.521661, rbs_score=-0.354338, rbs_spacer=20, stop_enforced=N, start_codon=0, logodd=29.603982
1097992_contig_2548	GeneMark.hmm	CDS	77	3568	-4583.910555	+	0	gene_id=A0096_gene_134, length=3492, gene_score=-4583.910555, rbs_score=-0.521222, rbs_spacer=6, stop_enforced=N, start_codon=0, logodd=141.333212
1097992_contig_2548	GeneMark.hmm	CDS	3605	4720	-1475.587227	+	0	gene_id=A0096_gene_135, length=1116, gene_score=-1475.587227, rbs_score=0.141632, rbs_spacer=32, stop_enforced=N, start_codon=0, logodd=26.597012
1097992_contig_2548	GeneMark.hmm	CDS	4820	5869	-1362.427598	+	0	gene_id=A0096_gene_136, length=1050, gene_score=-1362.427598, rbs_score=0.919172, rbs_spacer=16, stop_enforced=N, start_codon=0, logodd=62.320505
1097992_contig_2548	GeneMark.hmm	CDS	5866	6609	-952.230688	+	0	gene_id=A0096_gene_137, length=744, gene_score=-952.230688, rbs_score=-0.593910, rbs_spacer=15, stop_enforced=N, start_codon=1, logodd=43.749619
1097992_contig_2548	GeneMark.hmm	CDS	6621	7271	-838.999159	-	0	gene_id=A0096_gene_138, length=651, gene_score=-838.999159, rbs_score=0.584559, rbs_spacer=7, stop_enforced=N, start_codon=0, logodd=36.557927
1097992_contig_2548	GeneMark.hmm	CDS	7368	8504	-1483.797564	-	0	gene_id=A0096_gene_139, length=1137, gene_score=-1483.797564, rbs_score=0.685909, rbs_spacer=18, stop_enforced=N, start_codon=0, logodd=58.644086
1097992_contig_2587	GeneMark.hmm	CDS	3	122	-143.569099	+	0	gene_id=A0096_gene_140, length=120, gene_score=-143.569099, rbs_score=0.033333, rbs_spacer=-1, stop_enforced=N, start_codon=0, logodd=9.711056
1097992_contig_2587	GeneMark.hmm	CDS	129	1139	-1294.326602	+	0	gene_id=A0096_gene_141, length=1011, gene_score=-1294.326602, rbs_score=-1.480044, rbs_spacer=5, stop_enforced=N, start_codon=0, logodd=51.682430
1097992_contig_2587	GeneMark.hmm	CDS	1140	2114	-1243.643798	-	0	gene_id=A0096_gene_142, length=975, gene_score=-1243.643798, rbs_score=0.285797, rbs_spacer=3, stop_enforced=N, start_codon=0, logodd=62.580033
1097992_contig_2587	GeneMark.hmm	CDS	2141	2941	-1020.319810	-	0	gene_id=A0096_gene_143, length=801, gene_score=-1020.319810, rbs_score=-1.271235, rbs_spacer=16, stop_enforced=N, start_codon=1, logodd=23.470390
1097992_contig_2587	GeneMark.hmm	CDS	3151	3951	-1009.350061	-	0	gene_id=A0096_gene_144, length=801, gene_score=-1009.350061, rbs_score=0.617193, rbs_spacer=14, stop_enforced=N, start_codon=0, logodd=50.507982
1097992_contig_2587	GeneMark.hmm	CDS	4005	4712	-889.567971	+	0	gene_id=A0096_gene_145, length=708, gene_score=-889.567971, rbs_score=0.404551, rbs_spacer=5, stop_enforced=N, start_codon=0, logodd=32.374488
1097992_contig_2587	GeneMark.hmm	CDS	4780	5550	-987.539297	+	0	gene_id=A0096_gene_146, length=771, gene_score=-987.539297, rbs_score=-0.127676, rbs_spacer=4, stop_enforced=N, start_codon=2, logodd=35.588428
1097992_contig_2587	GeneMark.hmm	CDS	5565	6605	-1329.694541	-	0	gene_id=A0096_gene_147, length=1041, gene_score=-1329.694541, rbs_score=-0.716107, rbs_spacer=8, stop_enforced=N, start_codon=0, logodd=46.172460
1097992_contig_2587	GeneMark.hmm	CDS	6676	7803	-1453.912869	-	0	gene_id=A0096_gene_148, length=1128, gene_score=-1453.912869, rbs_score=0.867311, rbs_spacer=12, stop_enforced=N, start_codon=1, logodd=64.909117
1097992_contig_2587	GeneMark.hmm	CDS	7923	8213	-357.661878	+	0	gene_id=A0096_gene_149, length=291, gene_score=-357.661878, rbs_score=-0.303105, rbs_spacer=34, stop_enforced=N, start_codon=0, logodd=15.862333
1097992_contig_2587	GeneMark.hmm	CDS	8647	8772	-160.122687	+	0	gene_id=A0096_gene_150, length=126, gene_score=-160.122687, rbs_score=1.114478, rbs_spacer=31, stop_enforced=N, start_codon=0, logodd=6.353147
1097992_contig_2605	GeneMark.hmm	CDS	18	251	-295.566063	-	0	gene_id=A0096_gene_151, length=234, gene_score=-295.566063, rbs_score=0.155847, rbs_spacer=17, stop_enforced=N, start_codon=0, logodd=15.969283
1097992_contig_2605	GeneMark.hmm	CDS	397	1416	-1300.466199	+	0	gene_id=A0096_gene_152, length=1020, gene_score=-1300.466199, rbs_score=0.339392, rbs_spacer=21, stop_enforced=N, start_codon=0, logodd=45.165644
1097992_contig_2605	GeneMark.hmm	CDS	1413	2036	-782.740719	-	0	gene_id=A0096_gene_153, length=624, gene_score=-782.740719, rbs_score=0.247012, rbs_spacer=19, stop_enforced=N, start_codon=0, logodd=41.599935
1097992_contig_2605	GeneMark.hmm	CDS	2033	3001	-1223.140574	-	0	gene_id=A0096_gene_154, length=969, gene_score=-1223.140574, rbs_score=-0.573524, rbs_spacer=19, stop_enforced=N, start_codon=0, logodd=66.539466
1097992_contig_2605	GeneMark.hmm	CDS	3005	3235	-292.722120	-	0	gene_id=A0096_gene_155, length=231, gene_score=-292.722120, rbs_score=0.760174, rbs_spacer=20, stop_enforced=N, start_codon=0, logodd=11.042298
1097992_contig_2605	GeneMark.hmm	CDS	3324	3854	-664.964680	-	0	gene_id=A0096_gene_156, length=531, gene_score=-664.964680, rbs_score=-2.110753, rbs_spacer=17, stop_enforced=N, start_codon=2, logodd=30.632289
1097992_contig_2605	GeneMark.hmm	CDS	3889	5817	-2472.176865	-	0	gene_id=A0096_gene_157, length=1929, gene_score=-2472.176865, rbs_score=-0.011088, rbs_spacer=12, stop_enforced=N, start_codon=0, logodd=97.991922
1097992_contig_2605	GeneMark.hmm	CDS	5819	6076	-320.869870	-	0	gene_id=A0096_gene_158, length=258, gene_score=-320.869870, rbs_score=1.067309, rbs_spacer=15, stop_enforced=N, start_codon=2, logodd=11.530755
1097992_contig_2605	GeneMark.hmm	CDS	6149	7015	-1099.792366	-	0	gene_id=A0096_gene_159, length=867, gene_score=-1099.792366, rbs_score=-1.118802, rbs_spacer=30, stop_enforced=N, start_codon=0, logodd=49.357587
1097992_contig_2605	GeneMark.hmm	CDS	7119	7274	-196.810173	+	0	gene_id=A0096_gene_160, length=156, gene_score=-196.810173, rbs_score=0.342501, rbs_spacer=27, stop_enforced=N, start_codon=0, logodd=4.923249
1097992_contig_2605	GeneMark.hmm	CDS	7519	8724	-1554.751273	-	0	gene_id=A0096_gene_161, length=1206, gene_score=-1554.751273, rbs_score=0.033333, rbs_spacer=-1, stop_enforced=N, start_codon=1, logodd=56.802046
1097992_contig_2717	GeneMark.hmm	CDS	98	436	-436.451935	+	0	gene_id=A0096_gene_162, length=339, gene_score=-436.451935, rbs_score=-0.173770, rbs_spacer=20, stop_enforced=N, start_codon=2, logodd=14.190458
1097992_contig_2717	GeneMark.hmm	CDS	451	1086	-819.284688	-	0	gene_id=A0096_gene_163, length=636, gene_score=-819.284688, rbs_score=0.078598, rbs_spacer=30, stop_enforced=N, start_codon=2, logodd=32.931676
1097992_contig_2717	GeneMark.hmm	CDS	1139	1360	-279.410332	+	0	gene_id=A0096_gene_164, length=222, gene_score=-279.410332, rbs_score=-1.060434, rbs_spacer=20, stop_enforced=N, start_codon=0, logodd=11.791393
1097992_contig_2717	GeneMark.hmm	CDS	1425	3626	-2863.544796	+	0	gene_id=A0096_gene_165, length=2202, gene_score=-2863.544796, rbs_score=0.716704, rbs_spacer=2, stop_enforced=N, start_codon=1, logodd=86.587169
1097992_contig_2717	GeneMark.hmm	CDS	3699	4181	-616.591474	+	0	gene_id=A0096_gene_166, length=483, gene_score=-616.591474, rbs_score=0.390453, rbs_spacer=8, stop_enforced=N, start_codon=0, logodd=27.398987
1097992_contig_2717	GeneMark.hmm	CDS	4186	4485	-375.860061	+	0	gene_id=A0096_gene_167, length=300, gene_score=-375.860061, rbs_score=-1.064173, rbs_spacer=18, stop_enforced=N, start_codon=0, logodd=15.464412
1097992_contig_2717	GeneMark.hmm	CDS	4562	4885	-416.462093	+	0	gene_id=A0096_gene_168, length=324, gene_score=-416.462093, rbs_score=-0.411589, rbs_spacer=20, stop_enforced=N, start_codon=2, logodd=10.701698
1097992_contig_2717	GeneMark.hmm	CDS	4930	5289	-467.008545	-	0	gene_id=A0096_gene_169, length=360, gene_score=-467.008545, rbs_score=0.555094, rbs_spacer=34, stop_enforced=N, start_codon=0, logodd=14.272471
1097992_contig_2717	GeneMark.hmm	CDS	5451	6287	-1096.718161	+	0	gene_id=A0096_gene_170, length=837, gene_score=-1096.718161, rbs_score=-0.635518, rbs_spacer=9, stop_enforced=N, start_codon=0, logodd=30.199788
1097992_contig_2717	GeneMark.hmm	CDS	7016	7312	-380.516641	+	0	gene_id=A0096_gene_171, length=297, gene_score=-380.516641, rbs_score=0.473492, rbs_spacer=29, stop_enforced=N, start_codon=0, logodd=12.471566
1097992_contig_2717	GeneMark.hmm	CDS	7399	7728	-422.223615	+	0	gene_id=A0096_gene_172, length=330, gene_score=-422.223615, rbs_score=0.602306, rbs_spacer=32, stop_enforced=N, start_codon=0, logodd=15.402942
1097992_contig_2717	GeneMark.hmm	CDS	7734	8480	-955.668204	-	0	gene_id=A0096_gene_173, length=747, gene_score=-955.668204, rbs_score=0.033333, rbs_spacer=-1, stop_enforced=N, start_codon=1, logodd=27.598491
1097992_contig_2809	GeneMark.hmm	CDS	2	577	-736.605021	+	0	gene_id=A0096_gene_174, length=576, gene_score=-736.605021, rbs_score=0.033333, rbs_spacer=-1, stop_enforced=N, start_codon=0, logodd=29.162084
1097992_contig_2809	GeneMark.hmm	CDS	584	1081	-636.856093	+	0	gene_id=A0096_gene_175, length=498, gene_score=-636.856093, rbs_score=-1.977961, rbs_spacer=4, stop_enforced=N, start_codon=0, logodd=19.273476
1097992_contig_2809	GeneMark.hmm	CDS	1084	1338	-319.380304	-	0	gene_id=A0096_gene_176, length=255, gene_score=-319.380304, rbs_score=-0.878401, rbs_spacer=16, stop_enforced=N, start_codon=0, logodd=19.489332
1097992_contig_2809	GeneMark.hmm	CDS	1560	3149	-2063.240339	-	0	gene_id=A0096_gene_177, length=1590, gene_score=-2063.240339, rbs_score=0.746840, rbs_spacer=19, stop_enforced=N, start_codon=0, logodd=75.291845
1097992_contig_2809	GeneMark.hmm	CDS	3248	3466	-282.033363	-	0	gene_id=A0096_gene_178, length=219, gene_score=-282.033363, rbs_score=0.474149, rbs_spacer=20, stop_enforced=N, start_codon=0, logodd=6.973162
1097992_contig_2809	GeneMark.hmm	CDS	3760	4302	-698.243344	+	0	gene_id=A0096_gene_179, length=543, gene_score=-698.243344, rbs_score=0.129244, rbs_spacer=3, stop_enforced=N, start_codon=2, logodd=22.886271
1097992_contig_2809	GeneMark.hmm	CDS	4312	4773	-593.352730	-	0	gene_id=A0096_gene_180, length=462, gene_score=-593.352730, rbs_score=-0.126458, rbs_spacer=18, stop_enforced=N, start_codon=0, logodd=15.639200
1097992_contig_2809	GeneMark.hmm	CDS	4909	5409	-657.519292	-	0	gene_id=A0096_gene_181, length=501, gene_score=-657.519292, rbs_score=-1.759239, rbs_spacer=30, stop_enforced=N, start_codon=2, logodd=15.082788
1097992_contig_2809	GeneMark.hmm	CDS	6153	6491	-437.582485	-	0	gene_id=A0096_gene_182, length=339, gene_score=-437.582485, rbs_score=0.602306, rbs_spacer=32, stop_enforced=N, start_codon=0, logodd=13.775785
1097992_contig_2809	GeneMark.hmm	CDS	6598	6726	-160.869839	-	0	gene_id=A0096_gene_183, length=129, gene_score=-160.869839, rbs_score=-0.930654, rbs_spacer=7, stop_enforced=N, start_codon=0, logodd=5.174375
1097992_contig_2809	GeneMark.hmm	CDS	7099	7323	-280.808651	+	0	gene_id=A0096_gene_184, length=225, gene_score=-280.808651, rbs_score=-0.948211, rbs_spacer=4, stop_enforced=N, start_codon=0, logodd=7.058289
1097992_contig_2809	GeneMark.hmm	CDS	7384	7638	-327.004536	+	0	gene_id=A0096_gene_185, length=255, gene_score=-327.004536, rbs_score=-0.386522, rbs_spacer=32, stop_enforced=N, start_codon=0, logodd=10.117428
1097992_contig_2809	GeneMark.hmm	CDS	7863	8075	-269.466098	+	0	gene_id=A0096_gene_186, length=213, gene_score=-269.466098, rbs_score=-0.951246, rbs_spacer=30, stop_enforced=N, start_codon=2, logodd=8.172791
1097992_contig_2822	GeneMark.hmm	CDS	2	709	-919.696033	+	0	gene_id=A0096_gene_187, length=708, gene_score=-919.696033, rbs_score=0.033333, rbs_spacer=-1, stop_enforced=N, start_codon=0, logodd=24.479069
1097992_contig_2822	GeneMark.hmm	CDS	716	1126	-519.525168	-	0	gene_id=A0096_gene_188, length=411, gene_score=-519.525168, rbs_score=0.941689, rbs_spacer=19, stop_enforced=N, start_codon=2, logodd=20.249114
1097992_contig_2822	GeneMark.hmm	CDS	1296	2984	-2182.809957	+	0	gene_id=A0096_gene_189, length=1689, gene_score=-2182.809957, rbs_score=-0.135342, rbs_spacer=32, stop_enforced=N, start_codon=0, logodd=92.038971
1097992_contig_2822	GeneMark.hmm	CDS	2993	3484	-636.384805	+	0	gene_id=A0096_gene_190, length=492, gene_score=-636.384805, rbs_score=-0.572004, rbs_spacer=15, stop_enforced=N, start_codon=0, logodd=21.134468
1097992_contig_2822	GeneMark.hmm	CDS	3477	5006	-1951.494836	+	0	gene_id=A0096_gene_191, length=1530, gene_score=-1951.494836, rbs_score=-0.535415, rbs_spacer=15, stop_enforced=N, start_codon=0, logodd=81.779752
1097992_contig_2822	GeneMark.hmm	CDS	5165	5851	-889.384244	+	0	gene_id=A0096_gene_192, length=687, gene_score=-889.384244, rbs_score=-1.217641, rbs_spacer=18, stop_enforced=N, start_codon=0, logodd=30.649772
1097992_contig_2822	GeneMark.hmm	CDS	6152	7174	-1285.870590	+	0	gene_id=A0096_gene_193, length=1023, gene_score=-1285.870590, rbs_score=0.086980, rbs_spacer=17, stop_enforced=N, start_codon=0, logodd=54.665199
1097992_contig_2822	GeneMark.hmm	CDS	7167	7427	-343.938528	-	0	gene_id=A0096_gene_194, length=261, gene_score=-343.938528, rbs_score=0.625890, rbs_spacer=0, stop_enforced=N, start_codon=0, logodd=4.865293
1097992_contig_2822	GeneMark.hmm	CDS	7545	8336	-1010.863470	-	0	gene_id=A0096_gene_195, length=792, gene_score=-1010.863470, rbs_score=0.033333, rbs_spacer=-1, stop_enforced=N, start_codon=0, logodd=40.126724
1097992_contig_2914	GeneMark.hmm	CDS	3	191	-252.562627	+	0	gene_id=A0096_gene_196, length=189, gene_score=-252.562627, rbs_score=0.033333, rbs_spacer=-1, stop_enforced=N, start_codon=0, logodd=1.203376
1097992_contig_2914	GeneMark.hmm	CDS	305	1735	-1854.920417	+	0	gene_id=A0096_gene_197, length=1431, gene_score=-1854.920417, rbs_score=0.109123, rbs_spacer=26, stop_enforced=N, start_codon=0, logodd=71.351144
1097992_contig_2914	GeneMark.hmm	CDS	1784	2284	-633.699351	-	0	gene_id=A0096_gene_198, length=501, gene_score=-633.699351, rbs_score=0.108310, rbs_spacer=30, stop_enforced=N, start_codon=0, logodd=20.403909
1097992_contig_2914	GeneMark.hmm	CDS	2579	3259	-858.898263	+	0	gene_id=A0096_gene_199, length=681, gene_score=-858.898263, rbs_score=0.016490, rbs_spacer=27, stop_enforced=N, start_codon=0, logodd=41.184635
1097992_contig_2914	GeneMark.hmm	CDS	3260	4123	-1084.035506	+	0	gene_id=A0096_gene_200, length=864, gene_score=-1084.035506, rbs_score=-0.545817, rbs_spacer=13, stop_enforced=N, start_codon=0, logodd=52.698541
1097992_contig_2914	GeneMark.hmm	CDS	4120	4422	-368.763860	-	0	gene_id=A0096_gene_201, length=303, gene_score=-368.763860, rbs_score=0.344893, rbs_spacer=14, stop_enforced=N, start_codon=0, logodd=28.819042
1097992_contig_2914	GeneMark.hmm	CDS	4509	5018	-656.105059	-	0	gene_id=A0096_gene_202, length=510, gene_score=-656.105059, rbs_score=0.142848, rbs_spacer=12, stop_enforced=N, start_codon=0, logodd=23.919950
1097992_contig_2914	GeneMark.hmm	CDS	5146	7854	-3492.732784	+	0	gene_id=A0096_gene_203, length=2709, gene_score=-3492.732784, rbs_score=0.322659, rbs_spacer=24, stop_enforced=N, start_codon=2, logodd=132.027523
1097992_contig_2914	GeneMark.hmm	CDS	7851	8144	-386.210494	+	0	gene_id=A0096_gene_204, length=294, gene_score=-386.210494, rbs_score=-1.374034, rbs_spacer=34, stop_enforced=N, start_codon=1, logodd=8.774217
1097992_contig_3152	GeneMark.hmm	CDS	1	228	-295.235182	+	0	gene_id=A0096_gene_205, length=228, gene_score=-295.235182, rbs_score=0.033333, rbs_spacer=-1, stop_enforced=N, start_codon=0, logodd=7.866345
1097992_contig_3152	GeneMark.hmm	CDS	221	733	-656.665041	+	0	gene_id=A0096_gene_206, length=513, gene_score=-656.665041, rbs_score=-2.113416, rbs_spacer=21, stop_enforced=N, start_codon=0, logodd=28.654261
1097992_contig_3152	GeneMark.hmm	CDS	807	1025	-275.020762	+	0	gene_id=A0096_gene_207, length=219, gene_score=-275.020762, rbs_score=-1.681145, rbs_spacer=28, stop_enforced=N, start_codon=0, logodd=9.125292
1097992_contig_3152	GeneMark.hmm	CDS	1025	2566	-2031.650589	+	0	gene_id=A0096_gene_208, length=1542, gene_score=-2031.650589, rbs_score=-0.887759, rbs_spacer=22, stop_enforced=N, start_codon=0, logodd=66.845708
1097992_contig_3152	GeneMark.hmm	CDS	2571	4667	-2725.470396	+	0	gene_id=A0096_gene_209, length=2097, gene_score=-2725.470396, rbs_score=0.161019, rbs_spacer=30, stop_enforced=N, start_codon=0, logodd=90.482265
1097992_contig_3152	GeneMark.hmm	CDS	4671	6155	-1910.586099	+	0	gene_id=A0096_gene_210, length=1485, gene_score=-1910.586099, rbs_score=0.846119, rbs_spacer=16, stop_enforced=N, start_codon=0, logodd=58.875285
1097992_contig_3152	GeneMark.hmm	CDS	6173	7729	-2025.737764	-	0	gene_id=A0096_gene_211, length=1557, gene_score=-2025.737764, rbs_score=-0.887497, rbs_spacer=10, stop_enforced=N, start_codon=0, logodd=63.307607
1097992_contig_3267	GeneMark.hmm	CDS	3	995	-1271.024676	+	0	gene_id=A0096_gene_212, length=993, gene_score=-1271.024676, rbs_score=0.033333, rbs_spacer=-1, stop_enforced=N, start_codon=0, logodd=50.109947
1097992_contig_3267	GeneMark.hmm	CDS	985	3075	-2724.141102	+	0	gene_id=A0096_gene_213, length=2091, gene_score=-2724.141102, rbs_score=-1.202596, rbs_spacer=29, stop_enforced=N, start_codon=0, logodd=77.822554
1097992_contig_3267	GeneMark.hmm	CDS	3280	4629	-1716.499826	+	0	gene_id=A0096_gene_214, length=1350, gene_score=-1716.499826, rbs_score=-0.307567, rbs_spacer=15, stop_enforced=N, start_codon=0, logodd=68.894472
1097992_contig_3267	GeneMark.hmm	CDS	4710	4976	-332.213651	+	0	gene_id=A0096_gene_215, length=267, gene_score=-332.213651, rbs_score=0.691884, rbs_spacer=19, stop_enforced=N, start_codon=0, logodd=21.586675
1097992_contig_3267	GeneMark.hmm	CDS	4984	5376	-500.079685	+	0	gene_id=A0096_gene_216, length=393, gene_score=-500.079685, rbs_score=-0.622068, rbs_spacer=32, stop_enforced=N, start_codon=1, logodd=17.864480
1097992_contig_3267	GeneMark.hmm	CDS	5597	6037	-559.695908	+	0	gene_id=A0096_gene_217, length=441, gene_score=-559.695908, rbs_score=-0.834850, rbs_spacer=31, stop_enforced=N, start_codon=2, logodd=19.690562
1097992_contig_3267	GeneMark.hmm	CDS	6032	6577	-700.019291	-	0	gene_id=A0096_gene_218, length=546, gene_score=-700.019291, rbs_score=1.124764, rbs_spacer=29, stop_enforced=N, start_codon=0, logodd=24.035225
1097992_contig_3267	GeneMark.hmm	CDS	6749	7000	-313.766419	+	0	gene_id=A0096_gene_219, length=252, gene_score=-313.766419, rbs_score=-0.470493, rbs_spacer=1, stop_enforced=N, start_codon=0, logodd=14.605636
1097992_contig_3267	GeneMark.hmm	CDS	7028	7510	-619.955748	-	0	gene_id=A0096_gene_220, length=483, gene_score=-619.955748, rbs_score=0.667302, rbs_spacer=34, stop_enforced=N, start_codon=0, logodd=12.635190
1097992_contig_3323	GeneMark.hmm	CDS	3	179	-219.699309	+	0	gene_id=A0096_gene_221, length=177, gene_score=-219.699309, rbs_score=0.033333, rbs_spacer=-1, stop_enforced=N, start_codon=0, logodd=7.438029
1097992_contig_3323	GeneMark.hmm	CDS	176	1189	-1283.682415	-	0	gene_id=A0096_gene_222, length=1014, gene_score=-1283.682415, rbs_score=0.123885, rbs_spacer=7, stop_enforced=N, start_codon=0, logodd=52.804572
1097992_contig_3323	GeneMark.hmm	CDS	1307	1963	-830.628089	+	0	gene_id=A0096_gene_223, length=657, gene_score=-830.628089, rbs_score=-0.432129, rbs_spacer=9, stop_enforced=N, start_codon=1, logodd=39.472759
1097992_contig_3323	GeneMark.hmm	CDS	1954	3210	-1596.342879	+	0	gene_id=A0096_gene_224, length=1257, gene_score=-1596.342879, rbs_score=0.375056, rbs_spacer=21, stop_enforced=N, start_codon=0, logodd=71.988078
1097992_contig_3323	GeneMark.hmm	CDS	3200	4189	-1250.149927	+	0	gene_id=A0096_gene_225, length=990, gene_score=-1250.149927, rbs_score=-1.045639, rbs_spacer=33, stop_enforced=N, start_codon=0, logodd=48.503442
1097992_contig_3323	GeneMark.hmm	CDS	4324	4644	-420.355464	+	0	gene_id=A0096_gene_226, length=321, gene_score=-420.355464, rbs_score=-0.662009, rbs_spacer=8, stop_enforced=N, start_codon=2, logodd=5.651900
1097992_contig_3323	GeneMark.hmm	CDS	4653	4880	-279.106524	+	0	gene_id=A0096_gene_227, length=228, gene_score=-279.106524, rbs_score=-2.060263, rbs_spacer=18, stop_enforced=N, start_codon=2, logodd=15.416658
1097992_contig_3323	GeneMark.hmm	CDS	4961	5797	-1080.355806	-	0	gene_id=A0096_gene_228, length=837, gene_score=-1080.355806, rbs_score=-2.178789, rbs_spacer=10, stop_enforced=N, start_codon=0, logodd=40.043650
1097992_contig_3323	GeneMark.hmm	CDS	5913	7187	-1636.675313	+	0	gene_id=A0096_gene_229, length=1275, gene_score=-1636.675313, rbs_score=-0.336092, rbs_spacer=14, stop_enforced=N, start_codon=0, logodd=61.151456
1097992_contig_3323	GeneMark.hmm	CDS	7184	7561	-478.385553	+	0	gene_id=A0096_gene_230, length=378, gene_score=-478.385553, rbs_score=-0.680385, rbs_spacer=18, stop_enforced=N, start_codon=2, logodd=19.211389
1097992_contig_3325	GeneMark.hmm	CDS	1	1029	-1306.915478	+	0	gene_id=A0096_gene_231, length=1029, gene_score=-1306.915478, rbs_score=0.033333, rbs_spacer=-1, stop_enforced=N, start_codon=0, logodd=58.131782
1097992_contig_3325	GeneMark.hmm	CDS	1082	2740	-2074.289447	+	0	gene_id=A0096_gene_232, length=1659, gene_score=-2074.289447, rbs_score=-0.755262, rbs_spacer=8, stop_enforced=N, start_codon=2, logodd=122.106760
1097992_contig_3325	GeneMark.hmm	CDS	2741	2965	-279.314385	-	0	gene_id=A0096_gene_233, length=225, gene_score=-279.314385, rbs_score=1.235053, rbs_spacer=19, stop_enforced=N, start_codon=0, logodd=9.680626
1097992_contig_3325	GeneMark.hmm	CDS	3005	3343	-435.541286	+	0	gene_id=A0096_gene_234, length=339, gene_score=-435.541286, rbs_score=0.699713, rbs_spacer=3, stop_enforced=N, start_codon=2, logodd=9.779729
1097992_contig_3325	GeneMark.hmm	CDS	3333	4016	-883.901765	-	0	gene_id=A0096_gene_235, length=684, gene_score=-883.901765, rbs_score=-0.196097, rbs_spacer=10, stop_enforced=N, start_codon=1, logodd=21.272336
1097992_contig_3325	GeneMark.hmm	CDS	4044	5204	-1486.923746	+	0	gene_id=A0096_gene_236, length=1161, gene_score=-1486.923746, rbs_score=1.338568, rbs_spacer=29, stop_enforced=N, start_codon=0, logodd=56.941973
1097992_contig_3325	GeneMark.hmm	CDS	5196	5450	-314.893414	-	0	gene_id=A0096_gene_237, length=255, gene_score=-314.893414, rbs_score=-0.489448, rbs_spacer=1, stop_enforced=N, start_codon=0, logodd=10.691786
1097992_contig_3325	GeneMark.hmm	CDS	5449	6171	-933.890445	+	0	gene_id=A0096_gene_238, length=723, gene_score=-933.890445, rbs_score=0.409910, rbs_spacer=7, stop_enforced=N, start_codon=0, logodd=30.475087
1097992_contig_3325	GeneMark.hmm	CDS	6460	7527	-1376.314760	-	0	gene_id=A0096_gene_239, length=1068, gene_score=-1376.314760, rbs_score=0.033333, rbs_spacer=-1, stop_enforced=N, start_codon=0, logodd=37.460603
1097992_contig_3364	GeneMark.hmm	CDS	1	1080	-1436.840631	-	0	gene_id=A0096_gene_240, length=1080, gene_score=-1436.840631, rbs_score=-1.387318, rbs_spacer=5, stop_enforced=N, start_codon=0, logodd=36.872321
1097992_contig_3364	GeneMark.hmm	CDS	1089	1559	-590.576985	-	0	gene_id=A0096_gene_241, length=471, gene_score=-590.576985, rbs_score=-0.066771, rbs_spacer=19, stop_enforced=N, start_codon=2, logodd=26.329178
1097992_contig_3364	GeneMark.hmm	CDS	1587	1913	-397.032568	+	0	gene_id=A0096_gene_242, length=327, gene_score=-397.032568, rbs_score=-0.870449, rbs_spacer=16, stop_enforced=N, start_codon=0, logodd=23.723926
1097992_contig_3364	GeneMark.hmm	CDS	1914	2630	-913.595567	-	0	gene_id=A0096_gene_243, length=717, gene_score=-913.595567, rbs_score=1.250225, rbs_spacer=32, stop_enforced=N, start_codon=0, logodd=40.279832
1097992_contig_3364	GeneMark.hmm	CDS	2632	3522	-1116.522016	-	0	gene_id=A0096_gene_244, length=891, gene_score=-1116.522016, rbs_score=0.383310, rbs_spacer=20, stop_enforced=N, start_codon=0, logodd=56.375559
1097992_contig_3364	GeneMark.hmm	CDS	3574	4092	-679.662779	-	0	gene_id=A0096_gene_245, length=519, gene_score=-679.662779, rbs_score=-1.484809, rbs_spacer=34, stop_enforced=N, start_codon=0, logodd=10.620550
1097992_contig_3364	GeneMark.hmm	CDS	4136	4612	-620.733849	-	0	gene_id=A0096_gene_246, length=477, gene_score=-620.733849, rbs_score=0.919694, rbs_spacer=6, stop_enforced=N, start_codon=0, logodd=17.895927
1097992_contig_3364	GeneMark.hmm	CDS	4789	5706	-1179.850925	-	0	gene_id=A0096_gene_247, length=918, gene_score=-1179.850925, rbs_score=-0.346354, rbs_spacer=18, stop_enforced=N, start_codon=0, logodd=42.553452
1097992_contig_3364	GeneMark.hmm	CDS	5762	7510	-2228.678234	-	0	gene_id=A0096_gene_248, length=1749, gene_score=-2228.678234, rbs_score=0.033333, rbs_spacer=-1, stop_enforced=N, start_codon=0, logodd=66.641114
1097992_contig_3527	GeneMark.hmm	CDS	3	125	-158.644172	+	0	gene_id=A0096_gene_249, length=123, gene_score=-158.644172, rbs_score=0.033333, rbs_spacer=-1, stop_enforced=N, start_codon=0, logodd=5.829830
1097992_contig_3527	GeneMark.hmm	CDS	167	1348	-1523.181809	+	0	gene_id=A0096_gene_250, length=1182, gene_score=-1523.181809, rbs_score=-1.820492, rbs_spacer=16, stop_enforced=N, start_codon=2, logodd=58.552631
1097992_contig_3527	GeneMark.hmm	CDS	1381	1845	-594.243378	+	0	gene_id=A0096_gene_251, length=465, gene_score=-594.243378, rbs_score=-0.687452, rbs_spacer=19, stop_enforced=N, start_codon=0, logodd=22.685104
1097992_contig_3527	GeneMark.hmm	CDS	1904	3052	-1482.546523	+	0	gene_id=A0096_gene_252, length=1149, gene_score=-1482.546523, rbs_score=-1.585121, rbs_spacer=23, stop_enforced=N, start_codon=0, logodd=45.956603
1097992_contig_3527	GeneMark.hmm	CDS	3030	3122	-109.274906	+	0	gene_id=A0096_gene_253, length=93, gene_score=-109.274906, rbs_score=1.101069, rbs_spacer=18, stop_enforced=N, start_codon=1, logodd=6.822828
1097992_contig_3527	GeneMark.hmm	CDS	3238	6309	-3938.126945	+	0	gene_id=A0096_gene_254, length=3072, gene_score=-3938.126945, rbs_score=-0.264182, rbs_spacer=22, stop_enforced=N, start_codon=2, logodd=153.815770
1097992_contig_3527	GeneMark.hmm	CDS	6313	7068	-970.607709	-	0	gene_id=A0096_gene_255, length=756, gene_score=-970.607709, rbs_score=-0.990619, rbs_spacer=28, stop_enforced=N, start_codon=0, logodd=25.244414
1097992_contig_3527	GeneMark.hmm	CDS	7103	7279	-220.752358	+	0	gene_id=A0096_gene_256, length=177, gene_score=-220.752358, rbs_score=0.627606, rbs_spacer=4, stop_enforced=N, start_codon=1, logodd=7.642381
1097992_contig_3693	GeneMark.hmm	CDS	1	783	-1006.698679	-	0	gene_id=A0096_gene_257, length=783, gene_score=-1006.698679, rbs_score=-0.831939, rbs_spacer=4, stop_enforced=N, start_codon=0, logodd=37.385203
1097992_contig_3693	GeneMark.hmm	CDS	780	1508	-930.097976	-	0	gene_id=A0096_gene_258, length=729, gene_score=-930.097976, rbs_score=-1.733372, rbs_spacer=6, stop_enforced=N, start_codon=0, logodd=26.320974
1097992_contig_3693	GeneMark.hmm	CDS	1631	2563	-1194.296923	+	0	gene_id=A0096_gene_259, length=933, gene_score=-1194.296923, rbs_score=-1.271235, rbs_spacer=16, stop_enforced=N, start_codon=2, logodd=44.030976
1097992_contig_3693	GeneMark.hmm	CDS	2601	2777	-226.083757	+	0	gene_id=A0096_gene_260, length=177, gene_score=-226.083757, rbs_score=1.028075, rbs_spacer=20, stop_enforced=N, start_codon=0, logodd=8.583871
1097992_contig_3693	GeneMark.hmm	CDS	2914	3255	-431.368392	+	0	gene_id=A0096_gene_261, length=342, gene_score=-431.368392, rbs_score=-0.558548, rbs_spacer=10, stop_enforced=N, start_codon=2, logodd=21.200650
1097992_contig_3693	GeneMark.hmm	CDS	3398	3706	-406.535677	+	0	gene_id=A0096_gene_262, length=309, gene_score=-406.535677, rbs_score=-0.472008, rbs_spacer=12, stop_enforced=N, start_codon=2, logodd=8.299680
1097992_contig_3693	GeneMark.hmm	CDS	3811	5076	-1625.038167	+	0	gene_id=A0096_gene_263, length=1266, gene_score=-1625.038167, rbs_score=-0.055748, rbs_spacer=1, stop_enforced=N, start_codon=2, logodd=61.089605
1097992_contig_3693	GeneMark.hmm	CDS	5069	5440	-456.926946	+	0	gene_id=A0096_gene_264, length=372, gene_score=-456.926946, rbs_score=-1.983254, rbs_spacer=14, stop_enforced=N, start_codon=2, logodd=20.889929
1097992_contig_3693	GeneMark.hmm	CDS	5478	6134	-828.727519	+	0	gene_id=A0096_gene_265, length=657, gene_score=-828.727519, rbs_score=0.504534, rbs_spacer=6, stop_enforced=N, start_codon=0, logodd=36.570253
1097992_contig_3693	GeneMark.hmm	CDS	6136	6918	-1007.470120	+	0	gene_id=A0096_gene_266, length=783, gene_score=-1007.470120, rbs_score=-2.180815, rbs_spacer=18, stop_enforced=N, start_codon=0, logodd=34.574887
1097992_contig_3710	GeneMark.hmm	CDS	27	230	-249.130784	-	0	gene_id=A0096_gene_267, length=204, gene_score=-249.130784, rbs_score=-0.560159, rbs_spacer=18, stop_enforced=N, start_codon=0, logodd=13.688823
1097992_contig_3710	GeneMark.hmm	CDS	471	983	-660.289097	-	0	gene_id=A0096_gene_268, length=513, gene_score=-660.289097, rbs_score=-1.266998, rbs_spacer=29, stop_enforced=N, start_codon=0, logodd=26.113920
1097992_contig_3710	GeneMark.hmm	CDS	1068	2105	-1335.399109	+	0	gene_id=A0096_gene_269, length=1038, gene_score=-1335.399109, rbs_score=-0.612645, rbs_spacer=10, stop_enforced=N, start_codon=0, logodd=42.012990
1097992_contig_3710	GeneMark.hmm	CDS	2211	2720	-655.456164	+	0	gene_id=A0096_gene_270, length=510, gene_score=-655.456164, rbs_score=0.602952, rbs_spacer=23, stop_enforced=N, start_codon=0, logodd=23.542707
1097992_contig_3710	GeneMark.hmm	CDS	2717	3049	-415.342792	-	0	gene_id=A0096_gene_271, length=333, gene_score=-415.342792, rbs_score=-0.476174, rbs_spacer=5, stop_enforced=N, start_codon=1, logodd=19.520275
1097992_contig_3710	GeneMark.hmm	CDS	3120	4211	-1397.596412	-	0	gene_id=A0096_gene_272, length=1092, gene_score=-1397.596412, rbs_score=0.385148, rbs_spacer=32, stop_enforced=N, start_codon=0, logodd=51.511152
1097992_contig_3710	GeneMark.hmm	CDS	4304	5443	-1485.648835	-	0	gene_id=A0096_gene_273, length=1140, gene_score=-1485.648835, rbs_score=-2.355384, rbs_spacer=6, stop_enforced=N, start_codon=0, logodd=40.313316
1097992_contig_3710	GeneMark.hmm	CDS	5762	6625	-1102.606523	+	0	gene_id=A0096_gene_274, length=864, gene_score=-1102.606523, rbs_score=1.241080, rbs_spacer=16, stop_enforced=N, start_codon=0, logodd=33.093129
1097992_contig_3710	GeneMark.hmm	CDS	6670	7065	-514.929841	+	0	gene_id=A0096_gene_275, length=396, gene_score=-514.929841, rbs_score=-1.585496, rbs_spacer=12, stop_enforced=N, start_codon=1, logodd=11.849938
1097992_contig_3875	GeneMark.hmm	CDS	89	742	-837.549720	-	0	gene_id=A0096_gene_276, length=654, gene_score=-837.549720, rbs_score=1.261488, rbs_spacer=30, stop_enforced=N, start_codon=2, logodd=26.286379
1097992_contig_3875	GeneMark.hmm	CDS	834	1139	-386.199130	-	0	gene_id=A0096_gene_277, length=306, gene_score=-386.199130, rbs_score=-0.105566, rbs_spacer=25, stop_enforced=N, start_codon=0, logodd=16.584154
1097992_contig_3875	GeneMark.hmm	CDS	1211	2440	-1587.565139	-	0	gene_id=A0096_gene_278, length=1230, gene_score=-1587.565139, rbs_score=0.905688, rbs_spacer=19, stop_enforced=N, start_codon=2, logodd=48.821607
1097992_contig_3875	GeneMark.hmm	CDS	2603	3472	-1130.536105	-	0	gene_id=A0096_gene_279, length=870, gene_score=-1130.536105, rbs_score=-1.034893, rbs_spacer=34, stop_enforced=N, start_codon=2, logodd=41.582939
1097992_contig_3875	GeneMark.hmm	CDS	3880	4485	-772.497419	+	0	gene_id=A0096_gene_280, length=606, gene_score=-772.497419, rbs_score=-0.948885, rbs_spacer=9, stop_enforced=N, start_codon=2, logodd=36.234659
1097992_contig_3875	GeneMark.hmm	CDS	4490	5578	-1403.676298	+	0	gene_id=A0096_gene_281, length=1089, gene_score=-1403.676298, rbs_score=0.095579, rbs_spacer=20, stop_enforced=N, start_codon=2, logodd=41.065700
1097992_contig_3875	GeneMark.hmm	CDS	5585	5956	-474.682484	-	0	gene_id=A0096_gene_282, length=372, gene_score=-474.682484, rbs_score=-0.200032, rbs_spacer=0, stop_enforced=N, start_codon=1, logodd=16.540204
1097992_contig_3875	GeneMark.hmm	CDS	6036	6503	-588.701031	-	0	gene_id=A0096_gene_283, length=468, gene_score=-588.701031, rbs_score=-0.388009, rbs_spacer=21, stop_enforced=N, start_codon=1, logodd=26.699448
1097992_contig_3875	GeneMark.hmm	CDS	6490	6804	-401.497204	-	0	gene_id=A0096_gene_284, length=315, gene_score=-401.497204, rbs_score=-0.077600, rbs_spacer=21, stop_enforced=N, start_codon=0, logodd=22.559612
1097992_contig_3888	GeneMark.hmm	CDS	3	80	-98.086680	+	0	gene_id=A0096_gene_285, length=78, gene_score=-98.086680, rbs_score=0.033333, rbs_spacer=-1, stop_enforced=N, start_codon=0, logodd=2.176416
1097992_contig_3888	GeneMark.hmm	CDS	202	618	-531.560774	-	0	gene_id=A0096_gene_286, length=417, gene_score=-531.560774, rbs_score=-0.448886, rbs_spacer=15, stop_enforced=N, start_codon=0, logodd=19.550636
1097992_contig_3888	GeneMark.hmm	CDS	738	1058	-410.493443	+	0	gene_id=A0096_gene_287, length=321, gene_score=-410.493443, rbs_score=0.128529, rbs_spacer=6, stop_enforced=N, start_codon=0, logodd=15.403750
1097992_contig_3888	GeneMark.hmm	CDS	1172	1810	-818.992715	+	0	gene_id=A0096_gene_288, length=639, gene_score=-818.992715, rbs_score=0.583780, rbs_spacer=19, stop_enforced=N, start_codon=0, logodd=33.656451
1097992_contig_3888	GeneMark.hmm	CDS	1832	2281	-570.199819	-	0	gene_id=A0096_gene_289, length=450, gene_score=-570.199819, rbs_score=1.429902, rbs_spacer=19, stop_enforced=N, start_codon=0, logodd=23.788111
1097992_contig_3888	GeneMark.hmm	CDS	2328	3092	-977.712286	-	0	gene_id=A0096_gene_290, length=765, gene_score=-977.712286, rbs_score=-0.201402, rbs_spacer=9, stop_enforced=N, start_codon=0, logodd=42.322508
1097992_contig_3888	GeneMark.hmm	CDS	3374	4954	-2042.429805	+	0	gene_id=A0096_gene_291, length=1581, gene_score=-2042.429805, rbs_score=0.329244, rbs_spacer=18, stop_enforced=N, start_codon=0, logodd=57.668992
1097992_contig_3888	GeneMark.hmm	CDS	5043	5333	-362.451556	+	0	gene_id=A0096_gene_292, length=291, gene_score=-362.451556, rbs_score=-1.267652, rbs_spacer=34, stop_enforced=N, start_codon=0, logodd=15.949801
1097992_contig_3888	GeneMark.hmm	CDS	5297	5599	-394.691982	+	0	gene_id=A0096_gene_293, length=303, gene_score=-394.691982, rbs_score=-1.840711, rbs_spacer=12, stop_enforced=N, start_codon=0, logodd=11.068154
1097992_contig_3888	GeneMark.hmm	CDS	5596	6435	-1075.739267	-	0	gene_id=A0096_gene_294, length=840, gene_score=-1075.739267, rbs_score=0.428749, rbs_spacer=8, stop_enforced=N, start_codon=0, logodd=37.818857
1097992_contig_3888	GeneMark.hmm	CDS	6434	6826	-526.703315	+	0	gene_id=A0096_gene_295, length=393, gene_score=-526.703315, rbs_score=0.646561, rbs_spacer=4, stop_enforced=N, start_codon=0, logodd=15.336578
1097992_contig_3958	GeneMark.hmm	CDS	2	358	-445.676480	-	0	gene_id=A0096_gene_296, length=357, gene_score=-445.676480, rbs_score=-0.392754, rbs_spacer=14, stop_enforced=N, start_codon=0, logodd=23.815004
1097992_contig_3958	GeneMark.hmm	CDS	390	1514	-1440.995331	-	0	gene_id=A0096_gene_297, length=1125, gene_score=-1440.995331, rbs_score=-0.650679, rbs_spacer=33, stop_enforced=N, start_codon=0, logodd=53.266122
1097992_contig_3958	GeneMark.hmm	CDS	1511	3343	-2325.319905	-	0	gene_id=A0096_gene_298, length=1833, gene_score=-2325.319905, rbs_score=-0.855634, rbs_spacer=21, stop_enforced=N, start_codon=0, logodd=120.454207
1097992_contig_3958	GeneMark.hmm	CDS	3349	3873	-652.891593	-	0	gene_id=A0096_gene_299, length=525, gene_score=-652.891593, rbs_score=-0.755262, rbs_spacer=8, stop_enforced=N, start_codon=2, logodd=30.545239
1097992_contig_3958	GeneMark.hmm	CDS	3945	5084	-1466.880625	-	0	gene_id=A0096_gene_300, length=1140, gene_score=-1466.880625, rbs_score=0.714513, rbs_spacer=32, stop_enforced=N, start_codon=2, logodd=52.181626
1097992_contig_3958	GeneMark.hmm	CDS	5474	5986	-652.870722	+	0	gene_id=A0096_gene_301, length=513, gene_score=-652.870722, rbs_score=-1.829094, rbs_spacer=7, stop_enforced=N, start_codon=0, logodd=26.797442
1097992_contig_3958	GeneMark.hmm	CDS	5987	6604	-766.204476	-	0	gene_id=A0096_gene_302, length=618, gene_score=-766.204476, rbs_score=-0.253118, rbs_spacer=4, stop_enforced=N, start_codon=0, logodd=33.085030
1097992_contig_3958	GeneMark.hmm	CDS	6630	6827	-249.241033	-	0	gene_id=A0096_gene_303, length=198, gene_score=-249.241033, rbs_score=0.033333, rbs_spacer=-1, stop_enforced=N, start_codon=0, logodd=8.777382
1097992_contig_4048	GeneMark.hmm	CDS	1	126	-160.319147	+	0	gene_id=A0096_gene_304, length=126, gene_score=-160.319147, rbs_score=0.033333, rbs_spacer=-1, stop_enforced=N, start_codon=0, logodd=3.424481
1097992_contig_4048	GeneMark.hmm	CDS	116	2776	-3422.894190	+	0	gene_id=A0096_gene_305, length=2661, gene_score=-3422.894190, rbs_score=-0.478376, rbs_spacer=9, stop_enforced=N, start_codon=0, logodd=98.061932
1097992_contig_4048	GeneMark.hmm	CDS	2780	3568	-1019.357359	+	0	gene_id=A0096_gene_306, length=789, gene_score=-1019.357359, rbs_score=-1.686533, rbs_spacer=9, stop_enforced=N, start_codon=0, logodd=27.334030
1097992_contig_4048	GeneMark.hmm	CDS	3565	4641	-1389.008314	-	0	gene_id=A0096_gene_307, length=1077, gene_score=-1389.008314, rbs_score=-3.239495, rbs_spacer=16, stop_enforced=N, start_codon=0, logodd=53.193605
1097992_contig_4048	GeneMark.hmm	CDS	4753	5847	-1408.745353	-	0	gene_id=A0096_gene_308, length=1095, gene_score=-1408.745353, rbs_score=-2.814276, rbs_spacer=8, stop_enforced=N, start_codon=2, logodd=48.989538
1097992_contig_4048	GeneMark.hmm	CDS	6014	6235	-272.885951	+	0	gene_id=A0096_gene_309, length=222, gene_score=-272.885951, rbs_score=1.261720, rbs_spacer=21, stop_enforced=N, start_codon=0, logodd=18.687149
1097992_contig_4048	GeneMark.hmm	CDS	6229	6738	-649.526743	-	0	gene_id=A0096_gene_310, length=510, gene_score=-649.526743, rbs_score=0.033333, rbs_spacer=-1, stop_enforced=N, start_codon=0, logodd=26.591548
1097992_contig_4122	GeneMark.hmm	CDS	1	1053	-1371.768983	+	0	gene_id=A0096_gene_311, length=1053, gene_score=-1371.768983, rbs_score=0.033333, rbs_spacer=-1, stop_enforced=N, start_codon=0, logodd=46.338662
1097992_contig_4122	GeneMark.hmm	CDS	1265	2308	-1324.064819	+	0	gene_id=A0096_gene_312, length=1044, gene_score=-1324.064819, rbs_score=-2.207273, rbs_spacer=7, stop_enforced=N, start_codon=2, logodd=62.982606
1097992_contig_4122	GeneMark.hmm	CDS	2359	3237	-1129.035797	+	0	gene_id=A0096_gene_313, length=879, gene_score=-1129.035797, rbs_score=-0.602091, rbs_spacer=31, stop_enforced=N, start_codon=0, logodd=46.916557
1097992_contig_4122	GeneMark.hmm	CDS	3403	3765	-440.538486	+	0	gene_id=A0096_gene_314, length=363, gene_score=-440.538486, rbs_score=0.356100, rbs_spacer=21, stop_enforced=N, start_codon=0, logodd=20.607798
1097992_contig_4122	GeneMark.hmm	CDS	4048	5193	-1499.153100	+	0	gene_id=A0096_gene_315, length=1146, gene_score=-1499.153100, rbs_score=0.792901, rbs_spacer=15, stop_enforced=N, start_codon=0, logodd=46.362677
1097992_contig_4122	GeneMark.hmm	CDS	5190	5972	-1021.812117	-	0	gene_id=A0096_gene_316, length=783, gene_score=-1021.812117, rbs_score=0.859711, rbs_spacer=8, stop_enforced=N, start_codon=2, logodd=31.650752
1097992_contig_4122	GeneMark.hmm	CDS	6091	6675	-737.984624	-	0	gene_id=A0096_gene_317, length=585, gene_score=-737.984624, rbs_score=0.033333, rbs_spacer=-1, stop_enforced=N, start_codon=2, logodd=38.485836
1097992_contig_4425	GeneMark.hmm	CDS	1	99	-124.385414	-	0	gene_id=A0096_gene_318, length=99, gene_score=-124.385414, rbs_score=-0.079786, rbs_spacer=19, stop_enforced=N, start_codon=2, logodd=5.941417
1097992_contig_4425	GeneMark.hmm	CDS	393	785	-502.482119	-	0	gene_id=A0096_gene_319, length=393, gene_score=-502.482119, rbs_score=-0.941989, rbs_spacer=18, stop_enforced=N, start_codon=0, logodd=18.955104
1097992_contig_4425	GeneMark.hmm	CDS	883	1128	-305.570313	+	0	gene_id=A0096_gene_320, length=246, gene_score=-305.570313, rbs_score=0.441861, rbs_spacer=19, stop_enforced=N, start_codon=2, logodd=12.870654
1097992_contig_4425	GeneMark.hmm	CDS	1255	1536	-355.016581	+	0	gene_id=A0096_gene_321, length=282, gene_score=-355.016581, rbs_score=0.073680, rbs_spacer=4, stop_enforced=N, start_codon=2, logodd=14.305714
1097992_contig_4425	GeneMark.hmm	CDS	1575	1961	-486.472591	+	0	gene_id=A0096_gene_322, length=387, gene_score=-486.472591, rbs_score=-1.971246, rbs_spacer=17, stop_enforced=N, start_codon=0, logodd=19.569354
1097992_contig_4425	GeneMark.hmm	CDS	1954	2142	-237.941227	+	0	gene_id=A0096_gene_323, length=189, gene_score=-237.941227, rbs_score=-1.224592, rbs_spacer=27, stop_enforced=N, start_codon=2, logodd=6.172232
1097992_contig_4425	GeneMark.hmm	CDS	2123	2692	-714.160370	+	0	gene_id=A0096_gene_324, length=570, gene_score=-714.160370, rbs_score=-0.141481, rbs_spacer=21, stop_enforced=N, start_codon=0, logodd=31.129062
1097992_contig_4425	GeneMark.hmm	CDS	2802	3950	-1478.094716	+	0	gene_id=A0096_gene_325, length=1149, gene_score=-1478.094716, rbs_score=0.259688, rbs_spacer=29, stop_enforced=N, start_codon=0, logodd=47.523705
1097992_contig_4425	GeneMark.hmm	CDS	4000	4446	-581.428541	+	0	gene_id=A0096_gene_326, length=447, gene_score=-581.428541, rbs_score=-2.167745, rbs_spacer=30, stop_enforced=N, start_codon=0, logodd=19.785163
1097992_contig_4425	GeneMark.hmm	CDS	4492	5520	-1310.548603	+	0	gene_id=A0096_gene_327, length=1029, gene_score=-1310.548603, rbs_score=-1.118802, rbs_spacer=30, stop_enforced=N, start_codon=0, logodd=47.371062
1097992_contig_4425	GeneMark.hmm	CDS	5569	6375	-1043.902060	+	0	gene_id=A0096_gene_328, length=807, gene_score=-1043.902060, rbs_score=-0.755262, rbs_spacer=8, stop_enforced=N, start_codon=0, logodd=38.545606
1097992_contig_4558	GeneMark.hmm	CDS	3	113	-134.849840	-	0	gene_id=A0096_gene_329, length=111, gene_score=-134.849840, rbs_score=0.068936, rbs_spacer=28, stop_enforced=N, start_codon=0, logodd=8.511394
1097992_contig_4558	GeneMark.hmm	CDS	180	815	-805.841978	-	0	gene_id=A0096_gene_330, length=636, gene_score=-805.841978, rbs_score=-1.152548, rbs_spacer=13, stop_enforced=N, start_codon=0, logodd=30.580338
1097992_contig_4558	GeneMark.hmm	CDS	856	984	-159.401321	+	0	gene_id=A0096_gene_331, length=129, gene_score=-159.401321, rbs_score=1.194321, rbs_spacer=18, stop_enforced=N, start_codon=0, logodd=4.930298
1097992_contig_4558	GeneMark.hmm	CDS	1035	1445	-520.015563	-	0	gene_id=A0096_gene_332, length=411, gene_score=-520.015563, rbs_score=0.553309, rbs_spacer=4, stop_enforced=N, start_codon=2, logodd=24.474565
1097992_contig_4558	GeneMark.hmm	CDS	1563	1901	-419.300563	+	0	gene_id=A0096_gene_333, length=339, gene_score=-419.300563, rbs_score=0.342703, rbs_spacer=1, stop_enforced=N, start_codon=0, logodd=21.818713
1097992_contig_4558	GeneMark.hmm	CDS	1894	2058	-209.189073	+	0	gene_id=A0096_gene_334, length=165, gene_score=-209.189073, rbs_score=-0.272681, rbs_spacer=30, stop_enforced=N, start_codon=2, logodd=5.177046
1097992_contig_4558	GeneMark.hmm	CDS	2060	2488	-545.391855	-	0	gene_id=A0096_gene_335, length=429, gene_score=-545.391855, rbs_score=-2.774195, rbs_spacer=6, stop_enforced=N, start_codon=1, logodd=21.677000
1097992_contig_4558	GeneMark.hmm	CDS	2585	2995	-513.799473	+	0	gene_id=A0096_gene_336, length=411, gene_score=-513.799473, rbs_score=0.558818, rbs_spacer=20, stop_enforced=N, start_codon=0, logodd=22.794175
1097992_contig_4558	GeneMark.hmm	CDS	3087	4388	-1696.945439	+	0	gene_id=A0096_gene_337, length=1302, gene_score=-1696.945439, rbs_score=0.523470, rbs_spacer=30, stop_enforced=N, start_codon=1, logodd=58.173323
1097992_contig_4558	GeneMark.hmm	CDS	4650	5552	-1175.268281	-	0	gene_id=A0096_gene_338, length=903, gene_score=-1175.268281, rbs_score=-0.326032, rbs_spacer=7, stop_enforced=N, start_codon=0, logodd=21.119320
1097992_contig_4558	GeneMark.hmm	CDS	5705	6295	-757.154281	+	0	gene_id=A0096_gene_339, length=591, gene_score=-757.154281, rbs_score=0.855265, rbs_spacer=32, stop_enforced=N, start_codon=0, logodd=41.304188
1097992_contig_4978	GeneMark.hmm	CDS	1	681	-884.539715	-	0	gene_id=A0096_gene_340, length=681, gene_score=-884.539715, rbs_score=0.952817, rbs_spacer=2, stop_enforced=N, start_codon=0, logodd=32.502592
1097992_contig_4978	GeneMark.hmm	CDS	773	1246	-608.110666	-	0	gene_id=A0096_gene_341, length=474, gene_score=-608.110666, rbs_score=0.461180, rbs_spacer=13, stop_enforced=N, start_codon=0, logodd=24.735660
1097992_contig_4978	GeneMark.hmm	CDS	1293	1622	-419.396658	+	0	gene_id=A0096_gene_342, length=330, gene_score=-419.396658, rbs_score=0.707605, rbs_spacer=12, stop_enforced=N, start_codon=2, logodd=13.564075
1097992_contig_4978	GeneMark.hmm	CDS	1648	3216	-2045.015315	-	0	gene_id=A0096_gene_343, length=1569, gene_score=-2045.015315, rbs_score=0.405348, rbs_spacer=32, stop_enforced=N, start_codon=0, logodd=53.919592
1097992_contig_4978	GeneMark.hmm	CDS	3230	3850	-822.721816	-	0	gene_id=A0096_gene_344, length=621, gene_score=-822.721816, rbs_score=-0.346386, rbs_spacer=20, stop_enforced=N, start_codon=0, logodd=22.127912
1097992_contig_4978	GeneMark.hmm	CDS	3906	5969	-2676.396617	-	0	gene_id=A0096_gene_345, length=2064, gene_score=-2676.396617, rbs_score=0.033333, rbs_spacer=-1, stop_enforced=N, start_codon=0, logodd=76.211992
1097992_contig_5057	GeneMark.hmm	CDS	1	1653	-2128.754106	+	0	gene_id=A0096_gene_346, length=1653, gene_score=-2128.754106, rbs_score=0.033333, rbs_spacer=-1, stop_enforced=N, start_codon=0, logodd=75.841153
1097992_contig_5057	GeneMark.hmm	CDS	1698	2597	-1165.246815	+	0	gene_id=A0096_gene_347, length=900, gene_score=-1165.246815, rbs_score=0.485909, rbs_spacer=3, stop_enforced=N, start_codon=0, logodd=43.899351
1097992_contig_5057	GeneMark.hmm	CDS	2725	3447	-941.220999	+	0	gene_id=A0096_gene_348, length=723, gene_score=-941.220999, rbs_score=0.124133, rbs_spacer=34, stop_enforced=N, start_codon=0, logodd=21.865207
1097992_contig_5057	GeneMark.hmm	CDS	3499	5955	-3172.585061	+	0	gene_id=A0096_gene_349, length=2457, gene_score=-3172.585061, rbs_score=0.151442, rbs_spacer=16, stop_enforced=N, start_codon=1, logodd=116.053006
1097992_contig_5225	GeneMark.hmm	CDS	3	230	-292.740577	+	0	gene_id=A0096_gene_350, length=228, gene_score=-292.740577, rbs_score=0.033333, rbs_spacer=-1, stop_enforced=N, start_codon=0, logodd=12.182874
1097992_contig_5225	GeneMark.hmm	CDS	299	1726	-1829.571387	+	0	gene_id=A0096_gene_351, length=1428, gene_score=-1829.571387, rbs_score=0.901769, rbs_spacer=11, stop_enforced=N, start_codon=2, logodd=72.346579
1097992_contig_5225	GeneMark.hmm	CDS	1813	1935	-151.434586	+	0	gene_id=A0096_gene_352, length=123, gene_score=-151.434586, rbs_score=0.949514, rbs_spacer=4, stop_enforced=N, start_codon=1, logodd=4.810991
1097992_contig_5225	GeneMark.hmm	CDS	1928	2572	-834.539655	+	0	gene_id=A0096_gene_353, length=645, gene_score=-834.539655, rbs_score=-0.541203, rbs_spacer=18, stop_enforced=N, start_codon=0, logodd=23.465358
1097992_contig_5225	GeneMark.hmm	CDS	2562	2777	-281.056622	+	0	gene_id=A0096_gene_354, length=216, gene_score=-281.056622, rbs_score=0.938127, rbs_spacer=16, stop_enforced=N, start_codon=0, logodd=3.586648
1097992_contig_5225	GeneMark.hmm	CDS	2916	3611	-889.339280	+	0	gene_id=A0096_gene_355, length=696, gene_score=-889.339280, rbs_score=1.355524, rbs_spacer=12, stop_enforced=N, start_codon=2, logodd=32.567818
1097992_contig_5225	GeneMark.hmm	CDS	3755	3898	-179.018291	-	0	gene_id=A0096_gene_356, length=144, gene_score=-179.018291, rbs_score=-0.292289, rbs_spacer=20, stop_enforced=N, start_codon=0, logodd=9.275429
1097992_contig_5225	GeneMark.hmm	CDS	3893	4702	-1046.325944	+	0	gene_id=A0096_gene_357, length=810, gene_score=-1046.325944, rbs_score=0.905688, rbs_spacer=19, stop_enforced=N, start_codon=1, logodd=31.453816
1097992_contig_5225	GeneMark.hmm	CDS	4699	5262	-710.964931	+	0	gene_id=A0096_gene_358, length=564, gene_score=-710.964931, rbs_score=1.448857, rbs_spacer=19, stop_enforced=N, start_codon=0, logodd=29.867986
1097992_contig_5225	GeneMark.hmm	CDS	5310	5837	-670.651229	-	0	gene_id=A0096_gene_359, length=528, gene_score=-670.651229, rbs_score=0.033333, rbs_spacer=-1, stop_enforced=N, start_codon=0, logodd=23.360086
1097992_contig_5281	GeneMark.hmm	CDS	1	402	-516.930139	-	0	gene_id=A0096_gene_360, length=402, gene_score=-516.930139, rbs_score=-0.775062, rbs_spacer=5, stop_enforced=N, start_codon=0, logodd=18.148670
1097992_contig_5281	GeneMark.hmm	CDS	526	1881	-1735.298275	+	0	gene_id=A0096_gene_361, length=1356, gene_score=-1735.298275, rbs_score=0.955023, rbs_spacer=20, stop_enforced=N, start_codon=0, logodd=69.615599
1097992_contig_5281	GeneMark.hmm	CDS	1882	2310	-544.974966	-	0	gene_id=A0096_gene_362, length=429, gene_score=-544.974966, rbs_score=0.249885, rbs_spacer=0, stop_enforced=N, start_codon=0, logodd=28.944749
1097992_contig_5281	GeneMark.hmm	CDS	2694	2879	-232.996897	+	0	gene_id=A0096_gene_363, length=186, gene_score=-232.996897, rbs_score=-0.857311, rbs_spacer=5, stop_enforced=N, start_codon=2, logodd=9.228217
1097992_contig_5281	GeneMark.hmm	CDS	2984	3859	-1144.092622	+	0	gene_id=A0096_gene_364, length=876, gene_score=-1144.092622, rbs_score=0.678408, rbs_spacer=2, stop_enforced=N, start_codon=0, logodd=32.903757
1097992_contig_5281	GeneMark.hmm	CDS	3895	4086	-245.549556	-	0	gene_id=A0096_gene_365, length=192, gene_score=-245.549556, rbs_score=-0.647244, rbs_spacer=11, stop_enforced=N, start_codon=0, logodd=6.484867
1097992_contig_5281	GeneMark.hmm	CDS	4112	5035	-1204.638083	-	0	gene_id=A0096_gene_366, length=924, gene_score=-1204.638083, rbs_score=0.002235, rbs_spacer=12, stop_enforced=N, start_codon=0, logodd=32.434643
1097992_contig_5281	GeneMark.hmm	CDS	5129	5317	-232.075823	+	0	gene_id=A0096_gene_367, length=189, gene_score=-232.075823, rbs_score=-0.837402, rbs_spacer=7, stop_enforced=N, start_codon=0, logodd=9.086861
1097992_contig_5281	GeneMark.hmm	CDS	5440	5802	-471.321903	+	0	gene_id=A0096_gene_368, length=363, gene_score=-471.321903, rbs_score=-0.767371, rbs_spacer=20, stop_enforced=N, start_codon=2, logodd=15.069471
1097992_contig_5310	GeneMark.hmm	CDS	2	121	-147.635067	-	0	gene_id=A0096_gene_369, length=120, gene_score=-147.635067, rbs_score=0.070181, rbs_spacer=28, stop_enforced=N, start_codon=0, logodd=9.060645
1097992_contig_5310	GeneMark.hmm	CDS	118	723	-773.733241	-	0	gene_id=A0096_gene_370, length=606, gene_score=-773.733241, rbs_score=-0.751017, rbs_spacer=17, stop_enforced=N, start_codon=0, logodd=31.929035
1097992_contig_5310	GeneMark.hmm	CDS	723	1304	-731.930718	-	0	gene_id=A0096_gene_371, length=582, gene_score=-731.930718, rbs_score=1.129673, rbs_spacer=32, stop_enforced=N, start_codon=2, logodd=34.066176
1097992_contig_5310	GeneMark.hmm	CDS	1431	1781	-458.358946	+	0	gene_id=A0096_gene_372, length=351, gene_score=-458.358946, rbs_score=-0.526699, rbs_spacer=11, stop_enforced=N, start_codon=0, logodd=13.319717
1097992_contig_5310	GeneMark.hmm	CDS	1801	2823	-1316.629453	-	0	gene_id=A0096_gene_373, length=1023, gene_score=-1316.629453, rbs_score=1.061569, rbs_spacer=22, stop_enforced=N, start_codon=0, logodd=41.309583
1097992_contig_5310	GeneMark.hmm	CDS	2820	3884	-1366.888282	-	0	gene_id=A0096_gene_374, length=1065, gene_score=-1366.888282, rbs_score=-0.772362, rbs_spacer=34, stop_enforced=N, start_codon=0, logodd=32.126660
1097992_contig_5310	GeneMark.hmm	CDS	3881	5173	-1638.827266	-	0	gene_id=A0096_gene_375, length=1293, gene_score=-1638.827266, rbs_score=-1.359064, rbs_spacer=31, stop_enforced=N, start_codon=0, logodd=59.868586
1097992_contig_5310	GeneMark.hmm	CDS	5160	5783	-803.230426	-	0	gene_id=A0096_gene_376, length=624, gene_score=-803.230426, rbs_score=0.033333, rbs_spacer=-1, stop_enforced=N, start_codon=0, logodd=32.588829
1097992_contig_5393	GeneMark.hmm	CDS	2	487	-601.162630	+	0	gene_id=A0096_gene_377, length=486, gene_score=-601.162630, rbs_score=0.033333, rbs_spacer=-1, stop_enforced=N, start_codon=0, logodd=30.956042
1097992_contig_5393	GeneMark.hmm	CDS	519	1091	-724.201231	+	0	gene_id=A0096_gene_378, length=573, gene_score=-724.201231, rbs_score=-0.447528, rbs_spacer=12, stop_enforced=N, start_codon=0, logodd=29.627492
1097992_contig_5393	GeneMark.hmm	CDS	1092	1568	-597.824604	-	0	gene_id=A0096_gene_379, length=477, gene_score=-597.824604, rbs_score=0.163937, rbs_spacer=15, stop_enforced=N, start_codon=0, logodd=20.307156
1097992_contig_5393	GeneMark.hmm	CDS	1646	2428	-1007.122672	+	0	gene_id=A0096_gene_380, length=783, gene_score=-1007.122672, rbs_score=0.632315, rbs_spacer=16, stop_enforced=N, start_codon=0, logodd=32.248459
1097992_contig_5393	GeneMark.hmm	CDS	2782	3354	-733.528786	+	0	gene_id=A0096_gene_381, length=573, gene_score=-733.528786, rbs_score=1.120528, rbs_spacer=16, stop_enforced=N, start_codon=0, logodd=22.630848
1097992_contig_5393	GeneMark.hmm	CDS	3439	3993	-714.481484	-	0	gene_id=A0096_gene_382, length=555, gene_score=-714.481484, rbs_score=-0.442113, rbs_spacer=8, stop_enforced=N, start_codon=2, logodd=20.867318
1097992_contig_5393	GeneMark.hmm	CDS	4129	4269	-178.670724	+	0	gene_id=A0096_gene_383, length=141, gene_score=-178.670724, rbs_score=-0.108874, rbs_spacer=7, stop_enforced=N, start_codon=0, logodd=3.883277
1097992_contig_5393	GeneMark.hmm	CDS	4645	5250	-796.150986	-	0	gene_id=A0096_gene_384, length=606, gene_score=-796.150986, rbs_score=1.067109, rbs_spacer=14, stop_enforced=N, start_codon=2, logodd=29.250459
1097992_contig_5393	GeneMark.hmm	CDS	5397	5582	-234.217244	-	0	gene_id=A0096_gene_385, length=186, gene_score=-234.217244, rbs_score=-0.759488, rbs_spacer=10, stop_enforced=N, start_codon=0, logodd=5.631133
1097992_contig_5530	GeneMark.hmm	CDS	3	416	-540.212262	-	0	gene_id=A0096_gene_386, length=414, gene_score=-540.212262, rbs_score=-0.580797, rbs_spacer=11, stop_enforced=N, start_codon=0, logodd=21.110798
1097992_contig_5530	GeneMark.hmm	CDS	519	1124	-811.941190	+	0	gene_id=A0096_gene_387, length=606, gene_score=-811.941190, rbs_score=-1.968257, rbs_spacer=5, stop_enforced=N, start_codon=0, logodd=14.803159
1097992_contig_5530	GeneMark.hmm	CDS	1195	2550	-1738.230014	+	0	gene_id=A0096_gene_388, length=1356, gene_score=-1738.230014, rbs_score=-1.355122, rbs_spacer=10, stop_enforced=N, start_codon=0, logodd=53.780606
1097992_contig_5530	GeneMark.hmm	CDS	2634	3236	-800.006710	-	0	gene_id=A0096_gene_389, length=603, gene_score=-800.006710, rbs_score=-1.562260, rbs_spacer=34, stop_enforced=N, start_codon=0, logodd=27.473382
1097992_contig_5530	GeneMark.hmm	CDS	3608	3991	-486.066898	+	0	gene_id=A0096_gene_390, length=384, gene_score=-486.066898, rbs_score=-0.167522, rbs_spacer=0, stop_enforced=N, start_codon=0, logodd=18.710030
1097992_contig_5530	GeneMark.hmm	CDS	3998	4210	-256.896208	+	0	gene_id=A0096_gene_391, length=213, gene_score=-256.896208, rbs_score=-0.107503, rbs_spacer=18, stop_enforced=N, start_codon=0, logodd=15.070083
1097992_contig_5530	GeneMark.hmm	CDS	4280	4420	-169.240508	+	0	gene_id=A0096_gene_392, length=141, gene_score=-169.240508, rbs_score=-0.852740, rbs_spacer=10, stop_enforced=N, start_codon=0, logodd=5.383254
1097992_contig_5530	GeneMark.hmm	CDS	4422	4823	-505.119264	+	0	gene_id=A0096_gene_393, length=402, gene_score=-505.119264, rbs_score=-0.612760, rbs_spacer=12, stop_enforced=N, start_codon=0, logodd=20.872315
1097992_contig_5530	GeneMark.hmm	CDS	4836	5654	-1044.898566	+	0	gene_id=A0096_gene_394, length=819, gene_score=-1044.898566, rbs_score=-0.349941, rbs_spacer=1, stop_enforced=N, start_codon=2, logodd=42.999750
1097992_contig_5663	GeneMark.hmm	CDS	69	470	-510.746539	-	0	gene_id=A0096_gene_395, length=402, gene_score=-510.746539, rbs_score=-0.775960, rbs_spacer=3, stop_enforced=N, start_codon=0, logodd=15.659604
1097992_contig_5663	GeneMark.hmm	CDS	541	1014	-591.395111	-	0	gene_id=A0096_gene_396, length=474, gene_score=-591.395111, rbs_score=-0.859184, rbs_spacer=13, stop_enforced=N, start_codon=0, logodd=27.207831
1097992_contig_5663	GeneMark.hmm	CDS	1189	1344	-189.548682	-	0	gene_id=A0096_gene_397, length=156, gene_score=-189.548682, rbs_score=0.264596, rbs_spacer=32, stop_enforced=N, start_codon=0, logodd=9.036028
1097992_contig_5663	GeneMark.hmm	CDS	1401	1553	-187.839089	-	0	gene_id=A0096_gene_398, length=153, gene_score=-187.839089, rbs_score=-0.687841, rbs_spacer=30, stop_enforced=N, start_codon=0, logodd=7.422955
1097992_contig_5663	GeneMark.hmm	CDS	1556	1729	-216.774896	-	0	gene_id=A0096_gene_399, length=174, gene_score=-216.774896, rbs_score=0.544812, rbs_spacer=22, stop_enforced=N, start_codon=0, logodd=6.777905
1097992_contig_5663	GeneMark.hmm	CDS	1961	2197	-311.658983	+	0	gene_id=A0096_gene_400, length=237, gene_score=-311.658983, rbs_score=0.331681, rbs_spacer=19, stop_enforced=N, start_codon=0, logodd=3.757403
1097992_contig_5663	GeneMark.hmm	CDS	2199	3437	-1570.510752	+	0	gene_id=A0096_gene_401, length=1239, gene_score=-1570.510752, rbs_score=-0.965102, rbs_spacer=9, stop_enforced=N, start_codon=0, logodd=63.358191
1097992_contig_5663	GeneMark.hmm	CDS	3659	4708	-1382.853080	+	0	gene_id=A0096_gene_402, length=1050, gene_score=-1382.853080, rbs_score=-0.103577, rbs_spacer=13, stop_enforced=N, start_codon=0, logodd=31.990369
1097992_contig_5663	GeneMark.hmm	CDS	5264	5497	-284.644260	-	0	gene_id=A0096_gene_403, length=234, gene_score=-284.644260, rbs_score=-1.167840, rbs_spacer=4, stop_enforced=N, start_codon=0, logodd=21.318983
1097992_contig_5954	GeneMark.hmm	CDS	1	375	-480.518544	+	0	gene_id=A0096_gene_404, length=375, gene_score=-480.518544, rbs_score=0.033333, rbs_spacer=-1, stop_enforced=N, start_codon=0, logodd=24.355247
1097992_contig_5954	GeneMark.hmm	CDS	401	610	-272.495884	-	0	gene_id=A0096_gene_405, length=210, gene_score=-272.495884, rbs_score=0.541921, rbs_spacer=10, stop_enforced=N, start_codon=0, logodd=-2.327382
1097992_contig_5954	GeneMark.hmm	CDS	1061	2437	-1771.233339	-	0	gene_id=A0096_gene_406, length=1377, gene_score=-1771.233339, rbs_score=-1.096128, rbs_spacer=31, stop_enforced=N, start_codon=0, logodd=50.910283
1097992_contig_5954	GeneMark.hmm	CDS	2434	3447	-1292.720962	-	0	gene_id=A0096_gene_407, length=1014, gene_score=-1292.720962, rbs_score=0.579861, rbs_spacer=11, stop_enforced=N, start_codon=0, logodd=33.686996
1097992_contig_5954	GeneMark.hmm	CDS	3586	4260	-858.358357	-	0	gene_id=A0096_gene_408, length=675, gene_score=-858.358357, rbs_score=-0.871696, rbs_spacer=10, stop_enforced=N, start_codon=0, logodd=38.183597
1097992_contig_5954	GeneMark.hmm	CDS	4265	5410	-1469.155731	-	0	gene_id=A0096_gene_409, length=1146, gene_score=-1469.155731, rbs_score=0.033333, rbs_spacer=-1, stop_enforced=N, start_codon=0, logodd=47.677833
1097992_contig_5960	GeneMark.hmm	CDS	2	115	-144.870116	+	0	gene_id=A0096_gene_410, length=114, gene_score=-144.870116, rbs_score=0.033333, rbs_spacer=-1, stop_enforced=N, start_codon=0, logodd=5.528098
1097992_contig_5960	GeneMark.hmm	CDS	327	1478	-1479.859131	+	0	gene_id=A0096_gene_411, length=1152, gene_score=-1479.859131, rbs_score=0.252819, rbs_spacer=16, stop_enforced=N, start_codon=0, logodd=46.434783
1097992_contig_5960	GeneMark.hmm	CDS	1523	2221	-878.647338	+	0	gene_id=A0096_gene_412, length=699, gene_score=-878.647338, rbs_score=0.970254, rbs_spacer=34, stop_enforced=N, start_codon=0, logodd=41.416954
1097992_contig_5960	GeneMark.hmm	CDS	2218	2850	-803.099761	-	0	gene_id=A0096_gene_413, length=633, gene_score=-803.099761, rbs_score=1.245316, rbs_spacer=29, stop_enforced=N, start_codon=0, logodd=31.920242
1097992_contig_5960	GeneMark.hmm	CDS	2858	3892	-1336.555475	-	0	gene_id=A0096_gene_414, length=1035, gene_score=-1336.555475, rbs_score=0.667302, rbs_spacer=34, stop_enforced=N, start_codon=0, logodd=48.028111
1097992_contig_5960	GeneMark.hmm	CDS	4007	4648	-818.911736	+	0	gene_id=A0096_gene_415, length=642, gene_score=-818.911736, rbs_score=1.173776, rbs_spacer=22, stop_enforced=N, start_codon=2, logodd=33.524643
1097992_contig_5960	GeneMark.hmm	CDS	4651	5406	-987.714983	+	0	gene_id=A0096_gene_416, length=756, gene_score=-987.714983, rbs_score=-1.124389, rbs_spacer=18, stop_enforced=N, start_codon=0, logodd=34.809075
1097992_contig_5997	GeneMark.hmm	CDS	3	188	-238.217178	-	0	gene_id=A0096_gene_417, length=186, gene_score=-238.217178, rbs_score=-0.464968, rbs_spacer=1, stop_enforced=N, start_codon=1, logodd=10.299725
1097992_contig_5997	GeneMark.hmm	CDS	261	1694	-1846.980954	-	0	gene_id=A0096_gene_418, length=1434, gene_score=-1846.980954, rbs_score=-0.288462, rbs_spacer=6, stop_enforced=N, start_codon=0, logodd=62.196337
1097992_contig_5997	GeneMark.hmm	CDS	1687	3855	-2798.847370	-	0	gene_id=A0096_gene_419, length=2169, gene_score=-2798.847370, rbs_score=-0.728315, rbs_spacer=4, stop_enforced=N, start_codon=0, logodd=94.180368
1097992_contig_5997	GeneMark.hmm	CDS	3852	4535	-879.982235	-	0	gene_id=A0096_gene_420, length=684, gene_score=-879.982235, rbs_score=0.348527, rbs_spacer=12, stop_enforced=N, start_codon=0, logodd=25.793002
1097992_contig_5997	GeneMark.hmm	CDS	4868	5143	-347.345185	-	0	gene_id=A0096_gene_421, length=276, gene_score=-347.345185, rbs_score=1.120528, rbs_spacer=16, stop_enforced=N, start_codon=0, logodd=12.884171
1097992_contig_6023	GeneMark.hmm	CDS	2	1024	-1314.835471	-	0	gene_id=A0096_gene_422, length=1023, gene_score=-1314.835471, rbs_score=0.525763, rbs_spacer=11, stop_enforced=N, start_codon=0, logodd=55.952389
1097992_contig_6023	GeneMark.hmm	CDS	1119	1778	-858.707947	+	0	gene_id=A0096_gene_423, length=660, gene_score=-858.707947, rbs_score=-1.656174, rbs_spacer=13, stop_enforced=N, start_codon=2, logodd=24.703368
1097992_contig_6023	GeneMark.hmm	CDS	2082	2648	-728.826240	-	0	gene_id=A0096_gene_424, length=567, gene_score=-728.826240, rbs_score=-0.134736, rbs_spacer=14, stop_enforced=N, start_codon=0, logodd=17.661786
1097992_contig_6023	GeneMark.hmm	CDS	2685	4184	-1948.760697	-	0	gene_id=A0096_gene_425, length=1500, gene_score=-1948.760697, rbs_score=0.287902, rbs_spacer=24, stop_enforced=N, start_codon=2, logodd=62.374961
1097992_contig_6023	GeneMark.hmm	CDS	4304	5368	-1368.052791	+	0	gene_id=A0096_gene_426, length=1065, gene_score=-1368.052791, rbs_score=0.952817, rbs_spacer=2, stop_enforced=N, start_codon=0, logodd=50.238125
1097992_contig_6039	GeneMark.hmm	CDS	1	906	-1199.266862	-	0	gene_id=A0096_gene_427, length=906, gene_score=-1199.266862, rbs_score=-1.955882, rbs_spacer=9, stop_enforced=N, start_codon=0, logodd=34.711140
1097992_contig_6039	GeneMark.hmm	CDS	908	1420	-673.828770	-	0	gene_id=A0096_gene_428, length=513, gene_score=-673.828770, rbs_score=-0.086169, rbs_spacer=30, stop_enforced=N, start_codon=0, logodd=19.597129
1097992_contig_6039	GeneMark.hmm	CDS	1519	2460	-1227.422979	+	0	gene_id=A0096_gene_429, length=942, gene_score=-1227.422979, rbs_score=-2.041307, rbs_spacer=18, stop_enforced=N, start_codon=0, logodd=41.720318
1097992_contig_6039	GeneMark.hmm	CDS	2475	2717	-302.674678	-	0	gene_id=A0096_gene_430, length=243, gene_score=-302.674678, rbs_score=-0.528317, rbs_spacer=21, stop_enforced=N, start_codon=0, logodd=15.544885
1097992_contig_6039	GeneMark.hmm	CDS	2819	4072	-1639.237457	+	0	gene_id=A0096_gene_431, length=1254, gene_score=-1639.237457, rbs_score=1.060364, rbs_spacer=21, stop_enforced=N, start_codon=0, logodd=47.457618
1097992_contig_6039	GeneMark.hmm	CDS	4072	4404	-416.385388	+	0	gene_id=A0096_gene_432, length=333, gene_score=-416.385388, rbs_score=-1.701598, rbs_spacer=1, stop_enforced=N, start_codon=0, logodd=19.775345
1097992_contig_6039	GeneMark.hmm	CDS	4411	5166	-974.313271	+	0	gene_id=A0096_gene_433, length=756, gene_score=-974.313271, rbs_score=-1.365893, rbs_spacer=2, stop_enforced=N, start_codon=2, logodd=27.622137
1097992_contig_6039	GeneMark.hmm	CDS	5195	5359	-199.621612	+	0	gene_id=A0096_gene_434, length=165, gene_score=-199.621612, rbs_score=-0.761830, rbs_spacer=12, stop_enforced=N, start_codon=0, logodd=11.628623
1097992_contig_6084	GeneMark.hmm	CDS	3	728	-963.371263	-	0	gene_id=A0096_gene_435, length=726, gene_score=-963.371263, rbs_score=0.078598, rbs_spacer=30, stop_enforced=N, start_codon=0, logodd=21.702513
1097992_contig_6084	GeneMark.hmm	CDS	733	1137	-511.475622	-	0	gene_id=A0096_gene_436, length=405, gene_score=-511.475622, rbs_score=-1.294429, rbs_spacer=11, stop_enforced=N, start_codon=0, logodd=24.754497
1097992_contig_6084	GeneMark.hmm	CDS	1153	1461	-397.449042	-	0	gene_id=A0096_gene_437, length=309, gene_score=-397.449042, rbs_score=-0.050067, rbs_spacer=14, stop_enforced=N, start_codon=0, logodd=14.908923
1097992_contig_6084	GeneMark.hmm	CDS	1458	2063	-768.104679	-	0	gene_id=A0096_gene_438, length=606, gene_score=-768.104679, rbs_score=0.584559, rbs_spacer=7, stop_enforced=N, start_codon=0, logodd=29.216702
1097992_contig_6084	GeneMark.hmm	CDS	2137	2811	-860.213924	+	0	gene_id=A0096_gene_439, length=675, gene_score=-860.213924, rbs_score=0.693386, rbs_spacer=9, stop_enforced=N, start_codon=0, logodd=30.823510
1097992_contig_6084	GeneMark.hmm	CDS	2837	3070	-297.947766	+	0	gene_id=A0096_gene_440, length=234, gene_score=-297.947766, rbs_score=0.203590, rbs_spacer=12, stop_enforced=N, start_codon=0, logodd=15.916574
1097992_contig_6084	GeneMark.hmm	CDS	3067	3936	-1129.307812	-	0	gene_id=A0096_gene_441, length=870, gene_score=-1129.307812, rbs_score=0.617597, rbs_spacer=29, stop_enforced=N, start_codon=2, logodd=31.850786
1097992_contig_6084	GeneMark.hmm	CDS	4011	5141	-1449.892622	-	0	gene_id=A0096_gene_442, length=1131, gene_score=-1449.892622, rbs_score=0.651271, rbs_spacer=16, stop_enforced=N, start_codon=1, logodd=54.644680
1097992_contig_6184	GeneMark.hmm	CDS	3	107	-135.772884	-	0	gene_id=A0096_gene_443, length=105, gene_score=-135.772884, rbs_score=-0.355047, rbs_spacer=14, stop_enforced=N, start_codon=0, logodd=4.091055
1097992_contig_6184	GeneMark.hmm	CDS	181	1257	-1394.298143	-	0	gene_id=A0096_gene_444, length=1077, gene_score=-1394.298143, rbs_score=0.179975, rbs_spacer=30, stop_enforced=N, start_codon=0, logodd=54.401478
1097992_contig_6184	GeneMark.hmm	CDS	1656	2606	-1233.681667	+	0	gene_id=A0096_gene_445, length=951, gene_score=-1233.681667, rbs_score=0.487153, rbs_spacer=3, stop_enforced=N, start_codon=0, logodd=41.982805
1097992_contig_6184	GeneMark.hmm	CDS	2799	3020	-269.094727	+	0	gene_id=A0096_gene_446, length=222, gene_score=-269.094727, rbs_score=-0.055748, rbs_spacer=1, stop_enforced=N, start_codon=0, logodd=18.459040
1097992_contig_6184	GeneMark.hmm	CDS	3014	4186	-1505.989205	-	0	gene_id=A0096_gene_447, length=1173, gene_score=-1505.989205, rbs_score=0.975366, rbs_spacer=3, stop_enforced=N, start_codon=2, logodd=55.227653
1097992_contig_6184	GeneMark.hmm	CDS	4297	4833	-700.193213	+	0	gene_id=A0096_gene_448, length=537, gene_score=-700.193213, rbs_score=-0.344999, rbs_spacer=3, stop_enforced=N, start_codon=0, logodd=20.858184
1097992_contig_6184	GeneMark.hmm	CDS	4852	5178	-413.778830	+	0	gene_id=A0096_gene_449, length=327, gene_score=-413.778830, rbs_score=0.941017, rbs_spacer=22, stop_enforced=N, start_codon=0, logodd=20.240791
1097992_contig_6446	GeneMark.hmm	CDS	3	764	-991.501856	+	0	gene_id=A0096_gene_450, length=762, gene_score=-991.501856, rbs_score=0.033333, rbs_spacer=-1, stop_enforced=N, start_codon=0, logodd=36.791984
1097992_contig_6446	GeneMark.hmm	CDS	777	1415	-834.070102	+	0	gene_id=A0096_gene_451, length=639, gene_score=-834.070102, rbs_score=-0.991820, rbs_spacer=23, stop_enforced=N, start_codon=2, logodd=33.572907
1097992_contig_6446	GeneMark.hmm	CDS	1471	1986	-649.368512	+	0	gene_id=A0096_gene_452, length=516, gene_score=-649.368512, rbs_score=-2.385432, rbs_spacer=2, stop_enforced=N, start_codon=0, logodd=24.464240
1097992_contig_6446	GeneMark.hmm	CDS	2057	2683	-801.652759	+	0	gene_id=A0096_gene_453, length=627, gene_score=-801.652759, rbs_score=1.105809, rbs_spacer=29, stop_enforced=N, start_codon=0, logodd=26.204626
1097992_contig_6446	GeneMark.hmm	CDS	2692	3363	-849.270380	+	0	gene_id=A0096_gene_454, length=672, gene_score=-849.270380, rbs_score=-1.561727, rbs_spacer=7, stop_enforced=N, start_codon=0, logodd=34.993509
1097992_contig_6446	GeneMark.hmm	CDS	3332	4282	-1220.163585	+	0	gene_id=A0096_gene_455, length=951, gene_score=-1220.163585, rbs_score=1.000443, rbs_spacer=9, stop_enforced=N, start_codon=0, logodd=38.804448
1097992_contig_6446	GeneMark.hmm	CDS	4708	5055	-458.970264	+	0	gene_id=A0096_gene_456, length=348, gene_score=-458.970264, rbs_score=-0.595628, rbs_spacer=27, stop_enforced=N, start_codon=2, logodd=3.040111
1097992_contig_6454	GeneMark.hmm	CDS	2	91	-112.793130	+	0	gene_id=A0096_gene_457, length=90, gene_score=-112.793130, rbs_score=0.033333, rbs_spacer=-1, stop_enforced=N, start_codon=0, logodd=0.787313
1097992_contig_6454	GeneMark.hmm	CDS	165	536	-471.926859	-	0	gene_id=A0096_gene_458, length=372, gene_score=-471.926859, rbs_score=-1.794416, rbs_spacer=0, stop_enforced=N, start_codon=0, logodd=20.263113
1097992_contig_6454	GeneMark.hmm	CDS	594	1523	-1185.006951	-	0	gene_id=A0096_gene_459, length=930, gene_score=-1185.006951, rbs_score=1.154821, rbs_spacer=22, stop_enforced=N, start_codon=0, logodd=38.863763
1097992_contig_6454	GeneMark.hmm	CDS	1569	2006	-557.023668	-	0	gene_id=A0096_gene_460, length=438, gene_score=-557.023668, rbs_score=0.741219, rbs_spacer=20, stop_enforced=N, start_codon=0, logodd=19.070627
1097992_contig_6454	GeneMark.hmm	CDS	2045	3070	-1351.242870	-	0	gene_id=A0096_gene_461, length=1026, gene_score=-1351.242870, rbs_score=0.276643, rbs_spacer=12, stop_enforced=N, start_codon=1, logodd=27.378813
1097992_contig_6454	GeneMark.hmm	CDS	3278	4537	-1603.167375	+	0	gene_id=A0096_gene_462, length=1260, gene_score=-1603.167375, rbs_score=0.760206, rbs_spacer=18, stop_enforced=N, start_codon=0, logodd=58.357230
1097992_contig_6454	GeneMark.hmm	CDS	4527	5081	-709.782291	-	0	gene_id=A0096_gene_463, length=555, gene_score=-709.782291, rbs_score=1.018674, rbs_spacer=7, stop_enforced=N, start_codon=0, logodd=26.268607
1097992_contig_6498	GeneMark.hmm	CDS	1	882	-1144.429319	-	0	gene_id=A0096_gene_464, length=882, gene_score=-1144.429319, rbs_score=-0.736306, rbs_spacer=8, stop_enforced=N, start_codon=0, logodd=42.301849
1097992_contig_6498	GeneMark.hmm	CDS	824	2707	-2419.188339	-	0	gene_id=A0096_gene_465, length=1884, gene_score=-2419.188339, rbs_score=0.760206, rbs_spacer=18, stop_enforced=N, start_codon=0, logodd=86.492542
1097992_contig_6498	GeneMark.hmm	CDS	2700	3269	-722.924159	-	0	gene_id=A0096_gene_466, length=570, gene_score=-722.924159, rbs_score=-0.966451, rbs_spacer=19, stop_enforced=N, start_codon=0, logodd=32.857653
1097992_contig_6498	GeneMark.hmm	CDS	3266	4051	-1006.944843	-	0	gene_id=A0096_gene_467, length=786, gene_score=-1006.944843, rbs_score=-1.429238, rbs_spacer=7, stop_enforced=N, start_codon=0, logodd=38.188075
1097992_contig_6498	GeneMark.hmm	CDS	4147	4458	-400.351998	-	0	gene_id=A0096_gene_468, length=312, gene_score=-400.351998, rbs_score=-1.156710, rbs_spacer=19, stop_enforced=N, start_codon=0, logodd=15.671567
1097992_contig_6498	GeneMark.hmm	CDS	4524	4832	-389.575535	-	0	gene_id=A0096_gene_469, length=309, gene_score=-389.575535, rbs_score=0.463689, rbs_spacer=0, stop_enforced=N, start_codon=2, logodd=14.241752
1097992_contig_6498	GeneMark.hmm	CDS	4829	5146	-408.913914	-	0	gene_id=A0096_gene_470, length=318, gene_score=-408.913914, rbs_score=0.033333, rbs_spacer=-1, stop_enforced=N, start_codon=0, logodd=12.330390
1097992_contig_6635	GeneMark.hmm	CDS	1	654	-824.303003	-	0	gene_id=A0096_gene_471, length=654, gene_score=-824.303003, rbs_score=-0.141141, rbs_spacer=10, stop_enforced=N, start_codon=0, logodd=30.724945
1097992_contig_6635	GeneMark.hmm	CDS	720	1616	-1146.095172	+	0	gene_id=A0096_gene_472, length=897, gene_score=-1146.095172, rbs_score=-0.359720, rbs_spacer=19, stop_enforced=N, start_codon=0, logodd=36.280536
1097992_contig_6635	GeneMark.hmm	CDS	1610	2368	-964.345245	+	0	gene_id=A0096_gene_473, length=759, gene_score=-964.345245, rbs_score=-0.997580, rbs_spacer=15, stop_enforced=N, start_codon=0, logodd=41.112193
1097992_contig_6635	GeneMark.hmm	CDS	2370	3227	-1088.689832	+	0	gene_id=A0096_gene_474, length=858, gene_score=-1088.689832, rbs_score=0.230651, rbs_spacer=24, stop_enforced=N, start_codon=0, logodd=59.394115
1097992_contig_6635	GeneMark.hmm	CDS	3224	4459	-1573.481949	+	0	gene_id=A0096_gene_475, length=1236, gene_score=-1573.481949, rbs_score=-0.482981, rbs_spacer=24, stop_enforced=N, start_codon=0, logodd=71.737502
1097992_contig_6635	GeneMark.hmm	CDS	4456	4839	-491.743913	+	0	gene_id=A0096_gene_476, length=384, gene_score=-491.743913, rbs_score=-0.344328, rbs_spacer=10, stop_enforced=N, start_codon=0, logodd=19.162868
1097992_contig_6635	GeneMark.hmm	CDS	4889	5098	-269.589930	-	0	gene_id=A0096_gene_477, length=210, gene_score=-269.589930, rbs_score=0.033333, rbs_spacer=-1, stop_enforced=N, start_codon=0, logodd=8.237195
1097992_contig_6646	GeneMark.hmm	CDS	2	934	-1186.280142	-	0	gene_id=A0096_gene_478, length=933, gene_score=-1186.280142, rbs_score=-0.268608, rbs_spacer=16, stop_enforced=N, start_codon=0, logodd=51.049457
1097992_contig_6646	GeneMark.hmm	CDS	1376	2950	-2000.629514	-	0	gene_id=A0096_gene_479, length=1575, gene_score=-2000.629514, rbs_score=0.919912, rbs_spacer=18, stop_enforced=N, start_codon=0, logodd=96.223378
1097992_contig_6646	GeneMark.hmm	CDS	3291	4451	-1491.159598	+	0	gene_id=A0096_gene_480, length=1161, gene_score=-1491.159598, rbs_score=-0.329686, rbs_spacer=8, stop_enforced=N, start_codon=0, logodd=42.124820
1097992_contig_6646	GeneMark.hmm	CDS	4515	5093	-747.886297	+	0	gene_id=A0096_gene_481, length=579, gene_score=-747.886297, rbs_score=-0.674119, rbs_spacer=20, stop_enforced=N, start_codon=1, logodd=25.318182
1097992_contig_6768	GeneMark.hmm	CDS	3	1001	-1280.996107	-	0	gene_id=A0096_gene_482, length=999, gene_score=-1280.996107, rbs_score=-0.306388, rbs_spacer=11, stop_enforced=N, start_codon=2, logodd=52.080502
1097992_contig_6768	GeneMark.hmm	CDS	1044	1625	-739.953550	-	0	gene_id=A0096_gene_483, length=582, gene_score=-739.953550, rbs_score=0.361490, rbs_spacer=34, stop_enforced=N, start_codon=0, logodd=25.704558
1097992_contig_6768	GeneMark.hmm	CDS	1704	2345	-825.395795	-	0	gene_id=A0096_gene_484, length=642, gene_score=-825.395795, rbs_score=0.219145, rbs_spacer=29, stop_enforced=N, start_codon=0, logodd=35.749618
1097992_contig_6768	GeneMark.hmm	CDS	2506	3282	-1008.268552	+	0	gene_id=A0096_gene_485, length=777, gene_score=-1008.268552, rbs_score=0.919021, rbs_spacer=20, stop_enforced=N, start_codon=0, logodd=27.147171
1097992_contig_6768	GeneMark.hmm	CDS	3782	3889	-129.471243	-	0	gene_id=A0096_gene_486, length=108, gene_score=-129.471243, rbs_score=-1.488512, rbs_spacer=19, stop_enforced=N, start_codon=0, logodd=5.591941
1097992_contig_6768	GeneMark.hmm	CDS	4115	5047	-1198.148224	+	0	gene_id=A0096_gene_487, length=933, gene_score=-1198.148224, rbs_score=0.428749, rbs_spacer=8, stop_enforced=N, start_codon=0, logodd=51.197597
1097992_contig_6871	GeneMark.hmm	CDS	2	922	-1184.713837	+	0	gene_id=A0096_gene_488, length=921, gene_score=-1184.713837, rbs_score=0.033333, rbs_spacer=-1, stop_enforced=N, start_codon=0, logodd=41.917279
1097992_contig_6871	GeneMark.hmm	CDS	884	1753	-1101.922522	-	0	gene_id=A0096_gene_489, length=870, gene_score=-1101.922522, rbs_score=0.303391, rbs_spacer=21, stop_enforced=N, start_codon=2, logodd=43.232847
1097992_contig_6871	GeneMark.hmm	CDS	1970	2476	-648.793056	+	0	gene_id=A0096_gene_490, length=507, gene_score=-648.793056, rbs_score=-0.039314, rbs_spacer=4, stop_enforced=N, start_codon=0, logodd=21.012153
1097992_contig_6871	GeneMark.hmm	CDS	2557	3897	-1741.620293	+	0	gene_id=A0096_gene_491, length=1341, gene_score=-1741.620293, rbs_score=0.329885, rbs_spacer=6, stop_enforced=N, start_codon=1, logodd=53.572189
1097992_contig_6871	GeneMark.hmm	CDS	3962	4999	-1350.421021	+	0	gene_id=A0096_gene_492, length=1038, gene_score=-1350.421021, rbs_score=-0.610021, rbs_spacer=12, stop_enforced=N, start_codon=0, logodd=51.254177
1097992_contig_7091	GeneMark.hmm	CDS	2	472	-605.585985	+	0	gene_id=A0096_gene_493, length=471, gene_score=-605.585985, rbs_score=0.033333, rbs_spacer=-1, stop_enforced=N, start_codon=0, logodd=15.428468
1097992_contig_7091	GeneMark.hmm	CDS	448	954	-651.483337	+	0	gene_id=A0096_gene_494, length=507, gene_score=-651.483337, rbs_score=0.700957, rbs_spacer=3, stop_enforced=N, start_codon=0, logodd=21.729711
1097992_contig_7091	GeneMark.hmm	CDS	956	2563	-2059.712153	+	0	gene_id=A0096_gene_495, length=1608, gene_score=-2059.712153, rbs_score=-0.424627, rbs_spacer=33, stop_enforced=N, start_codon=0, logodd=62.396603
1097992_contig_7091	GeneMark.hmm	CDS	2576	3838	-1606.383381	+	0	gene_id=A0096_gene_496, length=1263, gene_score=-1606.383381, rbs_score=-1.016973, rbs_spacer=21, stop_enforced=N, start_codon=0, logodd=55.161991
1097992_contig_7091	GeneMark.hmm	CDS	3835	4722	-1150.881054	-	0	gene_id=A0096_gene_497, length=888, gene_score=-1150.881054, rbs_score=-1.713494, rbs_spacer=33, stop_enforced=N, start_codon=2, logodd=37.092923
1097992_contig_7091	GeneMark.hmm	CDS	4760	4912	-191.646032	-	0	gene_id=A0096_gene_498, length=153, gene_score=-191.646032, rbs_score=0.033333, rbs_spacer=-1, stop_enforced=N, start_codon=0, logodd=5.305767
1097992_contig_7226	GeneMark.hmm	CDS	90	509	-542.713168	-	0	gene_id=A0096_gene_499, length=420, gene_score=-542.713168, rbs_score=-0.977871, rbs_spacer=16, stop_enforced=N, start_codon=2, logodd=16.067086
1097992_contig_7226	GeneMark.hmm	CDS	506	766	-324.586227	-	0	gene_id=A0096_gene_500, length=261, gene_score=-324.586227, rbs_score=-0.359515, rbs_spacer=27, stop_enforced=N, start_codon=0, logodd=18.728985
1097992_contig_7226	GeneMark.hmm	CDS	1254	1349	-114.060961	+	0	gene_id=A0096_gene_501, length=96, gene_score=-114.060961, rbs_score=-1.274708, rbs_spacer=19, stop_enforced=N, start_codon=2, logodd=9.065973
1097992_contig_7226	GeneMark.hmm	CDS	1677	2447	-1017.429083	+	0	gene_id=A0096_gene_502, length=771, gene_score=-1017.429083, rbs_score=0.653507, rbs_spacer=12, stop_enforced=N, start_codon=0, logodd=28.653567
1097992_contig_7226	GeneMark.hmm	CDS	2474	2770	-380.797347	+	0	gene_id=A0096_gene_503, length=297, gene_score=-380.797347, rbs_score=-1.295074, rbs_spacer=33, stop_enforced=N, start_codon=0, logodd=16.244330
1097992_contig_7226	GeneMark.hmm	CDS	2979	3428	-575.901685	+	0	gene_id=A0096_gene_504, length=450, gene_score=-575.901685, rbs_score=1.334332, rbs_spacer=16, stop_enforced=N, start_codon=0, logodd=21.097027
1097992_contig_7226	GeneMark.hmm	CDS	3500	4297	-1050.459277	-	0	gene_id=A0096_gene_505, length=798, gene_score=-1050.459277, rbs_score=0.841410, rbs_spacer=4, stop_enforced=N, start_codon=2, logodd=31.137921
1097992_contig_7226	GeneMark.hmm	CDS	4527	4829	-378.818252	-	0	gene_id=A0096_gene_506, length=303, gene_score=-378.818252, rbs_score=0.033333, rbs_spacer=-1, stop_enforced=N, start_codon=0, logodd=14.564840
1097992_contig_7309	GeneMark.hmm	CDS	440	628	-243.882993	+	0	gene_id=A0096_gene_507, length=189, gene_score=-243.882993, rbs_score=0.855265, rbs_spacer=32, stop_enforced=N, start_codon=0, logodd=7.391584
1097992_contig_7309	GeneMark.hmm	CDS	625	843	-279.702747	+	0	gene_id=A0096_gene_508, length=219, gene_score=-279.702747, rbs_score=-2.115412, rbs_spacer=4, stop_enforced=N, start_codon=0, logodd=9.809133
1097992_contig_7309	GeneMark.hmm	CDS	852	986	-167.379585	+	0	gene_id=A0096_gene_509, length=135, gene_score=-167.379585, rbs_score=-1.173127, rbs_spacer=27, stop_enforced=N, start_codon=2, logodd=5.412254
1097992_contig_7309	GeneMark.hmm	CDS	1136	1309	-224.571068	-	0	gene_id=A0096_gene_510, length=174, gene_score=-224.571068, rbs_score=0.720612, rbs_spacer=11, stop_enforced=N, start_codon=0, logodd=0.696984
1097992_contig_7309	GeneMark.hmm	CDS	1430	2464	-1348.764418	+	0	gene_id=A0096_gene_511, length=1035, gene_score=-1348.764418, rbs_score=-0.033726, rbs_spacer=15, stop_enforced=N, start_codon=1, logodd=33.793080
1097992_contig_7309	GeneMark.hmm	CDS	2819	3856	-1313.651571	+	0	gene_id=A0096_gene_512, length=1038, gene_score=-1313.651571, rbs_score=0.999218, rbs_spacer=8, stop_enforced=N, start_codon=0, logodd=57.785506
1097992_contig_7309	GeneMark.hmm	CDS	3927	4085	-201.887898	+	0	gene_id=A0096_gene_513, length=159, gene_score=-201.887898, rbs_score=1.214528, rbs_spacer=17, stop_enforced=N, start_codon=0, logodd=5.948738
1097992_contig_7309	GeneMark.hmm	CDS	4278	4829	-710.235179	+	0	gene_id=A0096_gene_514, length=552, gene_score=-710.235179, rbs_score=0.279471, rbs_spacer=9, stop_enforced=N, start_codon=0, logodd=32.437155
1097992_contig_7415	GeneMark.hmm	CDS	82	546	-578.483839	+	0	gene_id=A0096_gene_515, length=465, gene_score=-578.483839, rbs_score=1.173776, rbs_spacer=22, stop_enforced=N, start_codon=1, logodd=23.199291
1097992_contig_7415	GeneMark.hmm	CDS	543	1664	-1457.055065	-	0	gene_id=A0096_gene_516, length=1122, gene_score=-1457.055065, rbs_score=-0.582266, rbs_spacer=0, stop_enforced=N, start_codon=0, logodd=45.943783
1097992_contig_7415	GeneMark.hmm	CDS	1707	3158	-1867.821656	+	0	gene_id=A0096_gene_517, length=1452, gene_score=-1867.821656, rbs_score=-1.745875, rbs_spacer=9, stop_enforced=N, start_codon=0, logodd=72.717613
1097992_contig_7415	GeneMark.hmm	CDS	3125	4792	-2134.036355	+	0	gene_id=A0096_gene_518, length=1668, gene_score=-2134.036355, rbs_score=-0.572947, rbs_spacer=11, stop_enforced=N, start_codon=0, logodd=73.314684
1097992_contig_7435	GeneMark.hmm	CDS	3	302	-374.467793	-	0	gene_id=A0096_gene_519, length=300, gene_score=-374.467793, rbs_score=0.274929, rbs_spacer=6, stop_enforced=N, start_codon=2, logodd=12.767049
1097992_contig_7435	GeneMark.hmm	CDS	289	1077	-995.669243	-	0	gene_id=A0096_gene_520, length=789, gene_score=-995.669243, rbs_score=0.014687, rbs_spacer=2, stop_enforced=N, start_codon=0, logodd=45.874053
1097992_contig_7435	GeneMark.hmm	CDS	1173	1325	-189.810261	-	0	gene_id=A0096_gene_521, length=153, gene_score=-189.810261, rbs_score=-0.950110, rbs_spacer=8, stop_enforced=N, start_codon=1, logodd=8.208315
1097992_contig_7435	GeneMark.hmm	CDS	1507	2487	-1246.092435	+	0	gene_id=A0096_gene_522, length=981, gene_score=-1246.092435, rbs_score=1.046231, rbs_spacer=16, stop_enforced=N, start_codon=0, logodd=45.568425
1097992_contig_7435	GeneMark.hmm	CDS	2484	3836	-1736.370090	-	0	gene_id=A0096_gene_523, length=1353, gene_score=-1736.370090, rbs_score=-2.308497, rbs_spacer=30, stop_enforced=N, start_codon=0, logodd=64.488105
1097992_contig_7435	GeneMark.hmm	CDS	3848	4147	-373.708068	-	0	gene_id=A0096_gene_524, length=300, gene_score=-373.708068, rbs_score=-0.516256, rbs_spacer=29, stop_enforced=N, start_codon=2, logodd=21.263709
1097992_contig_7435	GeneMark.hmm	CDS	4239	4382	-184.125343	+	0	gene_id=A0096_gene_525, length=144, gene_score=-184.125343, rbs_score=0.026701, rbs_spacer=19, stop_enforced=N, start_codon=0, logodd=3.069903
1097992_contig_7764	GeneMark.hmm	CDS	1	303	-394.990828	-	0	gene_id=A0096_gene_526, length=303, gene_score=-394.990828, rbs_score=-1.263765, rbs_spacer=22, stop_enforced=N, start_codon=0, logodd=10.958943
1097992_contig_7764	GeneMark.hmm	CDS	378	674	-371.436170	-	0	gene_id=A0096_gene_527, length=297, gene_score=-371.436170, rbs_score=0.155160, rbs_spacer=21, stop_enforced=N, start_codon=0, logodd=15.682756
1097992_contig_7764	GeneMark.hmm	CDS	736	1266	-672.543834	-	0	gene_id=A0096_gene_528, length=531, gene_score=-672.543834, rbs_score=-0.029280, rbs_spacer=13, stop_enforced=N, start_codon=2, logodd=18.324653
1097992_contig_7764	GeneMark.hmm	CDS	1368	1841	-594.571514	+	0	gene_id=A0096_gene_529, length=474, gene_score=-594.571514, rbs_score=-1.881243, rbs_spacer=16, stop_enforced=N, start_codon=0, logodd=22.343290
1097992_contig_7764	GeneMark.hmm	CDS	1855	2397	-709.229064	-	0	gene_id=A0096_gene_530, length=543, gene_score=-709.229064, rbs_score=1.295917, rbs_spacer=18, stop_enforced=N, start_codon=0, logodd=18.602717
1097992_contig_7764	GeneMark.hmm	CDS	2413	2631	-272.602095	+	0	gene_id=A0096_gene_531, length=219, gene_score=-272.602095, rbs_score=0.463689, rbs_spacer=0, stop_enforced=N, start_codon=0, logodd=13.533250
1097992_contig_7764	GeneMark.hmm	CDS	2838	3173	-426.244849	-	0	gene_id=A0096_gene_532, length=336, gene_score=-426.244849, rbs_score=-1.083839, rbs_spacer=5, stop_enforced=N, start_codon=0, logodd=19.287102
1097992_contig_7764	GeneMark.hmm	CDS	3248	3649	-514.678090	-	0	gene_id=A0096_gene_533, length=402, gene_score=-514.678090, rbs_score=-0.139824, rbs_spacer=19, stop_enforced=N, start_codon=0, logodd=21.241556
1097992_contig_7764	GeneMark.hmm	CDS	3802	4665	-1109.889415	+	0	gene_id=A0096_gene_534, length=864, gene_score=-1109.889415, rbs_score=1.336650, rbs_spacer=19, stop_enforced=N, start_codon=0, logodd=37.362784
1097992_contig_7975	GeneMark.hmm	CDS	174	533	-452.528688	-	0	gene_id=A0096_gene_535, length=360, gene_score=-452.528688, rbs_score=-0.781093, rbs_spacer=30, stop_enforced=N, start_codon=0, logodd=22.814294
1097992_contig_7975	GeneMark.hmm	CDS	566	1717	-1468.278331	+	0	gene_id=A0096_gene_536, length=1152, gene_score=-1468.278331, rbs_score=1.047031, rbs_spacer=20, stop_enforced=N, start_codon=2, logodd=56.369609
1097992_contig_7975	GeneMark.hmm	CDS	1947	2225	-346.741352	+	0	gene_id=A0096_gene_537, length=279, gene_score=-346.741352, rbs_score=0.416179, rbs_spacer=26, stop_enforced=N, start_codon=0, logodd=16.718659
1097992_contig_7975	GeneMark.hmm	CDS	2238	4415	-2752.868347	+	0	gene_id=A0096_gene_538, length=2178, gene_score=-2752.868347, rbs_score=-0.889405, rbs_spacer=16, stop_enforced=N, start_codon=1, logodd=122.044739
1097992_contig_7975	GeneMark.hmm	CDS	4408	4599	-236.041410	+	0	gene_id=A0096_gene_539, length=192, gene_score=-236.041410, rbs_score=0.186635, rbs_spacer=29, stop_enforced=N, start_codon=0, logodd=11.564491
1097992_contig_7990	GeneMark.hmm	CDS	3	164	-211.380085	-	0	gene_id=A0096_gene_540, length=162, gene_score=-211.380085, rbs_score=1.462190, rbs_spacer=20, stop_enforced=N, start_codon=2, logodd=8.160610
1097992_contig_7990	GeneMark.hmm	CDS	142	261	-139.043618	-	0	gene_id=A0096_gene_541, length=120, gene_score=-139.043618, rbs_score=0.141347, rbs_spacer=1, stop_enforced=N, start_codon=0, logodd=10.354285
1097992_contig_7990	GeneMark.hmm	CDS	414	1493	-1380.136041	+	0	gene_id=A0096_gene_542, length=1080, gene_score=-1380.136041, rbs_score=-0.791149, rbs_spacer=1, stop_enforced=N, start_codon=0, logodd=53.770340
1097992_contig_7990	GeneMark.hmm	CDS	1490	2248	-976.795224	+	0	gene_id=A0096_gene_543, length=759, gene_score=-976.795224, rbs_score=0.420084, rbs_spacer=18, stop_enforced=N, start_codon=0, logodd=36.518078
1097992_contig_7990	GeneMark.hmm	CDS	2223	2873	-823.262128	+	0	gene_id=A0096_gene_544, length=651, gene_score=-823.262128, rbs_score=-0.627393, rbs_spacer=9, stop_enforced=N, start_codon=0, logodd=36.784392
1097992_contig_7990	GeneMark.hmm	CDS	2870	4282	-1799.764219	-	0	gene_id=A0096_gene_545, length=1413, gene_score=-1799.764219, rbs_score=-1.657886, rbs_spacer=7, stop_enforced=N, start_codon=0, logodd=70.184003
1097992_contig_7990	GeneMark.hmm	CDS	4281	4595	-394.047363	+	0	gene_id=A0096_gene_546, length=315, gene_score=-394.047363, rbs_score=-0.244765, rbs_spacer=10, stop_enforced=N, start_codon=0, logodd=20.991409
1097992_contig_8018	GeneMark.hmm	CDS	3	1118	-1468.988354	+	0	gene_id=A0096_gene_547, length=1116, gene_score=-1468.988354, rbs_score=0.033333, rbs_spacer=-1, stop_enforced=N, start_codon=0, logodd=24.549633
1097992_contig_8018	GeneMark.hmm	CDS	1183	1797	-802.972332	-	0	gene_id=A0096_gene_548, length=615, gene_score=-802.972332, rbs_score=0.766458, rbs_spacer=8, stop_enforced=N, start_codon=0, logodd=26.228198
1097992_contig_8018	GeneMark.hmm	CDS	1900	3702	-2341.217623	+	0	gene_id=A0096_gene_549, length=1803, gene_score=-2341.217623, rbs_score=-0.683074, rbs_spacer=12, stop_enforced=N, start_codon=0, logodd=83.626789
1097992_contig_8018	GeneMark.hmm	CDS	3763	4110	-441.164901	+	0	gene_id=A0096_gene_550, length=348, gene_score=-441.164901, rbs_score=0.737664, rbs_spacer=1, stop_enforced=N, start_codon=0, logodd=17.328482
1097992_contig_8018	GeneMark.hmm	CDS	4169	4585	-541.757440	+	0	gene_id=A0096_gene_551, length=417, gene_score=-541.757440, rbs_score=-0.275644, rbs_spacer=1, stop_enforced=N, start_codon=0, logodd=21.717938
1097992_contig_8038	GeneMark.hmm	CDS	3	857	-1107.096438	-	0	gene_id=A0096_gene_552, length=855, gene_score=-1107.096438, rbs_score=-1.427867, rbs_spacer=18, stop_enforced=N, start_codon=0, logodd=45.062044
1097992_contig_8038	GeneMark.hmm	CDS	864	2525	-2161.871649	-	0	gene_id=A0096_gene_553, length=1662, gene_score=-2161.871649, rbs_score=0.539863, rbs_spacer=20, stop_enforced=N, start_codon=2, logodd=76.305193
1097992_contig_8038	GeneMark.hmm	CDS	2974	3561	-755.450050	+	0	gene_id=A0096_gene_554, length=588, gene_score=-755.450050, rbs_score=-0.877661, rbs_spacer=17, stop_enforced=N, start_codon=0, logodd=18.641907
1097992_contig_8038	GeneMark.hmm	CDS	3558	4157	-791.057094	+	0	gene_id=A0096_gene_555, length=600, gene_score=-791.057094, rbs_score=0.004924, rbs_spacer=18, stop_enforced=N, start_codon=2, logodd=11.718868
1097992_contig_8038	GeneMark.hmm	CDS	4190	4423	-306.138385	+	0	gene_id=A0096_gene_556, length=234, gene_score=-306.138385, rbs_score=0.206280, rbs_spacer=18, stop_enforced=N, start_codon=0, logodd=5.984132
1097992_contig_8079	GeneMark.hmm	CDS	2	1516	-1967.269384	+	0	gene_id=A0096_gene_557, length=1515, gene_score=-1967.269384, rbs_score=0.033333, rbs_spacer=-1, stop_enforced=N, start_codon=0, logodd=64.276250
1097992_contig_8079	GeneMark.hmm	CDS	1513	1926	-507.922334	-	0	gene_id=A0096_gene_558, length=414, gene_score=-507.922334, rbs_score=-0.979074, rbs_spacer=34, stop_enforced=N, start_codon=0, logodd=26.651807
1097992_contig_8079	GeneMark.hmm	CDS	1927	2166	-299.890896	-	0	gene_id=A0096_gene_559, length=240, gene_score=-299.890896, rbs_score=0.260345, rbs_spacer=20, stop_enforced=N, start_codon=0, logodd=12.503673
1097992_contig_8079	GeneMark.hmm	CDS	2510	3139	-816.228332	+	0	gene_id=A0096_gene_560, length=630, gene_score=-816.228332, rbs_score=1.280443, rbs_spacer=30, stop_enforced=N, start_codon=0, logodd=21.362371
1097992_contig_8079	GeneMark.hmm	CDS	3200	4567	-1749.803174	+	0	gene_id=A0096_gene_561, length=1368, gene_score=-1749.803174, rbs_score=0.449796, rbs_spacer=18, stop_enforced=N, start_codon=0, logodd=59.866777
1097992_contig_8134	GeneMark.hmm	CDS	1	144	-183.494798	-	0	gene_id=A0096_gene_562, length=144, gene_score=-183.494798, rbs_score=0.347072, rbs_spacer=10, stop_enforced=N, start_codon=0, logodd=5.971332
1097992_contig_8134	GeneMark.hmm	CDS	268	831	-731.732459	+	0	gene_id=A0096_gene_563, length=564, gene_score=-731.732459, rbs_score=-0.991902, rbs_spacer=0, stop_enforced=N, start_codon=0, logodd=23.289446
1097992_contig_8134	GeneMark.hmm	CDS	828	1457	-806.630598	-	0	gene_id=A0096_gene_564, length=630, gene_score=-806.630598, rbs_score=0.738098, rbs_spacer=0, stop_enforced=N, start_codon=0, logodd=33.008033
1097992_contig_8134	GeneMark.hmm	CDS	1488	2579	-1399.023640	+	0	gene_id=A0096_gene_565, length=1092, gene_score=-1399.023640, rbs_score=0.310930, rbs_spacer=6, stop_enforced=N, start_codon=0, logodd=54.003563
1097992_contig_8134	GeneMark.hmm	CDS	2712	2933	-282.998517	+	0	gene_id=A0096_gene_566, length=222, gene_score=-282.998517, rbs_score=-0.427744, rbs_spacer=17, stop_enforced=N, start_codon=0, logodd=10.109872
1097992_contig_8134	GeneMark.hmm	CDS	2930	3313	-489.533456	+	0	gene_id=A0096_gene_567, length=384, gene_score=-489.533456, rbs_score=0.762938, rbs_spacer=33, stop_enforced=N, start_codon=1, logodd=15.568721
1097992_contig_8134	GeneMark.hmm	CDS	3407	4453	-1360.365125	-	0	gene_id=A0096_gene_568, length=1047, gene_score=-1360.365125, rbs_score=0.716704, rbs_spacer=2, stop_enforced=N, start_codon=0, logodd=41.741893
1097992_contig_8202	GeneMark.hmm	CDS	3	599	-762.198901	-	0	gene_id=A0096_gene_569, length=597, gene_score=-762.198901, rbs_score=0.401128, rbs_spacer=18, stop_enforced=N, start_codon=0, logodd=20.441928
1097992_contig_8202	GeneMark.hmm	CDS	856	1071	-264.881506	-	0	gene_id=A0096_gene_570, length=216, gene_score=-264.881506, rbs_score=-2.689019, rbs_spacer=21, stop_enforced=N, start_codon=0, logodd=12.477763
1097992_contig_8202	GeneMark.hmm	CDS	1111	1596	-602.199344	+	0	gene_id=A0096_gene_571, length=486, gene_score=-602.199344, rbs_score=-1.085452, rbs_spacer=6, stop_enforced=N, start_codon=0, logodd=29.810622
1097992_contig_8202	GeneMark.hmm	CDS	1593	2075	-601.173433	-	0	gene_id=A0096_gene_572, length=483, gene_score=-601.173433, rbs_score=-0.362938, rbs_spacer=0, stop_enforced=N, start_codon=2, logodd=29.396139
1097992_contig_8202	GeneMark.hmm	CDS	2080	3351	-1607.609552	-	0	gene_id=A0096_gene_573, length=1272, gene_score=-1607.609552, rbs_score=-0.660911, rbs_spacer=2, stop_enforced=N, start_codon=0, logodd=67.444885
1097992_contig_8202	GeneMark.hmm	CDS	3412	3681	-342.077326	-	0	gene_id=A0096_gene_574, length=270, gene_score=-342.077326, rbs_score=-0.034715, rbs_spacer=34, stop_enforced=N, start_codon=0, logodd=7.878951
1097992_contig_8202	GeneMark.hmm	CDS	3722	4018	-381.307122	-	0	gene_id=A0096_gene_575, length=297, gene_score=-381.307122, rbs_score=0.068438, rbs_spacer=15, stop_enforced=N, start_codon=0, logodd=12.809688
1097992_contig_8202	GeneMark.hmm	CDS	4108	4530	-534.907679	+	0	gene_id=A0096_gene_576, length=423, gene_score=-534.907679, rbs_score=1.141720, rbs_spacer=12, stop_enforced=N, start_codon=0, logodd=23.602784
1097992_contig_8325	GeneMark.hmm	CDS	25	927	-1160.551483	+	0	gene_id=A0096_gene_577, length=903, gene_score=-1160.551483, rbs_score=0.033333, rbs_spacer=-1, stop_enforced=N, start_codon=1, logodd=32.355377
1097992_contig_8325	GeneMark.hmm	CDS	1079	2503	-1826.050356	-	0	gene_id=A0096_gene_578, length=1425, gene_score=-1826.050356, rbs_score=0.977936, rbs_spacer=13, stop_enforced=N, start_codon=0, logodd=70.955395
1097992_contig_8325	GeneMark.hmm	CDS	2714	3382	-861.992648	+	0	gene_id=A0096_gene_579, length=669, gene_score=-861.992648, rbs_score=1.262158, rbs_spacer=15, stop_enforced=N, start_codon=1, logodd=18.556220
1097992_contig_8325	GeneMark.hmm	CDS	3423	4043	-790.851225	+	0	gene_id=A0096_gene_580, length=621, gene_score=-790.851225, rbs_score=-0.131195, rbs_spacer=3, stop_enforced=N, start_codon=0, logodd=27.438025
1097992_contig_8325	GeneMark.hmm	CDS	4085	4210	-154.392241	+	0	gene_id=A0096_gene_581, length=126, gene_score=-154.392241, rbs_score=-0.152084, rbs_spacer=17, stop_enforced=N, start_codon=0, logodd=4.605450
1097992_contig_8325	GeneMark.hmm	CDS	4247	4498	-315.993488	+	0	gene_id=A0096_gene_582, length=252, gene_score=-315.993488, rbs_score=-0.937054, rbs_spacer=20, stop_enforced=N, start_codon=1, logodd=17.463280
1097992_contig_8354	GeneMark.hmm	CDS	85	306	-278.293502	-	0	gene_id=A0096_gene_583, length=222, gene_score=-278.293502, rbs_score=-2.148055, rbs_spacer=3, stop_enforced=N, start_codon=0, logodd=8.789003
1097992_contig_8354	GeneMark.hmm	CDS	458	772	-408.216766	-	0	gene_id=A0096_gene_584, length=315, gene_score=-408.216766, rbs_score=-1.388326, rbs_spacer=33, stop_enforced=N, start_codon=0, logodd=8.135736
1097992_contig_8354	GeneMark.hmm	CDS	950	1063	-138.384475	-	0	gene_id=A0096_gene_585, length=114, gene_score=-138.384475, rbs_score=0.210452, rbs_spacer=24, stop_enforced=N, start_codon=0, logodd=8.325786
1097992_contig_8354	GeneMark.hmm	CDS	1417	1680	-345.139961	-	0	gene_id=A0096_gene_586, length=264, gene_score=-345.139961, rbs_score=0.718274, rbs_spacer=31, stop_enforced=N, start_codon=0, logodd=9.492527
1097992_contig_8354	GeneMark.hmm	CDS	1869	2420	-704.291961	+	0	gene_id=A0096_gene_587, length=552, gene_score=-704.291961, rbs_score=-2.689019, rbs_spacer=21, stop_enforced=N, start_codon=0, logodd=20.805320
1097992_contig_8354	GeneMark.hmm	CDS	2497	3804	-1660.306233	-	0	gene_id=A0096_gene_588, length=1308, gene_score=-1660.306233, rbs_score=-0.914460, rbs_spacer=12, stop_enforced=N, start_codon=0, logodd=75.745568
1097992_contig_8354	GeneMark.hmm	CDS	4003	4335	-423.255777	-	0	gene_id=A0096_gene_589, length=333, gene_score=-423.255777, rbs_score=1.353287, rbs_spacer=16, stop_enforced=N, start_codon=0, logodd=17.069624
1097992_contig_8374	GeneMark.hmm	CDS	2	1996	-2630.873529	-	0	gene_id=A0096_gene_590, length=1995, gene_score=-2630.873529, rbs_score=-0.782707, rbs_spacer=2, stop_enforced=N, start_codon=1, logodd=104.935722
1097992_contig_8374	GeneMark.hmm	CDS	2079	2291	-262.716237	-	0	gene_id=A0096_gene_591, length=213, gene_score=-262.716237, rbs_score=-0.423158, rbs_spacer=8, stop_enforced=N, start_codon=2, logodd=9.712752
1097992_contig_8374	GeneMark.hmm	CDS	2296	2523	-282.462757	-	0	gene_id=A0096_gene_592, length=228, gene_score=-282.462757, rbs_score=-0.533051, rbs_spacer=4, stop_enforced=N, start_codon=0, logodd=16.954593
1097992_contig_8374	GeneMark.hmm	CDS	2846	3565	-914.162814	-	0	gene_id=A0096_gene_593, length=720, gene_score=-914.162814, rbs_score=-0.083662, rbs_spacer=5, stop_enforced=N, start_codon=0, logodd=36.821946
1097992_contig_8374	GeneMark.hmm	CDS	3607	4347	-933.089517	-	0	gene_id=A0096_gene_594, length=741, gene_score=-933.089517, rbs_score=0.300784, rbs_spacer=17, stop_enforced=N, start_codon=2, logodd=42.588366
1097992_contig_8374	GeneMark.hmm	CDS	4322	4483	-213.683152	-	0	gene_id=A0096_gene_595, length=162, gene_score=-213.683152, rbs_score=0.033333, rbs_spacer=-1, stop_enforced=N, start_codon=0, logodd=8.235994
1097992_contig_8492	GeneMark.hmm	CDS	247	609	-457.251602	-	0	gene_id=A0096_gene_596, length=363, gene_score=-457.251602, rbs_score=0.444734, rbs_spacer=0, stop_enforced=N, start_codon=1, logodd=14.074798
1097992_contig_8492	GeneMark.hmm	CDS	647	955	-389.805785	-	0	gene_id=A0096_gene_597, length=309, gene_score=-389.805785, rbs_score=-0.870435, rbs_spacer=2, stop_enforced=N, start_codon=0, logodd=13.426303
1097992_contig_8492	GeneMark.hmm	CDS	995	1291	-375.024857	-	0	gene_id=A0096_gene_598, length=297, gene_score=-375.024857, rbs_score=-0.313155, rbs_spacer=4, stop_enforced=N, start_codon=0, logodd=11.101215
1097992_contig_8492	GeneMark.hmm	CDS	1425	1733	-386.929112	+	0	gene_id=A0096_gene_599, length=309, gene_score=-386.929112, rbs_score=-1.082017, rbs_spacer=12, stop_enforced=N, start_codon=1, logodd=20.401040
1097992_contig_8492	GeneMark.hmm	CDS	1956	2306	-446.899037	+	0	gene_id=A0096_gene_600, length=351, gene_score=-446.899037, rbs_score=-0.046998, rbs_spacer=29, stop_enforced=N, start_codon=0, logodd=14.375495
1097992_contig_8492	GeneMark.hmm	CDS	2303	2434	-163.117820	-	0	gene_id=A0096_gene_601, length=132, gene_score=-163.117820, rbs_score=0.485909, rbs_spacer=3, stop_enforced=N, start_codon=2, logodd=3.096529
1097992_contig_8492	GeneMark.hmm	CDS	2680	3570	-1155.807006	+	0	gene_id=A0096_gene_602, length=891, gene_score=-1155.807006, rbs_score=-0.585103, rbs_spacer=6, stop_enforced=N, start_codon=0, logodd=39.843060
1097992_contig_8492	GeneMark.hmm	CDS	3607	4359	-960.537418	+	0	gene_id=A0096_gene_603, length=753, gene_score=-960.537418, rbs_score=1.012947, rbs_spacer=6, stop_enforced=N, start_codon=0, logodd=29.889962
1097992_contig_8536	GeneMark.hmm	CDS	3	662	-866.757037	+	0	gene_id=A0096_gene_604, length=660, gene_score=-866.757037, rbs_score=0.033333, rbs_spacer=-1, stop_enforced=N, start_codon=0, logodd=22.520248
1097992_contig_8536	GeneMark.hmm	CDS	674	958	-352.507417	+	0	gene_id=A0096_gene_605, length=285, gene_score=-352.507417, rbs_score=-0.282673, rbs_spacer=16, stop_enforced=N, start_codon=0, logodd=13.760200
1097992_contig_8536	GeneMark.hmm	CDS	955	1401	-573.745592	-	0	gene_id=A0096_gene_606, length=447, gene_score=-573.745592, rbs_score=0.625890, rbs_spacer=0, stop_enforced=N, start_codon=0, logodd=17.964725
1097992_contig_8536	GeneMark.hmm	CDS	1412	1786	-473.634425	-	0	gene_id=A0096_gene_607, length=375, gene_score=-473.634425, rbs_score=0.737664, rbs_spacer=1, stop_enforced=N, start_codon=0, logodd=19.559146
1097992_contig_8536	GeneMark.hmm	CDS	2137	3747	-2104.068951	+	0	gene_id=A0096_gene_608, length=1611, gene_score=-2104.068951, rbs_score=-1.630201, rbs_spacer=3, stop_enforced=N, start_codon=0, logodd=76.601499
1097992_contig_8536	GeneMark.hmm	CDS	3748	4380	-813.181679	-	0	gene_id=A0096_gene_609, length=633, gene_score=-813.181679, rbs_score=-0.954995, rbs_spacer=7, stop_enforced=N, start_codon=0, logodd=25.971557
1097992_contig_8548	GeneMark.hmm	CDS	1	228	-291.540499	+	0	gene_id=A0096_gene_610, length=228, gene_score=-291.540499, rbs_score=0.033333, rbs_spacer=-1, stop_enforced=N, start_codon=0, logodd=11.561627
1097992_contig_8548	GeneMark.hmm	CDS	317	952	-813.869830	-	0	gene_id=A0096_gene_611, length=636, gene_score=-813.869830, rbs_score=0.024905, rbs_spacer=6, stop_enforced=N, start_codon=0, logodd=29.341000
1097992_contig_8548	GeneMark.hmm	CDS	1296	1550	-324.057684	+	0	gene_id=A0096_gene_612, length=255, gene_score=-324.057684, rbs_score=-1.084253, rbs_spacer=16, stop_enforced=N, start_codon=0, logodd=11.907301
1097992_contig_8548	GeneMark.hmm	CDS	1547	1954	-512.204440	+	0	gene_id=A0096_gene_613, length=408, gene_score=-512.204440, rbs_score=-1.729895, rbs_spacer=10, stop_enforced=N, start_codon=0, logodd=21.776283
1097992_contig_8548	GeneMark.hmm	CDS	2098	2598	-643.917369	+	0	gene_id=A0096_gene_614, length=501, gene_score=-643.917369, rbs_score=0.249885, rbs_spacer=0, stop_enforced=N, start_codon=0, logodd=23.230190
1097992_contig_8548	GeneMark.hmm	CDS	2595	3140	-688.616173	+	0	gene_id=A0096_gene_615, length=546, gene_score=-688.616173, rbs_score=-1.682643, rbs_spacer=1, stop_enforced=N, start_codon=0, logodd=31.963086
1097992_contig_8548	GeneMark.hmm	CDS	3165	3251	-103.171352	+	0	gene_id=A0096_gene_616, length=87, gene_score=-103.171352, rbs_score=0.766458, rbs_spacer=8, stop_enforced=N, start_codon=0, logodd=4.970393
1097992_contig_8548	GeneMark.hmm	CDS	3381	3617	-295.897649	+	0	gene_id=A0096_gene_617, length=237, gene_score=-295.897649, rbs_score=-2.260036, rbs_spacer=33, stop_enforced=N, start_codon=0, logodd=12.408920
1097992_contig_8548	GeneMark.hmm	CDS	3614	4045	-548.405873	+	0	gene_id=A0096_gene_618, length=432, gene_score=-548.405873, rbs_score=-0.836683, rbs_spacer=28, stop_enforced=N, start_codon=0, logodd=23.431577
1097992_contig_8548	GeneMark.hmm	CDS	4059	4433	-479.021515	+	0	gene_id=A0096_gene_619, length=375, gene_score=-479.021515, rbs_score=0.756619, rbs_spacer=1, stop_enforced=N, start_codon=0, logodd=15.490529
1097992_contig_8642	GeneMark.hmm	CDS	1	678	-869.493671	-	0	gene_id=A0096_gene_620, length=678, gene_score=-869.493671, rbs_score=0.627606, rbs_spacer=4, stop_enforced=N, start_codon=0, logodd=31.438712
1097992_contig_8642	GeneMark.hmm	CDS	678	1802	-1444.773632	-	0	gene_id=A0096_gene_621, length=1125, gene_score=-1444.773632, rbs_score=-2.060755, rbs_spacer=22, stop_enforced=N, start_codon=0, logodd=47.628206
1097992_contig_8642	GeneMark.hmm	CDS	1932	2465	-682.788639	+	0	gene_id=A0096_gene_622, length=534, gene_score=-682.788639, rbs_score=-0.698098, rbs_spacer=6, stop_enforced=N, start_codon=0, logodd=26.326708
1097992_contig_8642	GeneMark.hmm	CDS	2553	3776	-1567.533919	+	0	gene_id=A0096_gene_623, length=1224, gene_score=-1567.533919, rbs_score=1.105809, rbs_spacer=29, stop_enforced=N, start_codon=0, logodd=61.417194
1097992_contig_8642	GeneMark.hmm	CDS	3768	4229	-579.859159	-	0	gene_id=A0096_gene_624, length=462, gene_score=-579.859159, rbs_score=-1.042204, rbs_spacer=11, stop_enforced=N, start_codon=0, logodd=24.181152
1097992_contig_8652	GeneMark.hmm	CDS	1	477	-610.288332	-	0	gene_id=A0096_gene_625, length=477, gene_score=-610.288332, rbs_score=-0.763072, rbs_spacer=4, stop_enforced=N, start_codon=0, logodd=18.840112
1097992_contig_8652	GeneMark.hmm	CDS	590	763	-219.656597	-	0	gene_id=A0096_gene_626, length=174, gene_score=-219.656597, rbs_score=0.011263, rbs_spacer=13, stop_enforced=N, start_codon=0, logodd=2.391417
1097992_contig_8652	GeneMark.hmm	CDS	802	1146	-435.396698	-	0	gene_id=A0096_gene_627, length=345, gene_score=-435.396698, rbs_score=1.114478, rbs_spacer=31, stop_enforced=N, start_codon=2, logodd=19.530459
1097992_contig_8652	GeneMark.hmm	CDS	1261	1569	-400.297994	+	0	gene_id=A0096_gene_628, length=309, gene_score=-400.297994, rbs_score=-0.626978, rbs_spacer=9, stop_enforced=N, start_codon=0, logodd=13.249775
1097992_contig_8652	GeneMark.hmm	CDS	1569	2600	-1349.606019	+	0	gene_id=A0096_gene_629, length=1032, gene_score=-1349.606019, rbs_score=-1.646794, rbs_spacer=31, stop_enforced=N, start_codon=0, logodd=32.125026
1097992_contig_8652	GeneMark.hmm	CDS	2858	3370	-658.097674	+	0	gene_id=A0096_gene_630, length=513, gene_score=-658.097674, rbs_score=0.825609, rbs_spacer=4, stop_enforced=N, start_codon=0, logodd=25.263955
1097992_contig_8652	GeneMark.hmm	CDS	3373	4398	-1321.856947	-	0	gene_id=A0096_gene_631, length=1026, gene_score=-1321.856947, rbs_score=0.033333, rbs_spacer=-1, stop_enforced=N, start_codon=1, logodd=40.504869
1097992_contig_9045	GeneMark.hmm	CDS	2	439	-577.280412	-	0	gene_id=A0096_gene_632, length=438, gene_score=-577.280412, rbs_score=-0.378379, rbs_spacer=33, stop_enforced=N, start_codon=2, logodd=15.149330
1097992_contig_9045	GeneMark.hmm	CDS	498	905	-526.064597	-	0	gene_id=A0096_gene_633, length=408, gene_score=-526.064597, rbs_score=-1.176990, rbs_spacer=12, stop_enforced=N, start_codon=0, logodd=18.682533
1097992_contig_9045	GeneMark.hmm	CDS	951	1781	-1051.947137	-	0	gene_id=A0096_gene_634, length=831, gene_score=-1051.947137, rbs_score=-0.340982, rbs_spacer=14, stop_enforced=N, start_codon=0, logodd=39.098263
1097992_contig_9045	GeneMark.hmm	CDS	1826	2740	-1159.354591	+	0	gene_id=A0096_gene_635, length=915, gene_score=-1159.354591, rbs_score=0.791153, rbs_spacer=28, stop_enforced=N, start_codon=0, logodd=44.102561
1097992_contig_9045	GeneMark.hmm	CDS	2737	4284	-1977.052260	-	0	gene_id=A0096_gene_636, length=1548, gene_score=-1977.052260, rbs_score=0.033333, rbs_spacer=-1, stop_enforced=N, start_codon=2, logodd=79.322443
1097992_contig_9195	GeneMark.hmm	CDS	3	1238	-1596.702053	-	0	gene_id=A0096_gene_637, length=1236, gene_score=-1596.702053, rbs_score=-1.562091, rbs_spacer=1, stop_enforced=N, start_codon=0, logodd=63.979933
1097992_contig_9195	GeneMark.hmm	CDS	1349	2101	-954.978295	-	0	gene_id=A0096_gene_638, length=753, gene_score=-954.978295, rbs_score=0.632994, rbs_spacer=14, stop_enforced=N, start_codon=2, logodd=36.475352
1097992_contig_9195	GeneMark.hmm	CDS	2482	2835	-457.046605	-	0	gene_id=A0096_gene_639, length=354, gene_score=-457.046605, rbs_score=-0.600326, rbs_spacer=32, stop_enforced=N, start_codon=2, logodd=12.272670
1097992_contig_9195	GeneMark.hmm	CDS	2832	3110	-347.544992	-	0	gene_id=A0096_gene_640, length=279, gene_score=-347.544992, rbs_score=-1.056608, rbs_spacer=6, stop_enforced=N, start_codon=0, logodd=17.915290
1097992_contig_9195	GeneMark.hmm	CDS	3146	3691	-708.713613	+	0	gene_id=A0096_gene_641, length=546, gene_score=-708.713613, rbs_score=0.634929, rbs_spacer=33, stop_enforced=N, start_codon=0, logodd=22.767574
1097992_contig_9195	GeneMark.hmm	CDS	3730	4008	-356.336572	+	0	gene_id=A0096_gene_642, length=279, gene_score=-356.336572, rbs_score=-0.706606, rbs_spacer=1, stop_enforced=N, start_codon=0, logodd=17.571703
1097992_contig_9195	GeneMark.hmm	CDS	4012	4242	-280.693910	-	0	gene_id=A0096_gene_643, length=231, gene_score=-280.693910, rbs_score=0.033333, rbs_spacer=-1, stop_enforced=N, start_codon=1, logodd=12.940624
1097992_contig_9232	GeneMark.hmm	CDS	2	1207	-1535.568116	+	0	gene_id=A0096_gene_644, length=1206, gene_score=-1535.568116, rbs_score=0.033333, rbs_spacer=-1, stop_enforced=N, start_codon=0, logodd=53.619111
1097992_contig_9232	GeneMark.hmm	CDS	1212	2063	-1073.284268	+	0	gene_id=A0096_gene_645, length=852, gene_score=-1073.284268, rbs_score=-0.157125, rbs_spacer=1, stop_enforced=N, start_codon=0, logodd=45.050934
1097992_contig_9232	GeneMark.hmm	CDS	2106	2414	-389.973862	+	0	gene_id=A0096_gene_646, length=309, gene_score=-389.973862, rbs_score=-1.765655, rbs_spacer=18, stop_enforced=N, start_codon=0, logodd=20.174991
1097992_contig_9232	GeneMark.hmm	CDS	2456	2599	-176.433752	-	0	gene_id=A0096_gene_647, length=144, gene_score=-176.433752, rbs_score=0.037644, rbs_spacer=22, stop_enforced=N, start_codon=0, logodd=5.138222
1097992_contig_9232	GeneMark.hmm	CDS	2689	2973	-364.051142	+	0	gene_id=A0096_gene_648, length=285, gene_score=-364.051142, rbs_score=0.545302, rbs_spacer=5, stop_enforced=N, start_codon=2, logodd=14.859128
1097992_contig_9232	GeneMark.hmm	CDS	3048	3398	-443.685501	+	0	gene_id=A0096_gene_649, length=351, gene_score=-443.685501, rbs_score=0.865075, rbs_spacer=16, stop_enforced=N, start_codon=0, logodd=18.253951
1097992_contig_9232	GeneMark.hmm	CDS	3395	3631	-312.433014	-	0	gene_id=A0096_gene_650, length=237, gene_score=-312.433014, rbs_score=0.650730, rbs_spacer=33, stop_enforced=N, start_codon=0, logodd=2.197684
1097992_contig_9232	GeneMark.hmm	CDS	3687	4082	-489.826141	-	0	gene_id=A0096_gene_651, length=396, gene_score=-489.826141, rbs_score=0.859711, rbs_spacer=8, stop_enforced=N, start_codon=2, logodd=25.052083
1097992_contig_9232	GeneMark.hmm	CDS	4097	4243	-182.279580	-	0	gene_id=A0096_gene_652, length=147, gene_score=-182.279580, rbs_score=0.033333, rbs_spacer=-1, stop_enforced=N, start_codon=0, logodd=11.584319
1097992_contig_9248	GeneMark.hmm	CDS	1	642	-826.827347	-	0	gene_id=A0096_gene_653, length=642, gene_score=-826.827347, rbs_score=-0.994876, rbs_spacer=34, stop_enforced=N, start_codon=1, logodd=31.096845
1097992_contig_9248	GeneMark.hmm	CDS	639	1274	-808.299395	-	0	gene_id=A0096_gene_654, length=636, gene_score=-808.299395, rbs_score=-0.368896, rbs_spacer=1, stop_enforced=N, start_codon=0, logodd=27.298139
1097992_contig_9248	GeneMark.hmm	CDS	1774	2205	-564.761199	-	0	gene_id=A0096_gene_655, length=432, gene_score=-564.761199, rbs_score=0.904453, rbs_spacer=29, stop_enforced=N, start_codon=0, logodd=16.922783
1097992_contig_9248	GeneMark.hmm	CDS	2180	2404	-283.617894	-	0	gene_id=A0096_gene_656, length=225, gene_score=-283.617894, rbs_score=-1.664346, rbs_spacer=17, stop_enforced=N, start_codon=1, logodd=12.584745
1097992_contig_9248	GeneMark.hmm	CDS	2406	2555	-188.337360	-	0	gene_id=A0096_gene_657, length=150, gene_score=-188.337360, rbs_score=-0.131175, rbs_spacer=28, stop_enforced=N, start_codon=0, logodd=6.824852
1097992_contig_9248	GeneMark.hmm	CDS	2626	2913	-361.468516	+	0	gene_id=A0096_gene_658, length=288, gene_score=-361.468516, rbs_score=-1.069671, rbs_spacer=30, stop_enforced=N, start_codon=2, logodd=13.159542
1097992_contig_9248	GeneMark.hmm	CDS	2936	3370	-549.316753	+	0	gene_id=A0096_gene_659, length=435, gene_score=-549.316753, rbs_score=-0.197098, rbs_spacer=16, stop_enforced=N, start_codon=1, logodd=29.656091
1097992_contig_9248	GeneMark.hmm	CDS	3513	4238	-959.385176	-	0	gene_id=A0096_gene_660, length=726, gene_score=-959.385176, rbs_score=0.033333, rbs_spacer=-1, stop_enforced=N, start_codon=0, logodd=22.441629
1097992_contig_9328	GeneMark.hmm	CDS	2	160	-205.615251	+	0	gene_id=A0096_gene_661, length=159, gene_score=-205.615251, rbs_score=0.033333, rbs_spacer=-1, stop_enforced=N, start_codon=0, logodd=7.915573
1097992_contig_9328	GeneMark.hmm	CDS	165	473	-392.694638	+	0	gene_id=A0096_gene_662, length=309, gene_score=-392.694638, rbs_score=-1.879007, rbs_spacer=12, stop_enforced=N, start_codon=0, logodd=14.963835
1097992_contig_9328	GeneMark.hmm	CDS	480	1715	-1561.678703	+	0	gene_id=A0096_gene_663, length=1236, gene_score=-1561.678703, rbs_score=-1.099580, rbs_spacer=11, stop_enforced=N, start_codon=0, logodd=59.652352
1097992_contig_9328	GeneMark.hmm	CDS	1728	2165	-550.847091	+	0	gene_id=A0096_gene_664, length=438, gene_score=-550.847091, rbs_score=0.054725, rbs_spacer=4, stop_enforced=N, start_codon=0, logodd=23.275657
1097992_contig_9328	GeneMark.hmm	CDS	2187	3404	-1577.645270	-	0	gene_id=A0096_gene_665, length=1218, gene_score=-1577.645270, rbs_score=1.159142, rbs_spacer=33, stop_enforced=N, start_codon=0, logodd=56.820544
1097992_contig_9328	GeneMark.hmm	CDS	3479	4153	-862.752427	+	0	gene_id=A0096_gene_666, length=675, gene_score=-862.752427, rbs_score=0.732506, rbs_spacer=2, stop_enforced=N, start_codon=0, logodd=23.229823
1097992_contig_9462	GeneMark.hmm	CDS	1	1188	-1523.511093	-	0	gene_id=A0096_gene_667, length=1188, gene_score=-1523.511093, rbs_score=0.067432, rbs_spacer=21, stop_enforced=N, start_codon=2, logodd=62.020594
1097992_contig_9462	GeneMark.hmm	CDS	1154	2806	-2120.402432	-	0	gene_id=A0096_gene_668, length=1653, gene_score=-2120.402432, rbs_score=-0.605235, rbs_spacer=29, stop_enforced=N, start_codon=0, logodd=85.951570
1097992_contig_9462	GeneMark.hmm	CDS	2799	2954	-196.614078	-	0	gene_id=A0096_gene_669, length=156, gene_score=-196.614078, rbs_score=0.940263, rbs_spacer=5, stop_enforced=N, start_codon=2, logodd=4.726976
1097992_contig_9462	GeneMark.hmm	CDS	3023	3655	-797.797792	+	0	gene_id=A0096_gene_670, length=633, gene_score=-797.797792, rbs_score=-1.793808, rbs_spacer=27, stop_enforced=N, start_codon=2, logodd=40.094862
1097992_contig_9462	GeneMark.hmm	CDS	3655	4188	-694.858999	+	0	gene_id=A0096_gene_671, length=534, gene_score=-694.858999, rbs_score=-0.948885, rbs_spacer=9, stop_enforced=N, start_codon=0, logodd=23.200308
1097992_contig_9511	GeneMark.hmm	CDS	1	198	-249.404152	+	0	gene_id=A0096_gene_672, length=198, gene_score=-249.404152, rbs_score=0.033333, rbs_spacer=-1, stop_enforced=N, start_codon=0, logodd=8.441683
1097992_contig_9511	GeneMark.hmm	CDS	261	1022	-976.424224	+	0	gene_id=A0096_gene_673, length=762, gene_score=-976.424224, rbs_score=-0.319921, rbs_spacer=9, stop_enforced=N, start_codon=0, logodd=33.628173
1097992_contig_9511	GeneMark.hmm	CDS	1044	1274	-286.989223	-	0	gene_id=A0096_gene_674, length=231, gene_score=-286.989223, rbs_score=0.764611, rbs_spacer=17, stop_enforced=N, start_codon=0, logodd=13.000093
1097992_contig_9511	GeneMark.hmm	CDS	1301	2311	-1273.060760	-	0	gene_id=A0096_gene_675, length=1011, gene_score=-1273.060760, rbs_score=-1.085500, rbs_spacer=10, stop_enforced=N, start_codon=0, logodd=49.371485
1097992_contig_9511	GeneMark.hmm	CDS	2304	3236	-1192.273423	-	0	gene_id=A0096_gene_676, length=933, gene_score=-1192.273423, rbs_score=-1.420390, rbs_spacer=9, stop_enforced=N, start_codon=2, logodd=39.031829
1097992_contig_9511	GeneMark.hmm	CDS	3233	4000	-999.828740	-	0	gene_id=A0096_gene_677, length=768, gene_score=-999.828740, rbs_score=0.909362, rbs_spacer=32, stop_enforced=N, start_codon=0, logodd=20.785378
1097992_contig_9549	GeneMark.hmm	CDS	3	248	-315.690057	-	0	gene_id=A0096_gene_678, length=246, gene_score=-315.690057, rbs_score=-1.364026, rbs_spacer=8, stop_enforced=N, start_codon=0, logodd=11.836513
1097992_contig_9549	GeneMark.hmm	CDS	343	2454	-2736.190521	-	0	gene_id=A0096_gene_679, length=2112, gene_score=-2736.190521, rbs_score=-1.792947, rbs_spacer=11, stop_enforced=N, start_codon=0, logodd=91.490204
1097992_contig_9549	GeneMark.hmm	CDS	2583	3149	-721.214238	-	0	gene_id=A0096_gene_680, length=567, gene_score=-721.214238, rbs_score=0.919021, rbs_spacer=20, stop_enforced=N, start_codon=0, logodd=36.891397
1097992_contig_9549	GeneMark.hmm	CDS	3495	3860	-454.982392	-	0	gene_id=A0096_gene_681, length=366, gene_score=-454.982392, rbs_score=-0.255536, rbs_spacer=2, stop_enforced=N, start_codon=2, logodd=17.730916
1097992_contig_9549	GeneMark.hmm	CDS	3983	4165	-226.135141	-	0	gene_id=A0096_gene_682, length=183, gene_score=-226.135141, rbs_score=0.033333, rbs_spacer=-1, stop_enforced=N, start_codon=0, logodd=5.736910
1097992_contig_9559	GeneMark.hmm	CDS	2	490	-618.361785	+	0	gene_id=A0096_gene_683, length=489, gene_score=-618.361785, rbs_score=0.033333, rbs_spacer=-1, stop_enforced=N, start_codon=0, logodd=29.353295
1097992_contig_9559	GeneMark.hmm	CDS	471	1295	-1052.172879	+	0	gene_id=A0096_gene_684, length=825, gene_score=-1052.172879, rbs_score=0.952817, rbs_spacer=2, stop_enforced=N, start_codon=2, logodd=50.816516
1097992_contig_9559	GeneMark.hmm	CDS	1297	1857	-708.782778	+	0	gene_id=A0096_gene_685, length=561, gene_score=-708.782778, rbs_score=0.940445, rbs_spacer=19, stop_enforced=N, start_codon=2, logodd=28.023116
1097992_contig_9559	GeneMark.hmm	CDS	1865	2272	-525.592901	-	0	gene_id=A0096_gene_686, length=408, gene_score=-525.592901, rbs_score=0.385795, rbs_spacer=23, stop_enforced=N, start_codon=0, logodd=18.543069
1097992_contig_9559	GeneMark.hmm	CDS	2262	2489	-287.498554	-	0	gene_id=A0096_gene_687, length=228, gene_score=-287.498554, rbs_score=-0.546857, rbs_spacer=21, stop_enforced=N, start_codon=0, logodd=11.679258
1097992_contig_9559	GeneMark.hmm	CDS	2598	3599	-1275.189215	+	0	gene_id=A0096_gene_688, length=1002, gene_score=-1275.189215, rbs_score=-2.099719, rbs_spacer=13, stop_enforced=N, start_codon=0, logodd=51.184841
1097992_contig_9634	GeneMark.hmm	CDS	118	624	-640.833584	+	0	gene_id=A0096_gene_689, length=507, gene_score=-640.833584, rbs_score=0.641460, rbs_spacer=32, stop_enforced=N, start_codon=0, logodd=22.816399
1097992_contig_9634	GeneMark.hmm	CDS	621	1043	-533.191979	+	0	gene_id=A0096_gene_690, length=423, gene_score=-533.191979, rbs_score=-0.948866, rbs_spacer=8, stop_enforced=N, start_codon=0, logodd=26.016282
1097992_contig_9634	GeneMark.hmm	CDS	1044	1964	-1180.357381	+	0	gene_id=A0096_gene_691, length=921, gene_score=-1180.357381, rbs_score=0.383310, rbs_spacer=20, stop_enforced=N, start_codon=1, logodd=35.602755
1097992_contig_9634	GeneMark.hmm	CDS	2064	3650	-2118.803447	+	0	gene_id=A0096_gene_692, length=1587, gene_score=-2118.803447, rbs_score=1.147665, rbs_spacer=2, stop_enforced=N, start_codon=0, logodd=79.183409
1097992_contig_9634	GeneMark.hmm	CDS	3773	4120	-448.878937	-	0	gene_id=A0096_gene_693, length=348, gene_score=-448.878937, rbs_score=0.033333, rbs_spacer=-1, stop_enforced=N, start_codon=1, logodd=11.289127
1097992_contig_9683	GeneMark.hmm	CDS	1	564	-725.524508	+	0	gene_id=A0096_gene_694, length=564, gene_score=-725.524508, rbs_score=0.033333, rbs_spacer=-1, stop_enforced=N, start_codon=0, logodd=27.843060
1097992_contig_9683	GeneMark.hmm	CDS	741	1178	-548.782094	+	0	gene_id=A0096_gene_695, length=438, gene_score=-548.782094, rbs_score=-2.112864, rbs_spacer=12, stop_enforced=N, start_codon=0, logodd=22.904209
1097992_contig_9683	GeneMark.hmm	CDS	1354	1698	-452.550838	-	0	gene_id=A0096_gene_696, length=345, gene_score=-452.550838, rbs_score=-0.967841, rbs_spacer=9, stop_enforced=N, start_codon=0, logodd=12.440392
1097992_contig_9683	GeneMark.hmm	CDS	1700	1939	-314.078242	-	0	gene_id=A0096_gene_697, length=240, gene_score=-314.078242, rbs_score=-1.143297, rbs_spacer=15, stop_enforced=N, start_codon=1, logodd=10.585571
1097992_contig_9683	GeneMark.hmm	CDS	2103	3026	-1199.038216	-	0	gene_id=A0096_gene_698, length=924, gene_score=-1199.038216, rbs_score=-1.557883, rbs_spacer=30, stop_enforced=N, start_codon=0, logodd=46.888470
1097992_contig_9683	GeneMark.hmm	CDS	3576	3827	-318.029615	+	0	gene_id=A0096_gene_699, length=252, gene_score=-318.029615, rbs_score=1.047031, rbs_spacer=20, stop_enforced=N, start_codon=0, logodd=17.889763
1097992_contig_9683	GeneMark.hmm	CDS	3836	4138	-403.872771	+	0	gene_id=A0096_gene_700, length=303, gene_score=-403.872771, rbs_score=-0.623598, rbs_spacer=7, stop_enforced=N, start_codon=0, logodd=2.831478
1097992_contig_9753	GeneMark.hmm	CDS	2	1201	-1542.874617	-	0	gene_id=A0096_gene_701, length=1200, gene_score=-1542.874617, rbs_score=-1.040893, rbs_spacer=9, stop_enforced=N, start_codon=0, logodd=60.567180
1097992_contig_9753	GeneMark.hmm	CDS	1634	2005	-475.896764	-	0	gene_id=A0096_gene_702, length=372, gene_score=-475.896764, rbs_score=-1.398212, rbs_spacer=0, stop_enforced=N, start_codon=0, logodd=20.707669
1097992_contig_9753	GeneMark.hmm	CDS	2063	2320	-346.808538	+	0	gene_id=A0096_gene_703, length=258, gene_score=-346.808538, rbs_score=-0.478376, rbs_spacer=9, stop_enforced=N, start_codon=0, logodd=6.772564
1097992_contig_9753	GeneMark.hmm	CDS	2419	3072	-867.046352	-	0	gene_id=A0096_gene_704, length=654, gene_score=-867.046352, rbs_score=-0.077600, rbs_spacer=21, stop_enforced=N, start_codon=0, logodd=17.736412
1097992_contig_9753	GeneMark.hmm	CDS	3168	3431	-331.050044	-	0	gene_id=A0096_gene_705, length=264, gene_score=-331.050044, rbs_score=0.774010, rbs_spacer=3, stop_enforced=N, start_codon=0, logodd=14.754412
1097992_contig_9753	GeneMark.hmm	CDS	3598	4101	-668.455363	-	0	gene_id=A0096_gene_706, length=504, gene_score=-668.455363, rbs_score=0.033333, rbs_spacer=-1, stop_enforced=N, start_codon=0, logodd=14.597953
1097992_contig_9863	GeneMark.hmm	CDS	1	561	-710.057026	+	0	gene_id=A0096_gene_707, length=561, gene_score=-710.057026, rbs_score=0.033333, rbs_spacer=-1, stop_enforced=N, start_codon=0, logodd=31.665977
1097992_contig_9863	GeneMark.hmm	CDS	631	1323	-906.761996	+	0	gene_id=A0096_gene_708, length=693, gene_score=-906.761996, rbs_score=-0.168330, rbs_spacer=5, stop_enforced=N, start_codon=0, logodd=30.136712
1097992_contig_9863	GeneMark.hmm	CDS	1324	1776	-566.076912	+	0	gene_id=A0096_gene_709, length=453, gene_score=-566.076912, rbs_score=-1.036039, rbs_spacer=5, stop_enforced=N, start_codon=0, logodd=19.118179
1097992_contig_9863	GeneMark.hmm	CDS	1776	2528	-949.099019	+	0	gene_id=A0096_gene_710, length=753, gene_score=-949.099019, rbs_score=0.273446, rbs_spacer=30, stop_enforced=N, start_codon=0, logodd=36.680132
1097992_contig_9863	GeneMark.hmm	CDS	2519	3724	-1541.399572	+	0	gene_id=A0096_gene_711, length=1206, gene_score=-1541.399572, rbs_score=-0.274548, rbs_spacer=16, stop_enforced=N, start_codon=2, logodd=53.850665
1097992_contig_9863	GeneMark.hmm	CDS	3711	4097	-491.257002	+	0	gene_id=A0096_gene_712, length=387, gene_score=-491.257002, rbs_score=-0.260774, rbs_spacer=0, stop_enforced=N, start_codon=0, logodd=16.503748
1097992_contig_9871	GeneMark.hmm	CDS	3	542	-698.684846	+	0	gene_id=A0096_gene_713, length=540, gene_score=-698.684846, rbs_score=0.033333, rbs_spacer=-1, stop_enforced=N, start_codon=0, logodd=22.369830
1097992_contig_9871	GeneMark.hmm	CDS	601	1050	-580.445271	+	0	gene_id=A0096_gene_714, length=450, gene_score=-580.445271, rbs_score=0.047197, rbs_spacer=2, stop_enforced=N, start_codon=1, logodd=21.498279
1097992_contig_9871	GeneMark.hmm	CDS	1051	1806	-978.519918	-	0	gene_id=A0096_gene_715, length=756, gene_score=-978.519918, rbs_score=-0.055095, rbs_spacer=0, stop_enforced=N, start_codon=0, logodd=31.199295
1097992_contig_9871	GeneMark.hmm	CDS	1799	2470	-865.819337	-	0	gene_id=A0096_gene_716, length=672, gene_score=-865.819337, rbs_score=-1.219232, rbs_spacer=7, stop_enforced=N, start_codon=2, logodd=22.919415
1097992_contig_9871	GeneMark.hmm	CDS	2554	3288	-954.520615	+	0	gene_id=A0096_gene_717, length=735, gene_score=-954.520615, rbs_score=0.305452, rbs_spacer=11, stop_enforced=N, start_codon=0, logodd=26.931096
1097992_contig_9871	GeneMark.hmm	CDS	3285	3641	-438.464864	+	0	gene_id=A0096_gene_718, length=357, gene_score=-438.464864, rbs_score=-0.069472, rbs_spacer=34, stop_enforced=N, start_codon=0, logodd=25.532411
1097992_contig_9871	GeneMark.hmm	CDS	3638	4096	-586.990551	-	0	gene_id=A0096_gene_719, length=459, gene_score=-586.990551, rbs_score=0.033333, rbs_spacer=-1, stop_enforced=N, start_codon=0, logodd=22.173496
1097992_contig_9919	GeneMark.hmm	CDS	3	728	-929.027042	-	0	gene_id=A0096_gene_720, length=726, gene_score=-929.027042, rbs_score=-1.085500, rbs_spacer=10, stop_enforced=N, start_codon=0, logodd=38.201150
1097992_contig_9919	GeneMark.hmm	CDS	728	1903	-1504.853398	-	0	gene_id=A0096_gene_721, length=1176, gene_score=-1504.853398, rbs_score=0.040765, rbs_spacer=19, stop_enforced=N, start_codon=0, logodd=54.019671
1097992_contig_9919	GeneMark.hmm	CDS	1907	2779	-1115.266265	-	0	gene_id=A0096_gene_722, length=873, gene_score=-1115.266265, rbs_score=0.485797, rbs_spacer=18, stop_enforced=N, start_codon=0, logodd=40.570239
1097992_contig_9919	GeneMark.hmm	CDS	2910	3821	-1163.784198	-	0	gene_id=A0096_gene_723, length=912, gene_score=-1163.784198, rbs_score=1.307780, rbs_spacer=17, stop_enforced=N, start_codon=1, logodd=45.131923
1097992_contig_9919	GeneMark.hmm	CDS	3934	4083	-192.777827	+	0	gene_id=A0096_gene_724, length=150, gene_score=-192.777827, rbs_score=-0.655734, rbs_spacer=0, stop_enforced=N, start_codon=0, logodd=3.800261
1097992_contig_9927	GeneMark.hmm	CDS	234	1079	-1081.678244	+	0	gene_id=A0096_gene_725, length=846, gene_score=-1081.678244, rbs_score=-1.282720, rbs_spacer=22, stop_enforced=N, start_codon=0, logodd=41.132901
1097992_contig_9927	GeneMark.hmm	CDS	1063	2259	-1549.162545	+	0	gene_id=A0096_gene_726, length=1197, gene_score=-1549.162545, rbs_score=0.210730, rbs_spacer=0, stop_enforced=N, start_codon=0, logodd=48.349166
1097992_contig_9927	GeneMark.hmm	CDS	2298	2420	-152.314883	-	0	gene_id=A0096_gene_727, length=123, gene_score=-152.314883, rbs_score=-0.619407, rbs_spacer=3, stop_enforced=N, start_codon=0, logodd=4.863041
1097992_contig_9927	GeneMark.hmm	CDS	2419	2604	-232.388806	+	0	gene_id=A0096_gene_728, length=186, gene_score=-232.388806, rbs_score=-0.497915, rbs_spacer=5, stop_enforced=N, start_codon=0, logodd=12.779038
1097992_contig_9927	GeneMark.hmm	CDS	2822	3562	-954.663354	-	0	gene_id=A0096_gene_729, length=741, gene_score=-954.663354, rbs_score=-0.446699, rbs_spacer=18, stop_enforced=N, start_codon=0, logodd=31.935684
1097992_contig_9927	GeneMark.hmm	CDS	3653	4081	-566.199421	+	0	gene_id=A0096_gene_730, length=429, gene_score=-566.199421, rbs_score=-0.702009, rbs_spacer=5, stop_enforced=N, start_codon=0, logodd=16.822180
1097992_contig_10193	GeneMark.hmm	CDS	3	101	-122.586459	-	0	gene_id=A0096_gene_731, length=99, gene_score=-122.586459, rbs_score=1.129673, rbs_spacer=32, stop_enforced=N, start_codon=0, logodd=3.094329
1097992_contig_10193	GeneMark.hmm	CDS	241	402	-205.163111	+	0	gene_id=A0096_gene_732, length=162, gene_score=-205.163111, rbs_score=-0.828529, rbs_spacer=17, stop_enforced=N, start_codon=2, logodd=9.398942
1097992_contig_10193	GeneMark.hmm	CDS	423	1484	-1356.802035	-	0	gene_id=A0096_gene_733, length=1062, gene_score=-1356.802035, rbs_score=0.544812, rbs_spacer=22, stop_enforced=N, start_codon=0, logodd=41.102161
1097992_contig_10193	GeneMark.hmm	CDS	1535	1951	-548.670056	-	0	gene_id=A0096_gene_734, length=417, gene_score=-548.670056, rbs_score=0.616742, rbs_spacer=6, stop_enforced=N, start_codon=0, logodd=9.122104
1097992_contig_10193	GeneMark.hmm	CDS	2050	3063	-1291.561736	+	0	gene_id=A0096_gene_735, length=1014, gene_score=-1291.561736, rbs_score=-0.735222, rbs_spacer=16, stop_enforced=N, start_codon=0, logodd=49.227149
1097992_contig_10193	GeneMark.hmm	CDS	3137	3415	-343.570730	+	0	gene_id=A0096_gene_736, length=279, gene_score=-343.570730, rbs_score=-0.161222, rbs_spacer=33, stop_enforced=N, start_codon=0, logodd=20.160136
1097992_contig_10193	GeneMark.hmm	CDS	3426	3632	-247.220994	-	0	gene_id=A0096_gene_737, length=207, gene_score=-247.220994, rbs_score=0.726560, rbs_spacer=12, stop_enforced=N, start_codon=0, logodd=17.392281
1097992_contig_10193	GeneMark.hmm	CDS	3620	3916	-378.081258	-	0	gene_id=A0096_gene_738, length=297, gene_score=-378.081258, rbs_score=-0.821127, rbs_spacer=19, stop_enforced=N, start_codon=2, logodd=12.494065
1097992_contig_10199	GeneMark.hmm	CDS	3	98	-113.484108	-	0	gene_id=A0096_gene_739, length=96, gene_score=-113.484108, rbs_score=-0.224447, rbs_spacer=3, stop_enforced=N, start_codon=0, logodd=4.916359
1097992_contig_10199	GeneMark.hmm	CDS	95	739	-834.428019	-	0	gene_id=A0096_gene_740, length=645, gene_score=-834.428019, rbs_score=0.175057, rbs_spacer=4, stop_enforced=N, start_codon=0, logodd=22.131054
1097992_contig_10199	GeneMark.hmm	CDS	805	1458	-850.102279	+	0	gene_id=A0096_gene_741, length=654, gene_score=-850.102279, rbs_score=1.307780, rbs_spacer=17, stop_enforced=N, start_codon=0, logodd=18.188086
1097992_contig_10199	GeneMark.hmm	CDS	1522	2436	-1176.808267	-	0	gene_id=A0096_gene_742, length=915, gene_score=-1176.808267, rbs_score=0.981488, rbs_spacer=9, stop_enforced=N, start_codon=0, logodd=33.896662
1097992_contig_10199	GeneMark.hmm	CDS	2581	3024	-572.229067	+	0	gene_id=A0096_gene_743, length=444, gene_score=-572.229067, rbs_score=-0.545817, rbs_spacer=13, stop_enforced=N, start_codon=0, logodd=17.178446
1097992_contig_10199	GeneMark.hmm	CDS	3057	3485	-553.718227	+	0	gene_id=A0096_gene_744, length=429, gene_score=-553.718227, rbs_score=-1.011545, rbs_spacer=29, stop_enforced=N, start_codon=0, logodd=19.804243
1097992_contig_10199	GeneMark.hmm	CDS	3472	3909	-571.498259	-	0	gene_id=A0096_gene_745, length=438, gene_score=-571.498259, rbs_score=-0.456190, rbs_spacer=0, stop_enforced=N, start_codon=0, logodd=11.825442
1097992_contig_10199	GeneMark.hmm	CDS	3923	4015	-105.182658	-	0	gene_id=A0096_gene_746, length=93, gene_score=-105.182658, rbs_score=0.033333, rbs_spacer=-1, stop_enforced=N, start_codon=0, logodd=6.160639
1097992_contig_10375	GeneMark.hmm	CDS	2	97	-127.129440	+	0	gene_id=A0096_gene_747, length=96, gene_score=-127.129440, rbs_score=0.033333, rbs_spacer=-1, stop_enforced=N, start_codon=0, logodd=6.346350
1097992_contig_10375	GeneMark.hmm	CDS	122	718	-819.946326	+	0	gene_id=A0096_gene_748, length=597, gene_score=-819.946326, rbs_score=-0.178750, rbs_spacer=15, stop_enforced=N, start_codon=1, logodd=23.993671
1097992_contig_10375	GeneMark.hmm	CDS	715	849	-167.347587	+	0	gene_id=A0096_gene_749, length=135, gene_score=-167.347587, rbs_score=0.127432, rbs_spacer=28, stop_enforced=N, start_codon=0, logodd=3.755524
1097992_contig_10375	GeneMark.hmm	CDS	912	1748	-1065.848453	+	0	gene_id=A0096_gene_750, length=837, gene_score=-1065.848453, rbs_score=0.063290, rbs_spacer=19, stop_enforced=N, start_codon=0, logodd=38.168121
1097992_contig_10375	GeneMark.hmm	CDS	1776	2036	-338.065824	-	0	gene_id=A0096_gene_751, length=261, gene_score=-338.065824, rbs_score=1.242765, rbs_spacer=21, stop_enforced=N, start_codon=0, logodd=13.017758
1097992_contig_10375	GeneMark.hmm	CDS	2080	3726	-2070.143213	-	0	gene_id=A0096_gene_752, length=1647, gene_score=-2070.143213, rbs_score=-0.320055, rbs_spacer=17, stop_enforced=N, start_codon=1, logodd=89.058300
1097992_contig_10375	GeneMark.hmm	CDS	3786	3989	-264.088618	-	0	gene_id=A0096_gene_753, length=204, gene_score=-264.088618, rbs_score=0.033333, rbs_spacer=-1, stop_enforced=N, start_codon=0, logodd=8.261998
1097992_contig_10547	GeneMark.hmm	CDS	1	114	-143.952636	-	0	gene_id=A0096_gene_754, length=114, gene_score=-143.952636, rbs_score=0.163266, rbs_spacer=30, stop_enforced=N, start_codon=0, logodd=7.016278
1097992_contig_10547	GeneMark.hmm	CDS	218	1309	-1393.491072	-	0	gene_id=A0096_gene_755, length=1092, gene_score=-1393.491072, rbs_score=1.066639, rbs_spacer=30, stop_enforced=N, start_codon=0, logodd=55.107483
1097992_contig_10547	GeneMark.hmm	CDS	1484	2653	-1530.355372	+	0	gene_id=A0096_gene_756, length=1170, gene_score=-1530.355372, rbs_score=0.689566, rbs_spacer=16, stop_enforced=N, start_codon=0, logodd=32.756657
1097992_contig_10547	GeneMark.hmm	CDS	2679	3527	-1085.804057	-	0	gene_id=A0096_gene_757, length=849, gene_score=-1085.804057, rbs_score=-0.487138, rbs_spacer=20, stop_enforced=N, start_codon=0, logodd=29.703240
1097992_contig_10547	GeneMark.hmm	CDS	3518	3952	-551.081986	-	0	gene_id=A0096_gene_758, length=435, gene_score=-551.081986, rbs_score=0.033333, rbs_spacer=-1, stop_enforced=N, start_codon=2, logodd=16.835825
1097992_contig_10588	GeneMark.hmm	CDS	110	1327	-1561.931758	+	0	gene_id=A0096_gene_759, length=1218, gene_score=-1561.931758, rbs_score=-1.724922, rbs_spacer=19, stop_enforced=N, start_codon=0, logodd=62.110799
1097992_contig_10588	GeneMark.hmm	CDS	1324	1638	-397.660839	-	0	gene_id=A0096_gene_760, length=315, gene_score=-397.660839, rbs_score=0.975366, rbs_spacer=3, stop_enforced=N, start_codon=0, logodd=18.231784
1097992_contig_10588	GeneMark.hmm	CDS	1716	2228	-662.270899	-	0	gene_id=A0096_gene_761, length=513, gene_score=-662.270899, rbs_score=-0.863090, rbs_spacer=9, stop_enforced=N, start_codon=0, logodd=23.424957
1097992_contig_10588	GeneMark.hmm	CDS	2209	2886	-878.211989	-	0	gene_id=A0096_gene_762, length=678, gene_score=-878.211989, rbs_score=0.632524, rbs_spacer=30, stop_enforced=N, start_codon=0, logodd=31.416582
1097992_contig_10588	GeneMark.hmm	CDS	2991	3941	-1215.683840	-	0	gene_id=A0096_gene_763, length=951, gene_score=-1215.683840, rbs_score=0.033333, rbs_spacer=-1, stop_enforced=N, start_codon=0, logodd=61.346499
1097992_contig_10972	GeneMark.hmm	CDS	3	116	-150.029267	+	0	gene_id=A0096_gene_764, length=114, gene_score=-150.029267, rbs_score=0.033333, rbs_spacer=-1, stop_enforced=N, start_codon=0, logodd=3.802992
1097992_contig_10972	GeneMark.hmm	CDS	224	904	-888.387387	+	0	gene_id=A0096_gene_765, length=681, gene_score=-888.387387, rbs_score=1.372947, rbs_spacer=33, stop_enforced=N, start_codon=2, logodd=22.033163
1097992_contig_10972	GeneMark.hmm	CDS	1301	1624	-417.246290	+	0	gene_id=A0096_gene_766, length=324, gene_score=-417.246290, rbs_score=0.504752, rbs_spacer=18, stop_enforced=N, start_codon=0, logodd=9.541702
1097992_contig_10972	GeneMark.hmm	CDS	1605	2051	-591.240451	-	0	gene_id=A0096_gene_767, length=447, gene_score=-591.240451, rbs_score=0.601931, rbs_spacer=13, stop_enforced=N, start_codon=2, logodd=8.793038
1097992_contig_10972	GeneMark.hmm	CDS	2302	3060	-965.228711	-	0	gene_id=A0096_gene_768, length=759, gene_score=-965.228711, rbs_score=0.006280, rbs_spacer=3, stop_enforced=N, start_codon=0, logodd=37.057718
1097992_contig_10972	GeneMark.hmm	CDS	3125	3688	-734.582180	-	0	gene_id=A0096_gene_769, length=564, gene_score=-734.582180, rbs_score=-0.086169, rbs_spacer=30, stop_enforced=N, start_codon=0, logodd=23.453306
1097992_contig_11059	GeneMark.hmm	CDS	2	1492	-1920.616106	-	0	gene_id=A0096_gene_770, length=1491, gene_score=-1920.616106, rbs_score=0.696767, rbs_spacer=7, stop_enforced=N, start_codon=0, logodd=72.071548
1097992_contig_11059	GeneMark.hmm	CDS	1821	2060	-319.867087	+	0	gene_id=A0096_gene_771, length=240, gene_score=-319.867087, rbs_score=-0.645999, rbs_spacer=11, stop_enforced=N, start_codon=0, logodd=2.337264
1097992_contig_11059	GeneMark.hmm	CDS	2057	2407	-438.207886	-	0	gene_id=A0096_gene_772, length=351, gene_score=-438.207886, rbs_score=0.346138, rbs_spacer=14, stop_enforced=N, start_codon=0, logodd=19.299847
1097992_contig_11059	GeneMark.hmm	CDS	2518	2811	-376.657338	-	0	gene_id=A0096_gene_773, length=294, gene_score=-376.657338, rbs_score=-1.541892, rbs_spacer=1, stop_enforced=N, start_codon=2, logodd=16.664952
1097992_contig_11059	GeneMark.hmm	CDS	2893	3036	-174.479978	+	0	gene_id=A0096_gene_774, length=144, gene_score=-174.479978, rbs_score=0.726641, rbs_spacer=19, stop_enforced=N, start_codon=0, logodd=4.507841
1097992_contig_11059	GeneMark.hmm	CDS	3074	3382	-386.553673	-	0	gene_id=A0096_gene_775, length=309, gene_score=-386.553673, rbs_score=0.774010, rbs_spacer=3, stop_enforced=N, start_codon=0, logodd=20.567994
1097992_contig_11059	GeneMark.hmm	CDS	3425	3835	-518.485423	-	0	gene_id=A0096_gene_776, length=411, gene_score=-518.485423, rbs_score=0.033333, rbs_spacer=-1, stop_enforced=N, start_codon=0, logodd=20.095810
1097992_contig_11263	GeneMark.hmm	CDS	1	327	-430.244678	-	0	gene_id=A0096_gene_777, length=327, gene_score=-430.244678, rbs_score=-0.235519, rbs_spacer=33, stop_enforced=N, start_codon=0, logodd=14.088699
1097992_contig_11263	GeneMark.hmm	CDS	496	630	-170.299861	-	0	gene_id=A0096_gene_778, length=135, gene_score=-170.299861, rbs_score=-0.775062, rbs_spacer=5, stop_enforced=N, start_codon=0, logodd=4.983263
1097992_contig_11263	GeneMark.hmm	CDS	667	1089	-539.651524	-	0	gene_id=A0096_gene_779, length=423, gene_score=-539.651524, rbs_score=0.848733, rbs_spacer=33, stop_enforced=N, start_codon=2, logodd=25.192311
1097992_contig_11263	GeneMark.hmm	CDS	1214	1861	-845.682639	+	0	gene_id=A0096_gene_780, length=648, gene_score=-845.682639, rbs_score=-0.833211, rbs_spacer=3, stop_enforced=N, start_codon=0, logodd=20.935247
1097992_contig_11263	GeneMark.hmm	CDS	1893	2228	-432.672781	-	0	gene_id=A0096_gene_781, length=336, gene_score=-432.672781, rbs_score=1.124764, rbs_spacer=29, stop_enforced=N, start_codon=0, logodd=13.762634
1097992_contig_11263	GeneMark.hmm	CDS	2324	2707	-479.259408	-	0	gene_id=A0096_gene_782, length=384, gene_score=-479.259408, rbs_score=-2.105955, rbs_spacer=32, stop_enforced=N, start_codon=0, logodd=24.237535
1097992_contig_11263	GeneMark.hmm	CDS	2751	2843	-112.661197	-	0	gene_id=A0096_gene_783, length=93, gene_score=-112.661197, rbs_score=-0.414710, rbs_spacer=0, stop_enforced=N, start_codon=0, logodd=5.869673
1097992_contig_11263	GeneMark.hmm	CDS	2878	3225	-456.159114	-	0	gene_id=A0096_gene_784, length=348, gene_score=-456.159114, rbs_score=0.390453, rbs_spacer=8, stop_enforced=N, start_codon=2, logodd=2.840132
1097992_contig_11263	GeneMark.hmm	CDS	3544	3816	-344.145610	-	0	gene_id=A0096_gene_785, length=273, gene_score=-344.145610, rbs_score=0.033333, rbs_spacer=-1, stop_enforced=N, start_codon=0, logodd=10.749736
1097992_contig_11304	GeneMark.hmm	CDS	3	545	-688.003441	+	0	gene_id=A0096_gene_786, length=543, gene_score=-688.003441, rbs_score=0.033333, rbs_spacer=-1, stop_enforced=N, start_codon=0, logodd=21.913390
1097992_contig_11304	GeneMark.hmm	CDS	855	1484	-823.379911	-	0	gene_id=A0096_gene_787, length=630, gene_score=-823.379911, rbs_score=1.071189, rbs_spacer=13, stop_enforced=N, start_codon=0, logodd=19.584815
1097992_contig_11304	GeneMark.hmm	CDS	1481	1996	-667.276175	-	0	gene_id=A0096_gene_788, length=516, gene_score=-667.276175, rbs_score=1.235053, rbs_spacer=19, stop_enforced=N, start_codon=0, logodd=19.976474
1097992_contig_11304	GeneMark.hmm	CDS	2244	2972	-954.591517	+	0	gene_id=A0096_gene_789, length=729, gene_score=-954.591517, rbs_score=0.867311, rbs_spacer=12, stop_enforced=N, start_codon=0, logodd=28.870248
1097992_contig_11304	GeneMark.hmm	CDS	3134	3811	-884.793837	-	0	gene_id=A0096_gene_790, length=678, gene_score=-884.793837, rbs_score=0.033333, rbs_spacer=-1, stop_enforced=N, start_codon=0, logodd=41.308104
1097992_contig_11358	GeneMark.hmm	CDS	2	79	-92.280582	+	0	gene_id=A0096_gene_791, length=78, gene_score=-92.280582, rbs_score=0.033333, rbs_spacer=-1, stop_enforced=N, start_codon=0, logodd=4.785945
1097992_contig_11358	GeneMark.hmm	CDS	88	216	-160.629788	+	0	gene_id=A0096_gene_792, length=129, gene_score=-160.629788, rbs_score=-1.710234, rbs_spacer=33, stop_enforced=N, start_codon=0, logodd=1.021503
1097992_contig_11358	GeneMark.hmm	CDS	213	818	-763.987752	+	0	gene_id=A0096_gene_793, length=606, gene_score=-763.987752, rbs_score=-0.679917, rbs_spacer=23, stop_enforced=N, start_codon=0, logodd=32.661101
1097992_contig_11358	GeneMark.hmm	CDS	1062	1763	-907.475756	+	0	gene_id=A0096_gene_794, length=702, gene_score=-907.475756, rbs_score=-1.671095, rbs_spacer=5, stop_enforced=N, start_codon=2, logodd=28.103293
1097992_contig_11358	GeneMark.hmm	CDS	1785	2738	-1250.178350	-	0	gene_id=A0096_gene_795, length=954, gene_score=-1250.178350, rbs_score=-0.138170, rbs_spacer=1, stop_enforced=N, start_codon=0, logodd=33.580375
1097992_contig_11358	GeneMark.hmm	CDS	2911	3246	-418.593890	-	0	gene_id=A0096_gene_796, length=336, gene_score=-418.593890, rbs_score=1.124764, rbs_spacer=29, stop_enforced=N, start_codon=0, logodd=15.434905
1097992_contig_11358	GeneMark.hmm	CDS	3344	3727	-483.303945	-	0	gene_id=A0096_gene_797, length=384, gene_score=-483.303945, rbs_score=-1.556478, rbs_spacer=10, stop_enforced=N, start_codon=0, logodd=23.902439
1097992_contig_11414	GeneMark.hmm	CDS	2	589	-764.094550	-	0	gene_id=A0096_gene_798, length=588, gene_score=-764.094550, rbs_score=-0.392634, rbs_spacer=20, stop_enforced=N, start_codon=2, logodd=19.877689
1097992_contig_11414	GeneMark.hmm	CDS	662	1948	-1646.209939	+	0	gene_id=A0096_gene_799, length=1287, gene_score=-1646.209939, rbs_score=0.268529, rbs_spacer=4, stop_enforced=N, start_codon=0, logodd=68.333256
1097992_contig_11414	GeneMark.hmm	CDS	1953	2618	-847.133278	-	0	gene_id=A0096_gene_800, length=666, gene_score=-847.133278, rbs_score=-0.870435, rbs_spacer=2, stop_enforced=N, start_codon=0, logodd=35.617276
1097992_contig_11414	GeneMark.hmm	CDS	2724	3263	-701.048639	+	0	gene_id=A0096_gene_801, length=540, gene_score=-701.048639, rbs_score=-1.373866, rbs_spacer=1, stop_enforced=N, start_codon=0, logodd=25.580958
1097992_contig_11414	GeneMark.hmm	CDS	3280	3786	-650.428069	-	0	gene_id=A0096_gene_802, length=507, gene_score=-650.428069, rbs_score=0.033333, rbs_spacer=-1, stop_enforced=N, start_codon=0, logodd=14.967154
1097992_contig_11487	GeneMark.hmm	CDS	74	283	-257.387361	+	0	gene_id=A0096_gene_803, length=210, gene_score=-257.387361, rbs_score=-0.111539, rbs_spacer=11, stop_enforced=N, start_codon=0, logodd=16.712231
1097992_contig_11487	GeneMark.hmm	CDS	302	454	-187.827758	+	0	gene_id=A0096_gene_804, length=153, gene_score=-187.827758, rbs_score=0.418741, rbs_spacer=34, stop_enforced=N, start_codon=0, logodd=10.883553
1097992_contig_11487	GeneMark.hmm	CDS	445	684	-304.895199	+	0	gene_id=A0096_gene_805, length=240, gene_score=-304.895199, rbs_score=-0.997426, rbs_spacer=0, stop_enforced=N, start_codon=0, logodd=14.322605
1097992_contig_11487	GeneMark.hmm	CDS	895	1191	-382.806404	+	0	gene_id=A0096_gene_806, length=297, gene_score=-382.806404, rbs_score=-1.130308, rbs_spacer=33, stop_enforced=N, start_codon=0, logodd=10.028278
1097992_contig_11487	GeneMark.hmm	CDS	1167	1400	-282.192176	+	0	gene_id=A0096_gene_807, length=234, gene_score=-282.192176, rbs_score=0.229407, rbs_spacer=24, stop_enforced=N, start_codon=0, logodd=18.734984
1097992_contig_11487	GeneMark.hmm	CDS	1694	2671	-1270.175817	+	0	gene_id=A0096_gene_808, length=978, gene_score=-1270.175817, rbs_score=-2.037567, rbs_spacer=15, stop_enforced=N, start_codon=0, logodd=49.170936
1097992_contig_11487	GeneMark.hmm	CDS	2668	3417	-993.590696	-	0	gene_id=A0096_gene_809, length=750, gene_score=-993.590696, rbs_score=-2.365558, rbs_spacer=1, stop_enforced=N, start_codon=0, logodd=21.049817
1097992_contig_11487	GeneMark.hmm	CDS	3430	3609	-224.837971	-	0	gene_id=A0096_gene_810, length=180, gene_score=-224.837971, rbs_score=-0.519752, rbs_spacer=17, stop_enforced=N, start_codon=0, logodd=7.765577
1097992_contig_11494	GeneMark.hmm	CDS	191	961	-961.634891	+	0	gene_id=A0096_gene_811, length=771, gene_score=-961.634891, rbs_score=1.475524, rbs_spacer=21, stop_enforced=N, start_codon=1, logodd=45.940346
1097992_contig_11494	GeneMark.hmm	CDS	1013	1306	-380.824654	-	0	gene_id=A0096_gene_812, length=294, gene_score=-380.824654, rbs_score=0.816756, rbs_spacer=23, stop_enforced=N, start_codon=0, logodd=15.787540
1097992_contig_11494	GeneMark.hmm	CDS	1423	1704	-361.606435	+	0	gene_id=A0096_gene_813, length=282, gene_score=-361.606435, rbs_score=-1.540006, rbs_spacer=28, stop_enforced=N, start_codon=0, logodd=15.146292
1097992_contig_11494	GeneMark.hmm	CDS	1836	2516	-860.353595	-	0	gene_id=A0096_gene_814, length=681, gene_score=-860.353595, rbs_score=-0.338877, rbs_spacer=9, stop_enforced=N, start_codon=0, logodd=26.694187
1097992_contig_11494	GeneMark.hmm	CDS	2640	3746	-1431.418475	+	0	gene_id=A0096_gene_815, length=1107, gene_score=-1431.418475, rbs_score=1.044720, rbs_spacer=1, stop_enforced=N, start_codon=2, logodd=48.224169
1097992_contig_11610	GeneMark.hmm	CDS	27	1511	-1912.278319	+	0	gene_id=A0096_gene_816, length=1485, gene_score=-1912.278319, rbs_score=0.033333, rbs_spacer=-1, stop_enforced=N, start_codon=0, logodd=60.378065
1097992_contig_11610	GeneMark.hmm	CDS	1529	3091	-2049.405420	-	0	gene_id=A0096_gene_817, length=1563, gene_score=-2049.405420, rbs_score=-0.320645, rbs_spacer=7, stop_enforced=N, start_codon=0, logodd=65.296077
1097992_contig_11610	GeneMark.hmm	CDS	3135	3746	-772.303727	-	0	gene_id=A0096_gene_818, length=612, gene_score=-772.303727, rbs_score=0.033333, rbs_spacer=-1, stop_enforced=N, start_codon=2, logodd=34.112647
1097992_contig_11612	GeneMark.hmm	CDS	1	345	-447.184610	+	0	gene_id=A0096_gene_819, length=345, gene_score=-447.184610, rbs_score=0.033333, rbs_spacer=-1, stop_enforced=N, start_codon=0, logodd=15.011322
1097992_contig_11612	GeneMark.hmm	CDS	565	2031	-1933.126240	+	0	gene_id=A0096_gene_820, length=1467, gene_score=-1933.126240, rbs_score=-0.665103, rbs_spacer=0, stop_enforced=N, start_codon=0, logodd=39.592495
1097992_contig_11612	GeneMark.hmm	CDS	2028	3323	-1659.391804	+	0	gene_id=A0096_gene_821, length=1296, gene_score=-1659.391804, rbs_score=0.438145, rbs_spacer=14, stop_enforced=N, start_codon=0, logodd=66.980845
1097992_contig_11612	GeneMark.hmm	CDS	3356	3751	-514.729573	+	0	gene_id=A0096_gene_822, length=396, gene_score=-514.729573, rbs_score=-0.899340, rbs_spacer=3, stop_enforced=N, start_codon=2, logodd=14.351608
1097992_contig_11731	GeneMark.hmm	CDS	2	1291	-1651.827113	-	0	gene_id=A0096_gene_823, length=1290, gene_score=-1651.827113, rbs_score=-2.534306, rbs_spacer=31, stop_enforced=N, start_codon=1, logodd=42.906685
1097992_contig_11731	GeneMark.hmm	CDS	1389	1817	-548.358758	-	0	gene_id=A0096_gene_824, length=429, gene_score=-548.358758, rbs_score=0.604759, rbs_spacer=7, stop_enforced=N, start_codon=0, logodd=19.426775
1097992_contig_11731	GeneMark.hmm	CDS	1854	3557	-2174.815798	-	0	gene_id=A0096_gene_825, length=1704, gene_score=-2174.815798, rbs_score=0.130142, rbs_spacer=5, stop_enforced=N, start_codon=0, logodd=89.572664
1097992_contig_11790	GeneMark.hmm	CDS	3	170	-210.811667	-	0	gene_id=A0096_gene_826, length=168, gene_score=-210.811667, rbs_score=-0.885653, rbs_spacer=1, stop_enforced=N, start_codon=0, logodd=12.038846
1097992_contig_11790	GeneMark.hmm	CDS	413	628	-278.736472	-	0	gene_id=A0096_gene_827, length=216, gene_score=-278.736472, rbs_score=-1.252279, rbs_spacer=16, stop_enforced=N, start_codon=0, logodd=6.256599
1097992_contig_11790	GeneMark.hmm	CDS	731	2173	-1842.606615	-	0	gene_id=A0096_gene_828, length=1443, gene_score=-1842.606615, rbs_score=-0.195076, rbs_spacer=3, stop_enforced=N, start_codon=0, logodd=69.243543
1097992_contig_11790	GeneMark.hmm	CDS	2249	2575	-412.460813	-	0	gene_id=A0096_gene_829, length=327, gene_score=-412.460813, rbs_score=-0.467474, rbs_spacer=14, stop_enforced=N, start_codon=0, logodd=21.336597
1097992_contig_11790	GeneMark.hmm	CDS	2593	3132	-693.821530	-	0	gene_id=A0096_gene_830, length=540, gene_score=-693.821530, rbs_score=-0.131195, rbs_spacer=3, stop_enforced=N, start_codon=0, logodd=22.953642
1097992_contig_11790	GeneMark.hmm	CDS	3257	3715	-593.366623	+	0	gene_id=A0096_gene_831, length=459, gene_score=-593.366623, rbs_score=-1.575434, rbs_spacer=10, stop_enforced=N, start_codon=2, logodd=20.162148
1097992_contig_11845	GeneMark.hmm	CDS	3	173	-227.829960	+	0	gene_id=A0096_gene_832, length=171, gene_score=-227.829960, rbs_score=0.033333, rbs_spacer=-1, stop_enforced=N, start_codon=0, logodd=2.738438
1097992_contig_11845	GeneMark.hmm	CDS	314	568	-332.899026	+	0	gene_id=A0096_gene_833, length=255, gene_score=-332.899026, rbs_score=-0.254349, rbs_spacer=16, stop_enforced=N, start_codon=2, logodd=8.418286
1097992_contig_11845	GeneMark.hmm	CDS	568	672	-130.676350	+	0	gene_id=A0096_gene_834, length=105, gene_score=-130.676350, rbs_score=0.040684, rbs_spacer=12, stop_enforced=N, start_codon=0, logodd=5.714788
1097992_contig_11845	GeneMark.hmm	CDS	687	1241	-713.886324	+	0	gene_id=A0096_gene_835, length=555, gene_score=-713.886324, rbs_score=1.114873, rbs_spacer=3, stop_enforced=N, start_codon=0, logodd=26.581344
1097992_contig_11845	GeneMark.hmm	CDS	1245	1778	-705.246716	+	0	gene_id=A0096_gene_836, length=534, gene_score=-705.246716, rbs_score=-0.365462, rbs_spacer=14, stop_enforced=N, start_codon=2, logodd=18.696270
1097992_contig_11845	GeneMark.hmm	CDS	1801	1980	-235.575752	-	0	gene_id=A0096_gene_837, length=180, gene_score=-235.575752, rbs_score=0.952817, rbs_spacer=2, stop_enforced=N, start_codon=0, logodd=1.967566
1097992_contig_11845	GeneMark.hmm	CDS	1979	2287	-406.730262	+	0	gene_id=A0096_gene_838, length=309, gene_score=-406.730262, rbs_score=0.677811, rbs_spacer=7, stop_enforced=N, start_codon=0, logodd=1.944704
1097992_contig_11845	GeneMark.hmm	CDS	2359	2754	-524.272720	+	0	gene_id=A0096_gene_839, length=396, gene_score=-524.272720, rbs_score=0.834350, rbs_spacer=14, stop_enforced=N, start_codon=0, logodd=10.886414
1097992_contig_11845	GeneMark.hmm	CDS	2764	3495	-977.782124	+	0	gene_id=A0096_gene_840, length=732, gene_score=-977.782124, rbs_score=-2.378511, rbs_spacer=28, stop_enforced=N, start_codon=0, logodd=24.411642
1097992_contig_12017	GeneMark.hmm	CDS	1	273	-341.552196	+	0	gene_id=A0096_gene_841, length=273, gene_score=-341.552196, rbs_score=0.033333, rbs_spacer=-1, stop_enforced=N, start_codon=0, logodd=17.784525
1097992_contig_12017	GeneMark.hmm	CDS	298	621	-421.522882	+	0	gene_id=A0096_gene_842, length=324, gene_score=-421.522882, rbs_score=1.195573, rbs_spacer=17, stop_enforced=N, start_codon=2, logodd=6.158929
1097992_contig_12017	GeneMark.hmm	CDS	609	1670	-1406.066795	-	0	gene_id=A0096_gene_843, length=1062, gene_score=-1406.066795, rbs_score=0.816756, rbs_spacer=23, stop_enforced=N, start_codon=0, logodd=26.420884
1097992_contig_12017	GeneMark.hmm	CDS	1780	2280	-644.753789	+	0	gene_id=A0096_gene_844, length=501, gene_score=-644.753789, rbs_score=-1.665495, rbs_spacer=4, stop_enforced=N, start_codon=1, logodd=18.581084
1097992_contig_12017	GeneMark.hmm	CDS	2321	2683	-459.340538	+	0	gene_id=A0096_gene_845, length=363, gene_score=-459.340538, rbs_score=-0.306248, rbs_spacer=21, stop_enforced=N, start_codon=0, logodd=15.867219
1097992_contig_12017	GeneMark.hmm	CDS	2887	3150	-336.581358	+	0	gene_id=A0096_gene_846, length=264, gene_score=-336.581358, rbs_score=-1.820492, rbs_spacer=16, stop_enforced=N, start_codon=0, logodd=9.908348
1097992_contig_12041	GeneMark.hmm	CDS	3	569	-719.267068	+	0	gene_id=A0096_gene_847, length=567, gene_score=-719.267068, rbs_score=0.033333, rbs_spacer=-1, stop_enforced=N, start_codon=0, logodd=30.043769
1097992_contig_12041	GeneMark.hmm	CDS	566	1771	-1545.762605	+	0	gene_id=A0096_gene_848, length=1206, gene_score=-1545.762605, rbs_score=-0.614996, rbs_spacer=16, stop_enforced=N, start_codon=0, logodd=67.776045
1097992_contig_12041	GeneMark.hmm	CDS	1755	2564	-1033.176282	+	0	gene_id=A0096_gene_849, length=810, gene_score=-1033.176282, rbs_score=-0.940166, rbs_spacer=1, stop_enforced=N, start_codon=0, logodd=35.480172
1097992_contig_12041	GeneMark.hmm	CDS	2612	3676	-1365.052866	+	0	gene_id=A0096_gene_850, length=1065, gene_score=-1365.052866, rbs_score=-0.487138, rbs_spacer=20, stop_enforced=N, start_codon=0, logodd=49.581365
1097992_contig_12197	GeneMark.hmm	CDS	51	458	-514.032273	-	0	gene_id=A0096_gene_851, length=408, gene_score=-514.032273, rbs_score=-1.876857, rbs_spacer=16, stop_enforced=N, start_codon=2, logodd=15.923402
1097992_contig_12197	GeneMark.hmm	CDS	492	1457	-1229.946378	-	0	gene_id=A0096_gene_852, length=966, gene_score=-1229.946378, rbs_score=-1.325614, rbs_spacer=7, stop_enforced=N, start_codon=0, logodd=45.670761
1097992_contig_12197	GeneMark.hmm	CDS	1426	2754	-1707.535749	-	0	gene_id=A0096_gene_853, length=1329, gene_score=-1707.535749, rbs_score=0.190604, rbs_spacer=17, stop_enforced=N, start_codon=1, logodd=60.414976
1097992_contig_12197	GeneMark.hmm	CDS	3018	3257	-288.784662	+	0	gene_id=A0096_gene_854, length=240, gene_score=-288.784662, rbs_score=0.932947, rbs_spacer=0, stop_enforced=N, start_codon=0, logodd=22.974672
1097992_contig_12197	GeneMark.hmm	CDS	3263	3523	-331.434081	+	0	gene_id=A0096_gene_855, length=261, gene_score=-331.434081, rbs_score=0.342501, rbs_spacer=27, stop_enforced=N, start_codon=2, logodd=10.326724
1097992_contig_12226	GeneMark.hmm	CDS	3	476	-604.649574	-	0	gene_id=A0096_gene_856, length=474, gene_score=-604.649574, rbs_score=-0.745070, rbs_spacer=34, stop_enforced=N, start_codon=0, logodd=21.454199
1097992_contig_12226	GeneMark.hmm	CDS	555	1754	-1529.712302	+	0	gene_id=A0096_gene_857, length=1200, gene_score=-1529.712302, rbs_score=-1.266011, rbs_spacer=22, stop_enforced=N, start_codon=0, logodd=73.057252
1097992_contig_12226	GeneMark.hmm	CDS	1751	1924	-213.282238	+	0	gene_id=A0096_gene_858, length=174, gene_score=-213.282238, rbs_score=1.280443, rbs_spacer=30, stop_enforced=N, start_codon=0, logodd=11.117070
1097992_contig_12226	GeneMark.hmm	CDS	1926	2783	-1093.630630	+	0	gene_id=A0096_gene_859, length=858, gene_score=-1093.630630, rbs_score=-1.846386, rbs_spacer=32, stop_enforced=N, start_codon=2, logodd=37.576402
1097992_contig_12226	GeneMark.hmm	CDS	2793	3641	-1103.443845	+	0	gene_id=A0096_gene_860, length=849, gene_score=-1103.443845, rbs_score=0.070181, rbs_spacer=28, stop_enforced=N, start_codon=0, logodd=24.570238
1097992_contig_12303	GeneMark.hmm	CDS	2	397	-509.602177	-	0	gene_id=A0096_gene_861, length=396, gene_score=-509.602177, rbs_score=0.727885, rbs_spacer=19, stop_enforced=N, start_codon=2, logodd=16.630276
1097992_contig_12303	GeneMark.hmm	CDS	538	1044	-660.651936	+	0	gene_id=A0096_gene_862, length=507, gene_score=-660.651936, rbs_score=-0.111701, rbs_spacer=13, stop_enforced=N, start_codon=0, logodd=12.836666
1097992_contig_12303	GeneMark.hmm	CDS	1076	2041	-1246.830880	+	0	gene_id=A0096_gene_863, length=966, gene_score=-1246.830880, rbs_score=-2.579362, rbs_spacer=1, stop_enforced=N, start_codon=2, logodd=44.806615
1097992_contig_12303	GeneMark.hmm	CDS	2078	3076	-1280.825833	+	0	gene_id=A0096_gene_864, length=999, gene_score=-1280.825833, rbs_score=-0.996818, rbs_spacer=27, stop_enforced=N, start_codon=0, logodd=42.284312
1097992_contig_12303	GeneMark.hmm	CDS	3077	3625	-698.870335	-	0	gene_id=A0096_gene_865, length=549, gene_score=-698.870335, rbs_score=0.033333, rbs_spacer=-1, stop_enforced=N, start_codon=0, logodd=25.001981
1097992_contig_12349	GeneMark.hmm	CDS	1	441	-568.039724	-	0	gene_id=A0096_gene_866, length=441, gene_score=-568.039724, rbs_score=-0.879186, rbs_spacer=24, stop_enforced=N, start_codon=2, logodd=20.042282
1097992_contig_12349	GeneMark.hmm	CDS	438	719	-358.295221	-	0	gene_id=A0096_gene_867, length=282, gene_score=-358.295221, rbs_score=-0.515494, rbs_spacer=7, stop_enforced=N, start_codon=0, logodd=14.121846
1097992_contig_12349	GeneMark.hmm	CDS	740	2155	-1828.431791	-	0	gene_id=A0096_gene_868, length=1416, gene_score=-1828.431791, rbs_score=-1.509263, rbs_spacer=6, stop_enforced=N, start_codon=0, logodd=69.437439
1097992_contig_12349	GeneMark.hmm	CDS	2146	3414	-1680.976111	-	0	gene_id=A0096_gene_869, length=1269, gene_score=-1680.976111, rbs_score=-0.878503, rbs_spacer=19, stop_enforced=N, start_codon=0, logodd=42.425407
1097992_contig_12349	GeneMark.hmm	CDS	3424	3594	-209.160098	-	0	gene_id=A0096_gene_870, length=171, gene_score=-209.160098, rbs_score=0.033333, rbs_spacer=-1, stop_enforced=N, start_codon=2, logodd=10.252998
1097992_contig_12437	GeneMark.hmm	CDS	1	96	-118.593659	-	0	gene_id=A0096_gene_871, length=96, gene_score=-118.593659, rbs_score=1.041409, rbs_spacer=21, stop_enforced=N, start_codon=0, logodd=7.831742
1097992_contig_12437	GeneMark.hmm	CDS	321	692	-493.747810	+	0	gene_id=A0096_gene_872, length=372, gene_score=-493.747810, rbs_score=1.334332, rbs_spacer=16, stop_enforced=N, start_codon=0, logodd=5.054910
1097992_contig_12437	GeneMark.hmm	CDS	722	961	-306.769955	-	0	gene_id=A0096_gene_873, length=240, gene_score=-306.769955, rbs_score=-0.783636, rbs_spacer=13, stop_enforced=N, start_codon=1, logodd=12.179705
1097992_contig_12437	GeneMark.hmm	CDS	1186	2262	-1397.776103	-	0	gene_id=A0096_gene_874, length=1077, gene_score=-1397.776103, rbs_score=-1.075945, rbs_spacer=21, stop_enforced=N, start_codon=0, logodd=59.377864
1097992_contig_12437	GeneMark.hmm	CDS	2641	3009	-480.806380	+	0	gene_id=A0096_gene_875, length=369, gene_score=-480.806380, rbs_score=-1.072634, rbs_spacer=1, stop_enforced=N, start_codon=0, logodd=12.913192
1097992_contig_12437	GeneMark.hmm	CDS	3042	3608	-732.438540	-	0	gene_id=A0096_gene_876, length=567, gene_score=-732.438540, rbs_score=0.033333, rbs_spacer=-1, stop_enforced=N, start_codon=0, logodd=29.482984
1097992_contig_12506	GeneMark.hmm	CDS	3	266	-344.198068	-	0	gene_id=A0096_gene_877, length=264, gene_score=-344.198068, rbs_score=0.415366, rbs_spacer=30, stop_enforced=N, start_codon=0, logodd=10.136916
1097992_contig_12506	GeneMark.hmm	CDS	1404	2321	-1215.844901	+	0	gene_id=A0096_gene_878, length=918, gene_score=-1215.844901, rbs_score=-0.642553, rbs_spacer=7, stop_enforced=N, start_codon=0, logodd=32.265972
1097992_contig_12506	GeneMark.hmm	CDS	2720	3595	-1139.298841	+	0	gene_id=A0096_gene_879, length=876, gene_score=-1139.298841, rbs_score=0.487153, rbs_spacer=3, stop_enforced=N, start_codon=0, logodd=28.528680
1097992_contig_12531	GeneMark.hmm	CDS	1	261	-323.437833	-	0	gene_id=A0096_gene_880, length=261, gene_score=-323.437833, rbs_score=-0.687370, rbs_spacer=14, stop_enforced=N, start_codon=1, logodd=19.262097
1097992_contig_12531	GeneMark.hmm	CDS	312	830	-650.357375	+	0	gene_id=A0096_gene_881, length=519, gene_score=-650.357375, rbs_score=0.312725, rbs_spacer=19, stop_enforced=N, start_codon=0, logodd=32.025403
1097992_contig_12531	GeneMark.hmm	CDS	906	1775	-1118.152868	+	0	gene_id=A0096_gene_882, length=870, gene_score=-1118.152868, rbs_score=-1.835211, rbs_spacer=29, stop_enforced=N, start_codon=0, logodd=33.900866
1097992_contig_12531	GeneMark.hmm	CDS	1792	2199	-516.976579	-	0	gene_id=A0096_gene_883, length=408, gene_score=-516.976579, rbs_score=-0.184508, rbs_spacer=24, stop_enforced=N, start_codon=0, logodd=23.530792
1097992_contig_12531	GeneMark.hmm	CDS	2525	2893	-464.085472	-	0	gene_id=A0096_gene_884, length=369, gene_score=-464.085472, rbs_score=-0.362649, rbs_spacer=24, stop_enforced=N, start_codon=2, logodd=18.282522
1097992_contig_12531	GeneMark.hmm	CDS	2886	3113	-282.339747	-	0	gene_id=A0096_gene_885, length=228, gene_score=-282.339747, rbs_score=-2.281567, rbs_spacer=2, stop_enforced=N, start_codon=0, logodd=16.168900
1097992_contig_12531	GeneMark.hmm	CDS	3339	3524	-232.364152	-	0	gene_id=A0096_gene_886, length=186, gene_score=-232.364152, rbs_score=-1.404026, rbs_spacer=5, stop_enforced=N, start_codon=1, logodd=7.910299
1097992_contig_12565	GeneMark.hmm	CDS	3	485	-639.041685	-	0	gene_id=A0096_gene_887, length=483, gene_score=-639.041685, rbs_score=-2.610766, rbs_spacer=5, stop_enforced=N, start_codon=2, logodd=20.075612
1097992_contig_12565	GeneMark.hmm	CDS	698	1054	-472.678108	-	0	gene_id=A0096_gene_888, length=357, gene_score=-472.678108, rbs_score=-0.288723, rbs_spacer=31, stop_enforced=N, start_codon=0, logodd=8.365740
1097992_contig_12565	GeneMark.hmm	CDS	1105	1350	-310.470883	-	0	gene_id=A0096_gene_889, length=246, gene_score=-310.470883, rbs_score=-1.872266, rbs_spacer=33, stop_enforced=N, start_codon=0, logodd=12.047837
1097992_contig_12565	GeneMark.hmm	CDS	1587	2030	-565.698108	+	0	gene_id=A0096_gene_890, length=444, gene_score=-565.698108, rbs_score=-0.011771, rbs_spacer=14, stop_enforced=N, start_codon=0, logodd=22.131095
1097992_contig_12565	GeneMark.hmm	CDS	2027	2335	-391.003974	+	0	gene_id=A0096_gene_891, length=309, gene_score=-391.003974, rbs_score=-0.400735, rbs_spacer=31, stop_enforced=N, start_codon=2, logodd=9.810372
1097992_contig_12565	GeneMark.hmm	CDS	2486	3589	-1407.804870	+	0	gene_id=A0096_gene_892, length=1104, gene_score=-1407.804870, rbs_score=-1.465529, rbs_spacer=3, stop_enforced=N, start_codon=1, logodd=62.847364
1097992_contig_12586	GeneMark.hmm	CDS	3	170	-220.421342	-	0	gene_id=A0096_gene_893, length=168, gene_score=-220.421342, rbs_score=-1.393495, rbs_spacer=22, stop_enforced=N, start_codon=2, logodd=9.161273
1097992_contig_12586	GeneMark.hmm	CDS	794	2395	-2054.149255	+	0	gene_id=A0096_gene_894, length=1602, gene_score=-2054.149255, rbs_score=0.863828, rbs_spacer=10, stop_enforced=N, start_codon=0, logodd=81.759454
1097992_contig_12586	GeneMark.hmm	CDS	2513	3139	-816.991658	+	0	gene_id=A0096_gene_895, length=627, gene_score=-816.991658, rbs_score=0.032923, rbs_spacer=16, stop_enforced=N, start_codon=0, logodd=26.711401
1097992_contig_12586	GeneMark.hmm	CDS	3164	3586	-533.645440	-	0	gene_id=A0096_gene_896, length=423, gene_score=-533.645440, rbs_score=0.033333, rbs_spacer=-1, stop_enforced=N, start_codon=0, logodd=17.173014
1097992_contig_12707	GeneMark.hmm	CDS	3	653	-856.645968	+	0	gene_id=A0096_gene_897, length=651, gene_score=-856.645968, rbs_score=0.033333, rbs_spacer=-1, stop_enforced=N, start_codon=0, logodd=12.412039
1097992_contig_12707	GeneMark.hmm	CDS	657	1100	-560.748954	-	0	gene_id=A0096_gene_898, length=444, gene_score=-560.748954, rbs_score=0.625612, rbs_spacer=24, stop_enforced=N, start_codon=0, logodd=23.072703
1097992_contig_12707	GeneMark.hmm	CDS	1100	1534	-547.950070	-	0	gene_id=A0096_gene_899, length=435, gene_score=-547.950070, rbs_score=-1.536098, rbs_spacer=33, stop_enforced=N, start_codon=2, logodd=19.375592
1097992_contig_12707	GeneMark.hmm	CDS	1527	1874	-431.996311	-	0	gene_id=A0096_gene_900, length=348, gene_score=-431.996311, rbs_score=-0.760159, rbs_spacer=3, stop_enforced=N, start_codon=0, logodd=16.559581
1097992_contig_12707	GeneMark.hmm	CDS	1852	2529	-869.353193	-	0	gene_id=A0096_gene_901, length=678, gene_score=-869.353193, rbs_score=1.129673, rbs_spacer=32, stop_enforced=N, start_codon=2, logodd=32.173039
1097992_contig_12707	GeneMark.hmm	CDS	2613	3302	-872.448390	+	0	gene_id=A0096_gene_902, length=690, gene_score=-872.448390, rbs_score=1.182273, rbs_spacer=4, stop_enforced=N, start_codon=0, logodd=42.799173
1097992_contig_12707	GeneMark.hmm	CDS	3302	3571	-346.606306	+	0	gene_id=A0096_gene_903, length=270, gene_score=-346.606306, rbs_score=0.539942, rbs_spacer=15, stop_enforced=N, start_codon=0, logodd=12.860299
1097992_contig_12738	GeneMark.hmm	CDS	28	327	-373.199823	+	0	gene_id=A0096_gene_904, length=300, gene_score=-373.199823, rbs_score=0.033333, rbs_spacer=-1, stop_enforced=N, start_codon=0, logodd=18.797365
1097992_contig_12738	GeneMark.hmm	CDS	336	716	-489.537325	+	0	gene_id=A0096_gene_905, length=381, gene_score=-489.537325, rbs_score=-0.818705, rbs_spacer=33, stop_enforced=N, start_codon=0, logodd=18.482213
1097992_contig_12738	GeneMark.hmm	CDS	717	2447	-2202.011121	+	0	gene_id=A0096_gene_906, length=1731, gene_score=-2202.011121, rbs_score=-0.309225, rbs_spacer=17, stop_enforced=N, start_codon=1, logodd=79.611706
1097992_contig_12738	GeneMark.hmm	CDS	2567	3436	-1100.326257	-	0	gene_id=A0096_gene_907, length=870, gene_score=-1100.326257, rbs_score=-0.266372, rbs_spacer=12, stop_enforced=N, start_codon=0, logodd=34.567050
1097992_contig_12764	GeneMark.hmm	CDS	119	2248	-2746.696882	+	0	gene_id=A0096_gene_908, length=2130, gene_score=-2746.696882, rbs_score=-1.307236, rbs_spacer=16, stop_enforced=N, start_codon=1, logodd=80.780470
1097992_contig_12764	GeneMark.hmm	CDS	2249	3058	-1025.310336	-	0	gene_id=A0096_gene_909, length=810, gene_score=-1025.310336, rbs_score=-0.127649, rbs_spacer=30, stop_enforced=N, start_codon=0, logodd=41.949375
1097992_contig_12764	GeneMark.hmm	CDS	3111	3560	-590.324867	-	0	gene_id=A0096_gene_910, length=450, gene_score=-590.324867, rbs_score=0.033333, rbs_spacer=-1, stop_enforced=N, start_codon=0, logodd=21.728102
1097992_contig_12834	GeneMark.hmm	CDS	1	534	-663.244240	-	0	gene_id=A0096_gene_911, length=534, gene_score=-663.244240, rbs_score=0.247012, rbs_spacer=19, stop_enforced=N, start_codon=0, logodd=40.367381
1097992_contig_12834	GeneMark.hmm	CDS	531	1499	-1220.727513	-	0	gene_id=A0096_gene_912, length=969, gene_score=-1220.727513, rbs_score=-0.573524, rbs_spacer=19, stop_enforced=N, start_codon=0, logodd=64.918811
1097992_contig_12834	GeneMark.hmm	CDS	1538	2068	-668.143339	-	0	gene_id=A0096_gene_913, length=531, gene_score=-668.143339, rbs_score=-1.894789, rbs_spacer=16, stop_enforced=N, start_codon=2, logodd=29.112427
1097992_contig_12834	GeneMark.hmm	CDS	2103	3548	-1874.720605	-	0	gene_id=A0096_gene_914, length=1446, gene_score=-1874.720605, rbs_score=0.033333, rbs_spacer=-1, stop_enforced=N, start_codon=0, logodd=62.358049
1097992_contig_12899	GeneMark.hmm	CDS	12	2117	-2720.622441	-	0	gene_id=A0096_gene_915, length=2106, gene_score=-2720.622441, rbs_score=0.973857, rbs_spacer=14, stop_enforced=N, start_codon=0, logodd=110.680101
1097992_contig_12899	GeneMark.hmm	CDS	2290	2637	-440.577341	-	0	gene_id=A0096_gene_916, length=348, gene_score=-440.577341, rbs_score=0.644567, rbs_spacer=24, stop_enforced=N, start_codon=0, logodd=22.815980
1097992_contig_12899	GeneMark.hmm	CDS	2697	2825	-151.350872	-	0	gene_id=A0096_gene_917, length=129, gene_score=-151.350872, rbs_score=0.136204, rbs_spacer=21, stop_enforced=N, start_codon=0, logodd=8.263683
1097992_contig_12899	GeneMark.hmm	CDS	2827	3471	-813.383530	-	0	gene_id=A0096_gene_918, length=645, gene_score=-813.383530, rbs_score=-0.950110, rbs_spacer=8, stop_enforced=N, start_codon=0, logodd=30.037201
1097992_contig_12950	GeneMark.hmm	CDS	70	480	-541.261955	+	0	gene_id=A0096_gene_919, length=411, gene_score=-541.261955, rbs_score=-0.728315, rbs_spacer=4, stop_enforced=N, start_codon=0, logodd=11.263513
1097992_contig_12950	GeneMark.hmm	CDS	618	1031	-522.840264	+	0	gene_id=A0096_gene_920, length=414, gene_score=-522.840264, rbs_score=0.651950, rbs_spacer=14, stop_enforced=N, start_codon=0, logodd=20.779872
1097992_contig_12950	GeneMark.hmm	CDS	1068	1772	-913.023822	-	0	gene_id=A0096_gene_921, length=705, gene_score=-913.023822, rbs_score=0.848356, rbs_spacer=12, stop_enforced=N, start_codon=2, logodd=28.347126
1097992_contig_12950	GeneMark.hmm	CDS	1850	2149	-367.456813	+	0	gene_id=A0096_gene_922, length=300, gene_score=-367.456813, rbs_score=-0.349941, rbs_spacer=1, stop_enforced=N, start_codon=0, logodd=22.096664
1097992_contig_12950	GeneMark.hmm	CDS	2150	2368	-270.578317	-	0	gene_id=A0096_gene_923, length=219, gene_score=-270.578317, rbs_score=-1.412137, rbs_spacer=20, stop_enforced=N, start_codon=0, logodd=11.906803
1097992_contig_12950	GeneMark.hmm	CDS	2369	2599	-288.742828	-	0	gene_id=A0096_gene_924, length=231, gene_score=-288.742828, rbs_score=1.028075, rbs_spacer=20, stop_enforced=N, start_codon=0, logodd=15.265752
1097992_contig_12950	GeneMark.hmm	CDS	2661	3530	-1104.646219	+	0	gene_id=A0096_gene_925, length=870, gene_score=-1104.646219, rbs_score=0.048529, rbs_spacer=0, stop_enforced=N, start_codon=0, logodd=50.834178
1097992_contig_12975	GeneMark.hmm	CDS	1	210	-275.106953	+	0	gene_id=A0096_gene_926, length=210, gene_score=-275.106953, rbs_score=0.033333, rbs_spacer=-1, stop_enforced=N, start_codon=0, logodd=6.050623
1097992_contig_12975	GeneMark.hmm	CDS	268	438	-219.662368	+	0	gene_id=A0096_gene_927, length=171, gene_score=-219.662368, rbs_score=-0.599752, rbs_spacer=11, stop_enforced=N, start_codon=0, logodd=9.702272
1097992_contig_12975	GeneMark.hmm	CDS	546	743	-248.394539	+	0	gene_id=A0096_gene_928, length=198, gene_score=-248.394539, rbs_score=0.746840, rbs_spacer=19, stop_enforced=N, start_codon=2, logodd=10.449889
1097992_contig_12975	GeneMark.hmm	CDS	740	1006	-332.878249	-	0	gene_id=A0096_gene_929, length=267, gene_score=-332.878249, rbs_score=-1.909062, rbs_spacer=2, stop_enforced=N, start_codon=0, logodd=12.671793
1097992_contig_12975	GeneMark.hmm	CDS	1038	1601	-718.905536	-	0	gene_id=A0096_gene_930, length=564, gene_score=-718.905536, rbs_score=0.217156, rbs_spacer=16, stop_enforced=N, start_codon=0, logodd=35.234909
1097992_contig_12975	GeneMark.hmm	CDS	1685	3142	-1897.529836	+	0	gene_id=A0096_gene_931, length=1458, gene_score=-1897.529836, rbs_score=1.028075, rbs_spacer=20, stop_enforced=N, start_codon=0, logodd=61.186529
1097992_contig_12975	GeneMark.hmm	CDS	3375	3527	-186.254680	-	0	gene_id=A0096_gene_932, length=153, gene_score=-186.254680, rbs_score=0.033333, rbs_spacer=-1, stop_enforced=N, start_codon=0, logodd=10.688628
1097992_contig_12980	GeneMark.hmm	CDS	1	618	-795.477777	+	0	gene_id=A0096_gene_933, length=618, gene_score=-795.477777, rbs_score=0.033333, rbs_spacer=-1, stop_enforced=N, start_codon=0, logodd=34.838778
1097992_contig_12980	GeneMark.hmm	CDS	615	1346	-910.473547	-	0	gene_id=A0096_gene_934, length=732, gene_score=-910.473547, rbs_score=-0.091086, rbs_spacer=4, stop_enforced=N, start_codon=2, logodd=51.054426
1097992_contig_12980	GeneMark.hmm	CDS	1396	1812	-541.752047	+	0	gene_id=A0096_gene_935, length=417, gene_score=-541.752047, rbs_score=-1.179017, rbs_spacer=1, stop_enforced=N, start_codon=0, logodd=11.334529
1097992_contig_12980	GeneMark.hmm	CDS	1845	2231	-481.243225	+	0	gene_id=A0096_gene_936, length=387, gene_score=-481.243225, rbs_score=-1.326202, rbs_spacer=28, stop_enforced=N, start_codon=0, logodd=19.515664
1097992_contig_12980	GeneMark.hmm	CDS	2232	2732	-628.425626	-	0	gene_id=A0096_gene_937, length=501, gene_score=-628.425626, rbs_score=-0.853411, rbs_spacer=3, stop_enforced=N, start_codon=2, logodd=27.539562
1097992_contig_12980	GeneMark.hmm	CDS	3089	3517	-548.846459	-	0	gene_id=A0096_gene_938, length=429, gene_score=-548.846459, rbs_score=0.033333, rbs_spacer=-1, stop_enforced=N, start_codon=1, logodd=24.459301
1097992_contig_13059	GeneMark.hmm	CDS	1	501	-647.088689	+	0	gene_id=A0096_gene_939, length=501, gene_score=-647.088689, rbs_score=0.033333, rbs_spacer=-1, stop_enforced=N, start_codon=0, logodd=19.158849
1097992_contig_13059	GeneMark.hmm	CDS	502	1419	-1188.472456	+	0	gene_id=A0096_gene_940, length=918, gene_score=-1188.472456, rbs_score=-1.009574, rbs_spacer=28, stop_enforced=N, start_codon=0, logodd=27.434525
1097992_contig_13059	GeneMark.hmm	CDS	1846	2181	-436.711057	+	0	gene_id=A0096_gene_941, length=336, gene_score=-436.711057, rbs_score=-0.095421, rbs_spacer=17, stop_enforced=N, start_codon=0, logodd=10.895554
1097992_contig_13059	GeneMark.hmm	CDS	2189	2470	-364.367930	-	0	gene_id=A0096_gene_942, length=282, gene_score=-364.367930, rbs_score=-1.043839, rbs_spacer=8, stop_enforced=N, start_codon=2, logodd=11.138979
1097992_contig_13059	GeneMark.hmm	CDS	2510	3514	-1281.473645	-	0	gene_id=A0096_gene_943, length=1005, gene_score=-1281.473645, rbs_score=0.033333, rbs_spacer=-1, stop_enforced=N, start_codon=0, logodd=39.742388
1097992_contig_13097	GeneMark.hmm	CDS	3	395	-503.956869	-	0	gene_id=A0096_gene_944, length=393, gene_score=-503.956869, rbs_score=0.858650, rbs_spacer=0, stop_enforced=N, start_codon=2, logodd=8.950953
1097992_contig_13097	GeneMark.hmm	CDS	450	3281	-3664.871175	-	0	gene_id=A0096_gene_945, length=2832, gene_score=-3664.871175, rbs_score=-2.203201, rbs_spacer=24, stop_enforced=N, start_codon=2, logodd=119.472208
1097992_contig_13117	GeneMark.hmm	CDS	168	452	-363.304032	-	0	gene_id=A0096_gene_946, length=285, gene_score=-363.304032, rbs_score=-1.400650, rbs_spacer=2, stop_enforced=N, start_codon=0, logodd=13.647749
1097992_contig_13117	GeneMark.hmm	CDS	615	839	-272.102044	-	0	gene_id=A0096_gene_947, length=225, gene_score=-272.102044, rbs_score=-0.802354, rbs_spacer=5, stop_enforced=N, start_codon=0, logodd=15.508180
1097992_contig_13117	GeneMark.hmm	CDS	853	1671	-1054.965868	+	0	gene_id=A0096_gene_948, length=819, gene_score=-1054.965868, rbs_score=0.368181, rbs_spacer=6, stop_enforced=N, start_codon=2, logodd=29.526112
1097992_contig_13117	GeneMark.hmm	CDS	1711	1935	-279.621424	+	0	gene_id=A0096_gene_949, length=225, gene_score=-279.621424, rbs_score=1.029512, rbs_spacer=12, stop_enforced=N, start_codon=0, logodd=12.965119
1097992_contig_13117	GeneMark.hmm	CDS	1919	2200	-353.071757	+	0	gene_id=A0096_gene_950, length=282, gene_score=-353.071757, rbs_score=-0.668278, rbs_spacer=4, stop_enforced=N, start_codon=0, logodd=15.481519
1097992_contig_13117	GeneMark.hmm	CDS	2204	2743	-683.796751	+	0	gene_id=A0096_gene_951, length=540, gene_score=-683.796751, rbs_score=0.163266, rbs_spacer=30, stop_enforced=N, start_codon=0, logodd=27.139423
1097992_contig_13117	GeneMark.hmm	CDS	2732	3256	-667.380491	-	0	gene_id=A0096_gene_952, length=525, gene_score=-667.380491, rbs_score=0.819893, rbs_spacer=19, stop_enforced=N, start_codon=0, logodd=26.114529
1097992_contig_13117	GeneMark.hmm	CDS	3249	3497	-309.781528	-	0	gene_id=A0096_gene_953, length=249, gene_score=-309.781528, rbs_score=0.033333, rbs_spacer=-1, stop_enforced=N, start_codon=2, logodd=12.742153
1097992_contig_13189	GeneMark.hmm	CDS	2	682	-891.283343	-	0	gene_id=A0096_gene_954, length=681, gene_score=-891.283343, rbs_score=0.550526, rbs_spacer=9, stop_enforced=N, start_codon=0, logodd=35.973452
1097992_contig_13189	GeneMark.hmm	CDS	793	1752	-1242.952366	+	0	gene_id=A0096_gene_955, length=960, gene_score=-1242.952366, rbs_score=-0.077600, rbs_spacer=21, stop_enforced=N, start_codon=1, logodd=33.358157
1097992_contig_13189	GeneMark.hmm	CDS	1773	1910	-171.983109	-	0	gene_id=A0096_gene_956, length=138, gene_score=-171.983109, rbs_score=0.234864, rbs_spacer=10, stop_enforced=N, start_codon=0, logodd=3.521769
1097992_contig_13189	GeneMark.hmm	CDS	1996	2238	-296.966770	+	0	gene_id=A0096_gene_957, length=243, gene_score=-296.966770, rbs_score=-0.396956, rbs_spacer=29, stop_enforced=N, start_codon=0, logodd=12.203420
1097992_contig_13189	GeneMark.hmm	CDS	2260	2475	-274.124893	-	0	gene_id=A0096_gene_958, length=216, gene_score=-274.124893, rbs_score=0.369976, rbs_spacer=19, stop_enforced=N, start_codon=0, logodd=7.497180
1097992_contig_13189	GeneMark.hmm	CDS	2535	2855	-407.714918	-	0	gene_id=A0096_gene_959, length=321, gene_score=-407.714918, rbs_score=-2.170856, rbs_spacer=1, stop_enforced=N, start_codon=2, logodd=16.598024
1097992_contig_13189	GeneMark.hmm	CDS	2912	3202	-378.209359	+	0	gene_id=A0096_gene_960, length=291, gene_score=-378.209359, rbs_score=0.793665, rbs_spacer=11, stop_enforced=N, start_codon=0, logodd=5.526239
1097992_contig_13189	GeneMark.hmm	CDS	3204	3497	-388.482499	-	0	gene_id=A0096_gene_961, length=294, gene_score=-388.482499, rbs_score=0.033333, rbs_spacer=-1, stop_enforced=N, start_codon=0, logodd=0.202783
1097992_contig_13201	GeneMark.hmm	CDS	1	681	-864.646299	-	0	gene_id=A0096_gene_962, length=681, gene_score=-864.646299, rbs_score=0.539942, rbs_spacer=15, stop_enforced=N, start_codon=0, logodd=38.203137
1097992_contig_13201	GeneMark.hmm	CDS	686	2269	-2013.670638	-	0	gene_id=A0096_gene_963, length=1584, gene_score=-2013.670638, rbs_score=-0.573524, rbs_spacer=19, stop_enforced=N, start_codon=1, logodd=67.547223
1097992_contig_13201	GeneMark.hmm	CDS	2329	2553	-296.772594	-	0	gene_id=A0096_gene_964, length=225, gene_score=-296.772594, rbs_score=-0.847216, rbs_spacer=10, stop_enforced=N, start_codon=0, logodd=13.083722
1097992_contig_13201	GeneMark.hmm	CDS	2665	3477	-1022.791214	-	0	gene_id=A0096_gene_965, length=813, gene_score=-1022.791214, rbs_score=0.033333, rbs_spacer=-1, stop_enforced=N, start_codon=0, logodd=45.786636
1097992_contig_13298	GeneMark.hmm	CDS	3	233	-302.416591	-	0	gene_id=A0096_gene_966, length=231, gene_score=-302.416591, rbs_score=-1.012708, rbs_spacer=18, stop_enforced=N, start_codon=0, logodd=9.382438
1097992_contig_13298	GeneMark.hmm	CDS	239	991	-988.741597	-	0	gene_id=A0096_gene_967, length=753, gene_score=-988.741597, rbs_score=-0.877661, rbs_spacer=17, stop_enforced=N, start_codon=0, logodd=21.322814
1097992_contig_13298	GeneMark.hmm	CDS	1018	1542	-683.435262	-	0	gene_id=A0096_gene_968, length=525, gene_score=-683.435262, rbs_score=-1.948055, rbs_spacer=18, stop_enforced=N, start_codon=0, logodd=19.264341
1097992_contig_13298	GeneMark.hmm	CDS	1557	2861	-1681.202074	-	0	gene_id=A0096_gene_969, length=1305, gene_score=-1681.202074, rbs_score=0.919629, rbs_spacer=31, stop_enforced=N, start_codon=0, logodd=58.784266
1097992_contig_13298	GeneMark.hmm	CDS	2908	3459	-707.824195	-	0	gene_id=A0096_gene_970, length=552, gene_score=-707.824195, rbs_score=0.033333, rbs_spacer=-1, stop_enforced=N, start_codon=0, logodd=33.483570
1097992_contig_13315	GeneMark.hmm	CDS	1	102	-125.898609	-	0	gene_id=A0096_gene_971, length=102, gene_score=-125.898609, rbs_score=0.677310, rbs_spacer=8, stop_enforced=N, start_codon=1, logodd=5.771671
1097992_contig_13315	GeneMark.hmm	CDS	327	1808	-1916.031494	+	0	gene_id=A0096_gene_972, length=1482, gene_score=-1916.031494, rbs_score=0.206280, rbs_spacer=18, stop_enforced=N, start_codon=0, logodd=79.465148
1097992_contig_13315	GeneMark.hmm	CDS	1816	3207	-1789.925290	+	0	gene_id=A0096_gene_973, length=1392, gene_score=-1789.925290, rbs_score=-1.745875, rbs_spacer=9, stop_enforced=N, start_codon=0, logodd=75.612374
1097992_contig_13315	GeneMark.hmm	CDS	3226	3477	-324.786614	+	0	gene_id=A0096_gene_974, length=252, gene_score=-324.786614, rbs_score=0.602306, rbs_spacer=32, stop_enforced=N, start_codon=0, logodd=11.274354
1097992_contig_13483	GeneMark.hmm	CDS	1	1035	-1303.831535	-	0	gene_id=A0096_gene_975, length=1035, gene_score=-1303.831535, rbs_score=0.777863, rbs_spacer=11, stop_enforced=N, start_codon=0, logodd=59.795235
1097992_contig_13483	GeneMark.hmm	CDS	1163	3298	-2849.958461	-	0	gene_id=A0096_gene_976, length=2136, gene_score=-2849.958461, rbs_score=0.444551, rbs_spacer=8, stop_enforced=N, start_codon=0, logodd=91.618290
1097992_contig_13483	GeneMark.hmm	CDS	3327	3452	-160.111425	-	0	gene_id=A0096_gene_977, length=126, gene_score=-160.111425, rbs_score=0.033333, rbs_spacer=-1, stop_enforced=N, start_codon=0, logodd=6.646323
1097992_contig_13514	GeneMark.hmm	CDS	1	1107	-1472.509739	+	0	gene_id=A0096_gene_978, length=1107, gene_score=-1472.509739, rbs_score=0.033333, rbs_spacer=-1, stop_enforced=N, start_codon=0, logodd=39.933139
1097992_contig_13514	GeneMark.hmm	CDS	1107	2690	-2084.367095	+	0	gene_id=A0096_gene_979, length=1584, gene_score=-2084.367095, rbs_score=-0.546857, rbs_spacer=21, stop_enforced=N, start_codon=0, logodd=56.062051
1097992_contig_13514	GeneMark.hmm	CDS	2697	3446	-1000.223209	+	0	gene_id=A0096_gene_980, length=750, gene_score=-1000.223209, rbs_score=-1.511118, rbs_spacer=19, stop_enforced=N, start_codon=0, logodd=26.241252
1097992_contig_13636	GeneMark.hmm	CDS	1	177	-220.672464	-	0	gene_id=A0096_gene_981, length=177, gene_score=-220.672464, rbs_score=1.120528, rbs_spacer=16, stop_enforced=N, start_codon=0, logodd=11.936512
1097992_contig_13636	GeneMark.hmm	CDS	259	846	-760.261091	+	0	gene_id=A0096_gene_982, length=588, gene_score=-760.261091, rbs_score=-0.165230, rbs_spacer=20, stop_enforced=N, start_codon=0, logodd=32.296709
1097992_contig_13636	GeneMark.hmm	CDS	1084	1773	-869.957715	+	0	gene_id=A0096_gene_983, length=690, gene_score=-869.957715, rbs_score=-0.245343, rbs_spacer=17, stop_enforced=N, start_codon=2, logodd=31.564047
1097992_contig_13636	GeneMark.hmm	CDS	1822	2427	-759.626693	+	0	gene_id=A0096_gene_984, length=606, gene_score=-759.626693, rbs_score=0.279471, rbs_spacer=9, stop_enforced=N, start_codon=0, logodd=34.517333
1097992_contig_13636	GeneMark.hmm	CDS	2433	3431	-1295.913487	+	0	gene_id=A0096_gene_985, length=999, gene_score=-1295.913487, rbs_score=0.303704, rbs_spacer=24, stop_enforced=N, start_codon=0, logodd=51.315212
1097992_contig_13870	GeneMark.hmm	CDS	29	436	-510.443397	-	0	gene_id=A0096_gene_986, length=408, gene_score=-510.443397, rbs_score=0.287902, rbs_spacer=24, stop_enforced=N, start_codon=1, logodd=25.152159
1097992_contig_13870	GeneMark.hmm	CDS	433	714	-355.692876	-	0	gene_id=A0096_gene_987, length=282, gene_score=-355.692876, rbs_score=-0.227393, rbs_spacer=7, stop_enforced=N, start_codon=0, logodd=11.163610
1097992_contig_13870	GeneMark.hmm	CDS	850	1215	-457.059956	+	0	gene_id=A0096_gene_988, length=366, gene_score=-457.059956, rbs_score=-1.561727, rbs_spacer=7, stop_enforced=N, start_codon=0, logodd=19.901978
1097992_contig_13870	GeneMark.hmm	CDS	1369	2697	-1701.069202	+	0	gene_id=A0096_gene_989, length=1329, gene_score=-1701.069202, rbs_score=-0.950110, rbs_spacer=8, stop_enforced=N, start_codon=0, logodd=74.163111
1097992_contig_13870	GeneMark.hmm	CDS	2684	3397	-920.241728	+	0	gene_id=A0096_gene_990, length=714, gene_score=-920.241728, rbs_score=0.206280, rbs_spacer=18, stop_enforced=N, start_codon=2, logodd=27.372219
1097992_contig_14135	GeneMark.hmm	CDS	1	429	-551.183949	-	0	gene_id=A0096_gene_991, length=429, gene_score=-551.183949, rbs_score=1.178098, rbs_spacer=33, stop_enforced=N, start_codon=0, logodd=14.928689
1097992_contig_14135	GeneMark.hmm	CDS	432	1547	-1417.124044	-	0	gene_id=A0096_gene_992, length=1116, gene_score=-1417.124044, rbs_score=-0.031539, rbs_spacer=17, stop_enforced=N, start_codon=0, logodd=47.464630
1097992_contig_14135	GeneMark.hmm	CDS	1598	1801	-253.924817	-	0	gene_id=A0096_gene_993, length=204, gene_score=-253.924817, rbs_score=0.326059, rbs_spacer=20, stop_enforced=N, start_codon=1, logodd=10.931899
1097992_contig_14135	GeneMark.hmm	CDS	1997	3073	-1387.440898	+	0	gene_id=A0096_gene_994, length=1077, gene_score=-1387.440898, rbs_score=-0.111701, rbs_spacer=13, stop_enforced=N, start_codon=0, logodd=56.207573
1097992_contig_14299	GeneMark.hmm	CDS	3	269	-342.585384	-	0	gene_id=A0096_gene_995, length=267, gene_score=-342.585384, rbs_score=-0.167522, rbs_spacer=0, stop_enforced=N, start_codon=0, logodd=14.381652
1097992_contig_14299	GeneMark.hmm	CDS	575	748	-218.370428	+	0	gene_id=A0096_gene_996, length=174, gene_score=-218.370428, rbs_score=-0.604059, rbs_spacer=6, stop_enforced=N, start_codon=2, logodd=5.177039
1097992_contig_14299	GeneMark.hmm	CDS	797	2023	-1588.653662	-	0	gene_id=A0096_gene_997, length=1227, gene_score=-1588.653662, rbs_score=0.773507, rbs_spacer=21, stop_enforced=N, start_codon=1, logodd=51.075386
1097992_contig_14299	GeneMark.hmm	CDS	2141	2884	-941.582876	+	0	gene_id=A0096_gene_998, length=744, gene_score=-941.582876, rbs_score=0.830916, rbs_spacer=1, stop_enforced=N, start_codon=0, logodd=41.756109
1097992_contig_14299	GeneMark.hmm	CDS	2921	3343	-544.215302	+	0	gene_id=A0096_gene_999, length=423, gene_score=-544.215302, rbs_score=-1.276504, rbs_spacer=6, stop_enforced=N, start_codon=2, logodd=27.882139
1097992_contig_14464	GeneMark.hmm	CDS	3	194	-248.675231	-	0	gene_id=A0096_gene_1000, length=192, gene_score=-248.675231, rbs_score=-0.335892, rbs_spacer=15, stop_enforced=N, start_codon=0, logodd=11.205037
1097992_contig_14464	GeneMark.hmm	CDS	836	2260	-1840.413057	+	0	gene_id=A0096_gene_1001, length=1425, gene_score=-1840.413057, rbs_score=0.999719, rbs_spacer=7, stop_enforced=N, start_codon=0, logodd=77.339247
1097992_contig_14464	GeneMark.hmm	CDS	2313	2813	-635.711876	-	0	gene_id=A0096_gene_1002, length=501, gene_score=-635.711876, rbs_score=-0.484632, rbs_spacer=34, stop_enforced=N, start_codon=0, logodd=20.161597
1097992_contig_14729	GeneMark.hmm	CDS	1	1179	-1526.602576	-	0	gene_id=A0096_gene_1003, length=1179, gene_score=-1526.602576, rbs_score=0.646561, rbs_spacer=4, stop_enforced=N, start_codon=2, logodd=52.920290
1097992_contig_14729	GeneMark.hmm	CDS	1635	2222	-731.300110	-	0	gene_id=A0096_gene_1004, length=588, gene_score=-731.300110, rbs_score=-0.033726, rbs_spacer=15, stop_enforced=N, start_codon=0, logodd=32.429872
1097992_contig_14729	GeneMark.hmm	CDS	2303	2830	-668.827640	+	0	gene_id=A0096_gene_1005, length=528, gene_score=-668.827640, rbs_score=-1.580612, rbs_spacer=0, stop_enforced=N, start_codon=1, logodd=27.179010
1097992_contig_14729	GeneMark.hmm	CDS	2831	3283	-585.471958	-	0	gene_id=A0096_gene_1006, length=453, gene_score=-585.471958, rbs_score=0.033333, rbs_spacer=-1, stop_enforced=N, start_codon=0, logodd=11.687914
1097992_contig_14744	GeneMark.hmm	CDS	3	593	-756.170046	-	0	gene_id=A0096_gene_1007, length=591, gene_score=-756.170046, rbs_score=0.848733, rbs_spacer=33, stop_enforced=N, start_codon=1, logodd=31.337187
1097992_contig_14744	GeneMark.hmm	CDS	645	878	-291.909631	-	0	gene_id=A0096_gene_1008, length=234, gene_score=-291.909631, rbs_score=-0.066632, rbs_spacer=12, stop_enforced=N, start_codon=1, logodd=13.002879
1097992_contig_14744	GeneMark.hmm	CDS	917	1804	-1141.688203	-	0	gene_id=A0096_gene_1009, length=888, gene_score=-1141.688203, rbs_score=0.013772, rbs_spacer=0, stop_enforced=N, start_codon=1, logodd=40.103208
1097992_contig_14744	GeneMark.hmm	CDS	1910	2197	-375.577951	+	0	gene_id=A0096_gene_1010, length=288, gene_score=-375.577951, rbs_score=1.101069, rbs_spacer=18, stop_enforced=N, start_codon=0, logodd=0.780424
1097992_contig_14744	GeneMark.hmm	CDS	2194	2622	-544.511742	-	0	gene_id=A0096_gene_1011, length=429, gene_score=-544.511742, rbs_score=-0.567999, rbs_spacer=19, stop_enforced=N, start_codon=0, logodd=15.130987
1097992_contig_14744	GeneMark.hmm	CDS	2630	2815	-239.679864	+	0	gene_id=A0096_gene_1012, length=186, gene_score=-239.679864, rbs_score=0.252819, rbs_spacer=16, stop_enforced=N, start_codon=0, logodd=7.025019
1097992_contig_14744	GeneMark.hmm	CDS	2829	3053	-283.454214	+	0	gene_id=A0096_gene_1013, length=225, gene_score=-283.454214, rbs_score=-0.446699, rbs_spacer=17, stop_enforced=N, start_codon=0, logodd=8.129190
1097992_contig_14744	GeneMark.hmm	CDS	3100	3285	-232.769091	+	0	gene_id=A0096_gene_1014, length=186, gene_score=-232.769091, rbs_score=-2.217418, rbs_spacer=21, stop_enforced=N, start_codon=0, logodd=14.160883
1097992_contig_15139	GeneMark.hmm	CDS	2	442	-565.650590	-	0	gene_id=A0096_gene_1015, length=441, gene_score=-565.650590, rbs_score=0.921490, rbs_spacer=19, stop_enforced=N, start_codon=2, logodd=20.447140
1097992_contig_15139	GeneMark.hmm	CDS	640	1797	-1478.512741	-	0	gene_id=A0096_gene_1016, length=1158, gene_score=-1478.512741, rbs_score=-0.582545, rbs_spacer=24, stop_enforced=N, start_codon=2, logodd=63.938768
1097992_contig_15139	GeneMark.hmm	CDS	1976	2344	-460.575101	+	0	gene_id=A0096_gene_1017, length=369, gene_score=-460.575101, rbs_score=1.195573, rbs_spacer=17, stop_enforced=N, start_codon=2, logodd=18.933216
1097992_contig_15139	GeneMark.hmm	CDS	2494	3048	-711.425902	+	0	gene_id=A0096_gene_1018, length=555, gene_score=-711.425902, rbs_score=-0.618073, rbs_spacer=7, stop_enforced=N, start_codon=0, logodd=19.675123
1097992_contig_15139	GeneMark.hmm	CDS	3065	3160	-114.450381	-	0	gene_id=A0096_gene_1019, length=96, gene_score=-114.450381, rbs_score=-0.130657, rbs_spacer=13, stop_enforced=N, start_codon=0, logodd=4.903609
1097992_contig_15179	GeneMark.hmm	CDS	2	394	-506.433831	-	0	gene_id=A0096_gene_1020, length=393, gene_score=-506.433831, rbs_score=0.038448, rbs_spacer=16, stop_enforced=N, start_codon=0, logodd=10.458224
1097992_contig_15179	GeneMark.hmm	CDS	436	1146	-897.594984	+	0	gene_id=A0096_gene_1021, length=711, gene_score=-897.594984, rbs_score=0.308344, rbs_spacer=23, stop_enforced=N, start_codon=1, logodd=35.142146
1097992_contig_15179	GeneMark.hmm	CDS	1156	2295	-1482.520859	+	0	gene_id=A0096_gene_1022, length=1140, gene_score=-1482.520859, rbs_score=-0.087522, rbs_spacer=6, stop_enforced=N, start_codon=0, logodd=41.307892
1097992_contig_15179	GeneMark.hmm	CDS	2336	2785	-577.299941	+	0	gene_id=A0096_gene_1023, length=450, gene_score=-577.299941, rbs_score=-0.416717, rbs_spacer=7, stop_enforced=N, start_codon=1, logodd=22.222402
1097992_contig_15179	GeneMark.hmm	CDS	2849	3232	-502.632635	+	0	gene_id=A0096_gene_1024, length=384, gene_score=-502.632635, rbs_score=0.867311, rbs_spacer=12, stop_enforced=N, start_codon=0, logodd=16.922969
1097992_contig_15189	GeneMark.hmm	CDS	2	538	-689.064315	-	0	gene_id=A0096_gene_1025, length=537, gene_score=-689.064315, rbs_score=0.075465, rbs_spacer=34, stop_enforced=N, start_codon=0, logodd=27.827236
1097992_contig_15189	GeneMark.hmm	CDS	541	1056	-665.128456	-	0	gene_id=A0096_gene_1026, length=516, gene_score=-665.128456, rbs_score=1.124764, rbs_spacer=29, stop_enforced=N, start_codon=0, logodd=15.459705
1097992_contig_15189	GeneMark.hmm	CDS	1106	1495	-504.663187	-	0	gene_id=A0096_gene_1027, length=390, gene_score=-504.663187, rbs_score=0.951468, rbs_spacer=1, stop_enforced=N, start_codon=2, logodd=18.118672
1097992_contig_15189	GeneMark.hmm	CDS	1600	1962	-467.119053	+	0	gene_id=A0096_gene_1028, length=363, gene_score=-467.119053, rbs_score=0.259271, rbs_spacer=9, stop_enforced=N, start_codon=0, logodd=18.424964
1097992_contig_15189	GeneMark.hmm	CDS	2025	2459	-563.731585	+	0	gene_id=A0096_gene_1029, length=435, gene_score=-563.731585, rbs_score=-0.178644, rbs_spacer=12, stop_enforced=N, start_codon=0, logodd=17.555957
1097992_contig_15189	GeneMark.hmm	CDS	2777	3232	-595.859730	+	0	gene_id=A0096_gene_1030, length=456, gene_score=-595.859730, rbs_score=0.760206, rbs_spacer=18, stop_enforced=N, start_codon=2, logodd=20.532965
1097992_contig_15292	GeneMark.hmm	CDS	100	993	-1178.241949	+	0	gene_id=A0096_gene_1031, length=894, gene_score=-1178.241949, rbs_score=0.132487, rbs_spacer=16, stop_enforced=N, start_codon=2, logodd=42.180025
1097992_contig_15292	GeneMark.hmm	CDS	1162	1329	-208.948177	-	0	gene_id=A0096_gene_1032, length=168, gene_score=-208.948177, rbs_score=-0.120032, rbs_spacer=6, stop_enforced=N, start_codon=0, logodd=4.023021
1097992_contig_15292	GeneMark.hmm	CDS	1722	2642	-1164.699560	-	0	gene_id=A0096_gene_1033, length=921, gene_score=-1164.699560, rbs_score=0.141632, rbs_spacer=32, stop_enforced=N, start_codon=0, logodd=55.713205
1097992_contig_15292	GeneMark.hmm	CDS	2644	3219	-720.956937	-	0	gene_id=A0096_gene_1034, length=576, gene_score=-720.956937, rbs_score=0.033333, rbs_spacer=-1, stop_enforced=N, start_codon=0, logodd=39.698250
1097992_contig_15409	GeneMark.hmm	CDS	25	1056	-1312.566647	-	0	gene_id=A0096_gene_1035, length=1032, gene_score=-1312.566647, rbs_score=-2.491830, rbs_spacer=12, stop_enforced=N, start_codon=0, logodd=47.615223
1097992_contig_15409	GeneMark.hmm	CDS	1096	1299	-263.964269	-	0	gene_id=A0096_gene_1036, length=204, gene_score=-263.964269, rbs_score=0.501985, rbs_spacer=0, stop_enforced=N, start_codon=0, logodd=1.605757
1097992_contig_15409	GeneMark.hmm	CDS	1418	1546	-158.217531	-	0	gene_id=A0096_gene_1037, length=129, gene_score=-158.217531, rbs_score=-1.743324, rbs_spacer=16, stop_enforced=N, start_codon=0, logodd=6.588039
1097992_contig_15409	GeneMark.hmm	CDS	1638	1886	-309.920861	-	0	gene_id=A0096_gene_1038, length=249, gene_score=-309.920861, rbs_score=0.244293, rbs_spacer=2, stop_enforced=N, start_codon=0, logodd=16.509855
1097992_contig_15409	GeneMark.hmm	CDS	1903	2079	-220.564128	+	0	gene_id=A0096_gene_1039, length=177, gene_score=-220.564128, rbs_score=-0.680137, rbs_spacer=13, stop_enforced=N, start_codon=2, logodd=5.414517
1097992_contig_15409	GeneMark.hmm	CDS	2107	2316	-260.057074	-	0	gene_id=A0096_gene_1040, length=210, gene_score=-260.057074, rbs_score=-0.438294, rbs_spacer=32, stop_enforced=N, start_codon=2, logodd=12.281238
1097992_contig_15409	GeneMark.hmm	CDS	2704	3204	-656.975122	+	0	gene_id=A0096_gene_1041, length=501, gene_score=-656.975122, rbs_score=-0.095421, rbs_spacer=17, stop_enforced=N, start_codon=0, logodd=25.124793
1097992_contig_15498	GeneMark.hmm	CDS	3	848	-1105.744683	-	0	gene_id=A0096_gene_1042, length=846, gene_score=-1105.744683, rbs_score=-0.653756, rbs_spacer=22, stop_enforced=N, start_codon=0, logodd=32.180195
1097992_contig_15498	GeneMark.hmm	CDS	836	1828	-1281.500836	-	0	gene_id=A0096_gene_1043, length=993, gene_score=-1281.500836, rbs_score=-0.831631, rbs_spacer=6, stop_enforced=N, start_codon=2, logodd=42.636850
1097992_contig_15498	GeneMark.hmm	CDS	1883	2593	-915.361068	-	0	gene_id=A0096_gene_1044, length=711, gene_score=-915.361068, rbs_score=0.416037, rbs_spacer=15, stop_enforced=N, start_codon=0, logodd=33.659438
1097992_contig_15498	GeneMark.hmm	CDS	2774	3181	-517.944709	-	0	gene_id=A0096_gene_1045, length=408, gene_score=-517.944709, rbs_score=0.033333, rbs_spacer=-1, stop_enforced=N, start_codon=0, logodd=14.179913
1097992_contig_15624	GeneMark.hmm	CDS	2	1351	-1717.038627	-	0	gene_id=A0096_gene_1046, length=1350, gene_score=-1717.038627, rbs_score=1.363316, rbs_spacer=21, stop_enforced=N, start_codon=0, logodd=57.219936
1097992_contig_15624	GeneMark.hmm	CDS	1473	1856	-490.327947	+	0	gene_id=A0096_gene_1047, length=384, gene_score=-490.327947, rbs_score=-0.566618, rbs_spacer=15, stop_enforced=N, start_codon=0, logodd=16.123259
1097992_contig_15624	GeneMark.hmm	CDS	2135	2332	-257.679934	+	0	gene_id=A0096_gene_1048, length=198, gene_score=-257.679934, rbs_score=1.029512, rbs_spacer=12, stop_enforced=N, start_codon=0, logodd=6.535100
1097992_contig_15624	GeneMark.hmm	CDS	2428	3159	-934.272518	-	0	gene_id=A0096_gene_1049, length=732, gene_score=-934.272518, rbs_score=0.033333, rbs_spacer=-1, stop_enforced=N, start_codon=0, logodd=37.299381
1097992_contig_15752	GeneMark.hmm	CDS	1	2805	-3673.685040	-	0	gene_id=A0096_gene_1050, length=2805, gene_score=-3673.685040, rbs_score=0.160684, rbs_spacer=21, stop_enforced=N, start_codon=0, logodd=123.310986
1097992_contig_15752	GeneMark.hmm	CDS	2805	2954	-182.936119	-	0	gene_id=A0096_gene_1051, length=150, gene_score=-182.936119, rbs_score=-0.826310, rbs_spacer=33, stop_enforced=N, start_codon=2, logodd=5.317098
1097992_contig_15752	GeneMark.hmm	CDS	2973	3140	-207.317787	+	0	gene_id=A0096_gene_1052, length=168, gene_score=-207.317787, rbs_score=0.853305, rbs_spacer=14, stop_enforced=N, start_codon=0, logodd=11.510272
1097992_contig_16133	GeneMark.hmm	CDS	2	970	-1242.868064	-	0	gene_id=A0096_gene_1053, length=969, gene_score=-1242.868064, rbs_score=0.251448, rbs_spacer=22, stop_enforced=N, start_codon=0, logodd=42.352184
1097992_contig_16133	GeneMark.hmm	CDS	1017	1217	-254.258528	-	0	gene_id=A0096_gene_1054, length=201, gene_score=-254.258528, rbs_score=-1.405639, rbs_spacer=6, stop_enforced=N, start_codon=2, logodd=12.644400
1097992_contig_16133	GeneMark.hmm	CDS	1453	1860	-519.517123	+	0	gene_id=A0096_gene_1055, length=408, gene_score=-519.517123, rbs_score=-0.154815, rbs_spacer=20, stop_enforced=N, start_codon=2, logodd=22.057962
1097992_contig_16133	GeneMark.hmm	CDS	1972	3072	-1396.980415	+	0	gene_id=A0096_gene_1056, length=1101, gene_score=-1396.980415, rbs_score=-0.338804, rbs_spacer=10, stop_enforced=N, start_codon=0, logodd=49.552633
1097992_contig_16145	GeneMark.hmm	CDS	3	677	-878.919962	-	0	gene_id=A0096_gene_1057, length=675, gene_score=-878.919962, rbs_score=-1.634392, rbs_spacer=7, stop_enforced=N, start_codon=0, logodd=41.127261
1097992_contig_16145	GeneMark.hmm	CDS	679	1101	-534.956110	-	0	gene_id=A0096_gene_1058, length=423, gene_score=-534.956110, rbs_score=-0.700003, rbs_spacer=22, stop_enforced=N, start_codon=0, logodd=26.146955
1097992_contig_16145	GeneMark.hmm	CDS	1104	1373	-336.961637	-	0	gene_id=A0096_gene_1059, length=270, gene_score=-336.961637, rbs_score=-0.759488, rbs_spacer=10, stop_enforced=N, start_codon=0, logodd=14.117691
1097992_contig_16145	GeneMark.hmm	CDS	1377	2279	-1168.194688	-	0	gene_id=A0096_gene_1060, length=903, gene_score=-1168.194688, rbs_score=0.365093, rbs_spacer=14, stop_enforced=N, start_codon=0, logodd=46.136746
1097992_contig_16145	GeneMark.hmm	CDS	2403	3125	-915.566732	-	0	gene_id=A0096_gene_1061, length=723, gene_score=-915.566732, rbs_score=0.033333, rbs_spacer=-1, stop_enforced=N, start_codon=0, logodd=28.268544
1097992_contig_16539	GeneMark.hmm	CDS	1	123	-156.044123	-	0	gene_id=A0096_gene_1062, length=123, gene_score=-156.044123, rbs_score=-0.401388, rbs_spacer=0, stop_enforced=N, start_codon=1, logodd=6.018120
1097992_contig_16539	GeneMark.hmm	CDS	335	1738	-1778.328977	-	0	gene_id=A0096_gene_1063, length=1404, gene_score=-1778.328977, rbs_score=-0.451953, rbs_spacer=1, stop_enforced=N, start_codon=0, logodd=79.144112
1097992_contig_16539	GeneMark.hmm	CDS	1781	1909	-154.076696	-	0	gene_id=A0096_gene_1064, length=129, gene_score=-154.076696, rbs_score=-0.072659, rbs_spacer=27, stop_enforced=N, start_codon=0, logodd=8.987762
1097992_contig_16539	GeneMark.hmm	CDS	2271	3011	-977.884230	+	0	gene_id=A0096_gene_1065, length=741, gene_score=-977.884230, rbs_score=0.346138, rbs_spacer=14, stop_enforced=N, start_codon=2, logodd=32.423058
1097992_contig_16539	GeneMark.hmm	CDS	3008	3085	-94.866276	+	0	gene_id=A0096_gene_1066, length=78, gene_score=-94.866276, rbs_score=1.261488, rbs_spacer=30, stop_enforced=N, start_codon=0, logodd=5.055175
1097992_contig_16591	GeneMark.hmm	CDS	1	441	-550.420604	-	0	gene_id=A0096_gene_1067, length=441, gene_score=-550.420604, rbs_score=-0.469340, rbs_spacer=2, stop_enforced=N, start_codon=0, logodd=25.789214
1097992_contig_16591	GeneMark.hmm	CDS	498	797	-373.191145	-	0	gene_id=A0096_gene_1068, length=300, gene_score=-373.191145, rbs_score=-1.747100, rbs_spacer=8, stop_enforced=N, start_codon=0, logodd=15.413555
1097992_contig_16591	GeneMark.hmm	CDS	839	1258	-524.511359	-	0	gene_id=A0096_gene_1069, length=420, gene_score=-524.511359, rbs_score=0.960645, rbs_spacer=19, stop_enforced=N, start_codon=2, logodd=19.238729
1097992_contig_16591	GeneMark.hmm	CDS	1323	1490	-212.255515	-	0	gene_id=A0096_gene_1070, length=168, gene_score=-212.255515, rbs_score=-0.836683, rbs_spacer=28, stop_enforced=N, start_codon=0, logodd=2.191857
1097992_contig_16591	GeneMark.hmm	CDS	1561	2409	-1079.850450	+	0	gene_id=A0096_gene_1071, length=849, gene_score=-1079.850450, rbs_score=1.031902, rbs_spacer=6, stop_enforced=N, start_codon=2, logodd=49.893136
1097992_contig_16591	GeneMark.hmm	CDS	2493	3080	-759.135259	+	0	gene_id=A0096_gene_1072, length=588, gene_score=-759.135259, rbs_score=0.457274, rbs_spacer=9, stop_enforced=N, start_codon=0, logodd=33.017738
1097992_contig_16700	GeneMark.hmm	CDS	1	1230	-1575.192858	+	0	gene_id=A0096_gene_1073, length=1230, gene_score=-1575.192858, rbs_score=0.033333, rbs_spacer=-1, stop_enforced=N, start_codon=0, logodd=66.277346
1097992_contig_16700	GeneMark.hmm	CDS	1317	2231	-1190.182233	+	0	gene_id=A0096_gene_1074, length=915, gene_score=-1190.182233, rbs_score=-1.267652, rbs_spacer=34, stop_enforced=N, start_codon=0, logodd=43.641293
1097992_contig_16700	GeneMark.hmm	CDS	2327	3070	-964.433949	+	0	gene_id=A0096_gene_1075, length=744, gene_score=-964.433949, rbs_score=-1.509263, rbs_spacer=6, stop_enforced=N, start_codon=0, logodd=36.113222
1097992_contig_16933	GeneMark.hmm	CDS	1	288	-365.085779	-	0	gene_id=A0096_gene_1076, length=288, gene_score=-365.085779, rbs_score=1.281113, rbs_spacer=15, stop_enforced=N, start_codon=0, logodd=11.161826
1097992_contig_16933	GeneMark.hmm	CDS	360	1394	-1335.302654	+	0	gene_id=A0096_gene_1077, length=1035, gene_score=-1335.302654, rbs_score=0.107657, rbs_spacer=3, stop_enforced=N, start_codon=1, logodd=46.262205
1097992_contig_16933	GeneMark.hmm	CDS	1397	1903	-651.233240	-	0	gene_id=A0096_gene_1078, length=507, gene_score=-651.233240, rbs_score=0.777863, rbs_spacer=11, stop_enforced=N, start_codon=0, logodd=21.394315
1097992_contig_16933	GeneMark.hmm	CDS	2007	3047	-1361.145228	-	0	gene_id=A0096_gene_1079, length=1041, gene_score=-1361.145228, rbs_score=0.033333, rbs_spacer=-1, stop_enforced=N, start_codon=0, logodd=48.574553
1097992_contig_16962	GeneMark.hmm	CDS	60	284	-289.893250	-	0	gene_id=A0096_gene_1080, length=225, gene_score=-289.893250, rbs_score=-0.061790, rbs_spacer=13, stop_enforced=N, start_codon=2, logodd=7.304660
1097992_contig_16962	GeneMark.hmm	CDS	362	703	-421.030232	+	0	gene_id=A0096_gene_1081, length=342, gene_score=-421.030232, rbs_score=-3.158277, rbs_spacer=21, stop_enforced=N, start_codon=0, logodd=21.473657
1097992_contig_16962	GeneMark.hmm	CDS	768	3044	-2902.965950	-	0	gene_id=A0096_gene_1082, length=2277, gene_score=-2902.965950, rbs_score=0.033333, rbs_spacer=-1, stop_enforced=N, start_codon=0, logodd=133.384927
1097992_contig_16992	GeneMark.hmm	CDS	2	583	-746.011060	-	0	gene_id=A0096_gene_1083, length=582, gene_score=-746.011060, rbs_score=0.342703, rbs_spacer=1, stop_enforced=N, start_codon=1, logodd=39.892174
1097992_contig_16992	GeneMark.hmm	CDS	660	1025	-478.315085	+	0	gene_id=A0096_gene_1084, length=366, gene_score=-478.315085, rbs_score=0.884734, rbs_spacer=33, stop_enforced=N, start_codon=0, logodd=9.438375
1097992_contig_16992	GeneMark.hmm	CDS	1065	2228	-1549.263234	+	0	gene_id=A0096_gene_1085, length=1164, gene_score=-1549.263234, rbs_score=-0.444440, rbs_spacer=13, stop_enforced=N, start_codon=0, logodd=25.552257
1097992_contig_16992	GeneMark.hmm	CDS	2208	2804	-770.777162	-	0	gene_id=A0096_gene_1086, length=597, gene_score=-770.777162, rbs_score=-0.033359, rbs_spacer=14, stop_enforced=N, start_codon=0, logodd=27.199399
1097992_contig_16992	GeneMark.hmm	CDS	2785	3042	-339.391343	-	0	gene_id=A0096_gene_1087, length=258, gene_score=-339.391343, rbs_score=0.033333, rbs_spacer=-1, stop_enforced=N, start_codon=0, logodd=7.392830
1097992_contig_17080	GeneMark.hmm	CDS	37	885	-1109.569415	+	0	gene_id=A0096_gene_1088, length=849, gene_score=-1109.569415, rbs_score=0.033333, rbs_spacer=-1, stop_enforced=N, start_codon=0, logodd=37.209910
1097992_contig_17080	GeneMark.hmm	CDS	882	1832	-1241.770683	+	0	gene_id=A0096_gene_1089, length=951, gene_score=-1241.770683, rbs_score=0.544404, rbs_spacer=3, stop_enforced=N, start_codon=0, logodd=51.746102
1097992_contig_17080	GeneMark.hmm	CDS	1993	2241	-316.805280	-	0	gene_id=A0096_gene_1090, length=249, gene_score=-316.805280, rbs_score=-0.214555, rbs_spacer=29, stop_enforced=N, start_codon=1, logodd=9.654379
1097992_contig_17080	GeneMark.hmm	CDS	2381	2728	-442.616724	+	0	gene_id=A0096_gene_1091, length=348, gene_score=-442.616724, rbs_score=0.622505, rbs_spacer=32, stop_enforced=N, start_codon=2, logodd=15.795767
1097992_contig_17129	GeneMark.hmm	CDS	2	655	-855.989350	-	0	gene_id=A0096_gene_1092, length=654, gene_score=-855.989350, rbs_score=0.468868, rbs_spacer=10, stop_enforced=N, start_codon=2, logodd=29.145301
1097992_contig_17129	GeneMark.hmm	CDS	689	1021	-422.696976	+	0	gene_id=A0096_gene_1093, length=333, gene_score=-422.696976, rbs_score=1.242765, rbs_spacer=21, stop_enforced=N, start_codon=0, logodd=20.025930
1097992_contig_17129	GeneMark.hmm	CDS	1208	1987	-1020.405782	+	0	gene_id=A0096_gene_1094, length=780, gene_score=-1020.405782, rbs_score=-1.263765, rbs_spacer=22, stop_enforced=N, start_codon=0, logodd=33.519772
1097992_contig_17129	GeneMark.hmm	CDS	1998	2843	-1080.002182	-	0	gene_id=A0096_gene_1095, length=846, gene_score=-1080.002182, rbs_score=-0.995956, rbs_spacer=11, stop_enforced=N, start_codon=2, logodd=39.311795
1097992_contig_17188	GeneMark.hmm	CDS	1	360	-459.962836	+	0	gene_id=A0096_gene_1096, length=360, gene_score=-459.962836, rbs_score=0.033333, rbs_spacer=-1, stop_enforced=N, start_codon=0, logodd=16.782064
1097992_contig_17188	GeneMark.hmm	CDS	365	856	-622.551281	-	0	gene_id=A0096_gene_1097, length=492, gene_score=-622.551281, rbs_score=-0.778786, rbs_spacer=29, stop_enforced=N, start_codon=0, logodd=21.639868
1097992_contig_17188	GeneMark.hmm	CDS	916	1455	-686.608903	-	0	gene_id=A0096_gene_1098, length=540, gene_score=-686.608903, rbs_score=-0.146631, rbs_spacer=4, stop_enforced=N, start_codon=0, logodd=24.490848
1097992_contig_17188	GeneMark.hmm	CDS	1530	1922	-497.243106	-	0	gene_id=A0096_gene_1099, length=393, gene_score=-497.243106, rbs_score=1.334332, rbs_spacer=16, stop_enforced=N, start_codon=2, logodd=18.420476
1097992_contig_17188	GeneMark.hmm	CDS	1975	2184	-257.672943	+	0	gene_id=A0096_gene_1100, length=210, gene_score=-257.672943, rbs_score=0.360246, rbs_spacer=34, stop_enforced=N, start_codon=0, logodd=13.736788
1097992_contig_17188	GeneMark.hmm	CDS	2185	3024	-1063.145372	-	0	gene_id=A0096_gene_1101, length=840, gene_score=-1063.145372, rbs_score=0.033333, rbs_spacer=-1, stop_enforced=N, start_codon=0, logodd=52.899028
1097992_contig_17225	GeneMark.hmm	CDS	107	337	-284.786732	+	0	gene_id=A0096_gene_1102, length=231, gene_score=-284.786732, rbs_score=1.208125, rbs_spacer=3, stop_enforced=N, start_codon=2, logodd=10.571684
1097992_contig_17225	GeneMark.hmm	CDS	391	1146	-1009.475721	+	0	gene_id=A0096_gene_1103, length=756, gene_score=-1009.475721, rbs_score=-0.577088, rbs_spacer=10, stop_enforced=N, start_codon=2, logodd=19.390134
1097992_contig_17225	GeneMark.hmm	CDS	1159	1887	-943.175138	-	0	gene_id=A0096_gene_1104, length=729, gene_score=-943.175138, rbs_score=-2.010408, rbs_spacer=18, stop_enforced=N, start_codon=1, logodd=38.266981
1097992_contig_17225	GeneMark.hmm	CDS	2020	2691	-870.529290	+	0	gene_id=A0096_gene_1105, length=672, gene_score=-870.529290, rbs_score=-0.240103, rbs_spacer=4, stop_enforced=N, start_codon=0, logodd=26.441439
1097992_contig_17225	GeneMark.hmm	CDS	2851	3021	-221.095637	+	0	gene_id=A0096_gene_1106, length=171, gene_score=-221.095637, rbs_score=0.460816, rbs_spacer=19, stop_enforced=N, start_codon=0, logodd=9.920588
1097992_contig_17479	GeneMark.hmm	CDS	2	955	-1252.237467	+	0	gene_id=A0096_gene_1107, length=954, gene_score=-1252.237467, rbs_score=0.033333, rbs_spacer=-1, stop_enforced=N, start_codon=0, logodd=43.635709
1097992_contig_17479	GeneMark.hmm	CDS	1046	1294	-312.747393	-	0	gene_id=A0096_gene_1108, length=249, gene_score=-312.747393, rbs_score=-0.272210, rbs_spacer=14, stop_enforced=N, start_codon=2, logodd=13.661571
1097992_contig_17479	GeneMark.hmm	CDS	1423	1827	-526.632143	-	0	gene_id=A0096_gene_1109, length=405, gene_score=-526.632143, rbs_score=0.303983, rbs_spacer=0, stop_enforced=N, start_codon=0, logodd=16.699959
1097992_contig_17479	GeneMark.hmm	CDS	2213	2995	-1020.386239	+	0	gene_id=A0096_gene_1110, length=783, gene_score=-1020.386239, rbs_score=-1.227446, rbs_spacer=15, stop_enforced=N, start_codon=0, logodd=34.214766
1097992_contig_17552	GeneMark.hmm	CDS	282	659	-493.122706	+	0	gene_id=A0096_gene_1111, length=378, gene_score=-493.122706, rbs_score=-1.205984, rbs_spacer=24, stop_enforced=N, start_codon=0, logodd=15.008433
1097992_contig_17552	GeneMark.hmm	CDS	660	878	-268.768406	-	0	gene_id=A0096_gene_1112, length=219, gene_score=-268.768406, rbs_score=1.136179, rbs_spacer=20, stop_enforced=N, start_codon=0, logodd=10.169805
1097992_contig_17552	GeneMark.hmm	CDS	1197	1481	-364.440655	-	0	gene_id=A0096_gene_1113, length=285, gene_score=-364.440655, rbs_score=-1.566828, rbs_spacer=9, stop_enforced=N, start_codon=0, logodd=14.088082
1097992_contig_17552	GeneMark.hmm	CDS	1552	1899	-445.129652	+	0	gene_id=A0096_gene_1114, length=348, gene_score=-445.129652, rbs_score=-1.160274, rbs_spacer=10, stop_enforced=N, start_codon=0, logodd=13.933276
1097992_contig_17552	GeneMark.hmm	CDS	1989	2504	-668.900057	-	0	gene_id=A0096_gene_1115, length=516, gene_score=-668.900057, rbs_score=-1.606617, rbs_spacer=26, stop_enforced=N, start_codon=2, logodd=18.673547
1097992_contig_17552	GeneMark.hmm	CDS	2505	2774	-338.575021	-	0	gene_id=A0096_gene_1116, length=270, gene_score=-338.575021, rbs_score=-2.838813, rbs_spacer=7, stop_enforced=N, start_codon=0, logodd=18.334725
1097992_contig_17579	GeneMark.hmm	CDS	3	578	-745.288329	+	0	gene_id=A0096_gene_1117, length=576, gene_score=-745.288329, rbs_score=0.033333, rbs_spacer=-1, stop_enforced=N, start_codon=0, logodd=28.231000
1097992_contig_17579	GeneMark.hmm	CDS	572	973	-518.250514	+	0	gene_id=A0096_gene_1118, length=402, gene_score=-518.250514, rbs_score=1.262158, rbs_spacer=15, stop_enforced=N, start_codon=0, logodd=21.707744
1097992_contig_17579	GeneMark.hmm	CDS	1123	2409	-1704.886820	+	0	gene_id=A0096_gene_1119, length=1287, gene_score=-1704.886820, rbs_score=0.691884, rbs_spacer=19, stop_enforced=N, start_codon=0, logodd=43.735899
1097992_contig_17579	GeneMark.hmm	CDS	2447	2980	-676.392269	-	0	gene_id=A0096_gene_1120, length=534, gene_score=-676.392269, rbs_score=0.033333, rbs_spacer=-1, stop_enforced=N, start_codon=1, logodd=26.085961
1097992_contig_17862	GeneMark.hmm	CDS	1	303	-401.621927	+	0	gene_id=A0096_gene_1121, length=303, gene_score=-401.621927, rbs_score=0.033333, rbs_spacer=-1, stop_enforced=N, start_codon=0, logodd=8.402077
1097992_contig_17862	GeneMark.hmm	CDS	300	797	-636.334931	+	0	gene_id=A0096_gene_1122, length=498, gene_score=-636.334931, rbs_score=-0.858797, rbs_spacer=3, stop_enforced=N, start_codon=0, logodd=21.674852
1097992_contig_17862	GeneMark.hmm	CDS	787	1407	-790.684884	+	0	gene_id=A0096_gene_1123, length=621, gene_score=-790.684884, rbs_score=-1.284977, rbs_spacer=24, stop_enforced=N, start_codon=2, logodd=34.221607
1097992_contig_17862	GeneMark.hmm	CDS	1442	2620	-1522.650436	+	0	gene_id=A0096_gene_1124, length=1179, gene_score=-1522.650436, rbs_score=0.900674, rbs_spacer=31, stop_enforced=N, start_codon=1, logodd=52.208123
1097992_contig_17862	GeneMark.hmm	CDS	2611	2916	-392.443934	-	0	gene_id=A0096_gene_1125, length=306, gene_score=-392.443934, rbs_score=0.510728, rbs_spacer=19, stop_enforced=N, start_codon=0, logodd=9.618368
1097992_contig_18060	GeneMark.hmm	CDS	2	340	-431.502430	+	0	gene_id=A0096_gene_1126, length=339, gene_score=-431.502430, rbs_score=0.033333, rbs_spacer=-1, stop_enforced=N, start_codon=0, logodd=21.935784
1097992_contig_18060	GeneMark.hmm	CDS	355	654	-383.618935	+	0	gene_id=A0096_gene_1127, length=300, gene_score=-383.618935, rbs_score=0.160684, rbs_spacer=21, stop_enforced=N, start_codon=0, logodd=15.799987
1097992_contig_18060	GeneMark.hmm	CDS	712	1515	-1013.576593	+	0	gene_id=A0096_gene_1128, length=804, gene_score=-1013.576593, rbs_score=0.919021, rbs_spacer=20, stop_enforced=N, start_codon=0, logodd=47.704216
1097992_contig_18060	GeneMark.hmm	CDS	1557	1883	-406.908794	+	0	gene_id=A0096_gene_1129, length=327, gene_score=-406.908794, rbs_score=-0.871350, rbs_spacer=0, stop_enforced=N, start_codon=0, logodd=18.204401
1097992_contig_18060	GeneMark.hmm	CDS	2579	2947	-479.388962	+	0	gene_id=A0096_gene_1130, length=369, gene_score=-479.388962, rbs_score=-0.541003, rbs_spacer=4, stop_enforced=N, start_codon=0, logodd=13.025208
1097992_contig_18106	GeneMark.hmm	CDS	2	184	-226.588837	-	0	gene_id=A0096_gene_1131, length=183, gene_score=-226.588837, rbs_score=0.632545, rbs_spacer=34, stop_enforced=N, start_codon=0, logodd=10.323278
1097992_contig_18106	GeneMark.hmm	CDS	285	494	-257.219236	+	0	gene_id=A0096_gene_1132, length=210, gene_score=-257.219236, rbs_score=1.067309, rbs_spacer=15, stop_enforced=N, start_codon=0, logodd=11.203451
1097992_contig_18106	GeneMark.hmm	CDS	495	722	-289.555857	+	0	gene_id=A0096_gene_1133, length=228, gene_score=-289.555857, rbs_score=-0.740503, rbs_spacer=11, stop_enforced=N, start_codon=2, logodd=9.970201
1097992_contig_18106	GeneMark.hmm	CDS	775	1905	-1440.130007	+	0	gene_id=A0096_gene_1134, length=1131, gene_score=-1440.130007, rbs_score=0.846998, rbs_spacer=15, stop_enforced=N, start_codon=0, logodd=56.558276
1097992_contig_18106	GeneMark.hmm	CDS	1909	2208	-380.928873	-	0	gene_id=A0096_gene_1135, length=300, gene_score=-380.928873, rbs_score=-2.007780, rbs_spacer=6, stop_enforced=N, start_codon=0, logodd=26.801580
1097992_contig_18106	GeneMark.hmm	CDS	2334	2942	-781.088091	+	0	gene_id=A0096_gene_1136, length=609, gene_score=-781.088091, rbs_score=-0.073924, rbs_spacer=28, stop_enforced=N, start_codon=0, logodd=30.788172
1097992_contig_18144	GeneMark.hmm	CDS	2	199	-245.314354	-	0	gene_id=A0096_gene_1137, length=198, gene_score=-245.314354, rbs_score=-1.036830, rbs_spacer=22, stop_enforced=N, start_codon=0, logodd=10.544927
1097992_contig_18144	GeneMark.hmm	CDS	181	480	-372.977222	-	0	gene_id=A0096_gene_1138, length=300, gene_score=-372.977222, rbs_score=-0.741682, rbs_spacer=15, stop_enforced=N, start_codon=1, logodd=13.506596
1097992_contig_18144	GeneMark.hmm	CDS	593	916	-409.797258	-	0	gene_id=A0096_gene_1139, length=324, gene_score=-409.797258, rbs_score=1.052470, rbs_spacer=5, stop_enforced=N, start_codon=0, logodd=13.185235
1097992_contig_18144	GeneMark.hmm	CDS	981	2672	-2161.291303	-	0	gene_id=A0096_gene_1140, length=1692, gene_score=-2161.291303, rbs_score=0.705217, rbs_spacer=20, stop_enforced=N, start_codon=0, logodd=82.588976
1097992_contig_18144	GeneMark.hmm	CDS	2792	2941	-196.690795	-	0	gene_id=A0096_gene_1141, length=150, gene_score=-196.690795, rbs_score=0.033333, rbs_spacer=-1, stop_enforced=N, start_codon=0, logodd=6.917227
1097992_contig_18402	GeneMark.hmm	CDS	276	962	-910.707663	-	0	gene_id=A0096_gene_1142, length=687, gene_score=-910.707663, rbs_score=-0.741191, rbs_spacer=7, stop_enforced=N, start_codon=0, logodd=11.432516
1097992_contig_18402	GeneMark.hmm	CDS	1048	1260	-262.548205	-	0	gene_id=A0096_gene_1143, length=213, gene_score=-262.548205, rbs_score=-1.165452, rbs_spacer=0, stop_enforced=N, start_codon=2, logodd=14.810625
1097992_contig_18402	GeneMark.hmm	CDS	1248	1571	-415.985720	-	0	gene_id=A0096_gene_1144, length=324, gene_score=-415.985720, rbs_score=0.846998, rbs_spacer=15, stop_enforced=N, start_codon=2, logodd=12.570249
1097992_contig_18402	GeneMark.hmm	CDS	1876	2382	-654.546051	-	0	gene_id=A0096_gene_1145, length=507, gene_score=-654.546051, rbs_score=0.646561, rbs_spacer=4, stop_enforced=N, start_codon=0, logodd=17.493915
1097992_contig_18402	GeneMark.hmm	CDS	2366	2611	-312.988394	-	0	gene_id=A0096_gene_1146, length=246, gene_score=-312.988394, rbs_score=-0.856858, rbs_spacer=8, stop_enforced=N, start_codon=0, logodd=11.868547
1097992_contig_18402	GeneMark.hmm	CDS	2837	2917	-98.297721	-	0	gene_id=A0096_gene_1147, length=81, gene_score=-98.297721, rbs_score=0.033333, rbs_spacer=-1, stop_enforced=N, start_codon=0, logodd=5.133584
1097992_contig_18554	GeneMark.hmm	CDS	2	94	-117.565090	-	0	gene_id=A0096_gene_1148, length=93, gene_score=-117.565090, rbs_score=0.659453, rbs_spacer=2, stop_enforced=N, start_codon=0, logodd=4.201966
1097992_contig_18554	GeneMark.hmm	CDS	212	613	-507.726165	+	0	gene_id=A0096_gene_1149, length=402, gene_score=-507.726165, rbs_score=-2.677772, rbs_spacer=2, stop_enforced=N, start_codon=0, logodd=15.020422
1097992_contig_18554	GeneMark.hmm	CDS	637	1737	-1415.702230	-	0	gene_id=A0096_gene_1150, length=1101, gene_score=-1415.702230, rbs_score=0.764132, rbs_spacer=13, stop_enforced=N, start_codon=0, logodd=50.540491
1097992_contig_18554	GeneMark.hmm	CDS	1737	2363	-798.009435	-	0	gene_id=A0096_gene_1151, length=627, gene_score=-798.009435, rbs_score=-0.191106, rbs_spacer=32, stop_enforced=N, start_codon=1, logodd=33.912617
1097992_contig_18554	GeneMark.hmm	CDS	2364	2885	-657.013535	-	0	gene_id=A0096_gene_1152, length=522, gene_score=-657.013535, rbs_score=0.033333, rbs_spacer=-1, stop_enforced=N, start_codon=2, logodd=31.721618
1097992_contig_18618	GeneMark.hmm	CDS	2	502	-644.070217	+	0	gene_id=A0096_gene_1153, length=501, gene_score=-644.070217, rbs_score=0.033333, rbs_spacer=-1, stop_enforced=N, start_codon=0, logodd=26.120250
1097992_contig_18618	GeneMark.hmm	CDS	714	1160	-579.737536	-	0	gene_id=A0096_gene_1154, length=447, gene_score=-579.737536, rbs_score=0.773946, rbs_spacer=15, stop_enforced=N, start_codon=0, logodd=15.174219
1097992_contig_18618	GeneMark.hmm	CDS	1182	1721	-686.520962	-	0	gene_id=A0096_gene_1155, length=540, gene_score=-686.520962, rbs_score=-0.153744, rbs_spacer=2, stop_enforced=N, start_codon=0, logodd=30.120940
1097992_contig_18618	GeneMark.hmm	CDS	1718	1906	-240.721217	-	0	gene_id=A0096_gene_1156, length=189, gene_score=-240.721217, rbs_score=-0.050067, rbs_spacer=14, stop_enforced=N, start_codon=1, logodd=3.760151
1097992_contig_18618	GeneMark.hmm	CDS	1903	2595	-887.766898	-	0	gene_id=A0096_gene_1157, length=693, gene_score=-887.766898, rbs_score=0.646409, rbs_spacer=22, stop_enforced=N, start_codon=0, logodd=31.397014
1097992_contig_18651	GeneMark.hmm	CDS	3	374	-467.635599	+	0	gene_id=A0096_gene_1158, length=372, gene_score=-467.635599, rbs_score=0.033333, rbs_spacer=-1, stop_enforced=N, start_codon=0, logodd=20.817759
1097992_contig_18651	GeneMark.hmm	CDS	369	1496	-1446.945785	-	0	gene_id=A0096_gene_1159, length=1128, gene_score=-1446.945785, rbs_score=0.831197, rbs_spacer=15, stop_enforced=N, start_codon=0, logodd=53.063946
1097992_contig_18651	GeneMark.hmm	CDS	1500	1829	-410.642604	+	0	gene_id=A0096_gene_1160, length=330, gene_score=-410.642604, rbs_score=1.061569, rbs_spacer=22, stop_enforced=N, start_codon=0, logodd=21.410156
1097992_contig_18651	GeneMark.hmm	CDS	1873	2184	-400.241547	+	0	gene_id=A0096_gene_1161, length=312, gene_score=-400.241547, rbs_score=-0.613536, rbs_spacer=30, stop_enforced=N, start_codon=1, logodd=13.254754
1097992_contig_18651	GeneMark.hmm	CDS	2264	2848	-746.239777	+	0	gene_id=A0096_gene_1162, length=585, gene_score=-746.239777, rbs_score=-0.307503, rbs_spacer=3, stop_enforced=N, start_codon=0, logodd=28.757087
1097992_contig_18700	GeneMark.hmm	CDS	1	309	-390.317986	+	0	gene_id=A0096_gene_1163, length=309, gene_score=-390.317986, rbs_score=0.033333, rbs_spacer=-1, stop_enforced=N, start_codon=0, logodd=14.980774
1097992_contig_18700	GeneMark.hmm	CDS	335	628	-377.052029	-	0	gene_id=A0096_gene_1164, length=294, gene_score=-377.052029, rbs_score=-1.134629, rbs_spacer=22, stop_enforced=N, start_codon=0, logodd=8.384490
1097992_contig_18700	GeneMark.hmm	CDS	757	984	-286.017112	-	0	gene_id=A0096_gene_1165, length=228, gene_score=-286.017112, rbs_score=0.951902, rbs_spacer=0, stop_enforced=N, start_codon=0, logodd=13.125615
1097992_contig_18700	GeneMark.hmm	CDS	1195	2454	-1596.743034	+	0	gene_id=A0096_gene_1166, length=1260, gene_score=-1596.743034, rbs_score=-0.573711, rbs_spacer=15, stop_enforced=N, start_codon=2, logodd=75.258780
1097992_contig_18700	GeneMark.hmm	CDS	2451	2645	-238.643530	-	0	gene_id=A0096_gene_1167, length=195, gene_score=-238.643530, rbs_score=0.617193, rbs_spacer=14, stop_enforced=N, start_codon=0, logodd=9.701176
1097992_contig_18700	GeneMark.hmm	CDS	2712	2894	-231.288972	-	0	gene_id=A0096_gene_1168, length=183, gene_score=-231.288972, rbs_score=0.033333, rbs_spacer=-1, stop_enforced=N, start_codon=0, logodd=8.433185
1097992_contig_18825	GeneMark.hmm	CDS	321	566	-313.388586	+	0	gene_id=A0096_gene_1169, length=246, gene_score=-313.388586, rbs_score=-0.856858, rbs_spacer=8, stop_enforced=N, start_codon=0, logodd=12.231480
1097992_contig_18825	GeneMark.hmm	CDS	707	1501	-1040.026077	-	0	gene_id=A0096_gene_1170, length=795, gene_score=-1040.026077, rbs_score=0.207345, rbs_spacer=32, stop_enforced=N, start_codon=2, logodd=37.402136
1097992_contig_18825	GeneMark.hmm	CDS	1505	2149	-842.088938	-	0	gene_id=A0096_gene_1171, length=645, gene_score=-842.088938, rbs_score=-0.085275, rbs_spacer=6, stop_enforced=N, start_codon=0, logodd=19.078074
1097992_contig_18825	GeneMark.hmm	CDS	2321	2608	-361.149584	-	0	gene_id=A0096_gene_1172, length=288, gene_score=-361.149584, rbs_score=1.122765, rbs_spacer=12, stop_enforced=N, start_codon=2, logodd=14.949581
1097992_contig_18825	GeneMark.hmm	CDS	2738	2884	-181.545511	+	0	gene_id=A0096_gene_1173, length=147, gene_score=-181.545511, rbs_score=-0.299856, rbs_spacer=17, stop_enforced=N, start_codon=0, logodd=10.665970
1097992_contig_18867	GeneMark.hmm	CDS	1	825	-1056.701484	+	0	gene_id=A0096_gene_1174, length=825, gene_score=-1056.701484, rbs_score=0.033333, rbs_spacer=-1, stop_enforced=N, start_codon=0, logodd=47.204655
1097992_contig_18867	GeneMark.hmm	CDS	872	1951	-1378.688204	+	0	gene_id=A0096_gene_1175, length=1080, gene_score=-1378.688204, rbs_score=-0.791149, rbs_spacer=1, stop_enforced=N, start_codon=2, logodd=54.046591
1097992_contig_18867	GeneMark.hmm	CDS	1948	2706	-978.140837	+	0	gene_id=A0096_gene_1176, length=759, gene_score=-978.140837, rbs_score=0.420084, rbs_spacer=18, stop_enforced=N, start_codon=0, logodd=37.337001
1097992_contig_18867	GeneMark.hmm	CDS	2714	2881	-208.583676	+	0	gene_id=A0096_gene_1177, length=168, gene_score=-208.583676, rbs_score=0.434711, rbs_spacer=1, stop_enforced=N, start_codon=0, logodd=10.853852
1097992_contig_19127	GeneMark.hmm	CDS	2	91	-109.989131	+	0	gene_id=A0096_gene_1178, length=90, gene_score=-109.989131, rbs_score=0.033333, rbs_spacer=-1, stop_enforced=N, start_codon=0, logodd=6.792884
1097992_contig_19127	GeneMark.hmm	CDS	153	851	-905.382985	+	0	gene_id=A0096_gene_1179, length=699, gene_score=-905.382985, rbs_score=0.751461, rbs_spacer=2, stop_enforced=N, start_codon=0, logodd=21.799707
1097992_contig_19127	GeneMark.hmm	CDS	912	1907	-1285.697555	-	0	gene_id=A0096_gene_1180, length=996, gene_score=-1285.697555, rbs_score=0.161019, rbs_spacer=30, stop_enforced=N, start_codon=2, logodd=39.227124
1097992_contig_19127	GeneMark.hmm	CDS	2065	2862	-996.748804	-	0	gene_id=A0096_gene_1181, length=798, gene_score=-996.748804, rbs_score=0.033333, rbs_spacer=-1, stop_enforced=N, start_codon=0, logodd=43.788866
1097992_contig_19236	GeneMark.hmm	CDS	2	496	-642.411383	-	0	gene_id=A0096_gene_1182, length=495, gene_score=-642.411383, rbs_score=-0.643054, rbs_spacer=8, stop_enforced=N, start_codon=0, logodd=22.452561
1097992_contig_19236	GeneMark.hmm	CDS	506	1135	-801.726412	-	0	gene_id=A0096_gene_1183, length=630, gene_score=-801.726412, rbs_score=-0.455081, rbs_spacer=30, stop_enforced=N, start_codon=0, logodd=38.562054
1097992_contig_19236	GeneMark.hmm	CDS	1243	1728	-613.473281	+	0	gene_id=A0096_gene_1184, length=486, gene_score=-613.473281, rbs_score=0.830916, rbs_spacer=1, stop_enforced=N, start_codon=2, logodd=21.702544
1097992_contig_19236	GeneMark.hmm	CDS	1738	2082	-429.378588	+	0	gene_id=A0096_gene_1185, length=345, gene_score=-429.378588, rbs_score=0.819893, rbs_spacer=19, stop_enforced=N, start_codon=0, logodd=22.683372
1097992_contig_19236	GeneMark.hmm	CDS	2100	2474	-458.458731	+	0	gene_id=A0096_gene_1186, length=375, gene_score=-458.458731, rbs_score=-0.679319, rbs_spacer=32, stop_enforced=N, start_codon=2, logodd=27.965474
1097992_contig_19236	GeneMark.hmm	CDS	2613	2852	-306.006241	+	0	gene_id=A0096_gene_1187, length=240, gene_score=-306.006241, rbs_score=-0.703622, rbs_spacer=6, stop_enforced=N, start_codon=1, logodd=10.515054
1097992_contig_19421	GeneMark.hmm	CDS	3	158	-205.724756	+	0	gene_id=A0096_gene_1188, length=156, gene_score=-205.724756, rbs_score=0.033333, rbs_spacer=-1, stop_enforced=N, start_codon=0, logodd=4.128798
1097992_contig_19421	GeneMark.hmm	CDS	167	850	-881.693862	-	0	gene_id=A0096_gene_1189, length=684, gene_score=-881.693862, rbs_score=-1.128821, rbs_spacer=32, stop_enforced=N, start_codon=0, logodd=31.871897
1097992_contig_19421	GeneMark.hmm	CDS	951	1271	-412.769624	-	0	gene_id=A0096_gene_1190, length=321, gene_score=-412.769624, rbs_score=1.355605, rbs_spacer=19, stop_enforced=N, start_codon=0, logodd=17.480510
1097992_contig_19421	GeneMark.hmm	CDS	1401	1823	-536.078735	+	0	gene_id=A0096_gene_1191, length=423, gene_score=-536.078735, rbs_score=0.448668, rbs_spacer=10, stop_enforced=N, start_codon=0, logodd=23.444891
1097992_contig_19421	GeneMark.hmm	CDS	1892	2386	-635.958381	+	0	gene_id=A0096_gene_1192, length=495, gene_score=-635.958381, rbs_score=0.190057, rbs_spacer=33, stop_enforced=N, start_codon=1, logodd=8.893149
1097992_contig_19421	GeneMark.hmm	CDS	2474	2770	-377.194238	+	0	gene_id=A0096_gene_1193, length=297, gene_score=-377.194238, rbs_score=-0.481613, rbs_spacer=20, stop_enforced=N, start_codon=1, logodd=12.388181
1097992_contig_19580	GeneMark.hmm	CDS	1	588	-738.525316	+	0	gene_id=A0096_gene_1194, length=588, gene_score=-738.525316, rbs_score=0.033333, rbs_spacer=-1, stop_enforced=N, start_codon=0, logodd=40.107139
1097992_contig_19580	GeneMark.hmm	CDS	646	1635	-1266.703035	+	0	gene_id=A0096_gene_1195, length=990, gene_score=-1266.703035, rbs_score=-0.379856, rbs_spacer=11, stop_enforced=N, start_codon=1, logodd=48.658784
1097992_contig_19580	GeneMark.hmm	CDS	1625	2347	-942.746711	-	0	gene_id=A0096_gene_1196, length=723, gene_score=-942.746711, rbs_score=1.141801, rbs_spacer=19, stop_enforced=N, start_codon=0, logodd=15.402535
1097992_contig_19580	GeneMark.hmm	CDS	2385	2711	-413.897791	+	0	gene_id=A0096_gene_1197, length=327, gene_score=-413.897791, rbs_score=0.504752, rbs_spacer=18, stop_enforced=N, start_codon=0, logodd=10.748146
1097992_contig_20001	GeneMark.hmm	CDS	9	167	-195.117942	-	0	gene_id=A0096_gene_1198, length=159, gene_score=-195.117942, rbs_score=0.274929, rbs_spacer=6, stop_enforced=N, start_codon=1, logodd=9.670447
1097992_contig_20001	GeneMark.hmm	CDS	233	472	-299.770016	-	0	gene_id=A0096_gene_1199, length=240, gene_score=-299.770016, rbs_score=-1.611932, rbs_spacer=4, stop_enforced=N, start_codon=0, logodd=14.567228
1097992_contig_20001	GeneMark.hmm	CDS	536	721	-234.163896	-	0	gene_id=A0096_gene_1200, length=186, gene_score=-234.163896, rbs_score=1.052470, rbs_spacer=5, stop_enforced=N, start_codon=0, logodd=4.881593
1097992_contig_20001	GeneMark.hmm	CDS	867	2513	-2116.917359	-	0	gene_id=A0096_gene_1201, length=1647, gene_score=-2116.917359, rbs_score=-2.038108, rbs_spacer=2, stop_enforced=N, start_codon=0, logodd=69.298040
1097992_contig_20001	GeneMark.hmm	CDS	2620	2796	-220.426738	+	0	gene_id=A0096_gene_1202, length=177, gene_score=-220.426738, rbs_score=0.558818, rbs_spacer=20, stop_enforced=N, start_codon=1, logodd=12.889043
1097992_contig_20374	GeneMark.hmm	CDS	3	398	-508.397630	-	0	gene_id=A0096_gene_1203, length=396, gene_score=-508.397630, rbs_score=-1.661226, rbs_spacer=20, stop_enforced=N, start_codon=0, logodd=14.417935
1097992_contig_20374	GeneMark.hmm	CDS	370	1413	-1347.853532	-	0	gene_id=A0096_gene_1204, length=1044, gene_score=-1347.853532, rbs_score=0.369172, rbs_spacer=13, stop_enforced=N, start_codon=2, logodd=33.492343
1097992_contig_20374	GeneMark.hmm	CDS	1490	2335	-1078.148656	+	0	gene_id=A0096_gene_1205, length=846, gene_score=-1078.148656, rbs_score=0.095104, rbs_spacer=17, stop_enforced=N, start_codon=1, logodd=41.225732
1097992_contig_20374	GeneMark.hmm	CDS	2324	2767	-562.594995	-	0	gene_id=A0096_gene_1206, length=444, gene_score=-562.594995, rbs_score=0.033333, rbs_spacer=-1, stop_enforced=N, start_codon=1, logodd=21.952937
1097992_contig_20383	GeneMark.hmm	CDS	1	402	-525.102449	-	0	gene_id=A0096_gene_1207, length=402, gene_score=-525.102449, rbs_score=0.068805, rbs_spacer=18, stop_enforced=N, start_codon=2, logodd=20.866712
1097992_contig_20383	GeneMark.hmm	CDS	497	1003	-646.966907	-	0	gene_id=A0096_gene_1208, length=507, gene_score=-646.966907, rbs_score=0.097070, rbs_spacer=9, stop_enforced=N, start_codon=0, logodd=20.927994
1097992_contig_20383	GeneMark.hmm	CDS	1182	1346	-212.372131	+	0	gene_id=A0096_gene_1209, length=165, gene_score=-212.372131, rbs_score=0.706108, rbs_spacer=18, stop_enforced=N, start_codon=0, logodd=7.106155
1097992_contig_20383	GeneMark.hmm	CDS	1478	1789	-397.778663	+	0	gene_id=A0096_gene_1210, length=312, gene_score=-397.778663, rbs_score=-1.816074, rbs_spacer=7, stop_enforced=N, start_codon=0, logodd=16.930498
1097992_contig_20383	GeneMark.hmm	CDS	1920	2768	-1106.099188	+	0	gene_id=A0096_gene_1211, length=849, gene_score=-1106.099188, rbs_score=0.779161, rbs_spacer=18, stop_enforced=N, start_codon=0, logodd=29.570849
1097992_contig_20464	GeneMark.hmm	CDS	75	755	-840.929701	+	0	gene_id=A0096_gene_1212, length=681, gene_score=-840.929701, rbs_score=-0.946912, rbs_spacer=13, stop_enforced=N, start_codon=2, logodd=44.984369
1097992_contig_20464	GeneMark.hmm	CDS	775	978	-260.090402	+	0	gene_id=A0096_gene_1213, length=204, gene_score=-260.090402, rbs_score=-0.338877, rbs_spacer=9, stop_enforced=N, start_codon=0, logodd=10.527322
1097992_contig_20464	GeneMark.hmm	CDS	979	2010	-1351.942875	-	0	gene_id=A0096_gene_1214, length=1032, gene_score=-1351.942875, rbs_score=-1.748200, rbs_spacer=3, stop_enforced=N, start_codon=0, logodd=39.336602
1097992_contig_20464	GeneMark.hmm	CDS	2124	2759	-810.829629	+	0	gene_id=A0096_gene_1215, length=636, gene_score=-810.829629, rbs_score=-1.593865, rbs_spacer=6, stop_enforced=N, start_codon=0, logodd=30.983957
1097992_contig_20573	GeneMark.hmm	CDS	2	433	-562.256236	-	0	gene_id=A0096_gene_1216, length=432, gene_score=-562.256236, rbs_score=1.115573, rbs_spacer=11, stop_enforced=N, start_codon=0, logodd=12.149308
1097992_contig_20573	GeneMark.hmm	CDS	492	752	-327.603834	+	0	gene_id=A0096_gene_1217, length=261, gene_score=-327.603834, rbs_score=0.375993, rbs_spacer=28, stop_enforced=N, start_codon=0, logodd=14.214371
1097992_contig_20573	GeneMark.hmm	CDS	856	1278	-542.314866	+	0	gene_id=A0096_gene_1218, length=423, gene_score=-542.314866, rbs_score=0.303972, rbs_spacer=26, stop_enforced=N, start_codon=0, logodd=20.079022
1097992_contig_20573	GeneMark.hmm	CDS	1307	1462	-203.117999	-	0	gene_id=A0096_gene_1219, length=156, gene_score=-203.117999, rbs_score=1.475524, rbs_spacer=21, stop_enforced=N, start_codon=2, logodd=5.290304
1097992_contig_20573	GeneMark.hmm	CDS	1573	1908	-409.983564	+	0	gene_id=A0096_gene_1220, length=336, gene_score=-409.983564, rbs_score=-0.157125, rbs_spacer=1, stop_enforced=N, start_codon=0, logodd=22.094988
1097992_contig_20573	GeneMark.hmm	CDS	1998	2141	-180.783833	+	0	gene_id=A0096_gene_1221, length=144, gene_score=-180.783833, rbs_score=0.625890, rbs_spacer=0, stop_enforced=N, start_codon=0, logodd=7.968420
1097992_contig_20573	GeneMark.hmm	CDS	2291	2587	-364.283800	+	0	gene_id=A0096_gene_1222, length=297, gene_score=-364.283800, rbs_score=-0.754036, rbs_spacer=9, stop_enforced=N, start_codon=0, logodd=17.374241
1097992_contig_20573	GeneMark.hmm	CDS	2571	2750	-233.239998	+	0	gene_id=A0096_gene_1223, length=180, gene_score=-233.239998, rbs_score=0.816110, rbs_spacer=32, stop_enforced=N, start_codon=0, logodd=9.308393
1097992_contig_20800	GeneMark.hmm	CDS	99	926	-1038.095973	+	0	gene_id=A0096_gene_1224, length=828, gene_score=-1038.095973, rbs_score=0.358347, rbs_spacer=21, stop_enforced=N, start_codon=0, logodd=46.797028
1097992_contig_20800	GeneMark.hmm	CDS	936	1079	-183.065018	-	0	gene_id=A0096_gene_1225, length=144, gene_score=-183.065018, rbs_score=-1.527272, rbs_spacer=32, stop_enforced=N, start_codon=0, logodd=6.436280
1097992_contig_20800	GeneMark.hmm	CDS	1078	1527	-594.005603	+	0	gene_id=A0096_gene_1226, length=450, gene_score=-594.005603, rbs_score=-1.927485, rbs_spacer=10, stop_enforced=N, start_codon=0, logodd=19.472322
1097992_contig_20800	GeneMark.hmm	CDS	1721	2734	-1332.680084	+	0	gene_id=A0096_gene_1227, length=1014, gene_score=-1332.680084, rbs_score=-2.039315, rbs_spacer=28, stop_enforced=N, start_codon=1, logodd=54.246965
1097992_contig_21045	GeneMark.hmm	CDS	1	432	-551.230966	+	0	gene_id=A0096_gene_1228, length=432, gene_score=-551.230966, rbs_score=0.033333, rbs_spacer=-1, stop_enforced=N, start_codon=0, logodd=23.934453
1097992_contig_21045	GeneMark.hmm	CDS	438	590	-192.406018	-	0	gene_id=A0096_gene_1229, length=153, gene_score=-192.406018, rbs_score=0.957787, rbs_spacer=33, stop_enforced=N, start_codon=0, logodd=0.816183
1097992_contig_21045	GeneMark.hmm	CDS	739	1149	-525.033832	+	0	gene_id=A0096_gene_1230, length=411, gene_score=-525.033832, rbs_score=-0.461005, rbs_spacer=12, stop_enforced=N, start_codon=0, logodd=19.184232
1097992_contig_21045	GeneMark.hmm	CDS	1451	2422	-1255.959386	+	0	gene_id=A0096_gene_1231, length=972, gene_score=-1255.959386, rbs_score=-0.141481, rbs_spacer=21, stop_enforced=N, start_codon=0, logodd=40.314308
1097992_contig_21045	GeneMark.hmm	CDS	2439	2648	-266.786578	-	0	gene_id=A0096_gene_1232, length=210, gene_score=-266.786578, rbs_score=-0.558132, rbs_spacer=10, stop_enforced=N, start_codon=0, logodd=9.311795
1097992_contig_21063	GeneMark.hmm	CDS	3	983	-1256.482588	-	0	gene_id=A0096_gene_1233, length=981, gene_score=-1256.482588, rbs_score=-1.629589, rbs_spacer=17, stop_enforced=N, start_codon=0, logodd=46.446478
1097992_contig_21063	GeneMark.hmm	CDS	1220	1570	-446.810281	+	0	gene_id=A0096_gene_1234, length=351, gene_score=-446.810281, rbs_score=-0.066953, rbs_spacer=5, stop_enforced=N, start_codon=1, logodd=20.029272
1097992_contig_21063	GeneMark.hmm	CDS	1663	1914	-322.894697	+	0	gene_id=A0096_gene_1235, length=252, gene_score=-322.894697, rbs_score=-1.538457, rbs_spacer=14, stop_enforced=N, start_codon=0, logodd=13.028313
1097992_contig_21063	GeneMark.hmm	CDS	1895	2311	-542.339318	+	0	gene_id=A0096_gene_1236, length=417, gene_score=-542.339318, rbs_score=1.047031, rbs_spacer=20, stop_enforced=N, start_codon=2, logodd=19.089508
1097992_contig_21063	GeneMark.hmm	CDS	2497	2718	-280.681289	+	0	gene_id=A0096_gene_1237, length=222, gene_score=-280.681289, rbs_score=-0.572285, rbs_spacer=1, stop_enforced=N, start_codon=1, logodd=5.668894
1097992_contig_21304	GeneMark.hmm	CDS	2	952	-1234.827982	+	0	gene_id=A0096_gene_1238, length=951, gene_score=-1234.827982, rbs_score=0.033333, rbs_spacer=-1, stop_enforced=N, start_codon=0, logodd=29.676117
1097992_contig_21304	GeneMark.hmm	CDS	1137	1778	-808.595973	-	0	gene_id=A0096_gene_1239, length=642, gene_score=-808.595973, rbs_score=0.905688, rbs_spacer=19, stop_enforced=N, start_codon=0, logodd=31.806187
1097992_contig_21304	GeneMark.hmm	CDS	1812	2222	-544.367783	-	0	gene_id=A0096_gene_1240, length=411, gene_score=-544.367783, rbs_score=-0.292289, rbs_spacer=20, stop_enforced=N, start_codon=0, logodd=10.044421
1097992_contig_21304	GeneMark.hmm	CDS	2225	2701	-625.744166	+	0	gene_id=A0096_gene_1241, length=477, gene_score=-625.744166, rbs_score=-0.500471, rbs_spacer=19, stop_enforced=N, start_codon=0, logodd=19.087934
1097992_contig_21508	GeneMark.hmm	CDS	2	97	-115.554095	-	0	gene_id=A0096_gene_1242, length=96, gene_score=-115.554095, rbs_score=-0.563914, rbs_spacer=34, stop_enforced=N, start_codon=2, logodd=4.501042
1097992_contig_21508	GeneMark.hmm	CDS	94	378	-351.828482	-	0	gene_id=A0096_gene_1243, length=285, gene_score=-351.828482, rbs_score=-0.651319, rbs_spacer=9, stop_enforced=N, start_codon=0, logodd=18.861144
1097992_contig_21508	GeneMark.hmm	CDS	499	873	-478.284383	-	0	gene_id=A0096_gene_1244, length=375, gene_score=-478.284383, rbs_score=0.772701, rbs_spacer=15, stop_enforced=N, start_codon=2, logodd=22.939695
1097992_contig_21508	GeneMark.hmm	CDS	943	1509	-730.193291	+	0	gene_id=A0096_gene_1245, length=567, gene_score=-730.193291, rbs_score=1.048354, rbs_spacer=15, stop_enforced=N, start_codon=0, logodd=19.809902
1097992_contig_21508	GeneMark.hmm	CDS	1562	1798	-297.876486	-	0	gene_id=A0096_gene_1246, length=237, gene_score=-297.876486, rbs_score=-1.500632, rbs_spacer=30, stop_enforced=N, start_codon=0, logodd=11.756827
1097992_contig_21508	GeneMark.hmm	CDS	1921	2391	-601.505946	+	0	gene_id=A0096_gene_1247, length=471, gene_score=-601.505946, rbs_score=-0.562156, rbs_spacer=3, stop_enforced=N, start_codon=2, logodd=23.637496
1097992_contig_21508	GeneMark.hmm	CDS	2423	2689	-337.260601	-	0	gene_id=A0096_gene_1248, length=267, gene_score=-337.260601, rbs_score=0.033333, rbs_spacer=-1, stop_enforced=N, start_codon=0, logodd=17.377835
1097992_contig_21655	GeneMark.hmm	CDS	2	295	-381.508249	-	0	gene_id=A0096_gene_1249, length=294, gene_score=-381.508249, rbs_score=-0.267894, rbs_spacer=5, stop_enforced=N, start_codon=0, logodd=12.735717
1097992_contig_21655	GeneMark.hmm	CDS	365	724	-465.374017	+	0	gene_id=A0096_gene_1250, length=360, gene_score=-465.374017, rbs_score=-0.910454, rbs_spacer=7, stop_enforced=N, start_codon=0, logodd=16.927267
1097992_contig_21655	GeneMark.hmm	CDS	807	1325	-668.321560	+	0	gene_id=A0096_gene_1251, length=519, gene_score=-668.321560, rbs_score=0.102103, rbs_spacer=13, stop_enforced=N, start_codon=0, logodd=22.041295
1097992_contig_21655	GeneMark.hmm	CDS	1315	1692	-486.284193	-	0	gene_id=A0096_gene_1252, length=378, gene_score=-486.284193, rbs_score=0.849702, rbs_spacer=34, stop_enforced=N, start_codon=2, logodd=16.071339
1097992_contig_21655	GeneMark.hmm	CDS	2193	2678	-635.160364	+	0	gene_id=A0096_gene_1253, length=486, gene_score=-635.160364, rbs_score=-1.399081, rbs_spacer=31, stop_enforced=N, start_codon=2, logodd=21.426664
1097992_contig_21664	GeneMark.hmm	CDS	2	409	-531.093524	+	0	gene_id=A0096_gene_1254, length=408, gene_score=-531.093524, rbs_score=0.033333, rbs_spacer=-1, stop_enforced=N, start_codon=0, logodd=13.671212
1097992_contig_21664	GeneMark.hmm	CDS	492	791	-384.613557	-	0	gene_id=A0096_gene_1255, length=300, gene_score=-384.613557, rbs_score=-1.215434, rbs_spacer=7, stop_enforced=N, start_codon=0, logodd=16.696203
1097992_contig_21664	GeneMark.hmm	CDS	983	1597	-805.008019	-	0	gene_id=A0096_gene_1256, length=615, gene_score=-805.008019, rbs_score=-1.935556, rbs_spacer=0, stop_enforced=N, start_codon=0, logodd=10.524911
1097992_contig_21664	GeneMark.hmm	CDS	1600	1803	-257.633713	-	0	gene_id=A0096_gene_1257, length=204, gene_score=-257.633713, rbs_score=0.230651, rbs_spacer=24, stop_enforced=N, start_codon=1, logodd=9.861171
1097992_contig_21664	GeneMark.hmm	CDS	2030	2380	-458.660984	+	0	gene_id=A0096_gene_1258, length=351, gene_score=-458.660984, rbs_score=0.582976, rbs_spacer=13, stop_enforced=N, start_codon=0, logodd=7.824197
1097992_contig_21664	GeneMark.hmm	CDS	2470	2655	-239.072045	+	0	gene_id=A0096_gene_1259, length=186, gene_score=-239.072045, rbs_score=0.358347, rbs_spacer=21, stop_enforced=N, start_codon=0, logodd=6.151964
1097992_contig_21676	GeneMark.hmm	CDS	1	132	-162.220294	-	0	gene_id=A0096_gene_1260, length=132, gene_score=-162.220294, rbs_score=0.162189, rbs_spacer=28, stop_enforced=N, start_codon=2, logodd=6.024381
1097992_contig_21676	GeneMark.hmm	CDS	219	452	-287.320179	+	0	gene_id=A0096_gene_1261, length=234, gene_score=-287.320179, rbs_score=0.741219, rbs_spacer=20, stop_enforced=N, start_codon=0, logodd=13.845904
1097992_contig_21676	GeneMark.hmm	CDS	502	999	-645.215361	-	0	gene_id=A0096_gene_1262, length=498, gene_score=-645.215361, rbs_score=0.144982, rbs_spacer=15, stop_enforced=N, start_codon=0, logodd=21.548296
1097992_contig_21676	GeneMark.hmm	CDS	1092	2678	-2050.396693	+	0	gene_id=A0096_gene_1263, length=1587, gene_score=-2050.396693, rbs_score=-1.597543, rbs_spacer=32, stop_enforced=N, start_codon=0, logodd=75.163765
1097992_contig_21694	GeneMark.hmm	CDS	116	1261	-1472.635624	-	0	gene_id=A0096_gene_1264, length=1146, gene_score=-1472.635624, rbs_score=1.355524, rbs_spacer=12, stop_enforced=N, start_codon=0, logodd=68.587788
1097992_contig_21694	GeneMark.hmm	CDS	1339	2202	-1075.518990	+	0	gene_id=A0096_gene_1265, length=864, gene_score=-1075.518990, rbs_score=0.951902, rbs_spacer=0, stop_enforced=N, start_codon=0, logodd=49.897810
1097992_contig_21694	GeneMark.hmm	CDS	2203	2676	-598.450267	-	0	gene_id=A0096_gene_1266, length=474, gene_score=-598.450267, rbs_score=0.033333, rbs_spacer=-1, stop_enforced=N, start_codon=0, logodd=26.102643
1097992_contig_21698	GeneMark.hmm	CDS	3	572	-746.240407	-	0	gene_id=A0096_gene_1267, length=570, gene_score=-746.240407, rbs_score=-3.201840, rbs_spacer=8, stop_enforced=N, start_codon=0, logodd=21.862443
1097992_contig_21698	GeneMark.hmm	CDS	666	1382	-938.587812	+	0	gene_id=A0096_gene_1268, length=717, gene_score=-938.587812, rbs_score=0.187792, rbs_spacer=23, stop_enforced=N, start_codon=0, logodd=33.287791
1097992_contig_21698	GeneMark.hmm	CDS	1399	2556	-1487.491988	-	0	gene_id=A0096_gene_1269, length=1158, gene_score=-1487.491988, rbs_score=-0.573524, rbs_spacer=19, stop_enforced=N, start_codon=1, logodd=57.857399
1097992_contig_21706	GeneMark.hmm	CDS	3	689	-897.094720	-	0	gene_id=A0096_gene_1270, length=687, gene_score=-897.094720, rbs_score=-1.155506, rbs_spacer=31, stop_enforced=N, start_codon=0, logodd=26.513274
1097992_contig_21706	GeneMark.hmm	CDS	706	1266	-722.305708	-	0	gene_id=A0096_gene_1271, length=561, gene_score=-722.305708, rbs_score=0.075465, rbs_spacer=34, stop_enforced=N, start_codon=0, logodd=27.104812
1097992_contig_21706	GeneMark.hmm	CDS	1269	1784	-673.636633	-	0	gene_id=A0096_gene_1272, length=516, gene_score=-673.636633, rbs_score=0.307657, rbs_spacer=18, stop_enforced=N, start_codon=0, logodd=14.975162
1097992_contig_21706	GeneMark.hmm	CDS	1837	2226	-507.395883	-	0	gene_id=A0096_gene_1273, length=390, gene_score=-507.395883, rbs_score=0.951468, rbs_spacer=1, stop_enforced=N, start_codon=2, logodd=15.961563
1097992_contig_21706	GeneMark.hmm	CDS	2340	2675	-427.620320	+	0	gene_id=A0096_gene_1274, length=336, gene_score=-427.620320, rbs_score=-1.379424, rbs_spacer=21, stop_enforced=N, start_codon=1, logodd=21.216639
1097992_contig_21809	GeneMark.hmm	CDS	1	636	-816.968766	-	0	gene_id=A0096_gene_1275, length=636, gene_score=-816.968766, rbs_score=0.038448, rbs_spacer=16, stop_enforced=N, start_codon=0, logodd=32.490948
1097992_contig_21809	GeneMark.hmm	CDS	713	1426	-927.514704	+	0	gene_id=A0096_gene_1276, length=714, gene_score=-927.514704, rbs_score=-0.036139, rbs_spacer=0, stop_enforced=N, start_codon=0, logodd=32.320641
1097992_contig_21809	GeneMark.hmm	CDS	1423	2655	-1567.580287	-	0	gene_id=A0096_gene_1277, length=1233, gene_score=-1567.580287, rbs_score=0.033333, rbs_spacer=-1, stop_enforced=N, start_codon=1, logodd=61.463426
1097992_contig_21996	GeneMark.hmm	CDS	2	958	-1245.764427	-	0	gene_id=A0096_gene_1278, length=957, gene_score=-1245.764427, rbs_score=-0.685812, rbs_spacer=12, stop_enforced=N, start_codon=0, logodd=50.906119
1097992_contig_21996	GeneMark.hmm	CDS	1120	1614	-656.792566	+	0	gene_id=A0096_gene_1279, length=495, gene_score=-656.792566, rbs_score=1.080524, rbs_spacer=22, stop_enforced=N, start_codon=0, logodd=11.152529
1097992_contig_21996	GeneMark.hmm	CDS	1661	2422	-1002.596573	+	0	gene_id=A0096_gene_1280, length=762, gene_score=-1002.596573, rbs_score=0.163737, rbs_spacer=14, stop_enforced=N, start_codon=2, logodd=37.215957
1097992_contig_22077	GeneMark.hmm	CDS	2	211	-273.043727	+	0	gene_id=A0096_gene_1281, length=210, gene_score=-273.043727, rbs_score=0.033333, rbs_spacer=-1, stop_enforced=N, start_codon=0, logodd=6.504940
1097992_contig_22077	GeneMark.hmm	CDS	211	1485	-1637.579955	+	0	gene_id=A0096_gene_1282, length=1275, gene_score=-1637.579955, rbs_score=-1.243740, rbs_spacer=20, stop_enforced=N, start_codon=1, logodd=54.818715
1097992_contig_22077	GeneMark.hmm	CDS	1482	1979	-643.197579	+	0	gene_id=A0096_gene_1283, length=498, gene_score=-643.197579, rbs_score=-1.427079, rbs_spacer=3, stop_enforced=N, start_codon=0, logodd=20.190568
1097992_contig_22077	GeneMark.hmm	CDS	1972	2484	-669.951607	+	0	gene_id=A0096_gene_1284, length=513, gene_score=-669.951607, rbs_score=-1.402841, rbs_spacer=32, stop_enforced=N, start_codon=0, logodd=30.661671
1097992_contig_22267	GeneMark.hmm	CDS	3	296	-380.820831	-	0	gene_id=A0096_gene_1285, length=294, gene_score=-380.820831, rbs_score=-0.710583, rbs_spacer=13, stop_enforced=N, start_codon=0, logodd=18.994250
1097992_contig_22267	GeneMark.hmm	CDS	551	2608	-2666.978857	-	0	gene_id=A0096_gene_1286, length=2058, gene_score=-2666.978857, rbs_score=0.033333, rbs_spacer=-1, stop_enforced=N, start_codon=0, logodd=85.810924
1097992_contig_22404	GeneMark.hmm	CDS	1	1095	-1413.567826	+	0	gene_id=A0096_gene_1287, length=1095, gene_score=-1413.567826, rbs_score=0.033333, rbs_spacer=-1, stop_enforced=N, start_codon=0, logodd=47.339616
1097992_contig_22404	GeneMark.hmm	CDS	1264	1452	-235.394412	+	0	gene_id=A0096_gene_1288, length=189, gene_score=-235.394412, rbs_score=-0.599345, rbs_spacer=20, stop_enforced=N, start_codon=0, logodd=7.358032
1097992_contig_22404	GeneMark.hmm	CDS	1793	1879	-98.691415	-	0	gene_id=A0096_gene_1289, length=87, gene_score=-98.691415, rbs_score=0.598816, rbs_spacer=11, stop_enforced=N, start_codon=0, logodd=7.851931
1097992_contig_22404	GeneMark.hmm	CDS	2115	2360	-311.699594	+	0	gene_id=A0096_gene_1290, length=246, gene_score=-311.699594, rbs_score=-0.856858, rbs_spacer=8, stop_enforced=N, start_codon=0, logodd=12.309654
1097992_contig_22404	GeneMark.hmm	CDS	2344	2634	-378.125048	+	0	gene_id=A0096_gene_1291, length=291, gene_score=-378.125048, rbs_score=0.153679, rbs_spacer=12, stop_enforced=N, start_codon=0, logodd=8.001389
1097992_contig_22425	GeneMark.hmm	CDS	3	953	-1207.409684	+	0	gene_id=A0096_gene_1292, length=951, gene_score=-1207.409684, rbs_score=0.033333, rbs_spacer=-1, stop_enforced=N, start_codon=0, logodd=35.982557
1097992_contig_22425	GeneMark.hmm	CDS	1009	1185	-227.540027	-	0	gene_id=A0096_gene_1293, length=177, gene_score=-227.540027, rbs_score=0.015660, rbs_spacer=21, stop_enforced=N, start_codon=0, logodd=4.976198
1097992_contig_22425	GeneMark.hmm	CDS	1185	1616	-528.394968	-	0	gene_id=A0096_gene_1294, length=432, gene_score=-528.394968, rbs_score=0.510055, rbs_spacer=22, stop_enforced=N, start_codon=0, logodd=41.069839
1097992_contig_22425	GeneMark.hmm	CDS	1762	2322	-701.370471	+	0	gene_id=A0096_gene_1295, length=561, gene_score=-701.370471, rbs_score=0.348972, rbs_spacer=13, stop_enforced=N, start_codon=0, logodd=29.672029
1097992_contig_22425	GeneMark.hmm	CDS	2312	2632	-421.132426	-	0	gene_id=A0096_gene_1296, length=321, gene_score=-421.132426, rbs_score=0.033333, rbs_spacer=-1, stop_enforced=N, start_codon=0, logodd=12.290167
1097992_contig_22499	GeneMark.hmm	CDS	3	779	-991.250191	+	0	gene_id=A0096_gene_1297, length=777, gene_score=-991.250191, rbs_score=0.033333, rbs_spacer=-1, stop_enforced=N, start_codon=0, logodd=24.161059
1097992_contig_22499	GeneMark.hmm	CDS	1266	1466	-256.459238	+	0	gene_id=A0096_gene_1298, length=201, gene_score=-256.459238, rbs_score=-1.906248, rbs_spacer=31, stop_enforced=N, start_codon=0, logodd=11.004593
1097992_contig_22499	GeneMark.hmm	CDS	1463	1828	-478.467884	+	0	gene_id=A0096_gene_1299, length=366, gene_score=-478.467884, rbs_score=-0.803835, rbs_spacer=13, stop_enforced=N, start_codon=2, logodd=14.092987
1097992_contig_22499	GeneMark.hmm	CDS	2218	2511	-388.649570	-	0	gene_id=A0096_gene_1300, length=294, gene_score=-388.649570, rbs_score=0.831401, rbs_spacer=29, stop_enforced=N, start_codon=1, logodd=5.409052
1097992_contig_22627	GeneMark.hmm	CDS	3	869	-1103.739469	-	0	gene_id=A0096_gene_1301, length=867, gene_score=-1103.739469, rbs_score=0.841410, rbs_spacer=4, stop_enforced=N, start_codon=0, logodd=48.871060
1097992_contig_22627	GeneMark.hmm	CDS	956	1732	-1016.549286	-	0	gene_id=A0096_gene_1302, length=777, gene_score=-1016.549286, rbs_score=1.063506, rbs_spacer=34, stop_enforced=N, start_codon=0, logodd=21.158377
1097992_contig_22627	GeneMark.hmm	CDS	1756	2580	-1042.591701	-	0	gene_id=A0096_gene_1303, length=825, gene_score=-1042.591701, rbs_score=0.033333, rbs_spacer=-1, stop_enforced=N, start_codon=0, logodd=40.667380
1097992_contig_22740	GeneMark.hmm	CDS	3	1415	-1854.411489	+	0	gene_id=A0096_gene_1304, length=1413, gene_score=-1854.411489, rbs_score=0.033333, rbs_spacer=-1, stop_enforced=N, start_codon=0, logodd=59.751877
1097992_contig_22740	GeneMark.hmm	CDS	1464	1889	-541.204467	+	0	gene_id=A0096_gene_1305, length=426, gene_score=-541.204467, rbs_score=1.147665, rbs_spacer=2, stop_enforced=N, start_codon=2, logodd=21.487932
1097992_contig_22740	GeneMark.hmm	CDS	1900	2613	-928.502734	-	0	gene_id=A0096_gene_1306, length=714, gene_score=-928.502734, rbs_score=0.033333, rbs_spacer=-1, stop_enforced=N, start_codon=0, logodd=33.270904
1097992_contig_22790	GeneMark.hmm	CDS	3	92	-110.173791	-	0	gene_id=A0096_gene_1307, length=90, gene_score=-110.173791, rbs_score=-1.726901, rbs_spacer=8, stop_enforced=N, start_codon=2, logodd=6.161934
1097992_contig_22790	GeneMark.hmm	CDS	242	742	-642.108758	+	0	gene_id=A0096_gene_1308, length=501, gene_score=-642.108758, rbs_score=-1.169198, rbs_spacer=21, stop_enforced=N, start_codon=0, logodd=32.406075
1097992_contig_22790	GeneMark.hmm	CDS	797	1756	-1231.965395	+	0	gene_id=A0096_gene_1309, length=960, gene_score=-1231.965395, rbs_score=1.048354, rbs_spacer=15, stop_enforced=N, start_codon=2, logodd=46.578739
1097992_contig_22790	GeneMark.hmm	CDS	1797	2609	-1042.355838	+	0	gene_id=A0096_gene_1310, length=813, gene_score=-1042.355838, rbs_score=1.149512, rbs_spacer=21, stop_enforced=N, start_codon=1, logodd=39.500365
1097992_contig_22796	GeneMark.hmm	CDS	2	94	-111.646011	+	0	gene_id=A0096_gene_1311, length=93, gene_score=-111.646011, rbs_score=0.033333, rbs_spacer=-1, stop_enforced=N, start_codon=0, logodd=1.990131
1097992_contig_22796	GeneMark.hmm	CDS	94	696	-768.016554	+	0	gene_id=A0096_gene_1312, length=603, gene_score=-768.016554, rbs_score=0.597397, rbs_spacer=29, stop_enforced=N, start_codon=0, logodd=26.367584
1097992_contig_22796	GeneMark.hmm	CDS	703	1230	-678.114791	-	0	gene_id=A0096_gene_1313, length=528, gene_score=-678.114791, rbs_score=-0.807926, rbs_spacer=23, stop_enforced=N, start_codon=0, logodd=24.036476
1097992_contig_22796	GeneMark.hmm	CDS	1232	1312	-92.654272	+	0	gene_id=A0096_gene_1314, length=81, gene_score=-92.654272, rbs_score=-0.645154, rbs_spacer=33, stop_enforced=N, start_codon=1, logodd=3.325690
1097992_contig_22796	GeneMark.hmm	CDS	1436	2608	-1503.833594	-	0	gene_id=A0096_gene_1315, length=1173, gene_score=-1503.833594, rbs_score=0.033333, rbs_spacer=-1, stop_enforced=N, start_codon=0, logodd=60.957696
1097992_contig_22798	GeneMark.hmm	CDS	2	172	-210.433393	-	0	gene_id=A0096_gene_1316, length=171, gene_score=-210.433393, rbs_score=0.202437, rbs_spacer=29, stop_enforced=N, start_codon=0, logodd=8.677835
1097992_contig_22798	GeneMark.hmm	CDS	513	1109	-760.974209	+	0	gene_id=A0096_gene_1317, length=597, gene_score=-760.974209, rbs_score=-0.210178, rbs_spacer=11, stop_enforced=N, start_codon=0, logodd=22.003886
1097992_contig_22798	GeneMark.hmm	CDS	1093	1290	-248.505880	-	0	gene_id=A0096_gene_1318, length=198, gene_score=-248.505880, rbs_score=-0.451299, rbs_spacer=0, stop_enforced=N, start_codon=0, logodd=6.290211
1097992_contig_22798	GeneMark.hmm	CDS	1287	1565	-354.452517	-	0	gene_id=A0096_gene_1319, length=279, gene_score=-354.452517, rbs_score=-0.579146, rbs_spacer=20, stop_enforced=N, start_codon=0, logodd=10.078770
1097992_contig_22798	GeneMark.hmm	CDS	1670	2608	-1216.357505	+	0	gene_id=A0096_gene_1320, length=939, gene_score=-1216.357505, rbs_score=0.800938, rbs_spacer=19, stop_enforced=N, start_codon=0, logodd=37.007637
1097992_contig_22858	GeneMark.hmm	CDS	3	89	-105.217342	+	0	gene_id=A0096_gene_1321, length=87, gene_score=-105.217342, rbs_score=0.033333, rbs_spacer=-1, stop_enforced=N, start_codon=0, logodd=6.630328
1097992_contig_22858	GeneMark.hmm	CDS	115	1407	-1649.010636	+	0	gene_id=A0096_gene_1322, length=1293, gene_score=-1649.010636, rbs_score=-1.720807, rbs_spacer=19, stop_enforced=N, start_codon=0, logodd=45.809400
1097992_contig_22858	GeneMark.hmm	CDS	1383	2081	-890.146986	+	0	gene_id=A0096_gene_1323, length=699, gene_score=-890.146986, rbs_score=-0.775552, rbs_spacer=22, stop_enforced=N, start_codon=0, logodd=35.491681
1097992_contig_22858	GeneMark.hmm	CDS	2074	2412	-423.866053	-	0	gene_id=A0096_gene_1324, length=339, gene_score=-423.866053, rbs_score=1.187191, rbs_spacer=30, stop_enforced=N, start_codon=0, logodd=24.802095
1097992_contig_22858	GeneMark.hmm	CDS	2469	2606	-173.018237	+	0	gene_id=A0096_gene_1325, length=138, gene_score=-173.018237, rbs_score=0.737819, rbs_spacer=24, stop_enforced=N, start_codon=0, logodd=8.822473
1097992_contig_23168	GeneMark.hmm	CDS	2	760	-979.271328	-	0	gene_id=A0096_gene_1326, length=759, gene_score=-979.271328, rbs_score=-0.685436, rbs_spacer=33, stop_enforced=N, start_codon=2, logodd=33.426285
1097992_contig_23168	GeneMark.hmm	CDS	803	1684	-1158.690486	+	0	gene_id=A0096_gene_1327, length=882, gene_score=-1158.690486, rbs_score=-0.660786, rbs_spacer=21, stop_enforced=N, start_codon=2, logodd=32.001500
1097992_contig_23168	GeneMark.hmm	CDS	1681	2571	-1159.035265	-	0	gene_id=A0096_gene_1328, length=891, gene_score=-1159.035265, rbs_score=0.033333, rbs_spacer=-1, stop_enforced=N, start_codon=0, logodd=34.588761
1097992_contig_23185	GeneMark.hmm	CDS	2	481	-619.497379	-	0	gene_id=A0096_gene_1329, length=480, gene_score=-619.497379, rbs_score=1.275525, rbs_spacer=4, stop_enforced=N, start_codon=2, logodd=22.082614
1097992_contig_23185	GeneMark.hmm	CDS	506	1384	-1138.418917	-	0	gene_id=A0096_gene_1330, length=879, gene_score=-1138.418917, rbs_score=0.846560, rbs_spacer=21, stop_enforced=N, start_codon=0, logodd=30.970913
1097992_contig_23185	GeneMark.hmm	CDS	1589	2587	-1298.530614	-	0	gene_id=A0096_gene_1331, length=999, gene_score=-1298.530614, rbs_score=0.033333, rbs_spacer=-1, stop_enforced=N, start_codon=0, logodd=34.575181
1097992_contig_23227	GeneMark.hmm	CDS	2	130	-164.212340	+	0	gene_id=A0096_gene_1332, length=129, gene_score=-164.212340, rbs_score=0.033333, rbs_spacer=-1, stop_enforced=N, start_codon=0, logodd=6.134470
1097992_contig_23227	GeneMark.hmm	CDS	127	1482	-1769.173658	-	0	gene_id=A0096_gene_1333, length=1356, gene_score=-1769.173658, rbs_score=-1.954088, rbs_spacer=30, stop_enforced=N, start_codon=0, logodd=61.718207
1097992_contig_23227	GeneMark.hmm	CDS	1617	2585	-1242.952406	+	0	gene_id=A0096_gene_1334, length=969, gene_score=-1242.952406, rbs_score=0.424534, rbs_spacer=0, stop_enforced=N, start_codon=2, logodd=46.238152
1097992_contig_23679	GeneMark.hmm	CDS	1	861	-1085.827616	-	0	gene_id=A0096_gene_1335, length=861, gene_score=-1085.827616, rbs_score=-0.696608, rbs_spacer=33, stop_enforced=N, start_codon=0, logodd=54.332910
1097992_contig_23679	GeneMark.hmm	CDS	991	1554	-714.673394	-	0	gene_id=A0096_gene_1336, length=564, gene_score=-714.673394, rbs_score=-0.577088, rbs_spacer=10, stop_enforced=N, start_codon=0, logodd=29.435905
1097992_contig_23679	GeneMark.hmm	CDS	1554	2276	-930.108426	-	0	gene_id=A0096_gene_1337, length=723, gene_score=-930.108426, rbs_score=-1.681171, rbs_spacer=22, stop_enforced=N, start_codon=0, logodd=37.345919
1097992_contig_23679	GeneMark.hmm	CDS	2276	2551	-350.929244	-	0	gene_id=A0096_gene_1338, length=276, gene_score=-350.929244, rbs_score=0.033333, rbs_spacer=-1, stop_enforced=N, start_codon=0, logodd=14.964713
1097992_contig_23814	GeneMark.hmm	CDS	3	185	-236.881082	+	0	gene_id=A0096_gene_1339, length=183, gene_score=-236.881082, rbs_score=0.033333, rbs_spacer=-1, stop_enforced=N, start_codon=0, logodd=9.481044
1097992_contig_23814	GeneMark.hmm	CDS	263	457	-247.517476	+	0	gene_id=A0096_gene_1340, length=195, gene_score=-247.517476, rbs_score=-2.524780, rbs_spacer=29, stop_enforced=N, start_codon=0, logodd=9.488105
1097992_contig_23814	GeneMark.hmm	CDS	459	2492	-2617.067430	-	0	gene_id=A0096_gene_1341, length=2034, gene_score=-2617.067430, rbs_score=-0.507744, rbs_spacer=11, stop_enforced=N, start_codon=0, logodd=112.424057
1097992_contig_23992	GeneMark.hmm	CDS	3	587	-747.227786	-	0	gene_id=A0096_gene_1342, length=585, gene_score=-747.227786, rbs_score=-1.634392, rbs_spacer=7, stop_enforced=N, start_codon=0, logodd=28.835861
1097992_contig_23992	GeneMark.hmm	CDS	593	997	-508.277959	-	0	gene_id=A0096_gene_1343, length=405, gene_score=-508.277959, rbs_score=1.456569, rbs_spacer=21, stop_enforced=N, start_codon=0, logodd=23.036837
1097992_contig_23992	GeneMark.hmm	CDS	1051	1230	-226.060060	-	0	gene_id=A0096_gene_1344, length=180, gene_score=-226.060060, rbs_score=-0.612760, rbs_spacer=12, stop_enforced=N, start_codon=1, logodd=7.502345
1097992_contig_23992	GeneMark.hmm	CDS	1214	1330	-141.291327	-	0	gene_id=A0096_gene_1345, length=117, gene_score=-141.291327, rbs_score=1.029512, rbs_spacer=12, stop_enforced=N, start_codon=0, logodd=6.272378
1097992_contig_23992	GeneMark.hmm	CDS	1403	1822	-535.503296	-	0	gene_id=A0096_gene_1346, length=420, gene_score=-535.503296, rbs_score=-0.220358, rbs_spacer=9, stop_enforced=N, start_codon=0, logodd=18.983566
1097992_contig_23992	GeneMark.hmm	CDS	1868	2392	-660.025516	+	0	gene_id=A0096_gene_1347, length=525, gene_score=-660.025516, rbs_score=-0.007497, rbs_spacer=7, stop_enforced=N, start_codon=0, logodd=27.430405
1097992_contig_24036	GeneMark.hmm	CDS	2	754	-977.649710	+	0	gene_id=A0096_gene_1348, length=753, gene_score=-977.649710, rbs_score=0.033333, rbs_spacer=-1, stop_enforced=N, start_codon=0, logodd=45.408041
1097992_contig_24036	GeneMark.hmm	CDS	756	938	-229.765695	-	0	gene_id=A0096_gene_1349, length=183, gene_score=-229.765695, rbs_score=0.545485, rbs_spacer=19, stop_enforced=N, start_codon=0, logodd=4.796447
1097992_contig_24036	GeneMark.hmm	CDS	1046	1582	-690.444530	+	0	gene_id=A0096_gene_1350, length=537, gene_score=-690.444530, rbs_score=0.844875, rbs_spacer=16, stop_enforced=N, start_codon=1, logodd=25.888193
1097992_contig_24036	GeneMark.hmm	CDS	1583	2326	-960.287325	-	0	gene_id=A0096_gene_1351, length=744, gene_score=-960.287325, rbs_score=1.052470, rbs_spacer=5, stop_enforced=N, start_codon=0, logodd=40.715332
1097992_contig_24241	GeneMark.hmm	CDS	3	386	-493.788852	-	0	gene_id=A0096_gene_1352, length=384, gene_score=-493.788852, rbs_score=-0.360392, rbs_spacer=22, stop_enforced=N, start_codon=2, logodd=13.718565
1097992_contig_24241	GeneMark.hmm	CDS	465	761	-371.374784	+	0	gene_id=A0096_gene_1353, length=297, gene_score=-371.374784, rbs_score=-0.787715, rbs_spacer=14, stop_enforced=N, start_codon=0, logodd=22.076806
1097992_contig_24241	GeneMark.hmm	CDS	754	1224	-589.761762	+	0	gene_id=A0096_gene_1354, length=471, gene_score=-589.761762, rbs_score=-1.368341, rbs_spacer=1, stop_enforced=N, start_codon=1, logodd=23.309404
1097992_contig_24241	GeneMark.hmm	CDS	1659	2066	-522.409119	-	0	gene_id=A0096_gene_1355, length=408, gene_score=-522.409119, rbs_score=0.159567, rbs_spacer=16, stop_enforced=N, start_codon=2, logodd=17.771674
1097992_contig_24241	GeneMark.hmm	CDS	2067	2366	-378.274471	-	0	gene_id=A0096_gene_1356, length=300, gene_score=-378.274471, rbs_score=-0.975350, rbs_spacer=20, stop_enforced=N, start_codon=0, logodd=23.070839
1097992_contig_24241	GeneMark.hmm	CDS	2381	2524	-176.543925	-	0	gene_id=A0096_gene_1357, length=144, gene_score=-176.543925, rbs_score=0.033333, rbs_spacer=-1, stop_enforced=N, start_codon=0, logodd=4.173542
1097992_contig_24277	GeneMark.hmm	CDS	241	516	-350.033982	+	0	gene_id=A0096_gene_1358, length=276, gene_score=-350.033982, rbs_score=0.598816, rbs_spacer=11, stop_enforced=N, start_codon=0, logodd=9.985620
1097992_contig_24277	GeneMark.hmm	CDS	552	686	-164.616406	+	0	gene_id=A0096_gene_1359, length=135, gene_score=-164.616406, rbs_score=-1.131429, rbs_spacer=10, stop_enforced=N, start_codon=0, logodd=3.197454
1097992_contig_24277	GeneMark.hmm	CDS	673	1086	-533.381489	-	0	gene_id=A0096_gene_1360, length=414, gene_score=-533.381489, rbs_score=0.331498, rbs_spacer=5, stop_enforced=N, start_codon=2, logodd=22.084720
1097992_contig_24277	GeneMark.hmm	CDS	1090	1614	-676.411315	+	0	gene_id=A0096_gene_1361, length=525, gene_score=-676.411315, rbs_score=-0.164667, rbs_spacer=27, stop_enforced=N, start_codon=0, logodd=28.225041
1097992_contig_24277	GeneMark.hmm	CDS	1621	2526	-1155.490695	+	0	gene_id=A0096_gene_1362, length=906, gene_score=-1155.490695, rbs_score=-1.200826, rbs_spacer=26, stop_enforced=N, start_codon=0, logodd=55.158965
1097992_contig_24356	GeneMark.hmm	CDS	3	518	-663.737882	+	0	gene_id=A0096_gene_1363, length=516, gene_score=-663.737882, rbs_score=0.033333, rbs_spacer=-1, stop_enforced=N, start_codon=0, logodd=24.495506
1097992_contig_24356	GeneMark.hmm	CDS	520	1785	-1635.499861	+	0	gene_id=A0096_gene_1364, length=1266, gene_score=-1635.499861, rbs_score=-1.629757, rbs_spacer=13, stop_enforced=N, start_codon=1, logodd=59.923950
1097992_contig_24356	GeneMark.hmm	CDS	1824	2513	-900.584256	-	0	gene_id=A0096_gene_1365, length=690, gene_score=-900.584256, rbs_score=0.033333, rbs_spacer=-1, stop_enforced=N, start_codon=2, logodd=30.025349
1097992_contig_24572	GeneMark.hmm	CDS	3	2429	-3172.657683	+	0	gene_id=A0096_gene_1366, length=2427, gene_score=-3172.657683, rbs_score=0.033333, rbs_spacer=-1, stop_enforced=N, start_codon=0, logodd=95.668059
1097992_contig_24709	GeneMark.hmm	CDS	1	348	-441.969789	-	0	gene_id=A0096_gene_1367, length=348, gene_score=-441.969789, rbs_score=-0.225809, rbs_spacer=10, stop_enforced=N, start_codon=1, logodd=16.888805
1097992_contig_24709	GeneMark.hmm	CDS	345	551	-258.004209	-	0	gene_id=A0096_gene_1368, length=207, gene_score=-258.004209, rbs_score=0.492031, rbs_spacer=9, stop_enforced=N, start_codon=0, logodd=13.948225
1097992_contig_24709	GeneMark.hmm	CDS	1043	1420	-483.069710	+	0	gene_id=A0096_gene_1369, length=378, gene_score=-483.069710, rbs_score=0.940364, rbs_spacer=12, stop_enforced=N, start_codon=1, logodd=15.099658
1097992_contig_24709	GeneMark.hmm	CDS	1407	2504	-1399.916316	+	0	gene_id=A0096_gene_1370, length=1098, gene_score=-1399.916316, rbs_score=-0.433166, rbs_spacer=34, stop_enforced=N, start_codon=0, logodd=50.358062
1097992_contig_24816	GeneMark.hmm	CDS	3	161	-203.912919	-	0	gene_id=A0096_gene_1371, length=159, gene_score=-203.912919, rbs_score=0.365093, rbs_spacer=14, stop_enforced=N, start_codon=0, logodd=5.309416
1097992_contig_24816	GeneMark.hmm	CDS	184	525	-445.007143	-	0	gene_id=A0096_gene_1372, length=342, gene_score=-445.007143, rbs_score=-0.338877, rbs_spacer=9, stop_enforced=N, start_codon=2, logodd=11.779521
1097992_contig_24816	GeneMark.hmm	CDS	626	2338	-2206.022330	-	0	gene_id=A0096_gene_1373, length=1713, gene_score=-2206.022330, rbs_score=-1.726901, rbs_spacer=8, stop_enforced=N, start_codon=2, logodd=83.857570
1097992_contig_24907	GeneMark.hmm	CDS	69	362	-380.211478	+	0	gene_id=A0096_gene_1374, length=294, gene_score=-380.211478, rbs_score=-1.268998, rbs_spacer=12, stop_enforced=N, start_codon=0, logodd=7.709568
1097992_contig_24907	GeneMark.hmm	CDS	375	1928	-1981.420552	-	0	gene_id=A0096_gene_1375, length=1554, gene_score=-1981.420552, rbs_score=-1.466084, rbs_spacer=16, stop_enforced=N, start_codon=2, logodd=69.811330
1097992_contig_24907	GeneMark.hmm	CDS	1929	2330	-504.427943	-	0	gene_id=A0096_gene_1376, length=402, gene_score=-504.427943, rbs_score=1.281113, rbs_spacer=15, stop_enforced=N, start_codon=0, logodd=27.325767
1097992_contig_25072	GeneMark.hmm	CDS	3	83	-97.923000	+	0	gene_id=A0096_gene_1377, length=81, gene_score=-97.923000, rbs_score=0.033333, rbs_spacer=-1, stop_enforced=N, start_codon=0, logodd=5.093182
1097992_contig_25072	GeneMark.hmm	CDS	152	628	-619.384020	+	0	gene_id=A0096_gene_1378, length=477, gene_score=-619.384020, rbs_score=-0.596566, rbs_spacer=31, stop_enforced=N, start_codon=0, logodd=12.417740
1097992_contig_25072	GeneMark.hmm	CDS	787	1734	-1266.375413	+	0	gene_id=A0096_gene_1379, length=948, gene_score=-1266.375413, rbs_score=-1.143344, rbs_spacer=18, stop_enforced=N, start_codon=0, logodd=27.911135
1097992_contig_25072	GeneMark.hmm	CDS	1746	2483	-969.014345	+	0	gene_id=A0096_gene_1380, length=738, gene_score=-969.014345, rbs_score=-0.026953, rbs_spacer=8, stop_enforced=N, start_codon=0, logodd=40.798964
1097992_contig_25221	GeneMark.hmm	CDS	3	1178	-1497.832188	-	0	gene_id=A0096_gene_1381, length=1176, gene_score=-1497.832188, rbs_score=-0.207848, rbs_spacer=17, stop_enforced=N, start_codon=2, logodd=55.463771
1097992_contig_25221	GeneMark.hmm	CDS	1181	2428	-1598.349242	-	0	gene_id=A0096_gene_1382, length=1248, gene_score=-1598.349242, rbs_score=-0.706012, rbs_spacer=12, stop_enforced=N, start_codon=0, logodd=54.178477
1097992_contig_25230	GeneMark.hmm	CDS	158	1474	-1678.489098	+	0	gene_id=A0096_gene_1383, length=1317, gene_score=-1678.489098, rbs_score=0.632315, rbs_spacer=16, stop_enforced=N, start_codon=2, logodd=66.840004
1097992_contig_25230	GeneMark.hmm	CDS	1475	2440	-1246.121242	-	0	gene_id=A0096_gene_1384, length=966, gene_score=-1246.121242, rbs_score=0.033333, rbs_spacer=-1, stop_enforced=N, start_codon=0, logodd=48.547455
1097992_contig_25344	GeneMark.hmm	CDS	3	389	-485.722444	+	0	gene_id=A0096_gene_1385, length=387, gene_score=-485.722444, rbs_score=0.033333, rbs_spacer=-1, stop_enforced=N, start_codon=0, logodd=21.573231
1097992_contig_25344	GeneMark.hmm	CDS	386	907	-673.260351	-	0	gene_id=A0096_gene_1386, length=522, gene_score=-673.260351, rbs_score=-0.199511, rbs_spacer=18, stop_enforced=N, start_codon=0, logodd=20.281140
1097992_contig_25344	GeneMark.hmm	CDS	977	1219	-304.766031	-	0	gene_id=A0096_gene_1387, length=243, gene_score=-304.766031, rbs_score=0.791153, rbs_spacer=28, stop_enforced=N, start_codon=0, logodd=11.638151
1097992_contig_25344	GeneMark.hmm	CDS	1320	1706	-485.199204	+	0	gene_id=A0096_gene_1388, length=387, gene_score=-485.199204, rbs_score=-0.839787, rbs_spacer=33, stop_enforced=N, start_codon=1, logodd=15.732951
1097992_contig_25344	GeneMark.hmm	CDS	1736	2461	-923.216513	-	0	gene_id=A0096_gene_1389, length=726, gene_score=-923.216513, rbs_score=0.033333, rbs_spacer=-1, stop_enforced=N, start_codon=2, logodd=31.945132
1097992_contig_25484	GeneMark.hmm	CDS	87	584	-649.856743	-	0	gene_id=A0096_gene_1390, length=498, gene_score=-649.856743, rbs_score=-0.201402, rbs_spacer=9, stop_enforced=N, start_codon=2, logodd=27.147490
1097992_contig_25484	GeneMark.hmm	CDS	671	1003	-419.952054	+	0	gene_id=A0096_gene_1391, length=333, gene_score=-419.952054, rbs_score=-0.110041, rbs_spacer=4, stop_enforced=N, start_codon=2, logodd=17.722257
1097992_contig_25484	GeneMark.hmm	CDS	1114	2142	-1330.553318	+	0	gene_id=A0096_gene_1392, length=1029, gene_score=-1330.553318, rbs_score=-0.891334, rbs_spacer=5, stop_enforced=N, start_codon=0, logodd=39.283968
1097992_contig_25484	GeneMark.hmm	CDS	2175	2333	-186.807574	-	0	gene_id=A0096_gene_1393, length=159, gene_score=-186.807574, rbs_score=-2.858775, rbs_spacer=19, stop_enforced=N, start_codon=0, logodd=10.793631
1097992_contig_25693	GeneMark.hmm	CDS	2	850	-1087.227917	+	0	gene_id=A0096_gene_1394, length=849, gene_score=-1087.227917, rbs_score=0.033333, rbs_spacer=-1, stop_enforced=N, start_codon=0, logodd=40.658714
1097992_contig_25693	GeneMark.hmm	CDS	1065	1541	-594.130445	+	0	gene_id=A0096_gene_1395, length=477, gene_score=-594.130445, rbs_score=0.951902, rbs_spacer=0, stop_enforced=N, start_codon=0, logodd=28.625217
1097992_contig_25693	GeneMark.hmm	CDS	1544	2014	-603.794218	-	0	gene_id=A0096_gene_1396, length=471, gene_score=-603.794218, rbs_score=-0.857319, rbs_spacer=16, stop_enforced=N, start_codon=0, logodd=26.608715
1097992_contig_25693	GeneMark.hmm	CDS	2086	2454	-477.122006	+	0	gene_id=A0096_gene_1397, length=369, gene_score=-477.122006, rbs_score=-1.717400, rbs_spacer=1, stop_enforced=N, start_codon=0, logodd=13.078087
1097992_contig_25734	GeneMark.hmm	CDS	1	495	-633.955968	+	0	gene_id=A0096_gene_1398, length=495, gene_score=-633.955968, rbs_score=0.033333, rbs_spacer=-1, stop_enforced=N, start_codon=0, logodd=20.123357
1097992_contig_25734	GeneMark.hmm	CDS	509	1084	-737.409011	-	0	gene_id=A0096_gene_1399, length=576, gene_score=-737.409011, rbs_score=-0.902826, rbs_spacer=17, stop_enforced=N, start_codon=0, logodd=25.577364
1097992_contig_25734	GeneMark.hmm	CDS	1312	1479	-208.073266	+	0	gene_id=A0096_gene_1400, length=168, gene_score=-208.073266, rbs_score=-0.435630, rbs_spacer=33, stop_enforced=N, start_codon=2, logodd=8.093142
1097992_contig_25734	GeneMark.hmm	CDS	1484	2098	-766.199828	-	0	gene_id=A0096_gene_1401, length=615, gene_score=-766.199828, rbs_score=1.448857, rbs_spacer=19, stop_enforced=N, start_codon=0, logodd=30.804538
1097992_contig_25734	GeneMark.hmm	CDS	2138	2452	-405.665681	+	0	gene_id=A0096_gene_1402, length=315, gene_score=-405.665681, rbs_score=-1.074588, rbs_spacer=4, stop_enforced=N, start_codon=0, logodd=16.112687
1097992_contig_25771	GeneMark.hmm	CDS	3	326	-418.664421	-	0	gene_id=A0096_gene_1403, length=324, gene_score=-418.664421, rbs_score=-1.512596, rbs_spacer=7, stop_enforced=N, start_codon=1, logodd=15.339333
1097992_contig_25771	GeneMark.hmm	CDS	488	796	-396.999719	-	0	gene_id=A0096_gene_1404, length=309, gene_score=-396.999719, rbs_score=0.087740, rbs_spacer=2, stop_enforced=N, start_codon=2, logodd=11.319627
1097992_contig_25771	GeneMark.hmm	CDS	793	1236	-562.785658	-	0	gene_id=A0096_gene_1405, length=444, gene_score=-562.785658, rbs_score=0.342703, rbs_spacer=1, stop_enforced=N, start_codon=0, logodd=22.412532
1097992_contig_25771	GeneMark.hmm	CDS	1345	2352	-1304.319688	+	0	gene_id=A0096_gene_1406, length=1008, gene_score=-1304.319688, rbs_score=-0.281465, rbs_spacer=23, stop_enforced=N, start_codon=2, logodd=47.705607
1097992_contig_25862	GeneMark.hmm	CDS	1	438	-568.500592	-	0	gene_id=A0096_gene_1407, length=438, gene_score=-568.500592, rbs_score=-0.809574, rbs_spacer=17, stop_enforced=N, start_codon=0, logodd=18.389136
1097992_contig_25862	GeneMark.hmm	CDS	454	1164	-941.699929	-	0	gene_id=A0096_gene_1408, length=711, gene_score=-941.699929, rbs_score=-0.753964, rbs_spacer=10, stop_enforced=N, start_codon=2, logodd=18.942278
1097992_contig_25862	GeneMark.hmm	CDS	1433	2371	-1189.440429	+	0	gene_id=A0096_gene_1409, length=939, gene_score=-1189.440429, rbs_score=-0.843122, rbs_spacer=6, stop_enforced=N, start_codon=0, logodd=52.251212
1097992_contig_25941	GeneMark.hmm	CDS	2	247	-325.126665	-	0	gene_id=A0096_gene_1410, length=246, gene_score=-325.126665, rbs_score=-1.228716, rbs_spacer=11, stop_enforced=N, start_codon=0, logodd=6.792151
1097992_contig_25941	GeneMark.hmm	CDS	343	1467	-1468.917287	+	0	gene_id=A0096_gene_1411, length=1125, gene_score=-1468.917287, rbs_score=1.105809, rbs_spacer=29, stop_enforced=N, start_codon=0, logodd=49.454037
1097992_contig_25941	GeneMark.hmm	CDS	1479	2441	-1221.119929	-	0	gene_id=A0096_gene_1412, length=963, gene_score=-1221.119929, rbs_score=0.033333, rbs_spacer=-1, stop_enforced=N, start_codon=0, logodd=63.173044
1097992_contig_26078	GeneMark.hmm	CDS	75	920	-1085.938304	+	0	gene_id=A0096_gene_1413, length=846, gene_score=-1085.938304, rbs_score=0.858650, rbs_spacer=0, stop_enforced=N, start_codon=0, logodd=42.261153
1097992_contig_26078	GeneMark.hmm	CDS	938	1378	-571.713391	+	0	gene_id=A0096_gene_1414, length=441, gene_score=-571.713391, rbs_score=-0.275644, rbs_spacer=1, stop_enforced=N, start_codon=0, logodd=23.286099
1097992_contig_26078	GeneMark.hmm	CDS	1417	2415	-1284.128627	-	0	gene_id=A0096_gene_1415, length=999, gene_score=-1284.128627, rbs_score=0.033333, rbs_spacer=-1, stop_enforced=N, start_codon=0, logodd=54.288630
1097992_contig_26340	GeneMark.hmm	CDS	1	486	-618.721156	+	0	gene_id=A0096_gene_1416, length=486, gene_score=-618.721156, rbs_score=0.033333, rbs_spacer=-1, stop_enforced=N, start_codon=0, logodd=30.873884
1097992_contig_26340	GeneMark.hmm	CDS	600	1517	-1179.929384	+	0	gene_id=A0096_gene_1417, length=918, gene_score=-1179.929384, rbs_score=-0.665103, rbs_spacer=0, stop_enforced=N, start_codon=0, logodd=34.872649
1097992_contig_26340	GeneMark.hmm	CDS	1524	2423	-1149.943995	+	0	gene_id=A0096_gene_1418, length=900, gene_score=-1149.943995, rbs_score=-0.288852, rbs_spacer=29, stop_enforced=N, start_codon=0, logodd=46.840927
1097992_contig_26452	GeneMark.hmm	CDS	1	504	-650.108579	+	0	gene_id=A0096_gene_1419, length=504, gene_score=-650.108579, rbs_score=0.033333, rbs_spacer=-1, stop_enforced=N, start_codon=0, logodd=25.459438
1097992_contig_26452	GeneMark.hmm	CDS	485	1399	-1176.306033	-	0	gene_id=A0096_gene_1420, length=915, gene_score=-1176.306033, rbs_score=0.792901, rbs_spacer=15, stop_enforced=N, start_codon=1, logodd=41.916213
1097992_contig_26452	GeneMark.hmm	CDS	1498	1761	-335.207408	+	0	gene_id=A0096_gene_1421, length=264, gene_score=-335.207408, rbs_score=1.084845, rbs_spacer=33, stop_enforced=N, start_codon=2, logodd=15.963694
1097992_contig_26452	GeneMark.hmm	CDS	1761	2102	-443.739036	+	0	gene_id=A0096_gene_1422, length=342, gene_score=-443.739036, rbs_score=0.846119, rbs_spacer=16, stop_enforced=N, start_codon=0, logodd=8.816576
1097992_contig_26452	GeneMark.hmm	CDS	2287	2415	-153.905054	-	0	gene_id=A0096_gene_1423, length=129, gene_score=-153.905054, rbs_score=0.033333, rbs_spacer=-1, stop_enforced=N, start_codon=0, logodd=6.749725
1097992_contig_26468	GeneMark.hmm	CDS	3	125	-154.979695	+	0	gene_id=A0096_gene_1424, length=123, gene_score=-154.979695, rbs_score=0.033333, rbs_spacer=-1, stop_enforced=N, start_codon=0, logodd=4.356394
1097992_contig_26468	GeneMark.hmm	CDS	184	882	-911.523889	-	0	gene_id=A0096_gene_1425, length=699, gene_score=-911.523889, rbs_score=-0.563379, rbs_spacer=2, stop_enforced=N, start_codon=0, logodd=24.289732
1097992_contig_26468	GeneMark.hmm	CDS	942	1349	-502.512270	-	0	gene_id=A0096_gene_1426, length=408, gene_score=-502.512270, rbs_score=-0.722578, rbs_spacer=6, stop_enforced=N, start_codon=1, logodd=25.713726
1097992_contig_26468	GeneMark.hmm	CDS	1424	1630	-256.156730	-	0	gene_id=A0096_gene_1427, length=207, gene_score=-256.156730, rbs_score=0.035160, rbs_spacer=12, stop_enforced=N, start_codon=1, logodd=7.629128
1097992_contig_26468	GeneMark.hmm	CDS	1857	2414	-708.253820	+	0	gene_id=A0096_gene_1428, length=558, gene_score=-708.253820, rbs_score=1.353287, rbs_spacer=16, stop_enforced=N, start_codon=0, logodd=30.803985
1097992_contig_26518	GeneMark.hmm	CDS	59	1375	-1728.675352	-	0	gene_id=A0096_gene_1429, length=1317, gene_score=-1728.675352, rbs_score=0.566328, rbs_spacer=9, stop_enforced=N, start_codon=2, logodd=48.634059
1097992_contig_26518	GeneMark.hmm	CDS	1412	1654	-298.178068	+	0	gene_id=A0096_gene_1430, length=243, gene_score=-298.178068, rbs_score=-0.318126, rbs_spacer=25, stop_enforced=N, start_codon=0, logodd=15.146198
1097992_contig_26518	GeneMark.hmm	CDS	1665	2414	-989.139129	-	0	gene_id=A0096_gene_1431, length=750, gene_score=-989.139129, rbs_score=0.033333, rbs_spacer=-1, stop_enforced=N, start_codon=0, logodd=36.853367
1097992_contig_26534	GeneMark.hmm	CDS	1	1005	-1279.443468	-	0	gene_id=A0096_gene_1432, length=1005, gene_score=-1279.443468, rbs_score=1.336569, rbs_spacer=12, stop_enforced=N, start_codon=1, logodd=61.233908
1097992_contig_26534	GeneMark.hmm	CDS	1306	2412	-1448.813698	+	0	gene_id=A0096_gene_1433, length=1107, gene_score=-1448.813698, rbs_score=-1.070324, rbs_spacer=20, stop_enforced=N, start_codon=0, logodd=42.522791
1097992_contig_26546	GeneMark.hmm	CDS	1	273	-345.254232	-	0	gene_id=A0096_gene_1434, length=273, gene_score=-345.254232, rbs_score=-0.569300, rbs_spacer=34, stop_enforced=N, start_codon=2, logodd=18.920445
1097992_contig_26546	GeneMark.hmm	CDS	703	1536	-1118.101255	-	0	gene_id=A0096_gene_1435, length=834, gene_score=-1118.101255, rbs_score=-0.946128, rbs_spacer=8, stop_enforced=N, start_codon=2, logodd=34.918043
1097992_contig_26546	GeneMark.hmm	CDS	1612	2094	-656.550816	+	0	gene_id=A0096_gene_1436, length=483, gene_score=-656.550816, rbs_score=1.061569, rbs_spacer=22, stop_enforced=N, start_codon=2, logodd=12.492314
1097992_contig_26604	GeneMark.hmm	CDS	2	1420	-1831.612729	-	0	gene_id=A0096_gene_1437, length=1419, gene_score=-1831.612729, rbs_score=-1.915836, rbs_spacer=11, stop_enforced=N, start_codon=0, logodd=62.628196
1097992_contig_26604	GeneMark.hmm	CDS	1433	2392	-1241.813281	-	0	gene_id=A0096_gene_1438, length=960, gene_score=-1241.813281, rbs_score=0.033333, rbs_spacer=-1, stop_enforced=N, start_codon=0, logodd=29.105625
1097992_contig_26814	GeneMark.hmm	CDS	3	227	-284.242715	+	0	gene_id=A0096_gene_1439, length=225, gene_score=-284.242715, rbs_score=0.033333, rbs_spacer=-1, stop_enforced=N, start_codon=0, logodd=13.779503
1097992_contig_26814	GeneMark.hmm	CDS	224	406	-230.530095	+	0	gene_id=A0096_gene_1440, length=183, gene_score=-230.530095, rbs_score=-0.214031, rbs_spacer=3, stop_enforced=N, start_codon=0, logodd=4.267950
1097992_contig_26814	GeneMark.hmm	CDS	422	658	-299.257900	-	0	gene_id=A0096_gene_1441, length=237, gene_score=-299.257900, rbs_score=1.279694, rbs_spacer=33, stop_enforced=N, start_codon=0, logodd=11.288001
1097992_contig_26814	GeneMark.hmm	CDS	739	948	-260.473652	+	0	gene_id=A0096_gene_1442, length=210, gene_score=-260.473652, rbs_score=-1.411246, rbs_spacer=18, stop_enforced=N, start_codon=1, logodd=12.384643
1097992_contig_26814	GeneMark.hmm	CDS	966	1343	-486.604646	+	0	gene_id=A0096_gene_1443, length=378, gene_score=-486.604646, rbs_score=0.685564, rbs_spacer=22, stop_enforced=N, start_codon=2, logodd=17.370296
1097992_contig_26814	GeneMark.hmm	CDS	1396	2286	-1117.347622	-	0	gene_id=A0096_gene_1444, length=891, gene_score=-1117.347622, rbs_score=-2.287298, rbs_spacer=6, stop_enforced=N, start_codon=1, logodd=48.061173
1097992_contig_26924	GeneMark.hmm	CDS	3	164	-210.581452	-	0	gene_id=A0096_gene_1445, length=162, gene_score=-210.581452, rbs_score=-0.582701, rbs_spacer=1, stop_enforced=N, start_codon=2, logodd=4.793123
1097992_contig_26924	GeneMark.hmm	CDS	564	980	-535.248959	-	0	gene_id=A0096_gene_1446, length=417, gene_score=-535.248959, rbs_score=0.846998, rbs_spacer=15, stop_enforced=N, start_codon=0, logodd=18.422593
1097992_contig_26924	GeneMark.hmm	CDS	1116	1436	-412.050587	+	0	gene_id=A0096_gene_1447, length=321, gene_score=-412.050587, rbs_score=0.128529, rbs_spacer=6, stop_enforced=N, start_codon=0, logodd=16.019225
1097992_contig_26924	GeneMark.hmm	CDS	1555	2202	-826.626768	+	0	gene_id=A0096_gene_1448, length=648, gene_score=-826.626768, rbs_score=0.583780, rbs_spacer=19, stop_enforced=N, start_codon=0, logodd=33.103827
1097992_contig_26924	GeneMark.hmm	CDS	2222	2386	-208.990427	-	0	gene_id=A0096_gene_1449, length=165, gene_score=-208.990427, rbs_score=0.033333, rbs_spacer=-1, stop_enforced=N, start_codon=0, logodd=3.373267
1097992_contig_26977	GeneMark.hmm	CDS	1	282	-352.705024	-	0	gene_id=A0096_gene_1450, length=282, gene_score=-352.705024, rbs_score=-1.010679, rbs_spacer=6, stop_enforced=N, start_codon=2, logodd=17.360827
1097992_contig_26977	GeneMark.hmm	CDS	283	699	-524.115789	-	0	gene_id=A0096_gene_1451, length=417, gene_score=-524.115789, rbs_score=-1.297644, rbs_spacer=5, stop_enforced=N, start_codon=0, logodd=29.355782
1097992_contig_26977	GeneMark.hmm	CDS	1121	1681	-713.127247	-	0	gene_id=A0096_gene_1452, length=561, gene_score=-713.127247, rbs_score=-0.942687, rbs_spacer=4, stop_enforced=N, start_codon=2, logodd=27.801877
1097992_contig_26977	GeneMark.hmm	CDS	1769	2011	-308.769694	-	0	gene_id=A0096_gene_1453, length=243, gene_score=-308.769694, rbs_score=-0.885168, rbs_spacer=29, stop_enforced=N, start_codon=2, logodd=10.437064
1097992_contig_26977	GeneMark.hmm	CDS	2013	2393	-487.555652	-	0	gene_id=A0096_gene_1454, length=381, gene_score=-487.555652, rbs_score=0.033333, rbs_spacer=-1, stop_enforced=N, start_codon=0, logodd=18.996233
1097992_contig_27101	GeneMark.hmm	CDS	3	266	-347.779414	-	0	gene_id=A0096_gene_1455, length=264, gene_score=-347.779414, rbs_score=0.656029, rbs_spacer=13, stop_enforced=N, start_codon=0, logodd=9.054877
1097992_contig_27101	GeneMark.hmm	CDS	511	1002	-624.195379	+	0	gene_id=A0096_gene_1456, length=492, gene_score=-624.195379, rbs_score=0.596314, rbs_spacer=16, stop_enforced=N, start_codon=0, logodd=23.250943
1097992_contig_27101	GeneMark.hmm	CDS	1101	1772	-847.331056	+	0	gene_id=A0096_gene_1457, length=672, gene_score=-847.331056, rbs_score=-0.614996, rbs_spacer=16, stop_enforced=N, start_codon=0, logodd=40.829235
1097992_contig_27101	GeneMark.hmm	CDS	1844	2383	-673.348838	-	0	gene_id=A0096_gene_1458, length=540, gene_score=-673.348838, rbs_score=0.033333, rbs_spacer=-1, stop_enforced=N, start_codon=0, logodd=32.994509
1097992_contig_27455	GeneMark.hmm	CDS	825	1946	-1448.331944	+	0	gene_id=A0096_gene_1459, length=1122, gene_score=-1448.331944, rbs_score=0.506808, rbs_spacer=11, stop_enforced=N, start_codon=2, logodd=54.336473
1097992_contig_27455	GeneMark.hmm	CDS	2230	2370	-182.018740	+	0	gene_id=A0096_gene_1460, length=141, gene_score=-182.018740, rbs_score=0.879167, rbs_spacer=7, stop_enforced=N, start_codon=0, logodd=4.857671
1097992_contig_27593	GeneMark.hmm	CDS	2	715	-907.392646	-	0	gene_id=A0096_gene_1461, length=714, gene_score=-907.392646, rbs_score=0.076624, rbs_spacer=20, stop_enforced=N, start_codon=0, logodd=35.877435
1097992_contig_27593	GeneMark.hmm	CDS	788	1558	-977.274117	-	0	gene_id=A0096_gene_1462, length=771, gene_score=-977.274117, rbs_score=1.229431, rbs_spacer=20, stop_enforced=N, start_codon=0, logodd=32.184051
1097992_contig_27593	GeneMark.hmm	CDS	1697	2308	-789.103093	+	0	gene_id=A0096_gene_1463, length=612, gene_score=-789.103093, rbs_score=-1.425488, rbs_spacer=30, stop_enforced=N, start_codon=0, logodd=15.447448
1097992_contig_28413	GeneMark.hmm	CDS	1	870	-1121.525463	+	0	gene_id=A0096_gene_1464, length=870, gene_score=-1121.525463, rbs_score=0.033333, rbs_spacer=-1, stop_enforced=N, start_codon=0, logodd=33.941679
1097992_contig_28413	GeneMark.hmm	CDS	959	1234	-340.312462	+	0	gene_id=A0096_gene_1465, length=276, gene_score=-340.312462, rbs_score=-1.120463, rbs_spacer=13, stop_enforced=N, start_codon=0, logodd=14.082221
1097992_contig_28413	GeneMark.hmm	CDS	1284	1625	-434.952391	+	0	gene_id=A0096_gene_1466, length=342, gene_score=-434.952391, rbs_score=-0.419407, rbs_spacer=18, stop_enforced=N, start_codon=2, logodd=12.648270
1097992_contig_28413	GeneMark.hmm	CDS	1808	2137	-426.039155	-	0	gene_id=A0096_gene_1467, length=330, gene_score=-426.039155, rbs_score=-1.480460, rbs_spacer=10, stop_enforced=N, start_codon=0, logodd=13.523039
1097992_contig_28413	GeneMark.hmm	CDS	2134	2325	-238.573824	-	0	gene_id=A0096_gene_1468, length=192, gene_score=-238.573824, rbs_score=0.033333, rbs_spacer=-1, stop_enforced=N, start_codon=0, logodd=8.405548
1097992_contig_28499	GeneMark.hmm	CDS	109	1221	-1443.599774	-	0	gene_id=A0096_gene_1469, length=1113, gene_score=-1443.599774, rbs_score=0.865075, rbs_spacer=16, stop_enforced=N, start_codon=1, logodd=50.449484
1097992_contig_28499	GeneMark.hmm	CDS	1343	2323	-1252.369887	-	0	gene_id=A0096_gene_1470, length=981, gene_score=-1252.369887, rbs_score=0.033333, rbs_spacer=-1, stop_enforced=N, start_codon=0, logodd=47.251009
1097992_contig_28719	GeneMark.hmm	CDS	173	661	-650.694146	+	0	gene_id=A0096_gene_1471, length=489, gene_score=-650.694146, rbs_score=-0.967841, rbs_spacer=9, stop_enforced=N, start_codon=0, logodd=8.514018
1097992_contig_28719	GeneMark.hmm	CDS	715	1464	-975.549476	+	0	gene_id=A0096_gene_1472, length=750, gene_score=-975.549476, rbs_score=1.052470, rbs_spacer=5, stop_enforced=N, start_codon=1, logodd=31.480788
1097992_contig_28719	GeneMark.hmm	CDS	1561	2313	-996.574488	+	0	gene_id=A0096_gene_1473, length=753, gene_score=-996.574488, rbs_score=0.186771, rbs_spacer=13, stop_enforced=N, start_codon=0, logodd=30.348354
1097992_contig_28767	GeneMark.hmm	CDS	2	1846	-2350.810059	-	0	gene_id=A0096_gene_1474, length=1845, gene_score=-2350.810059, rbs_score=-0.880385, rbs_spacer=3, stop_enforced=N, start_codon=0, logodd=92.367347
1097992_contig_28767	GeneMark.hmm	CDS	1843	2310	-594.447394	-	0	gene_id=A0096_gene_1475, length=468, gene_score=-594.447394, rbs_score=0.033333, rbs_spacer=-1, stop_enforced=N, start_codon=0, logodd=24.026205
1097992_contig_29000	GeneMark.hmm	CDS	1	453	-599.586936	-	0	gene_id=A0096_gene_1476, length=453, gene_score=-599.586936, rbs_score=-0.769838, rbs_spacer=9, stop_enforced=N, start_codon=2, logodd=15.766214
1097992_contig_29000	GeneMark.hmm	CDS	507	737	-285.158322	-	0	gene_id=A0096_gene_1477, length=231, gene_score=-285.158322, rbs_score=1.208125, rbs_spacer=3, stop_enforced=N, start_codon=2, logodd=12.618493
1097992_contig_29000	GeneMark.hmm	CDS	827	1879	-1335.907011	+	0	gene_id=A0096_gene_1478, length=1053, gene_score=-1335.907011, rbs_score=-0.344999, rbs_spacer=3, stop_enforced=N, start_codon=0, logodd=51.145532
1097992_contig_29000	GeneMark.hmm	CDS	1893	2210	-410.069039	-	0	gene_id=A0096_gene_1479, length=318, gene_score=-410.069039, rbs_score=-0.024447, rbs_spacer=18, stop_enforced=N, start_codon=0, logodd=14.340553
1097992_contig_29447	GeneMark.hmm	CDS	3	1022	-1326.135284	+	0	gene_id=A0096_gene_1480, length=1020, gene_score=-1326.135284, rbs_score=0.033333, rbs_spacer=-1, stop_enforced=N, start_codon=0, logodd=46.641817
1097992_contig_29447	GeneMark.hmm	CDS	1030	1722	-898.980808	+	0	gene_id=A0096_gene_1481, length=693, gene_score=-898.980808, rbs_score=0.536308, rbs_spacer=1, stop_enforced=N, start_codon=2, logodd=36.163204
1097992_contig_29447	GeneMark.hmm	CDS	1719	2282	-725.661506	+	0	gene_id=A0096_gene_1482, length=564, gene_score=-725.661506, rbs_score=-1.184717, rbs_spacer=17, stop_enforced=N, start_codon=0, logodd=27.507174
1097992_contig_29528	GeneMark.hmm	CDS	3	560	-717.513123	-	0	gene_id=A0096_gene_1483, length=558, gene_score=-717.513123, rbs_score=-1.324389, rbs_spacer=3, stop_enforced=N, start_codon=0, logodd=25.926571
1097992_contig_29528	GeneMark.hmm	CDS	700	855	-194.003143	-	0	gene_id=A0096_gene_1484, length=156, gene_score=-194.003143, rbs_score=-2.244612, rbs_spacer=24, stop_enforced=N, start_codon=0, logodd=7.052528
1097992_contig_29528	GeneMark.hmm	CDS	852	1310	-583.056682	-	0	gene_id=A0096_gene_1485, length=459, gene_score=-583.056682, rbs_score=-0.011771, rbs_spacer=14, stop_enforced=N, start_codon=2, logodd=19.944127
1097992_contig_29528	GeneMark.hmm	CDS	1463	1648	-234.198361	-	0	gene_id=A0096_gene_1486, length=186, gene_score=-234.198361, rbs_score=0.724845, rbs_spacer=6, stop_enforced=N, start_codon=1, logodd=10.514477
1097992_contig_29528	GeneMark.hmm	CDS	1751	1912	-202.038129	+	0	gene_id=A0096_gene_1487, length=162, gene_score=-202.038129, rbs_score=-1.160274, rbs_spacer=10, stop_enforced=N, start_codon=0, logodd=9.504088
1097992_contig_29664	GeneMark.hmm	CDS	1	150	-191.253225	-	0	gene_id=A0096_gene_1488, length=150, gene_score=-191.253225, rbs_score=0.086825, rbs_spacer=0, stop_enforced=N, start_codon=0, logodd=5.684651
1097992_contig_29664	GeneMark.hmm	CDS	182	274	-109.713572	-	0	gene_id=A0096_gene_1489, length=93, gene_score=-109.713572, rbs_score=0.812355, rbs_spacer=12, stop_enforced=N, start_codon=0, logodd=3.758819
1097992_contig_29664	GeneMark.hmm	CDS	329	586	-314.660541	-	0	gene_id=A0096_gene_1490, length=258, gene_score=-314.660541, rbs_score=-1.559128, rbs_spacer=30, stop_enforced=N, start_codon=0, logodd=16.613482
1097992_contig_29664	GeneMark.hmm	CDS	694	1110	-523.624766	+	0	gene_id=A0096_gene_1491, length=417, gene_score=-523.624766, rbs_score=-0.286849, rbs_spacer=5, stop_enforced=N, start_codon=0, logodd=25.628098
1097992_contig_29664	GeneMark.hmm	CDS	1170	1397	-284.880522	-	0	gene_id=A0096_gene_1492, length=228, gene_score=-284.880522, rbs_score=-1.743021, rbs_spacer=7, stop_enforced=N, start_codon=2, logodd=9.493096
1097992_contig_29664	GeneMark.hmm	CDS	1394	1606	-270.493860	-	0	gene_id=A0096_gene_1493, length=213, gene_score=-270.493860, rbs_score=-2.618012, rbs_spacer=15, stop_enforced=N, start_codon=0, logodd=10.677557
1097992_contig_29664	GeneMark.hmm	CDS	1706	2272	-733.153568	+	0	gene_id=A0096_gene_1494, length=567, gene_score=-733.153568, rbs_score=1.044720, rbs_spacer=1, stop_enforced=N, start_codon=0, logodd=22.222028
1097992_contig_29683	GeneMark.hmm	CDS	1	765	-975.690840	-	0	gene_id=A0096_gene_1495, length=765, gene_score=-975.690840, rbs_score=1.061569, rbs_spacer=22, stop_enforced=N, start_codon=0, logodd=38.080743
1097992_contig_29683	GeneMark.hmm	CDS	1054	1293	-300.193651	+	0	gene_id=A0096_gene_1496, length=240, gene_score=-300.193651, rbs_score=0.814271, rbs_spacer=20, stop_enforced=N, start_codon=0, logodd=12.893711
1097992_contig_29683	GeneMark.hmm	CDS	1278	1736	-589.870554	+	0	gene_id=A0096_gene_1497, length=459, gene_score=-589.870554, rbs_score=-1.859956, rbs_spacer=10, stop_enforced=N, start_codon=2, logodd=20.860980
1097992_contig_29683	GeneMark.hmm	CDS	1950	2171	-280.632912	-	0	gene_id=A0096_gene_1498, length=222, gene_score=-280.632912, rbs_score=-0.661332, rbs_spacer=12, stop_enforced=N, start_codon=0, logodd=11.782122
1097992_contig_29690	GeneMark.hmm	CDS	2	721	-935.423303	-	0	gene_id=A0096_gene_1499, length=720, gene_score=-935.423303, rbs_score=0.723859, rbs_spacer=22, stop_enforced=N, start_codon=0, logodd=37.199367
1097992_contig_29690	GeneMark.hmm	CDS	724	1407	-864.898090	-	0	gene_id=A0096_gene_1500, length=684, gene_score=-864.898090, rbs_score=-0.878140, rbs_spacer=13, stop_enforced=N, start_codon=0, logodd=38.135748
1097992_contig_29690	GeneMark.hmm	CDS	1404	2225	-1067.570096	-	0	gene_id=A0096_gene_1501, length=822, gene_score=-1067.570096, rbs_score=0.348389, rbs_spacer=19, stop_enforced=N, start_codon=2, logodd=45.225332
1097992_contig_29799	GeneMark.hmm	CDS	2	721	-929.575853	-	0	gene_id=A0096_gene_1502, length=720, gene_score=-929.575853, rbs_score=0.443490, rbs_spacer=0, stop_enforced=N, start_codon=0, logodd=22.083921
1097992_contig_29799	GeneMark.hmm	CDS	718	1905	-1522.057683	-	0	gene_id=A0096_gene_1503, length=1188, gene_score=-1522.057683, rbs_score=-0.059060, rbs_spacer=21, stop_enforced=N, start_codon=2, logodd=51.184104
1097992_contig_29799	GeneMark.hmm	CDS	1983	2231	-312.003790	+	0	gene_id=A0096_gene_1504, length=249, gene_score=-312.003790, rbs_score=1.175366, rbs_spacer=18, stop_enforced=N, start_codon=0, logodd=9.783832
1097992_contig_29906	GeneMark.hmm	CDS	1	726	-913.176798	-	0	gene_id=A0096_gene_1505, length=726, gene_score=-913.176798, rbs_score=0.523490, rbs_spacer=6, stop_enforced=N, start_codon=0, logodd=38.431449
1097992_contig_29906	GeneMark.hmm	CDS	1000	1308	-399.245803	+	0	gene_id=A0096_gene_1506, length=309, gene_score=-399.245803, rbs_score=-0.299171, rbs_spacer=25, stop_enforced=N, start_codon=2, logodd=12.371307
1097992_contig_29906	GeneMark.hmm	CDS	1429	2265	-1118.228512	+	0	gene_id=A0096_gene_1507, length=837, gene_score=-1118.228512, rbs_score=0.451560, rbs_spacer=22, stop_enforced=N, start_codon=0, logodd=33.658957
1097992_contig_29927	GeneMark.hmm	CDS	194	853	-847.132563	-	0	gene_id=A0096_gene_1508, length=660, gene_score=-847.132563, rbs_score=0.719142, rbs_spacer=0, stop_enforced=N, start_codon=0, logodd=26.068110
1097992_contig_29927	GeneMark.hmm	CDS	895	1281	-495.014610	+	0	gene_id=A0096_gene_1509, length=387, gene_score=-495.014610, rbs_score=-0.286667, rbs_spacer=19, stop_enforced=N, start_codon=1, logodd=9.850981
1097992_contig_29927	GeneMark.hmm	CDS	1294	2262	-1238.106336	-	0	gene_id=A0096_gene_1510, length=969, gene_score=-1238.106336, rbs_score=0.033333, rbs_spacer=-1, stop_enforced=N, start_codon=0, logodd=41.183925
1097992_contig_30303	GeneMark.hmm	CDS	2	1147	-1474.133552	+	0	gene_id=A0096_gene_1511, length=1146, gene_score=-1474.133552, rbs_score=0.033333, rbs_spacer=-1, stop_enforced=N, start_codon=0, logodd=64.933360
1097992_contig_30303	GeneMark.hmm	CDS	1191	2027	-1089.988558	-	0	gene_id=A0096_gene_1512, length=837, gene_score=-1089.988558, rbs_score=-0.272010, rbs_spacer=15, stop_enforced=N, start_codon=2, logodd=36.678696
1097992_contig_30303	GeneMark.hmm	CDS	2029	2247	-278.918198	-	0	gene_id=A0096_gene_1513, length=219, gene_score=-278.918198, rbs_score=0.033333, rbs_spacer=-1, stop_enforced=N, start_codon=0, logodd=13.474216
1097992_contig_30411	GeneMark.hmm	CDS	1	261	-340.291522	+	0	gene_id=A0096_gene_1514, length=261, gene_score=-340.291522, rbs_score=0.033333, rbs_spacer=-1, stop_enforced=N, start_codon=0, logodd=6.266413
1097992_contig_30411	GeneMark.hmm	CDS	433	1725	-1655.988579	+	0	gene_id=A0096_gene_1515, length=1293, gene_score=-1655.988579, rbs_score=0.128529, rbs_spacer=6, stop_enforced=N, start_codon=0, logodd=70.147144
1097992_contig_30411	GeneMark.hmm	CDS	1763	2227	-595.709494	+	0	gene_id=A0096_gene_1516, length=465, gene_score=-595.709494, rbs_score=-1.102612, rbs_spacer=19, stop_enforced=N, start_codon=0, logodd=20.102536
1097992_contig_30483	GeneMark.hmm	CDS	2	145	-189.213337	+	0	gene_id=A0096_gene_1517, length=144, gene_score=-189.213337, rbs_score=0.033333, rbs_spacer=-1, stop_enforced=N, start_codon=0, logodd=1.938348
1097992_contig_30483	GeneMark.hmm	CDS	254	1249	-1296.183850	-	0	gene_id=A0096_gene_1518, length=996, gene_score=-1296.183850, rbs_score=-1.482705, rbs_spacer=16, stop_enforced=N, start_codon=0, logodd=43.079672
1097992_contig_30483	GeneMark.hmm	CDS	1239	2234	-1280.390255	-	0	gene_id=A0096_gene_1519, length=996, gene_score=-1280.390255, rbs_score=0.033333, rbs_spacer=-1, stop_enforced=N, start_codon=0, logodd=46.388411
1097992_contig_30628	GeneMark.hmm	CDS	3	200	-258.059377	-	0	gene_id=A0096_gene_1520, length=198, gene_score=-258.059377, rbs_score=-0.714331, rbs_spacer=25, stop_enforced=N, start_codon=2, logodd=7.204048
1097992_contig_30628	GeneMark.hmm	CDS	181	348	-206.707411	-	0	gene_id=A0096_gene_1521, length=168, gene_score=-206.707411, rbs_score=-0.636023, rbs_spacer=17, stop_enforced=N, start_codon=2, logodd=8.074357
1097992_contig_30628	GeneMark.hmm	CDS	433	1458	-1319.592652	-	0	gene_id=A0096_gene_1522, length=1026, gene_score=-1319.592652, rbs_score=0.440105, rbs_spacer=32, stop_enforced=N, start_codon=1, logodd=51.296760
1097992_contig_30628	GeneMark.hmm	CDS	1581	2000	-526.237902	+	0	gene_id=A0096_gene_1523, length=420, gene_score=-526.237902, rbs_score=-0.231740, rbs_spacer=26, stop_enforced=N, start_codon=0, logodd=21.134537
1097992_contig_30628	GeneMark.hmm	CDS	2061	2234	-223.851352	-	0	gene_id=A0096_gene_1524, length=174, gene_score=-223.851352, rbs_score=0.033333, rbs_spacer=-1, stop_enforced=N, start_codon=0, logodd=5.743778
1097992_contig_30746	GeneMark.hmm	CDS	1	267	-337.530659	+	0	gene_id=A0096_gene_1525, length=267, gene_score=-337.530659, rbs_score=0.033333, rbs_spacer=-1, stop_enforced=N, start_codon=0, logodd=13.464653
1097992_contig_30746	GeneMark.hmm	CDS	417	806	-489.486219	-	0	gene_id=A0096_gene_1526, length=390, gene_score=-489.486219, rbs_score=-1.762923, rbs_spacer=33, stop_enforced=N, start_codon=0, logodd=19.002900
1097992_contig_30746	GeneMark.hmm	CDS	796	996	-254.028685	-	0	gene_id=A0096_gene_1527, length=201, gene_score=-254.028685, rbs_score=0.270404, rbs_spacer=22, stop_enforced=N, start_codon=0, logodd=11.560185
1097992_contig_30746	GeneMark.hmm	CDS	1067	1696	-802.480745	-	0	gene_id=A0096_gene_1528, length=630, gene_score=-802.480745, rbs_score=0.030489, rbs_spacer=2, stop_enforced=N, start_codon=0, logodd=24.225137
1097992_contig_30746	GeneMark.hmm	CDS	1696	1803	-129.610468	-	0	gene_id=A0096_gene_1529, length=108, gene_score=-129.610468, rbs_score=-0.482113, rbs_spacer=5, stop_enforced=N, start_codon=0, logodd=4.952852
1097992_contig_30746	GeneMark.hmm	CDS	1905	2231	-412.569846	-	0	gene_id=A0096_gene_1530, length=327, gene_score=-412.569846, rbs_score=0.033333, rbs_spacer=-1, stop_enforced=N, start_codon=0, logodd=13.276289
1097992_contig_30815	GeneMark.hmm	CDS	38	511	-630.137774	+	0	gene_id=A0096_gene_1531, length=474, gene_score=-630.137774, rbs_score=0.033333, rbs_spacer=-1, stop_enforced=N, start_codon=0, logodd=16.479013
1097992_contig_30815	GeneMark.hmm	CDS	548	1765	-1551.389287	+	0	gene_id=A0096_gene_1532, length=1218, gene_score=-1551.389287, rbs_score=1.159142, rbs_spacer=33, stop_enforced=N, start_codon=0, logodd=62.474991
1097992_contig_30815	GeneMark.hmm	CDS	1770	2207	-548.689659	-	0	gene_id=A0096_gene_1533, length=438, gene_score=-548.689659, rbs_score=0.033333, rbs_spacer=-1, stop_enforced=N, start_codon=0, logodd=22.665409
1097992_contig_31037	GeneMark.hmm	CDS	2	2182	-2858.003960	-	0	gene_id=A0096_gene_1534, length=2181, gene_score=-2858.003960, rbs_score=0.033333, rbs_spacer=-1, stop_enforced=N, start_codon=0, logodd=74.953655
1097992_contig_31128	GeneMark.hmm	CDS	347	961	-786.628840	+	0	gene_id=A0096_gene_1535, length=615, gene_score=-786.628840, rbs_score=-1.910248, rbs_spacer=4, stop_enforced=N, start_codon=0, logodd=25.430335
1097992_contig_31128	GeneMark.hmm	CDS	954	1715	-992.158351	-	0	gene_id=A0096_gene_1536, length=762, gene_score=-992.158351, rbs_score=0.840609, rbs_spacer=2, stop_enforced=N, start_codon=2, logodd=32.117675
1097992_contig_31128	GeneMark.hmm	CDS	1798	2196	-511.484385	-	0	gene_id=A0096_gene_1537, length=399, gene_score=-511.484385, rbs_score=0.033333, rbs_spacer=-1, stop_enforced=N, start_codon=2, logodd=11.416607
1097992_contig_31228	GeneMark.hmm	CDS	15	545	-691.828913	-	0	gene_id=A0096_gene_1538, length=531, gene_score=-691.828913, rbs_score=-0.521571, rbs_spacer=14, stop_enforced=N, start_codon=0, logodd=31.352846
1097992_contig_31228	GeneMark.hmm	CDS	641	1030	-482.984965	+	0	gene_id=A0096_gene_1539, length=390, gene_score=-482.984965, rbs_score=-2.614962, rbs_spacer=20, stop_enforced=N, start_codon=0, logodd=19.940793
1097992_contig_31228	GeneMark.hmm	CDS	1084	1509	-551.219433	-	0	gene_id=A0096_gene_1540, length=426, gene_score=-551.219433, rbs_score=-0.807926, rbs_spacer=23, stop_enforced=N, start_codon=0, logodd=25.247529
1097992_contig_31228	GeneMark.hmm	CDS	1710	2198	-616.463555	-	0	gene_id=A0096_gene_1541, length=489, gene_score=-616.463555, rbs_score=0.033333, rbs_spacer=-1, stop_enforced=N, start_codon=0, logodd=26.222195
1097992_contig_31643	GeneMark.hmm	CDS	1	105	-136.318129	-	0	gene_id=A0096_gene_1542, length=105, gene_score=-136.318129, rbs_score=0.473075, rbs_spacer=9, stop_enforced=N, start_codon=2, logodd=6.169873
1097992_contig_31643	GeneMark.hmm	CDS	321	557	-311.905056	+	0	gene_id=A0096_gene_1543, length=237, gene_score=-311.905056, rbs_score=-1.652377, rbs_spacer=13, stop_enforced=N, start_codon=0, logodd=1.349163
1097992_contig_31643	GeneMark.hmm	CDS	735	935	-255.275829	+	0	gene_id=A0096_gene_1544, length=201, gene_score=-255.275829, rbs_score=0.154341, rbs_spacer=8, stop_enforced=N, start_codon=0, logodd=5.153523
1097992_contig_31643	GeneMark.hmm	CDS	922	2196	-1647.006924	+	0	gene_id=A0096_gene_1545, length=1275, gene_score=-1647.006924, rbs_score=0.853305, rbs_spacer=14, stop_enforced=N, start_codon=0, logodd=72.540639
1097992_contig_31766	GeneMark.hmm	CDS	3	284	-361.560821	+	0	gene_id=A0096_gene_1546, length=282, gene_score=-361.560821, rbs_score=0.033333, rbs_spacer=-1, stop_enforced=N, start_codon=0, logodd=20.015442
1097992_contig_31766	GeneMark.hmm	CDS	394	588	-245.073948	+	0	gene_id=A0096_gene_1547, length=195, gene_score=-245.073948, rbs_score=0.846560, rbs_spacer=21, stop_enforced=N, start_codon=2, logodd=7.537406
1097992_contig_31766	GeneMark.hmm	CDS	729	896	-207.453854	+	0	gene_id=A0096_gene_1548, length=168, gene_score=-207.453854, rbs_score=0.899713, rbs_spacer=18, stop_enforced=N, start_codon=0, logodd=10.682221
1097992_contig_31766	GeneMark.hmm	CDS	1022	1504	-624.786362	+	0	gene_id=A0096_gene_1549, length=483, gene_score=-624.786362, rbs_score=1.261720, rbs_spacer=21, stop_enforced=N, start_codon=0, logodd=19.529044
1097992_contig_31766	GeneMark.hmm	CDS	1541	2011	-606.020811	-	0	gene_id=A0096_gene_1550, length=471, gene_score=-606.020811, rbs_score=-0.810309, rbs_spacer=22, stop_enforced=N, start_codon=0, logodd=20.749753
1097992_contig_31787	GeneMark.hmm	CDS	3	266	-335.421142	-	0	gene_id=A0096_gene_1551, length=264, gene_score=-335.421142, rbs_score=-0.859344, rbs_spacer=27, stop_enforced=N, start_codon=2, logodd=8.814134
1097992_contig_31787	GeneMark.hmm	CDS	347	928	-742.683286	+	0	gene_id=A0096_gene_1552, length=582, gene_score=-742.683286, rbs_score=0.247984, rbs_spacer=28, stop_enforced=N, start_codon=0, logodd=26.562506
1097992_contig_31787	GeneMark.hmm	CDS	969	1838	-1097.724058	+	0	gene_id=A0096_gene_1553, length=870, gene_score=-1097.724058, rbs_score=-0.071978, rbs_spacer=20, stop_enforced=N, start_codon=2, logodd=43.295875
1097992_contig_31787	GeneMark.hmm	CDS	1831	2190	-458.688450	+	0	gene_id=A0096_gene_1554, length=360, gene_score=-458.688450, rbs_score=0.416241, rbs_spacer=29, stop_enforced=N, start_codon=0, logodd=17.967747
1097992_contig_32059	GeneMark.hmm	CDS	3	824	-1079.396111	-	0	gene_id=A0096_gene_1555, length=822, gene_score=-1079.396111, rbs_score=-0.882301, rbs_spacer=19, stop_enforced=N, start_codon=0, logodd=33.842578
1097992_contig_32059	GeneMark.hmm	CDS	1090	1404	-396.539184	+	0	gene_id=A0096_gene_1556, length=315, gene_score=-396.539184, rbs_score=0.016257, rbs_spacer=31, stop_enforced=N, start_codon=0, logodd=21.158345
1097992_contig_32059	GeneMark.hmm	CDS	1401	1913	-658.117329	+	0	gene_id=A0096_gene_1557, length=513, gene_score=-658.117329, rbs_score=0.073308, rbs_spacer=22, stop_enforced=N, start_codon=0, logodd=27.310755
1097992_contig_32115	GeneMark.hmm	CDS	3	380	-468.801586	-	0	gene_id=A0096_gene_1558, length=378, gene_score=-468.801586, rbs_score=-1.083839, rbs_spacer=5, stop_enforced=N, start_codon=0, logodd=26.135381
1097992_contig_32115	GeneMark.hmm	CDS	418	813	-499.206663	-	0	gene_id=A0096_gene_1559, length=396, gene_score=-499.206663, rbs_score=-0.595716, rbs_spacer=18, stop_enforced=N, start_codon=0, logodd=23.865494
1097992_contig_32115	GeneMark.hmm	CDS	953	1282	-421.242731	+	0	gene_id=A0096_gene_1560, length=330, gene_score=-421.242731, rbs_score=0.390453, rbs_spacer=8, stop_enforced=N, start_codon=0, logodd=13.778174
1097992_contig_32115	GeneMark.hmm	CDS	1279	2178	-1138.595735	-	0	gene_id=A0096_gene_1561, length=900, gene_score=-1138.595735, rbs_score=0.033333, rbs_spacer=-1, stop_enforced=N, start_codon=0, logodd=46.425015
1097992_contig_32168	GeneMark.hmm	CDS	2	202	-245.760427	+	0	gene_id=A0096_gene_1562, length=201, gene_score=-245.760427, rbs_score=0.033333, rbs_spacer=-1, stop_enforced=N, start_codon=0, logodd=16.498299
1097992_contig_32168	GeneMark.hmm	CDS	257	1216	-1213.371377	+	0	gene_id=A0096_gene_1563, length=960, gene_score=-1213.371377, rbs_score=1.048354, rbs_spacer=15, stop_enforced=N, start_codon=2, logodd=50.841158
1097992_contig_32168	GeneMark.hmm	CDS	1318	1521	-261.674899	+	0	gene_id=A0096_gene_1564, length=204, gene_score=-261.674899, rbs_score=1.105809, rbs_spacer=29, stop_enforced=N, start_codon=0, logodd=8.795194
1097992_contig_32168	GeneMark.hmm	CDS	1616	2068	-589.559949	+	0	gene_id=A0096_gene_1565, length=453, gene_score=-589.559949, rbs_score=-0.851334, rbs_spacer=8, stop_enforced=N, start_codon=0, logodd=22.350821
1097992_contig_32264	GeneMark.hmm	CDS	38	706	-866.266325	-	0	gene_id=A0096_gene_1566, length=669, gene_score=-866.266325, rbs_score=1.071189, rbs_spacer=13, stop_enforced=N, start_codon=0, logodd=31.806567
1097992_contig_32264	GeneMark.hmm	CDS	759	1895	-1460.454519	-	0	gene_id=A0096_gene_1567, length=1137, gene_score=-1460.454519, rbs_score=0.798470, rbs_spacer=20, stop_enforced=N, start_codon=0, logodd=62.495088
1097992_contig_32264	GeneMark.hmm	CDS	1951	2175	-286.739074	-	0	gene_id=A0096_gene_1568, length=225, gene_score=-286.739074, rbs_score=0.033333, rbs_spacer=-1, stop_enforced=N, start_codon=1, logodd=9.352801
1097992_contig_32411	GeneMark.hmm	CDS	235	405	-211.753334	-	0	gene_id=A0096_gene_1569, length=171, gene_score=-211.753334, rbs_score=0.816110, rbs_spacer=32, stop_enforced=N, start_codon=0, logodd=11.229182
1097992_contig_32411	GeneMark.hmm	CDS	581	1912	-1704.743209	+	0	gene_id=A0096_gene_1570, length=1332, gene_score=-1704.743209, rbs_score=-1.232471, rbs_spacer=8, stop_enforced=N, start_codon=2, logodd=59.266521
1097992_contig_32411	GeneMark.hmm	CDS	1909	2169	-332.113016	+	0	gene_id=A0096_gene_1571, length=261, gene_score=-332.113016, rbs_score=1.066639, rbs_spacer=30, stop_enforced=N, start_codon=0, logodd=11.839884
1097992_contig_32475	GeneMark.hmm	CDS	1	822	-1053.441617	+	0	gene_id=A0096_gene_1572, length=822, gene_score=-1053.441617, rbs_score=0.033333, rbs_spacer=-1, stop_enforced=N, start_codon=0, logodd=40.778600
1097992_contig_32475	GeneMark.hmm	CDS	815	1381	-731.048939	+	0	gene_id=A0096_gene_1573, length=567, gene_score=-731.048939, rbs_score=0.435196, rbs_spacer=29, stop_enforced=N, start_codon=0, logodd=26.176122
1097992_contig_32475	GeneMark.hmm	CDS	1590	2165	-737.105377	-	0	gene_id=A0096_gene_1574, length=576, gene_score=-737.105377, rbs_score=0.033333, rbs_spacer=-1, stop_enforced=N, start_codon=2, logodd=30.607472
1097992_contig_32487	GeneMark.hmm	CDS	121	210	-107.268180	-	0	gene_id=A0096_gene_1575, length=90, gene_score=-107.268180, rbs_score=0.579161, rbs_spacer=3, stop_enforced=N, start_codon=0, logodd=4.178440
1097992_contig_32487	GeneMark.hmm	CDS	239	1336	-1416.741547	-	0	gene_id=A0096_gene_1576, length=1098, gene_score=-1416.741547, rbs_score=0.452804, rbs_spacer=22, stop_enforced=N, start_codon=0, logodd=57.390028
1097992_contig_32487	GeneMark.hmm	CDS	1445	1852	-521.114171	-	0	gene_id=A0096_gene_1577, length=408, gene_score=-521.114171, rbs_score=-1.150382, rbs_spacer=16, stop_enforced=N, start_codon=0, logodd=17.511525
1097992_contig_32487	GeneMark.hmm	CDS	1852	2166	-406.201521	-	0	gene_id=A0096_gene_1578, length=315, gene_score=-406.201521, rbs_score=0.033333, rbs_spacer=-1, stop_enforced=N, start_codon=0, logodd=17.210323
1097992_contig_32682	GeneMark.hmm	CDS	1	144	-182.907024	+	0	gene_id=A0096_gene_1579, length=144, gene_score=-182.907024, rbs_score=0.033333, rbs_spacer=-1, stop_enforced=N, start_codon=0, logodd=4.469626
1097992_contig_32682	GeneMark.hmm	CDS	216	560	-430.762122	-	0	gene_id=A0096_gene_1580, length=345, gene_score=-430.762122, rbs_score=-0.702009, rbs_spacer=5, stop_enforced=N, start_codon=0, logodd=20.316402
1097992_contig_32682	GeneMark.hmm	CDS	1103	1510	-517.792491	+	0	gene_id=A0096_gene_1581, length=408, gene_score=-517.792491, rbs_score=0.907191, rbs_spacer=9, stop_enforced=N, start_codon=2, logodd=24.203486
1097992_contig_32682	GeneMark.hmm	CDS	1517	2158	-823.439051	+	0	gene_id=A0096_gene_1582, length=642, gene_score=-823.439051, rbs_score=-0.933688, rbs_spacer=22, stop_enforced=N, start_codon=0, logodd=29.706589
1097992_contig_32690	GeneMark.hmm	CDS	1	153	-196.456866	+	0	gene_id=A0096_gene_1583, length=153, gene_score=-196.456866, rbs_score=0.033333, rbs_spacer=-1, stop_enforced=N, start_codon=0, logodd=7.624830
1097992_contig_32690	GeneMark.hmm	CDS	413	703	-362.749387	-	0	gene_id=A0096_gene_1584, length=291, gene_score=-362.749387, rbs_score=-1.065300, rbs_spacer=10, stop_enforced=N, start_codon=0, logodd=15.985788
1097992_contig_32690	GeneMark.hmm	CDS	720	803	-94.032958	+	0	gene_id=A0096_gene_1585, length=84, gene_score=-94.032958, rbs_score=-1.396866, rbs_spacer=33, stop_enforced=N, start_codon=0, logodd=3.923770
1097992_contig_32690	GeneMark.hmm	CDS	808	1815	-1284.579915	-	0	gene_id=A0096_gene_1586, length=1008, gene_score=-1284.579915, rbs_score=-0.741467, rbs_spacer=14, stop_enforced=N, start_codon=0, logodd=47.594624
1097992_contig_32690	GeneMark.hmm	CDS	1901	2158	-327.689202	-	0	gene_id=A0096_gene_1587, length=258, gene_score=-327.689202, rbs_score=0.033333, rbs_spacer=-1, stop_enforced=N, start_codon=0, logodd=14.236997
1097992_contig_32783	GeneMark.hmm	CDS	1	318	-414.779611	+	0	gene_id=A0096_gene_1588, length=318, gene_score=-414.779611, rbs_score=0.033333, rbs_spacer=-1, stop_enforced=N, start_codon=0, logodd=11.022001
1097992_contig_32783	GeneMark.hmm	CDS	425	637	-277.254337	+	0	gene_id=A0096_gene_1589, length=213, gene_score=-277.254337, rbs_score=0.361658, rbs_spacer=1, stop_enforced=N, start_codon=0, logodd=3.583774
1097992_contig_32783	GeneMark.hmm	CDS	861	1136	-339.540120	+	0	gene_id=A0096_gene_1590, length=276, gene_score=-339.540120, rbs_score=0.830526, rbs_spacer=30, stop_enforced=N, start_codon=0, logodd=11.976510
1097992_contig_32783	GeneMark.hmm	CDS	1201	1350	-189.967643	-	0	gene_id=A0096_gene_1591, length=150, gene_score=-189.967643, rbs_score=1.092470, rbs_spacer=8, stop_enforced=N, start_codon=2, logodd=7.701444
1097992_contig_32783	GeneMark.hmm	CDS	1413	2096	-882.929516	+	0	gene_id=A0096_gene_1592, length=684, gene_score=-882.929516, rbs_score=0.348527, rbs_spacer=12, stop_enforced=N, start_codon=0, logodd=25.433083
1097992_contig_32785	GeneMark.hmm	CDS	1	639	-820.900872	+	0	gene_id=A0096_gene_1593, length=639, gene_score=-820.900872, rbs_score=0.033333, rbs_spacer=-1, stop_enforced=N, start_codon=0, logodd=34.677946
1097992_contig_32785	GeneMark.hmm	CDS	747	1007	-324.238798	+	0	gene_id=A0096_gene_1594, length=261, gene_score=-324.238798, rbs_score=-1.024110, rbs_spacer=27, stop_enforced=N, start_codon=2, logodd=14.316062
1097992_contig_32785	GeneMark.hmm	CDS	1295	1624	-421.388623	-	0	gene_id=A0096_gene_1595, length=330, gene_score=-421.388623, rbs_score=-0.950388, rbs_spacer=19, stop_enforced=N, start_codon=2, logodd=20.376209
1097992_contig_32785	GeneMark.hmm	CDS	1708	2154	-567.721684	-	0	gene_id=A0096_gene_1596, length=447, gene_score=-567.721684, rbs_score=0.033333, rbs_spacer=-1, stop_enforced=N, start_codon=0, logodd=30.579101
1097992_contig_33021	GeneMark.hmm	CDS	181	1992	-2354.740636	+	0	gene_id=A0096_gene_1597, length=1812, gene_score=-2354.740636, rbs_score=1.048354, rbs_spacer=15, stop_enforced=N, start_codon=0, logodd=73.329499
1097992_contig_33021	GeneMark.hmm	CDS	1989	2147	-200.414017	+	0	gene_id=A0096_gene_1598, length=159, gene_score=-200.414017, rbs_score=-1.510617, rbs_spacer=27, stop_enforced=N, start_codon=2, logodd=7.539096
1097992_contig_33246	GeneMark.hmm	CDS	3	305	-392.648551	+	0	gene_id=A0096_gene_1599, length=303, gene_score=-392.648551, rbs_score=0.033333, rbs_spacer=-1, stop_enforced=N, start_codon=0, logodd=13.629552
1097992_contig_33246	GeneMark.hmm	CDS	484	1209	-943.884492	+	0	gene_id=A0096_gene_1600, length=726, gene_score=-943.884492, rbs_score=0.433573, rbs_spacer=33, stop_enforced=N, start_codon=0, logodd=25.144317
1097992_contig_33246	GeneMark.hmm	CDS	1247	2140	-1162.403413	+	0	gene_id=A0096_gene_1601, length=894, gene_score=-1162.403413, rbs_score=-2.361159, rbs_spacer=11, stop_enforced=N, start_codon=0, logodd=37.720626
1097992_contig_33448	GeneMark.hmm	CDS	48	257	-273.343178	-	0	gene_id=A0096_gene_1602, length=210, gene_score=-273.343178, rbs_score=-0.508009, rbs_spacer=12, stop_enforced=N, start_codon=0, logodd=13.446176
1097992_contig_33448	GeneMark.hmm	CDS	256	363	-139.884026	+	0	gene_id=A0096_gene_1603, length=108, gene_score=-139.884026, rbs_score=0.125546, rbs_spacer=1, stop_enforced=N, start_codon=0, logodd=5.273554
1097992_contig_33448	GeneMark.hmm	CDS	469	987	-664.099763	+	0	gene_id=A0096_gene_1604, length=519, gene_score=-664.099763, rbs_score=-1.197442, rbs_spacer=18, stop_enforced=N, start_codon=0, logodd=26.380687
1097992_contig_33448	GeneMark.hmm	CDS	984	1454	-606.601641	+	0	gene_id=A0096_gene_1605, length=471, gene_score=-606.601641, rbs_score=-0.923122, rbs_spacer=0, stop_enforced=N, start_codon=0, logodd=29.371385
1097992_contig_33448	GeneMark.hmm	CDS	1768	2133	-466.942156	-	0	gene_id=A0096_gene_1606, length=366, gene_score=-466.942156, rbs_score=0.033333, rbs_spacer=-1, stop_enforced=N, start_codon=0, logodd=19.919096
1097992_contig_33460	GeneMark.hmm	CDS	2	178	-221.412780	-	0	gene_id=A0096_gene_1607, length=177, gene_score=-221.412780, rbs_score=-1.550358, rbs_spacer=33, stop_enforced=N, start_codon=0, logodd=9.911164
1097992_contig_33460	GeneMark.hmm	CDS	221	412	-242.111426	+	0	gene_id=A0096_gene_1608, length=192, gene_score=-242.111426, rbs_score=0.451152, rbs_spacer=3, stop_enforced=N, start_codon=0, logodd=10.105425
1097992_contig_33460	GeneMark.hmm	CDS	413	886	-610.459833	+	0	gene_id=A0096_gene_1609, length=474, gene_score=-610.459833, rbs_score=1.014742, rbs_spacer=19, stop_enforced=N, start_codon=1, logodd=26.491665
1097992_contig_33460	GeneMark.hmm	CDS	972	1454	-605.277203	+	0	gene_id=A0096_gene_1610, length=483, gene_score=-605.277203, rbs_score=-0.711325, rbs_spacer=7, stop_enforced=N, start_codon=0, logodd=38.544370
1097992_contig_33460	GeneMark.hmm	CDS	1506	2132	-837.347822	+	0	gene_id=A0096_gene_1611, length=627, gene_score=-837.347822, rbs_score=-1.513097, rbs_spacer=8, stop_enforced=N, start_codon=0, logodd=21.936660
1097992_contig_33502	GeneMark.hmm	CDS	249	806	-713.568914	-	0	gene_id=A0096_gene_1612, length=558, gene_score=-713.568914, rbs_score=0.264596, rbs_spacer=32, stop_enforced=N, start_codon=0, logodd=25.175472
1097992_contig_33502	GeneMark.hmm	CDS	931	1170	-300.685595	+	0	gene_id=A0096_gene_1613, length=240, gene_score=-300.685595, rbs_score=-0.226803, rbs_spacer=17, stop_enforced=N, start_codon=0, logodd=11.351116
1097992_contig_33502	GeneMark.hmm	CDS	1362	1709	-438.893123	+	0	gene_id=A0096_gene_1614, length=348, gene_score=-438.893123, rbs_score=-0.627044, rbs_spacer=11, stop_enforced=N, start_codon=0, logodd=15.940790
1097992_contig_33502	GeneMark.hmm	CDS	1715	2131	-530.543010	-	0	gene_id=A0096_gene_1615, length=417, gene_score=-530.543010, rbs_score=0.033333, rbs_spacer=-1, stop_enforced=N, start_codon=0, logodd=19.563222
1097992_contig_33549	GeneMark.hmm	CDS	3	812	-1025.260123	-	0	gene_id=A0096_gene_1616, length=810, gene_score=-1025.260123, rbs_score=-1.439345, rbs_spacer=9, stop_enforced=N, start_codon=0, logodd=39.711764
1097992_contig_33549	GeneMark.hmm	CDS	814	1071	-322.877513	-	0	gene_id=A0096_gene_1617, length=258, gene_score=-322.877513, rbs_score=-0.995956, rbs_spacer=11, stop_enforced=N, start_codon=1, logodd=11.814868
1097992_contig_33549	GeneMark.hmm	CDS	1286	2107	-1051.582109	+	0	gene_id=A0096_gene_1618, length=822, gene_score=-1051.582109, rbs_score=-0.557426, rbs_spacer=33, stop_enforced=N, start_codon=0, logodd=38.786943
1097992_contig_33820	GeneMark.hmm	CDS	249	914	-822.242514	+	0	gene_id=A0096_gene_1619, length=666, gene_score=-822.242514, rbs_score=-1.548200, rbs_spacer=18, stop_enforced=N, start_codon=0, logodd=39.383314
1097992_contig_33820	GeneMark.hmm	CDS	978	1379	-513.879381	-	0	gene_id=A0096_gene_1620, length=402, gene_score=-513.879381, rbs_score=0.767113, rbs_spacer=4, stop_enforced=N, start_codon=1, logodd=17.531160
1097992_contig_33820	GeneMark.hmm	CDS	1385	1636	-316.170383	-	0	gene_id=A0096_gene_1621, length=252, gene_score=-316.170383, rbs_score=-1.757109, rbs_spacer=34, stop_enforced=N, start_codon=0, logodd=13.220194
1097992_contig_33820	GeneMark.hmm	CDS	1915	2121	-267.332861	+	0	gene_id=A0096_gene_1622, length=207, gene_score=-267.332861, rbs_score=-2.037650, rbs_spacer=16, stop_enforced=N, start_codon=0, logodd=9.631238
1097992_contig_33962	GeneMark.hmm	CDS	168	536	-470.569777	+	0	gene_id=A0096_gene_1623, length=369, gene_score=-470.569777, rbs_score=-1.005428, rbs_spacer=7, stop_enforced=N, start_codon=0, logodd=23.498058
1097992_contig_33962	GeneMark.hmm	CDS	671	901	-286.723377	+	0	gene_id=A0096_gene_1624, length=231, gene_score=-286.723377, rbs_score=0.161803, rbs_spacer=12, stop_enforced=N, start_codon=0, logodd=15.049683
1097992_contig_33962	GeneMark.hmm	CDS	888	1280	-498.583290	+	0	gene_id=A0096_gene_1625, length=393, gene_score=-498.583290, rbs_score=-1.497424, rbs_spacer=29, stop_enforced=N, start_codon=2, logodd=19.681243
1097992_contig_33962	GeneMark.hmm	CDS	1423	1839	-540.707766	-	0	gene_id=A0096_gene_1626, length=417, gene_score=-540.707766, rbs_score=0.625612, rbs_spacer=24, stop_enforced=N, start_codon=0, logodd=14.324113
1097992_contig_33962	GeneMark.hmm	CDS	1836	2090	-320.405826	-	0	gene_id=A0096_gene_1627, length=255, gene_score=-320.405826, rbs_score=0.033333, rbs_spacer=-1, stop_enforced=N, start_codon=0, logodd=17.055383
1097992_contig_34051	GeneMark.hmm	CDS	2	256	-310.459170	+	0	gene_id=A0096_gene_1628, length=255, gene_score=-310.459170, rbs_score=0.033333, rbs_spacer=-1, stop_enforced=N, start_codon=0, logodd=17.916388
1097992_contig_34051	GeneMark.hmm	CDS	249	1496	-1580.757453	-	0	gene_id=A0096_gene_1629, length=1248, gene_score=-1580.757453, rbs_score=-0.487138, rbs_spacer=20, stop_enforced=N, start_codon=1, logodd=74.216724
1097992_contig_34051	GeneMark.hmm	CDS	1741	1872	-161.904380	+	0	gene_id=A0096_gene_1630, length=132, gene_score=-161.904380, rbs_score=-0.318126, rbs_spacer=25, stop_enforced=N, start_codon=1, logodd=8.358268
1097992_contig_34051	GeneMark.hmm	CDS	1869	2114	-319.575384	+	0	gene_id=A0096_gene_1631, length=246, gene_score=-319.575384, rbs_score=-1.130308, rbs_spacer=33, stop_enforced=N, start_codon=0, logodd=8.397124
1097992_contig_34167	GeneMark.hmm	CDS	2	139	-170.722864	+	0	gene_id=A0096_gene_1632, length=138, gene_score=-170.722864, rbs_score=0.033333, rbs_spacer=-1, stop_enforced=N, start_codon=0, logodd=9.781148
1097992_contig_34167	GeneMark.hmm	CDS	162	725	-715.953108	+	0	gene_id=A0096_gene_1633, length=564, gene_score=-715.953108, rbs_score=-0.687170, rbs_spacer=15, stop_enforced=N, start_codon=2, logodd=20.439511
1097992_contig_34167	GeneMark.hmm	CDS	722	1450	-942.270227	+	0	gene_id=A0096_gene_1634, length=729, gene_score=-942.270227, rbs_score=-0.647748, rbs_spacer=24, stop_enforced=N, start_codon=0, logodd=32.865104
1097992_contig_34167	GeneMark.hmm	CDS	1422	1982	-720.795312	+	0	gene_id=A0096_gene_1635, length=561, gene_score=-720.795312, rbs_score=-0.002698, rbs_spacer=31, stop_enforced=N, start_codon=2, logodd=17.709694
1097992_contig_34167	GeneMark.hmm	CDS	2014	2109	-116.480994	+	0	gene_id=A0096_gene_1636, length=96, gene_score=-116.480994, rbs_score=1.012947, rbs_spacer=6, stop_enforced=N, start_codon=2, logodd=4.757865
1097992_contig_34558	GeneMark.hmm	CDS	1	411	-539.439865	-	0	gene_id=A0096_gene_1637, length=411, gene_score=-539.439865, rbs_score=0.760206, rbs_spacer=18, stop_enforced=N, start_codon=0, logodd=10.015244
1097992_contig_34558	GeneMark.hmm	CDS	695	1084	-502.727671	-	0	gene_id=A0096_gene_1638, length=390, gene_score=-502.727671, rbs_score=-0.046979, rbs_spacer=6, stop_enforced=N, start_codon=2, logodd=6.664670
1097992_contig_34558	GeneMark.hmm	CDS	1267	2097	-1074.535055	+	0	gene_id=A0096_gene_1639, length=831, gene_score=-1074.535055, rbs_score=0.968356, rbs_spacer=21, stop_enforced=N, start_codon=1, logodd=29.237263
1097992_contig_34623	GeneMark.hmm	CDS	3	278	-352.260364	-	0	gene_id=A0096_gene_1640, length=276, gene_score=-352.260364, rbs_score=-0.828529, rbs_spacer=17, stop_enforced=N, start_codon=0, logodd=16.856971
1097992_contig_34623	GeneMark.hmm	CDS	312	1022	-904.773637	+	0	gene_id=A0096_gene_1641, length=711, gene_score=-904.773637, rbs_score=-0.577905, rbs_spacer=23, stop_enforced=N, start_codon=0, logodd=28.111701
1097992_contig_34623	GeneMark.hmm	CDS	1006	1677	-862.049807	-	0	gene_id=A0096_gene_1642, length=672, gene_score=-862.049807, rbs_score=-0.220358, rbs_spacer=9, stop_enforced=N, start_codon=0, logodd=33.219394
1097992_contig_34623	GeneMark.hmm	CDS	1716	2090	-484.296691	-	0	gene_id=A0096_gene_1643, length=375, gene_score=-484.296691, rbs_score=0.033333, rbs_spacer=-1, stop_enforced=N, start_codon=0, logodd=10.844449
1097992_contig_34657	GeneMark.hmm	CDS	1	96	-116.099149	+	0	gene_id=A0096_gene_1644, length=96, gene_score=-116.099149, rbs_score=0.033333, rbs_spacer=-1, stop_enforced=N, start_codon=0, logodd=6.735102
1097992_contig_34657	GeneMark.hmm	CDS	229	1176	-1229.233495	+	0	gene_id=A0096_gene_1645, length=948, gene_score=-1229.233495, rbs_score=-0.106715, rbs_spacer=3, stop_enforced=N, start_codon=0, logodd=50.240766
1097992_contig_34657	GeneMark.hmm	CDS	1241	2077	-1057.065293	-	0	gene_id=A0096_gene_1646, length=837, gene_score=-1057.065293, rbs_score=0.033333, rbs_spacer=-1, stop_enforced=N, start_codon=0, logodd=48.272665
1097992_contig_34997	GeneMark.hmm	CDS	1	207	-266.197644	+	0	gene_id=A0096_gene_1647, length=207, gene_score=-266.197644, rbs_score=0.033333, rbs_spacer=-1, stop_enforced=N, start_codon=2, logodd=4.774901
1097992_contig_34997	GeneMark.hmm	CDS	257	544	-371.386713	+	0	gene_id=A0096_gene_1648, length=288, gene_score=-371.386713, rbs_score=0.322938, rbs_spacer=0, stop_enforced=N, start_codon=0, logodd=17.364115
1097992_contig_34997	GeneMark.hmm	CDS	619	873	-328.860520	-	0	gene_id=A0096_gene_1649, length=255, gene_score=-328.860520, rbs_score=-0.634106, rbs_spacer=2, stop_enforced=N, start_codon=0, logodd=8.974814
1097992_contig_34997	GeneMark.hmm	CDS	935	1159	-281.715621	-	0	gene_id=A0096_gene_1650, length=225, gene_score=-281.715621, rbs_score=-0.948211, rbs_spacer=4, stop_enforced=N, start_codon=2, logodd=6.963247
1097992_contig_34997	GeneMark.hmm	CDS	1598	2083	-618.442989	+	0	gene_id=A0096_gene_1651, length=486, gene_score=-618.442989, rbs_score=-0.991902, rbs_spacer=0, stop_enforced=N, start_codon=0, logodd=27.375434
1097992_contig_35128	GeneMark.hmm	CDS	3	221	-277.496636	-	0	gene_id=A0096_gene_1652, length=219, gene_score=-277.496636, rbs_score=-0.683768, rbs_spacer=16, stop_enforced=N, start_codon=0, logodd=12.084384
1097992_contig_35128	GeneMark.hmm	CDS	388	933	-693.273095	+	0	gene_id=A0096_gene_1653, length=546, gene_score=-693.273095, rbs_score=1.124764, rbs_spacer=29, stop_enforced=N, start_codon=0, logodd=24.941365
1097992_contig_35128	GeneMark.hmm	CDS	928	1368	-553.863528	-	0	gene_id=A0096_gene_1654, length=441, gene_score=-553.863528, rbs_score=-0.834850, rbs_spacer=31, stop_enforced=N, start_codon=2, logodd=20.928539
1097992_contig_35128	GeneMark.hmm	CDS	1670	1942	-350.317587	+	0	gene_id=A0096_gene_1655, length=273, gene_score=-350.317587, rbs_score=-1.160274, rbs_spacer=10, stop_enforced=N, start_codon=0, logodd=8.883774
1097992_contig_35179	GeneMark.hmm	CDS	26	1678	-2161.412730	+	0	gene_id=A0096_gene_1656, length=1653, gene_score=-2161.412730, rbs_score=0.033333, rbs_spacer=-1, stop_enforced=N, start_codon=0, logodd=59.325919
1097992_contig_35179	GeneMark.hmm	CDS	1706	2077	-481.451620	-	0	gene_id=A0096_gene_1657, length=372, gene_score=-481.451620, rbs_score=0.033333, rbs_spacer=-1, stop_enforced=N, start_codon=0, logodd=12.199474
1097992_contig_35187	GeneMark.hmm	CDS	1	945	-1202.874562	+	0	gene_id=A0096_gene_1658, length=945, gene_score=-1202.874562, rbs_score=0.033333, rbs_spacer=-1, stop_enforced=N, start_codon=0, logodd=38.952002
1097992_contig_35187	GeneMark.hmm	CDS	942	2078	-1462.520048	+	0	gene_id=A0096_gene_1659, length=1137, gene_score=-1462.520048, rbs_score=-0.656631, rbs_spacer=2, stop_enforced=N, start_codon=0, logodd=47.988113
1097992_contig_35226	GeneMark.hmm	CDS	1	78	-100.218389	+	0	gene_id=A0096_gene_1660, length=78, gene_score=-100.218389, rbs_score=0.033333, rbs_spacer=-1, stop_enforced=N, start_codon=0, logodd=2.906654
1097992_contig_35226	GeneMark.hmm	CDS	216	578	-472.187499	+	0	gene_id=A0096_gene_1661, length=363, gene_score=-472.187499, rbs_score=-0.834850, rbs_spacer=31, stop_enforced=N, start_codon=0, logodd=17.703252
1097992_contig_35226	GeneMark.hmm	CDS	706	978	-345.675716	+	0	gene_id=A0096_gene_1662, length=273, gene_score=-345.675716, rbs_score=1.122846, rbs_spacer=19, stop_enforced=N, start_codon=0, logodd=12.977544
1097992_contig_35226	GeneMark.hmm	CDS	1080	1637	-730.345400	-	0	gene_id=A0096_gene_1663, length=558, gene_score=-730.345400, rbs_score=-0.765811, rbs_spacer=4, stop_enforced=N, start_codon=0, logodd=20.174359
1097992_contig_35226	GeneMark.hmm	CDS	1909	2076	-213.642601	+	0	gene_id=A0096_gene_1664, length=168, gene_score=-213.642601, rbs_score=0.095579, rbs_spacer=20, stop_enforced=N, start_codon=0, logodd=6.123971
1097992_contig_35663	GeneMark.hmm	CDS	2	397	-501.427105	+	0	gene_id=A0096_gene_1665, length=396, gene_score=-501.427105, rbs_score=0.033333, rbs_spacer=-1, stop_enforced=N, start_codon=0, logodd=13.377900
1097992_contig_35663	GeneMark.hmm	CDS	476	1882	-1804.770332	+	0	gene_id=A0096_gene_1666, length=1407, gene_score=-1804.770332, rbs_score=-0.691628, rbs_spacer=13, stop_enforced=N, start_codon=0, logodd=64.093160
1097992_contig_35864	GeneMark.hmm	CDS	3	1103	-1396.265398	-	0	gene_id=A0096_gene_1667, length=1101, gene_score=-1396.265398, rbs_score=-0.282938, rbs_spacer=6, stop_enforced=N, start_codon=0, logodd=46.941697
1097992_contig_35864	GeneMark.hmm	CDS	1185	1913	-944.971851	-	0	gene_id=A0096_gene_1668, length=729, gene_score=-944.971851, rbs_score=0.360246, rbs_spacer=34, stop_enforced=N, start_codon=0, logodd=34.741889
1097992_contig_36493	GeneMark.hmm	CDS	1	366	-468.675797	-	0	gene_id=A0096_gene_1669, length=366, gene_score=-468.675797, rbs_score=-0.496211, rbs_spacer=8, stop_enforced=N, start_codon=0, logodd=17.027152
1097992_contig_36493	GeneMark.hmm	CDS	445	675	-288.453724	+	0	gene_id=A0096_gene_1670, length=231, gene_score=-288.453724, rbs_score=0.274019, rbs_spacer=10, stop_enforced=N, start_codon=0, logodd=10.596745
1097992_contig_36493	GeneMark.hmm	CDS	681	1073	-507.310277	+	0	gene_id=A0096_gene_1671, length=393, gene_score=-507.310277, rbs_score=-0.547726, rbs_spacer=4, stop_enforced=N, start_codon=0, logodd=16.794102
1097992_contig_36493	GeneMark.hmm	CDS	1080	1250	-211.472639	-	0	gene_id=A0096_gene_1672, length=171, gene_score=-211.472639, rbs_score=0.793665, rbs_spacer=11, stop_enforced=N, start_codon=0, logodd=9.848978
1097992_contig_36493	GeneMark.hmm	CDS	1319	1873	-714.491960	-	0	gene_id=A0096_gene_1673, length=555, gene_score=-714.491960, rbs_score=0.539863, rbs_spacer=20, stop_enforced=N, start_codon=0, logodd=24.727961
1097992_contig_36493	GeneMark.hmm	CDS	1881	2039	-198.102025	-	0	gene_id=A0096_gene_1674, length=159, gene_score=-198.102025, rbs_score=0.033333, rbs_spacer=-1, stop_enforced=N, start_codon=0, logodd=9.627447
1097992_contig_36515	GeneMark.hmm	CDS	1	858	-1106.898843	-	0	gene_id=A0096_gene_1675, length=858, gene_score=-1106.898843, rbs_score=-0.666857, rbs_spacer=12, stop_enforced=N, start_codon=0, logodd=36.985987
1097992_contig_36515	GeneMark.hmm	CDS	1102	2037	-1201.402211	-	0	gene_id=A0096_gene_1676, length=936, gene_score=-1201.402211, rbs_score=0.033333, rbs_spacer=-1, stop_enforced=N, start_codon=0, logodd=47.843150
1097992_contig_36665	GeneMark.hmm	CDS	2	178	-218.888054	-	0	gene_id=A0096_gene_1677, length=177, gene_score=-218.888054, rbs_score=-0.610760, rbs_spacer=29, stop_enforced=N, start_codon=0, logodd=6.569432
1097992_contig_36665	GeneMark.hmm	CDS	229	654	-554.873522	-	0	gene_id=A0096_gene_1678, length=426, gene_score=-554.873522, rbs_score=-0.036139, rbs_spacer=0, stop_enforced=N, start_codon=0, logodd=19.635280
1097992_contig_36665	GeneMark.hmm	CDS	858	1121	-334.936021	-	0	gene_id=A0096_gene_1679, length=264, gene_score=-334.936021, rbs_score=0.565103, rbs_spacer=8, stop_enforced=N, start_codon=0, logodd=11.820474
1097992_contig_36665	GeneMark.hmm	CDS	1251	1622	-465.879566	+	0	gene_id=A0096_gene_1680, length=372, gene_score=-465.879566, rbs_score=-0.178644, rbs_spacer=12, stop_enforced=N, start_codon=0, logodd=20.347197
1097992_contig_36665	GeneMark.hmm	CDS	1695	2027	-428.986100	-	0	gene_id=A0096_gene_1681, length=333, gene_score=-428.986100, rbs_score=0.033333, rbs_spacer=-1, stop_enforced=N, start_codon=0, logodd=15.201946
1097992_contig_36684	GeneMark.hmm	CDS	206	622	-517.886471	+	0	gene_id=A0096_gene_1682, length=417, gene_score=-517.886471, rbs_score=-0.756107, rbs_spacer=5, stop_enforced=N, start_codon=0, logodd=27.023170
1097992_contig_36684	GeneMark.hmm	CDS	634	1953	-1708.184354	-	0	gene_id=A0096_gene_1683, length=1320, gene_score=-1708.184354, rbs_score=0.298426, rbs_spacer=9, stop_enforced=N, start_codon=2, logodd=59.992360
1097992_contig_36756	GeneMark.hmm	CDS	25	414	-497.232819	-	0	gene_id=A0096_gene_1684, length=390, gene_score=-497.232819, rbs_score=-0.309316, rbs_spacer=28, stop_enforced=N, start_codon=0, logodd=13.383752
1097992_contig_36756	GeneMark.hmm	CDS	402	599	-251.824925	-	0	gene_id=A0096_gene_1685, length=198, gene_score=-251.824925, rbs_score=1.028075, rbs_spacer=20, stop_enforced=N, start_codon=0, logodd=13.196688
1097992_contig_36756	GeneMark.hmm	CDS	702	956	-324.554944	-	0	gene_id=A0096_gene_1686, length=255, gene_score=-324.554944, rbs_score=-0.848605, rbs_spacer=22, stop_enforced=N, start_codon=0, logodd=14.638785
1097992_contig_36756	GeneMark.hmm	CDS	994	1179	-235.826432	+	0	gene_id=A0096_gene_1687, length=186, gene_score=-235.826432, rbs_score=-0.760159, rbs_spacer=3, stop_enforced=N, start_codon=0, logodd=9.506599
1097992_contig_36756	GeneMark.hmm	CDS	1307	1714	-514.924969	+	0	gene_id=A0096_gene_1688, length=408, gene_score=-514.924969, rbs_score=-1.360468, rbs_spacer=21, stop_enforced=N, start_codon=2, logodd=23.056740
1097992_contig_36947	GeneMark.hmm	CDS	2	88	-113.300381	+	0	gene_id=A0096_gene_1689, length=87, gene_score=-113.300381, rbs_score=0.033333, rbs_spacer=-1, stop_enforced=N, start_codon=0, logodd=3.361374
1097992_contig_36947	GeneMark.hmm	CDS	119	655	-669.945927	+	0	gene_id=A0096_gene_1690, length=537, gene_score=-669.945927, rbs_score=-0.244765, rbs_spacer=10, stop_enforced=N, start_codon=0, logodd=36.054104
1097992_contig_36947	GeneMark.hmm	CDS	702	1505	-1010.601808	+	0	gene_id=A0096_gene_1691, length=804, gene_score=-1010.601808, rbs_score=-0.843080, rbs_spacer=22, stop_enforced=N, start_codon=0, logodd=55.374405
1097992_contig_36947	GeneMark.hmm	CDS	1659	2027	-469.385852	-	0	gene_id=A0096_gene_1692, length=369, gene_score=-469.385852, rbs_score=0.033333, rbs_spacer=-1, stop_enforced=N, start_codon=0, logodd=16.956222
1097992_contig_36977	GeneMark.hmm	CDS	1	561	-724.773909	-	0	gene_id=A0096_gene_1693, length=561, gene_score=-724.773909, rbs_score=0.909362, rbs_spacer=32, stop_enforced=N, start_codon=2, logodd=27.939085
1097992_contig_36977	GeneMark.hmm	CDS	588	1919	-1670.245771	-	0	gene_id=A0096_gene_1694, length=1332, gene_score=-1670.245771, rbs_score=0.923409, rbs_spacer=29, stop_enforced=N, start_codon=0, logodd=79.889516
1097992_contig_36986	GeneMark.hmm	CDS	3	323	-419.233835	+	0	gene_id=A0096_gene_1695, length=321, gene_score=-419.233835, rbs_score=0.033333, rbs_spacer=-1, stop_enforced=N, start_codon=0, logodd=12.217310
1097992_contig_36986	GeneMark.hmm	CDS	316	768	-577.346326	+	0	gene_id=A0096_gene_1696, length=453, gene_score=-577.346326, rbs_score=-1.894746, rbs_spacer=30, stop_enforced=N, start_codon=1, logodd=22.427617
1097992_contig_36986	GeneMark.hmm	CDS	845	1624	-1009.072857	-	0	gene_id=A0096_gene_1697, length=780, gene_score=-1009.072857, rbs_score=0.774010, rbs_spacer=3, stop_enforced=N, start_codon=0, logodd=29.015942
1097992_contig_36986	GeneMark.hmm	CDS	1668	2024	-460.296079	-	0	gene_id=A0096_gene_1698, length=357, gene_score=-460.296079, rbs_score=0.033333, rbs_spacer=-1, stop_enforced=N, start_codon=0, logodd=10.496693
1097992_contig_37118	GeneMark.hmm	CDS	111	656	-691.699841	+	0	gene_id=A0096_gene_1699, length=546, gene_score=-691.699841, rbs_score=0.471759, rbs_spacer=22, stop_enforced=N, start_codon=0, logodd=29.959327
1097992_contig_37118	GeneMark.hmm	CDS	657	2021	-1745.495169	+	0	gene_id=A0096_gene_1700, length=1365, gene_score=-1745.495169, rbs_score=-0.875813, rbs_spacer=8, stop_enforced=N, start_codon=0, logodd=70.807886
1097992_contig_37301	GeneMark.hmm	CDS	1	501	-638.959833	-	0	gene_id=A0096_gene_1701, length=501, gene_score=-638.959833, rbs_score=0.559942, rbs_spacer=14, stop_enforced=N, start_codon=0, logodd=22.340653
1097992_contig_37301	GeneMark.hmm	CDS	498	866	-453.999685	-	0	gene_id=A0096_gene_1702, length=369, gene_score=-453.999685, rbs_score=0.787313, rbs_spacer=4, stop_enforced=N, start_codon=0, logodd=21.684700
1097992_contig_37301	GeneMark.hmm	CDS	913	1737	-1074.134276	-	0	gene_id=A0096_gene_1703, length=825, gene_score=-1074.134276, rbs_score=0.798470, rbs_spacer=20, stop_enforced=N, start_codon=2, logodd=32.419159
1097992_contig_37301	GeneMark.hmm	CDS	1714	2016	-394.384074	+	0	gene_id=A0096_gene_1704, length=303, gene_score=-394.384074, rbs_score=-0.251739, rbs_spacer=3, stop_enforced=N, start_codon=0, logodd=14.010165
1097992_contig_37412	GeneMark.hmm	CDS	108	374	-340.002306	-	0	gene_id=A0096_gene_1705, length=267, gene_score=-340.002306, rbs_score=0.103392, rbs_spacer=4, stop_enforced=N, start_codon=0, logodd=8.315678
1097992_contig_37412	GeneMark.hmm	CDS	444	629	-230.669881	-	0	gene_id=A0096_gene_1706, length=186, gene_score=-230.669881, rbs_score=0.558818, rbs_spacer=20, stop_enforced=N, start_codon=0, logodd=13.176618
1097992_contig_37412	GeneMark.hmm	CDS	826	1851	-1305.606945	+	0	gene_id=A0096_gene_1707, length=1026, gene_score=-1305.606945, rbs_score=-0.241471, rbs_spacer=2, stop_enforced=N, start_codon=0, logodd=48.664602
1097992_contig_37463	GeneMark.hmm	CDS	1	1407	-1788.445579	+	0	gene_id=A0096_gene_1708, length=1407, gene_score=-1788.445579, rbs_score=0.033333, rbs_spacer=-1, stop_enforced=N, start_codon=0, logodd=74.804338
1097992_contig_37463	GeneMark.hmm	CDS	1453	2010	-714.257602	+	0	gene_id=A0096_gene_1709, length=558, gene_score=-714.257602, rbs_score=1.391902, rbs_spacer=33, stop_enforced=N, start_codon=0, logodd=29.912123
1097992_contig_37492	GeneMark.hmm	CDS	11	796	-1004.991508	-	0	gene_id=A0096_gene_1710, length=786, gene_score=-1004.991508, rbs_score=-0.521939, rbs_spacer=15, stop_enforced=N, start_codon=0, logodd=39.423846
1097992_contig_37492	GeneMark.hmm	CDS	882	1955	-1387.704435	-	0	gene_id=A0096_gene_1711, length=1074, gene_score=-1387.704435, rbs_score=-0.647244, rbs_spacer=11, stop_enforced=N, start_codon=0, logodd=55.610499
1097992_contig_38232	GeneMark.hmm	CDS	41	826	-1009.462189	-	0	gene_id=A0096_gene_1712, length=786, gene_score=-1009.462189, rbs_score=0.773275, rbs_spacer=30, stop_enforced=N, start_codon=0, logodd=40.816598
1097992_contig_38232	GeneMark.hmm	CDS	938	1249	-402.678374	-	0	gene_id=A0096_gene_1713, length=312, gene_score=-402.678374, rbs_score=0.973978, rbs_spacer=20, stop_enforced=N, start_codon=0, logodd=17.235431
1097992_contig_38232	GeneMark.hmm	CDS	1323	1634	-393.284603	-	0	gene_id=A0096_gene_1714, length=312, gene_score=-393.284603, rbs_score=0.013772, rbs_spacer=0, stop_enforced=N, start_codon=0, logodd=15.607602
1097992_contig_38232	GeneMark.hmm	CDS	1631	1948	-414.215643	-	0	gene_id=A0096_gene_1715, length=318, gene_score=-414.215643, rbs_score=-0.226803, rbs_spacer=17, stop_enforced=N, start_codon=0, logodd=12.575126
1097992_contig_38380	GeneMark.hmm	CDS	3	1031	-1320.333090	+	0	gene_id=A0096_gene_1716, length=1029, gene_score=-1320.333090, rbs_score=0.033333, rbs_spacer=-1, stop_enforced=N, start_codon=0, logodd=48.785833
1097992_contig_38380	GeneMark.hmm	CDS	1051	1986	-1198.112064	-	0	gene_id=A0096_gene_1717, length=936, gene_score=-1198.112064, rbs_score=0.033333, rbs_spacer=-1, stop_enforced=N, start_codon=2, logodd=44.702160
1097992_contig_38398	GeneMark.hmm	CDS	3	500	-621.375795	+	0	gene_id=A0096_gene_1718, length=498, gene_score=-621.375795, rbs_score=0.033333, rbs_spacer=-1, stop_enforced=N, start_codon=0, logodd=31.206364
1097992_contig_38398	GeneMark.hmm	CDS	565	1986	-1852.830612	+	0	gene_id=A0096_gene_1719, length=1422, gene_score=-1852.830612, rbs_score=-1.177514, rbs_spacer=8, stop_enforced=N, start_codon=0, logodd=51.108404
1097992_contig_38506	GeneMark.hmm	CDS	2	208	-262.457997	+	0	gene_id=A0096_gene_1720, length=207, gene_score=-262.457997, rbs_score=0.033333, rbs_spacer=-1, stop_enforced=N, start_codon=0, logodd=6.931594
1097992_contig_38506	GeneMark.hmm	CDS	205	1470	-1607.310093	-	0	gene_id=A0096_gene_1721, length=1266, gene_score=-1607.310093, rbs_score=1.075021, rbs_spacer=17, stop_enforced=N, start_codon=0, logodd=60.674459
1097992_contig_38506	GeneMark.hmm	CDS	1512	1946	-560.220534	-	0	gene_id=A0096_gene_1722, length=435, gene_score=-560.220534, rbs_score=0.033333, rbs_spacer=-1, stop_enforced=N, start_codon=1, logodd=17.684946
1097992_contig_38549	GeneMark.hmm	CDS	3	791	-1010.308996	+	0	gene_id=A0096_gene_1723, length=789, gene_score=-1010.308996, rbs_score=0.033333, rbs_spacer=-1, stop_enforced=N, start_codon=0, logodd=41.228847
1097992_contig_38549	GeneMark.hmm	CDS	784	1980	-1539.995706	+	0	gene_id=A0096_gene_1724, length=1197, gene_score=-1539.995706, rbs_score=-1.056608, rbs_spacer=6, stop_enforced=N, start_codon=2, logodd=67.024347
1097992_contig_38614	GeneMark.hmm	CDS	1	1236	-1607.956398	+	0	gene_id=A0096_gene_1725, length=1236, gene_score=-1607.956398, rbs_score=0.033333, rbs_spacer=-1, stop_enforced=N, start_codon=0, logodd=52.603254
1097992_contig_38614	GeneMark.hmm	CDS	1315	1572	-329.730508	+	0	gene_id=A0096_gene_1726, length=258, gene_score=-329.730508, rbs_score=-1.379691, rbs_spacer=1, stop_enforced=N, start_codon=0, logodd=13.029437
1097992_contig_38614	GeneMark.hmm	CDS	1626	1736	-133.839339	+	0	gene_id=A0096_gene_1727, length=111, gene_score=-133.839339, rbs_score=-0.069472, rbs_spacer=34, stop_enforced=N, start_codon=0, logodd=6.371541
1097992_contig_38614	GeneMark.hmm	CDS	1797	1979	-230.393892	+	0	gene_id=A0096_gene_1728, length=183, gene_score=-230.393892, rbs_score=-0.619860, rbs_spacer=6, stop_enforced=N, start_codon=2, logodd=11.061844
1097992_contig_38690	GeneMark.hmm	CDS	3	143	-183.439898	+	0	gene_id=A0096_gene_1729, length=141, gene_score=-183.439898, rbs_score=0.033333, rbs_spacer=-1, stop_enforced=N, start_codon=0, logodd=3.131561
1097992_contig_38690	GeneMark.hmm	CDS	174	809	-837.117817	-	0	gene_id=A0096_gene_1730, length=636, gene_score=-837.117817, rbs_score=-1.627167, rbs_spacer=11, stop_enforced=N, start_codon=0, logodd=18.894370
1097992_contig_38690	GeneMark.hmm	CDS	824	1768	-1225.576902	-	0	gene_id=A0096_gene_1731, length=945, gene_score=-1225.576902, rbs_score=-0.971837, rbs_spacer=12, stop_enforced=N, start_codon=0, logodd=36.080130
1097992_contig_38690	GeneMark.hmm	CDS	1761	1943	-236.189150	-	0	gene_id=A0096_gene_1732, length=183, gene_score=-236.189150, rbs_score=0.033333, rbs_spacer=-1, stop_enforced=N, start_codon=2, logodd=5.593636
1097992_contig_38811	GeneMark.hmm	CDS	2	1975	-2573.061673	+	0	gene_id=A0096_gene_1733, length=1974, gene_score=-2573.061673, rbs_score=0.033333, rbs_spacer=-1, stop_enforced=N, start_codon=0, logodd=81.566100
1097992_contig_39113	GeneMark.hmm	CDS	1	168	-210.851267	-	0	gene_id=A0096_gene_1734, length=168, gene_score=-210.851267, rbs_score=0.054725, rbs_spacer=4, stop_enforced=N, start_codon=0, logodd=6.101479
1097992_contig_39113	GeneMark.hmm	CDS	357	1358	-1287.089263	+	0	gene_id=A0096_gene_1735, length=1002, gene_score=-1287.089263, rbs_score=-0.717412, rbs_spacer=23, stop_enforced=N, start_codon=0, logodd=45.568384
1097992_contig_39113	GeneMark.hmm	CDS	1355	1966	-785.914349	+	0	gene_id=A0096_gene_1736, length=612, gene_score=-785.914349, rbs_score=-0.214031, rbs_spacer=3, stop_enforced=N, start_codon=2, logodd=26.892196
1097992_contig_39794	GeneMark.hmm	CDS	3	533	-671.354030	+	0	gene_id=A0096_gene_1737, length=531, gene_score=-671.354030, rbs_score=0.033333, rbs_spacer=-1, stop_enforced=N, start_codon=0, logodd=27.818040
1097992_contig_39794	GeneMark.hmm	CDS	576	1949	-1773.839989	+	0	gene_id=A0096_gene_1738, length=1374, gene_score=-1773.839989, rbs_score=0.578897, rbs_spacer=14, stop_enforced=N, start_codon=0, logodd=68.047927
1097992_contig_40133	GeneMark.hmm	CDS	2	790	-1004.715631	+	0	gene_id=A0096_gene_1739, length=789, gene_score=-1004.715631, rbs_score=0.033333, rbs_spacer=-1, stop_enforced=N, start_codon=0, logodd=34.305996
1097992_contig_40133	GeneMark.hmm	CDS	984	1631	-823.249773	-	0	gene_id=A0096_gene_1740, length=648, gene_score=-823.249773, rbs_score=-0.851150, rbs_spacer=0, stop_enforced=N, start_codon=0, logodd=30.859994
1097992_contig_40164	GeneMark.hmm	CDS	3	374	-469.604082	+	0	gene_id=A0096_gene_1741, length=372, gene_score=-469.604082, rbs_score=0.033333, rbs_spacer=-1, stop_enforced=N, start_codon=0, logodd=19.659037
1097992_contig_40164	GeneMark.hmm	CDS	401	625	-284.661697	+	0	gene_id=A0096_gene_1742, length=225, gene_score=-284.661697, rbs_score=-0.220231, rbs_spacer=0, stop_enforced=N, start_codon=0, logodd=8.391697
1097992_contig_40164	GeneMark.hmm	CDS	622	1587	-1234.826915	-	0	gene_id=A0096_gene_1743, length=966, gene_score=-1234.826915, rbs_score=-1.175369, rbs_spacer=33, stop_enforced=N, start_codon=0, logodd=48.399050
1097992_contig_40164	GeneMark.hmm	CDS	1765	1938	-222.619008	+	0	gene_id=A0096_gene_1744, length=174, gene_score=-222.619008, rbs_score=-0.748213, rbs_spacer=21, stop_enforced=N, start_codon=1, logodd=6.968090
1097992_contig_40273	GeneMark.hmm	CDS	1	1371	-1746.818678	-	0	gene_id=A0096_gene_1745, length=1371, gene_score=-1746.818678, rbs_score=0.206748, rbs_spacer=23, stop_enforced=N, start_codon=2, logodd=74.031362
1097992_contig_40273	GeneMark.hmm	CDS	1435	1935	-650.537213	-	0	gene_id=A0096_gene_1746, length=501, gene_score=-650.537213, rbs_score=0.033333, rbs_spacer=-1, stop_enforced=N, start_codon=0, logodd=23.436786
1097992_contig_40320	GeneMark.hmm	CDS	2	1576	-2005.636810	+	0	gene_id=A0096_gene_1747, length=1575, gene_score=-2005.636810, rbs_score=0.033333, rbs_spacer=-1, stop_enforced=N, start_codon=0, logodd=74.141990
1097992_contig_40320	GeneMark.hmm	CDS	1779	1934	-193.782052	+	0	gene_id=A0096_gene_1748, length=156, gene_score=-193.782052, rbs_score=1.066639, rbs_spacer=30, stop_enforced=N, start_codon=2, logodd=10.240866
1097992_contig_40321	GeneMark.hmm	CDS	45	230	-237.372496	-	0	gene_id=A0096_gene_1749, length=186, gene_score=-237.372496, rbs_score=1.275525, rbs_spacer=4, stop_enforced=N, start_codon=0, logodd=5.459166
1097992_contig_40321	GeneMark.hmm	CDS	374	1936	-2019.322901	-	0	gene_id=A0096_gene_1750, length=1563, gene_score=-2019.322901, rbs_score=0.033333, rbs_spacer=-1, stop_enforced=N, start_codon=0, logodd=70.166397
1097992_contig_40367	GeneMark.hmm	CDS	3	338	-426.651473	+	0	gene_id=A0096_gene_1751, length=336, gene_score=-426.651473, rbs_score=0.033333, rbs_spacer=-1, stop_enforced=N, start_codon=0, logodd=14.938205
1097992_contig_40367	GeneMark.hmm	CDS	335	1381	-1318.294465	+	0	gene_id=A0096_gene_1752, length=1047, gene_score=-1318.294465, rbs_score=-1.075973, rbs_spacer=25, stop_enforced=N, start_codon=0, logodd=56.863877
1097992_contig_40367	GeneMark.hmm	CDS	1378	1935	-715.360426	+	0	gene_id=A0096_gene_1753, length=558, gene_score=-715.360426, rbs_score=-1.196479, rbs_spacer=7, stop_enforced=N, start_codon=0, logodd=25.522510
1097992_contig_40411	GeneMark.hmm	CDS	1	372	-467.089940	-	0	gene_id=A0096_gene_1754, length=372, gene_score=-467.089940, rbs_score=0.553196, rbs_spacer=21, stop_enforced=N, start_codon=0, logodd=24.700898
1097992_contig_40411	GeneMark.hmm	CDS	445	846	-505.738710	+	0	gene_id=A0096_gene_1755, length=402, gene_score=-505.738710, rbs_score=-2.197744, rbs_spacer=10, stop_enforced=N, start_codon=0, logodd=24.274207
1097992_contig_40411	GeneMark.hmm	CDS	914	1933	-1333.030438	+	0	gene_id=A0096_gene_1756, length=1020, gene_score=-1333.030438, rbs_score=0.311299, rbs_spacer=5, stop_enforced=N, start_codon=0, logodd=48.033517
1097992_contig_40590	GeneMark.hmm	CDS	142	807	-830.182270	+	0	gene_id=A0096_gene_1757, length=666, gene_score=-830.182270, rbs_score=-0.631600, rbs_spacer=10, stop_enforced=N, start_codon=0, logodd=39.752239
1097992_contig_40590	GeneMark.hmm	CDS	911	1153	-301.443613	+	0	gene_id=A0096_gene_1758, length=243, gene_score=-301.443613, rbs_score=-1.151573, rbs_spacer=30, stop_enforced=N, start_codon=0, logodd=15.830430
1097992_contig_40590	GeneMark.hmm	CDS	1186	1419	-296.501854	+	0	gene_id=A0096_gene_1759, length=234, gene_score=-296.501854, rbs_score=0.835712, rbs_spacer=23, stop_enforced=N, start_codon=0, logodd=9.216131
1097992_contig_40590	GeneMark.hmm	CDS	1456	1929	-606.622227	-	0	gene_id=A0096_gene_1760, length=474, gene_score=-606.622227, rbs_score=0.033333, rbs_spacer=-1, stop_enforced=N, start_codon=0, logodd=17.400895
1097992_contig_40685	GeneMark.hmm	CDS	116	1465	-1734.847471	-	0	gene_id=A0096_gene_1761, length=1350, gene_score=-1734.847471, rbs_score=0.632524, rbs_spacer=30, stop_enforced=N, start_codon=0, logodd=68.016790
1097992_contig_40685	GeneMark.hmm	CDS	1452	1925	-592.143590	-	0	gene_id=A0096_gene_1762, length=474, gene_score=-592.143590, rbs_score=0.033333, rbs_spacer=-1, stop_enforced=N, start_codon=0, logodd=30.564863
1097992_contig_41184	GeneMark.hmm	CDS	2	388	-497.759548	-	0	gene_id=A0096_gene_1763, length=387, gene_score=-497.759548, rbs_score=0.928317, rbs_spacer=32, stop_enforced=N, start_codon=0, logodd=19.398472
1097992_contig_41184	GeneMark.hmm	CDS	422	721	-370.114258	-	0	gene_id=A0096_gene_1764, length=300, gene_score=-370.114258, rbs_score=-0.104903, rbs_spacer=20, stop_enforced=N, start_codon=0, logodd=11.887799
1097992_contig_41184	GeneMark.hmm	CDS	755	1429	-854.693109	+	0	gene_id=A0096_gene_1765, length=675, gene_score=-854.693109, rbs_score=0.127312, rbs_spacer=11, stop_enforced=N, start_codon=1, logodd=24.268569
1097992_contig_41184	GeneMark.hmm	CDS	1550	1885	-427.243592	-	0	gene_id=A0096_gene_1766, length=336, gene_score=-427.243592, rbs_score=0.033333, rbs_spacer=-1, stop_enforced=N, start_codon=0, logodd=9.111840
1097992_contig_41317	GeneMark.hmm	CDS	2	1912	-2495.253794	+	0	gene_id=A0096_gene_1767, length=1911, gene_score=-2495.253794, rbs_score=0.033333, rbs_spacer=-1, stop_enforced=N, start_codon=0, logodd=78.243468
1097992_contig_41432	GeneMark.hmm	CDS	3	587	-764.379600	+	0	gene_id=A0096_gene_1768, length=585, gene_score=-764.379600, rbs_score=0.033333, rbs_spacer=-1, stop_enforced=N, start_codon=0, logodd=21.434295
1097992_contig_41432	GeneMark.hmm	CDS	596	1879	-1694.525774	-	0	gene_id=A0096_gene_1769, length=1284, gene_score=-1694.525774, rbs_score=0.033333, rbs_spacer=-1, stop_enforced=N, start_codon=0, logodd=52.284970
1097992_contig_41810	GeneMark.hmm	CDS	2	310	-389.634414	+	0	gene_id=A0096_gene_1770, length=309, gene_score=-389.634414, rbs_score=0.033333, rbs_spacer=-1, stop_enforced=N, start_codon=0, logodd=15.628119
1097992_contig_41810	GeneMark.hmm	CDS	354	1505	-1486.399167	+	0	gene_id=A0096_gene_1771, length=1152, gene_score=-1486.399167, rbs_score=0.180645, rbs_spacer=15, stop_enforced=N, start_codon=0, logodd=49.238719
1097992_contig_41810	GeneMark.hmm	CDS	1551	1898	-433.220727	+	0	gene_id=A0096_gene_1772, length=348, gene_score=-433.220727, rbs_score=1.134528, rbs_spacer=11, stop_enforced=N, start_codon=0, logodd=25.927406
1097992_contig_41823	GeneMark.hmm	CDS	2	310	-391.731147	+	0	gene_id=A0096_gene_1773, length=309, gene_score=-391.731147, rbs_score=0.033333, rbs_spacer=-1, stop_enforced=N, start_codon=0, logodd=19.262967
1097992_contig_41823	GeneMark.hmm	CDS	414	689	-345.933337	+	0	gene_id=A0096_gene_1774, length=276, gene_score=-345.933337, rbs_score=0.617393, rbs_spacer=15, stop_enforced=N, start_codon=0, logodd=15.151570
1097992_contig_41823	GeneMark.hmm	CDS	758	1186	-571.025535	+	0	gene_id=A0096_gene_1775, length=429, gene_score=-571.025535, rbs_score=0.677811, rbs_spacer=7, stop_enforced=N, start_codon=0, logodd=11.835576
1097992_contig_41823	GeneMark.hmm	CDS	1351	1899	-720.106801	-	0	gene_id=A0096_gene_1776, length=549, gene_score=-720.106801, rbs_score=0.033333, rbs_spacer=-1, stop_enforced=N, start_codon=0, logodd=20.647913
1097992_contig_41914	GeneMark.hmm	CDS	51	287	-306.456167	+	0	gene_id=A0096_gene_1777, length=237, gene_score=-306.456167, rbs_score=-0.671849, rbs_spacer=1, stop_enforced=N, start_codon=0, logodd=9.622008
1097992_contig_41914	GeneMark.hmm	CDS	278	712	-571.234810	+	0	gene_id=A0096_gene_1778, length=435, gene_score=-571.234810, rbs_score=0.194650, rbs_spacer=24, stop_enforced=N, start_codon=0, logodd=21.341083
1097992_contig_41914	GeneMark.hmm	CDS	771	989	-271.869957	-	0	gene_id=A0096_gene_1779, length=219, gene_score=-271.869957, rbs_score=-2.938481, rbs_spacer=19, stop_enforced=N, start_codon=0, logodd=10.386714
1097992_contig_41914	GeneMark.hmm	CDS	1241	1462	-282.776146	+	0	gene_id=A0096_gene_1780, length=222, gene_score=-282.776146, rbs_score=0.739568, rbs_spacer=11, stop_enforced=N, start_codon=0, logodd=11.866987
1097992_contig_41914	GeneMark.hmm	CDS	1459	1842	-500.002438	+	0	gene_id=A0096_gene_1781, length=384, gene_score=-500.002438, rbs_score=-0.378675, rbs_spacer=19, stop_enforced=N, start_codon=1, logodd=15.400306
1097992_contig_42022	GeneMark.hmm	CDS	2	253	-325.669868	-	0	gene_id=A0096_gene_1782, length=252, gene_score=-325.669868, rbs_score=0.504752, rbs_spacer=18, stop_enforced=N, start_codon=0, logodd=10.416008
1097992_contig_42022	GeneMark.hmm	CDS	417	1175	-974.837302	+	0	gene_id=A0096_gene_1783, length=759, gene_score=-974.837302, rbs_score=-0.058093, rbs_spacer=12, stop_enforced=N, start_codon=0, logodd=38.478941
1097992_contig_42022	GeneMark.hmm	CDS	1182	1892	-916.927994	-	0	gene_id=A0096_gene_1784, length=711, gene_score=-916.927994, rbs_score=0.033333, rbs_spacer=-1, stop_enforced=N, start_codon=0, logodd=33.851962
1097992_contig_42212	GeneMark.hmm	CDS	152	526	-478.015948	+	0	gene_id=A0096_gene_1785, length=375, gene_score=-478.015948, rbs_score=1.033515, rbs_spacer=5, stop_enforced=N, start_codon=0, logodd=21.120564
1097992_contig_42212	GeneMark.hmm	CDS	590	805	-270.388743	-	0	gene_id=A0096_gene_1786, length=216, gene_score=-270.388743, rbs_score=-0.359720, rbs_spacer=19, stop_enforced=N, start_codon=2, logodd=12.811124
1097992_contig_42212	GeneMark.hmm	CDS	869	1474	-767.351017	-	0	gene_id=A0096_gene_1787, length=606, gene_score=-767.351017, rbs_score=-1.823046, rbs_spacer=6, stop_enforced=N, start_codon=0, logodd=24.858455
1097992_contig_42212	GeneMark.hmm	CDS	1484	1855	-470.136209	-	0	gene_id=A0096_gene_1788, length=372, gene_score=-470.136209, rbs_score=0.033333, rbs_spacer=-1, stop_enforced=N, start_codon=0, logodd=8.252434
1097992_contig_42368	GeneMark.hmm	CDS	3	794	-1038.887222	+	0	gene_id=A0096_gene_1789, length=792, gene_score=-1038.887222, rbs_score=0.033333, rbs_spacer=-1, stop_enforced=N, start_codon=0, logodd=20.678944
1097992_contig_42368	GeneMark.hmm	CDS	795	1739	-1216.659346	-	0	gene_id=A0096_gene_1790, length=945, gene_score=-1216.659346, rbs_score=0.846560, rbs_spacer=21, stop_enforced=N, start_codon=0, logodd=54.112178
1097992_contig_42375	GeneMark.hmm	CDS	3	236	-303.232623	-	0	gene_id=A0096_gene_1791, length=234, gene_score=-303.232623, rbs_score=0.153679, rbs_spacer=12, stop_enforced=N, start_codon=0, logodd=6.995774
1097992_contig_42375	GeneMark.hmm	CDS	238	945	-911.967894	-	0	gene_id=A0096_gene_1792, length=708, gene_score=-911.967894, rbs_score=0.134723, rbs_spacer=12, stop_enforced=N, start_codon=2, logodd=29.273139
1097992_contig_42375	GeneMark.hmm	CDS	1009	1839	-1086.887465	-	0	gene_id=A0096_gene_1793, length=831, gene_score=-1086.887465, rbs_score=1.014742, rbs_spacer=19, stop_enforced=N, start_codon=0, logodd=32.428330
1097992_contig_42505	GeneMark.hmm	CDS	1	135	-170.409664	+	0	gene_id=A0096_gene_1794, length=135, gene_score=-170.409664, rbs_score=0.033333, rbs_spacer=-1, stop_enforced=N, start_codon=0, logodd=4.620868
1097992_contig_42505	GeneMark.hmm	CDS	141	1094	-1213.308309	-	0	gene_id=A0096_gene_1795, length=954, gene_score=-1213.308309, rbs_score=-1.072634, rbs_spacer=1, stop_enforced=N, start_codon=0, logodd=45.971687
1097992_contig_42505	GeneMark.hmm	CDS	1334	1882	-706.772978	+	0	gene_id=A0096_gene_1796, length=549, gene_score=-706.772978, rbs_score=0.468868, rbs_spacer=10, stop_enforced=N, start_codon=0, logodd=26.231519
1097992_contig_42554	GeneMark.hmm	CDS	2	850	-1087.351105	+	0	gene_id=A0096_gene_1797, length=849, gene_score=-1087.351105, rbs_score=0.033333, rbs_spacer=-1, stop_enforced=N, start_codon=0, logodd=46.928052
1097992_contig_42554	GeneMark.hmm	CDS	851	1405	-711.403581	+	0	gene_id=A0096_gene_1798, length=555, gene_score=-711.403581, rbs_score=0.583780, rbs_spacer=19, stop_enforced=N, start_codon=0, logodd=13.236386
1097992_contig_42554	GeneMark.hmm	CDS	1564	1722	-186.644803	+	0	gene_id=A0096_gene_1799, length=159, gene_score=-186.644803, rbs_score=-1.492163, rbs_spacer=19, stop_enforced=N, start_codon=0, logodd=10.964580
1097992_contig_42554	GeneMark.hmm	CDS	1760	1882	-156.327657	-	0	gene_id=A0096_gene_1800, length=123, gene_score=-156.327657, rbs_score=0.033333, rbs_spacer=-1, stop_enforced=N, start_codon=0, logodd=2.772518
1097992_contig_42686	GeneMark.hmm	CDS	66	1151	-1422.158615	-	0	gene_id=A0096_gene_1801, length=1086, gene_score=-1422.158615, rbs_score=-2.111513, rbs_spacer=1, stop_enforced=N, start_codon=0, logodd=39.832193
1097992_contig_42686	GeneMark.hmm	CDS	1355	1879	-683.052753	-	0	gene_id=A0096_gene_1802, length=525, gene_score=-683.052753, rbs_score=0.033333, rbs_spacer=-1, stop_enforced=N, start_codon=0, logodd=12.782634
1097992_contig_43072	GeneMark.hmm	CDS	809	1783	-1254.441715	-	0	gene_id=A0096_gene_1803, length=975, gene_score=-1254.441715, rbs_score=-0.901256, rbs_spacer=19, stop_enforced=N, start_codon=2, logodd=42.351553
1097992_contig_43087	GeneMark.hmm	CDS	3	80	-94.174630	-	0	gene_id=A0096_gene_1804, length=78, gene_score=-94.174630, rbs_score=0.901069, rbs_spacer=3, stop_enforced=N, start_codon=0, logodd=3.207789
1097992_contig_43087	GeneMark.hmm	CDS	148	1197	-1369.446360	-	0	gene_id=A0096_gene_1805, length=1050, gene_score=-1369.446360, rbs_score=0.556507, rbs_spacer=1, stop_enforced=N, start_codon=0, logodd=57.888102
1097992_contig_43087	GeneMark.hmm	CDS	1319	1495	-218.156617	+	0	gene_id=A0096_gene_1806, length=177, gene_score=-218.156617, rbs_score=0.767683, rbs_spacer=9, stop_enforced=N, start_codon=0, logodd=8.855020
1097992_contig_43087	GeneMark.hmm	CDS	1500	1736	-290.242058	-	0	gene_id=A0096_gene_1807, length=237, gene_score=-290.242058, rbs_score=-1.251428, rbs_spacer=28, stop_enforced=N, start_codon=0, logodd=13.375002
1097992_contig_43100	GeneMark.hmm	CDS	127	624	-626.494091	-	0	gene_id=A0096_gene_1808, length=498, gene_score=-626.494091, rbs_score=-0.971975, rbs_spacer=19, stop_enforced=N, start_codon=0, logodd=28.156032
1097992_contig_43100	GeneMark.hmm	CDS	790	1098	-406.222844	+	0	gene_id=A0096_gene_1809, length=309, gene_score=-406.222844, rbs_score=0.487153, rbs_spacer=3, stop_enforced=N, start_codon=1, logodd=9.258401
1097992_contig_43100	GeneMark.hmm	CDS	1631	1870	-301.471739	+	0	gene_id=A0096_gene_1810, length=240, gene_score=-301.471739, rbs_score=-0.634106, rbs_spacer=2, stop_enforced=N, start_codon=0, logodd=9.124807
1097992_contig_43160	GeneMark.hmm	CDS	2	316	-409.536126	+	0	gene_id=A0096_gene_1811, length=315, gene_score=-409.536126, rbs_score=0.033333, rbs_spacer=-1, stop_enforced=N, start_codon=0, logodd=8.175867
1097992_contig_43160	GeneMark.hmm	CDS	444	584	-179.562576	+	0	gene_id=A0096_gene_1812, length=141, gene_score=-179.562576, rbs_score=0.525763, rbs_spacer=11, stop_enforced=N, start_codon=0, logodd=6.246350
1097992_contig_43160	GeneMark.hmm	CDS	675	860	-239.431561	+	0	gene_id=A0096_gene_1813, length=186, gene_score=-239.431561, rbs_score=1.114478, rbs_spacer=31, stop_enforced=N, start_codon=1, logodd=10.564420
1097992_contig_43160	GeneMark.hmm	CDS	893	1867	-1288.069624	+	0	gene_id=A0096_gene_1814, length=975, gene_score=-1288.069624, rbs_score=0.938650, rbs_spacer=6, stop_enforced=N, start_codon=0, logodd=22.974588
1097992_contig_43408	GeneMark.hmm	CDS	2	208	-262.540086	+	0	gene_id=A0096_gene_1815, length=207, gene_score=-262.540086, rbs_score=0.033333, rbs_spacer=-1, stop_enforced=N, start_codon=0, logodd=13.976421
1097992_contig_43408	GeneMark.hmm	CDS	264	1862	-2083.059984	+	0	gene_id=A0096_gene_1816, length=1599, gene_score=-2083.059984, rbs_score=-0.614996, rbs_spacer=16, stop_enforced=N, start_codon=1, logodd=52.325737
1097992_contig_43483	GeneMark.hmm	CDS	96	341	-309.154110	-	0	gene_id=A0096_gene_1817, length=246, gene_score=-309.154110, rbs_score=-1.634420, rbs_spacer=20, stop_enforced=N, start_codon=1, logodd=11.890381
1097992_contig_43483	GeneMark.hmm	CDS	394	702	-382.912881	-	0	gene_id=A0096_gene_1818, length=309, gene_score=-382.912881, rbs_score=0.183420, rbs_spacer=26, stop_enforced=N, start_codon=0, logodd=17.723847
1097992_contig_43483	GeneMark.hmm	CDS	713	1096	-490.003805	-	0	gene_id=A0096_gene_1819, length=384, gene_score=-490.003805, rbs_score=0.584559, rbs_spacer=7, stop_enforced=N, start_codon=0, logodd=17.792011
1097992_contig_43483	GeneMark.hmm	CDS	1124	1684	-726.487266	-	0	gene_id=A0096_gene_1820, length=561, gene_score=-726.487266, rbs_score=0.959972, rbs_spacer=22, stop_enforced=N, start_codon=0, logodd=29.052562
1097992_contig_43483	GeneMark.hmm	CDS	1753	1833	-92.365629	-	0	gene_id=A0096_gene_1821, length=81, gene_score=-92.365629, rbs_score=0.033333, rbs_spacer=-1, stop_enforced=N, start_codon=0, logodd=5.773720
1097992_contig_43516	GeneMark.hmm	CDS	1	636	-810.964322	-	0	gene_id=A0096_gene_1822, length=636, gene_score=-810.964322, rbs_score=0.404551, rbs_spacer=5, stop_enforced=N, start_codon=0, logodd=34.310682
1097992_contig_43516	GeneMark.hmm	CDS	912	1757	-1071.034894	+	0	gene_id=A0096_gene_1823, length=846, gene_score=-1071.034894, rbs_score=-0.408880, rbs_spacer=3, stop_enforced=N, start_codon=0, logodd=36.327985
1097992_contig_43969	GeneMark.hmm	CDS	3	440	-572.905320	+	0	gene_id=A0096_gene_1824, length=438, gene_score=-572.905320, rbs_score=0.033333, rbs_spacer=-1, stop_enforced=N, start_codon=0, logodd=9.702035
1097992_contig_43969	GeneMark.hmm	CDS	465	1235	-986.907131	-	0	gene_id=A0096_gene_1825, length=771, gene_score=-986.907131, rbs_score=-1.690795, rbs_spacer=32, stop_enforced=N, start_codon=0, logodd=34.494110
1097992_contig_43969	GeneMark.hmm	CDS	1225	1848	-786.432969	-	0	gene_id=A0096_gene_1826, length=624, gene_score=-786.432969, rbs_score=0.033333, rbs_spacer=-1, stop_enforced=N, start_codon=0, logodd=38.249589
1097992_contig_44061	GeneMark.hmm	CDS	2	637	-829.692413	-	0	gene_id=A0096_gene_1827, length=636, gene_score=-829.692413, rbs_score=0.919021, rbs_spacer=20, stop_enforced=N, start_codon=0, logodd=27.430978
1097992_contig_44061	GeneMark.hmm	CDS	754	1095	-429.045180	-	0	gene_id=A0096_gene_1828, length=342, gene_score=-429.045180, rbs_score=-0.800284, rbs_spacer=9, stop_enforced=N, start_codon=0, logodd=21.891700
1097992_contig_44061	GeneMark.hmm	CDS	1209	1847	-825.555613	-	0	gene_id=A0096_gene_1829, length=639, gene_score=-825.555613, rbs_score=0.033333, rbs_spacer=-1, stop_enforced=N, start_codon=0, logodd=34.762904
1097992_contig_44315	GeneMark.hmm	CDS	55	681	-801.522228	+	0	gene_id=A0096_gene_1830, length=627, gene_score=-801.522228, rbs_score=0.726458, rbs_spacer=5, stop_enforced=N, start_codon=0, logodd=28.496813
1097992_contig_44315	GeneMark.hmm	CDS	678	1370	-879.292867	-	0	gene_id=A0096_gene_1831, length=693, gene_score=-879.292867, rbs_score=-2.866922, rbs_spacer=24, stop_enforced=N, start_codon=0, logodd=36.902957
1097992_contig_44315	GeneMark.hmm	CDS	1379	1843	-586.511861	-	0	gene_id=A0096_gene_1832, length=465, gene_score=-586.511861, rbs_score=0.033333, rbs_spacer=-1, stop_enforced=N, start_codon=0, logodd=30.192231
1097992_contig_44590	GeneMark.hmm	CDS	3	371	-487.924009	+	0	gene_id=A0096_gene_1833, length=369, gene_score=-487.924009, rbs_score=0.033333, rbs_spacer=-1, stop_enforced=N, start_codon=0, logodd=11.102464
1097992_contig_44590	GeneMark.hmm	CDS	446	1057	-810.997212	+	0	gene_id=A0096_gene_1834, length=612, gene_score=-810.997212, rbs_score=-2.202923, rbs_spacer=0, stop_enforced=N, start_codon=1, logodd=20.357145
1097992_contig_44590	GeneMark.hmm	CDS	1059	1829	-995.454327	-	0	gene_id=A0096_gene_1835, length=771, gene_score=-995.454327, rbs_score=0.033333, rbs_spacer=-1, stop_enforced=N, start_codon=2, logodd=28.770570
1097992_contig_44723	GeneMark.hmm	CDS	93	1832	-2227.356559	-	0	gene_id=A0096_gene_1836, length=1740, gene_score=-2227.356559, rbs_score=0.033333, rbs_spacer=-1, stop_enforced=N, start_codon=0, logodd=96.481176
1097992_contig_44926	GeneMark.hmm	CDS	232	507	-357.005838	+	0	gene_id=A0096_gene_1837, length=276, gene_score=-357.005838, rbs_score=0.920724, rbs_spacer=11, stop_enforced=N, start_codon=0, logodd=15.358215
1097992_contig_44926	GeneMark.hmm	CDS	504	1187	-888.854104	+	0	gene_id=A0096_gene_1838, length=684, gene_score=-888.854104, rbs_score=-1.406533, rbs_spacer=30, stop_enforced=N, start_codon=0, logodd=35.112885
1097992_contig_44926	GeneMark.hmm	CDS	1390	1827	-566.475019	-	0	gene_id=A0096_gene_1839, length=438, gene_score=-566.475019, rbs_score=0.033333, rbs_spacer=-1, stop_enforced=N, start_codon=0, logodd=19.871791
1097992_contig_44959	GeneMark.hmm	CDS	3	302	-399.992926	+	0	gene_id=A0096_gene_1840, length=300, gene_score=-399.992926, rbs_score=0.033333, rbs_spacer=-1, stop_enforced=N, start_codon=0, logodd=5.813010
1097992_contig_44959	GeneMark.hmm	CDS	295	576	-360.815151	+	0	gene_id=A0096_gene_1841, length=282, gene_score=-360.815151, rbs_score=-0.508561, rbs_spacer=21, stop_enforced=N, start_codon=1, logodd=10.584711
1097992_contig_44959	GeneMark.hmm	CDS	628	729	-118.458014	-	0	gene_id=A0096_gene_1842, length=102, gene_score=-118.458014, rbs_score=1.194321, rbs_spacer=18, stop_enforced=N, start_codon=0, logodd=12.202186
1097992_contig_44959	GeneMark.hmm	CDS	769	1386	-799.361844	+	0	gene_id=A0096_gene_1843, length=618, gene_score=-799.361844, rbs_score=0.331681, rbs_spacer=19, stop_enforced=N, start_codon=1, logodd=24.856646
1097992_contig_44959	GeneMark.hmm	CDS	1379	1828	-583.900574	+	0	gene_id=A0096_gene_1844, length=450, gene_score=-583.900574, rbs_score=-0.494946, rbs_spacer=19, stop_enforced=N, start_codon=0, logodd=20.389254
1097992_contig_45216	GeneMark.hmm	CDS	2	652	-815.360013	-	0	gene_id=A0096_gene_1845, length=651, gene_score=-815.360013, rbs_score=0.067767, rbs_spacer=30, stop_enforced=N, start_codon=0, logodd=38.150940
1097992_contig_45216	GeneMark.hmm	CDS	654	1115	-602.190677	-	0	gene_id=A0096_gene_1846, length=462, gene_score=-602.190677, rbs_score=0.597397, rbs_spacer=29, stop_enforced=N, start_codon=0, logodd=15.600880
1097992_contig_45216	GeneMark.hmm	CDS	1124	1519	-521.063270	-	0	gene_id=A0096_gene_1847, length=396, gene_score=-521.063270, rbs_score=0.833227, rbs_spacer=20, stop_enforced=N, start_codon=0, logodd=14.820877
1097992_contig_45216	GeneMark.hmm	CDS	1567	1809	-292.371188	-	0	gene_id=A0096_gene_1848, length=243, gene_score=-292.371188, rbs_score=0.033333, rbs_spacer=-1, stop_enforced=N, start_codon=2, logodd=15.772625
1097992_contig_45345	GeneMark.hmm	CDS	2	82	-103.906481	+	0	gene_id=A0096_gene_1849, length=81, gene_score=-103.906481, rbs_score=0.033333, rbs_spacer=-1, stop_enforced=N, start_codon=0, logodd=1.851210
1097992_contig_45345	GeneMark.hmm	CDS	105	437	-410.125742	-	0	gene_id=A0096_gene_1850, length=333, gene_score=-410.125742, rbs_score=-0.463241, rbs_spacer=16, stop_enforced=N, start_codon=0, logodd=16.805772
1097992_contig_45345	GeneMark.hmm	CDS	474	749	-346.927131	-	0	gene_id=A0096_gene_1851, length=276, gene_score=-346.927131, rbs_score=0.863828, rbs_spacer=10, stop_enforced=N, start_codon=0, logodd=18.030308
1097992_contig_45345	GeneMark.hmm	CDS	1169	1303	-161.656380	-	0	gene_id=A0096_gene_1852, length=135, gene_score=-161.656380, rbs_score=0.951902, rbs_spacer=0, stop_enforced=N, start_codon=0, logodd=11.381304
1097992_contig_45345	GeneMark.hmm	CDS	1397	1819	-529.746379	+	0	gene_id=A0096_gene_1853, length=423, gene_score=-529.746379, rbs_score=0.919629, rbs_spacer=31, stop_enforced=N, start_codon=0, logodd=18.338496
1097992_contig_45615	GeneMark.hmm	CDS	3	581	-740.783105	-	0	gene_id=A0096_gene_1854, length=579, gene_score=-740.783105, rbs_score=0.779161, rbs_spacer=18, stop_enforced=N, start_codon=0, logodd=27.850831
1097992_contig_45615	GeneMark.hmm	CDS	663	1727	-1392.878891	-	0	gene_id=A0096_gene_1855, length=1065, gene_score=-1392.878891, rbs_score=-0.396956, rbs_spacer=29, stop_enforced=N, start_codon=1, logodd=17.932312
1097992_contig_45695	GeneMark.hmm	CDS	67	744	-875.075306	+	0	gene_id=A0096_gene_1856, length=678, gene_score=-875.075306, rbs_score=0.558897, rbs_spacer=15, stop_enforced=N, start_codon=0, logodd=30.284656
1097992_contig_45695	GeneMark.hmm	CDS	748	1419	-858.124397	-	0	gene_id=A0096_gene_1857, length=672, gene_score=-858.124397, rbs_score=0.274929, rbs_spacer=6, stop_enforced=N, start_codon=1, logodd=33.922483
1097992_contig_45827	GeneMark.hmm	CDS	3	617	-799.394580	-	0	gene_id=A0096_gene_1858, length=615, gene_score=-799.394580, rbs_score=0.716704, rbs_spacer=2, stop_enforced=N, start_codon=0, logodd=31.424748
1097992_contig_45827	GeneMark.hmm	CDS	752	1261	-648.677606	+	0	gene_id=A0096_gene_1859, length=510, gene_score=-648.677606, rbs_score=0.773275, rbs_spacer=30, stop_enforced=N, start_codon=0, logodd=25.773729
1097992_contig_45827	GeneMark.hmm	CDS	1305	1808	-634.779169	+	0	gene_id=A0096_gene_1860, length=504, gene_score=-634.779169, rbs_score=-0.467728, rbs_spacer=12, stop_enforced=N, start_codon=2, logodd=21.637275
1097992_contig_46173	GeneMark.hmm	CDS	2	541	-693.125097	-	0	gene_id=A0096_gene_1861, length=540, gene_score=-693.125097, rbs_score=-0.741938, rbs_spacer=30, stop_enforced=N, start_codon=2, logodd=14.926558
1097992_contig_46173	GeneMark.hmm	CDS	614	1801	-1522.207437	+	0	gene_id=A0096_gene_1862, length=1188, gene_score=-1522.207437, rbs_score=0.043861, rbs_spacer=6, stop_enforced=N, start_codon=0, logodd=55.149937
1097992_contig_46708	GeneMark.hmm	CDS	66	227	-200.565727	-	0	gene_id=A0096_gene_1863, length=162, gene_score=-200.565727, rbs_score=-0.856858, rbs_spacer=8, stop_enforced=N, start_codon=0, logodd=7.254147
1097992_contig_46708	GeneMark.hmm	CDS	559	1290	-945.251503	+	0	gene_id=A0096_gene_1864, length=732, gene_score=-945.251503, rbs_score=-1.768965, rbs_spacer=19, stop_enforced=N, start_codon=0, logodd=34.201964
1097992_contig_46708	GeneMark.hmm	CDS	1287	1787	-634.298978	+	0	gene_id=A0096_gene_1865, length=501, gene_score=-634.298978, rbs_score=-0.141063, rbs_spacer=22, stop_enforced=N, start_codon=1, logodd=31.311285
1097992_contig_46755	GeneMark.hmm	CDS	1	684	-884.012113	-	0	gene_id=A0096_gene_1866, length=684, gene_score=-884.012113, rbs_score=0.114740, rbs_spacer=23, stop_enforced=N, start_codon=0, logodd=22.410950
1097992_contig_46755	GeneMark.hmm	CDS	689	1546	-1091.474583	-	0	gene_id=A0096_gene_1867, length=858, gene_score=-1091.474583, rbs_score=-1.846386, rbs_spacer=32, stop_enforced=N, start_codon=2, logodd=37.406057
1097992_contig_46755	GeneMark.hmm	CDS	1548	1721	-215.479517	-	0	gene_id=A0096_gene_1868, length=174, gene_score=-215.479517, rbs_score=1.280443, rbs_spacer=30, stop_enforced=N, start_codon=0, logodd=9.781192
1097992_contig_46782	GeneMark.hmm	CDS	328	885	-719.258710	+	0	gene_id=A0096_gene_1869, length=558, gene_score=-719.258710, rbs_score=-0.711398, rbs_spacer=12, stop_enforced=N, start_codon=0, logodd=25.899613
1097992_contig_46782	GeneMark.hmm	CDS	882	1787	-1164.685836	+	0	gene_id=A0096_gene_1870, length=906, gene_score=-1164.685836, rbs_score=-1.212688, rbs_spacer=28, stop_enforced=N, start_codon=0, logodd=50.339742
1097992_contig_47071	GeneMark.hmm	CDS	1	945	-1214.906218	-	0	gene_id=A0096_gene_1871, length=945, gene_score=-1214.906218, rbs_score=0.764611, rbs_spacer=17, stop_enforced=N, start_codon=0, logodd=45.205908
1097992_contig_47071	GeneMark.hmm	CDS	1437	1781	-435.199497	+	0	gene_id=A0096_gene_1872, length=345, gene_score=-435.199497, rbs_score=1.281113, rbs_spacer=15, stop_enforced=N, start_codon=2, logodd=19.054565
1097992_contig_47452	GeneMark.hmm	CDS	1	255	-331.609386	+	0	gene_id=A0096_gene_1873, length=255, gene_score=-331.609386, rbs_score=0.033333, rbs_spacer=-1, stop_enforced=N, start_codon=0, logodd=15.965084
1097992_contig_47452	GeneMark.hmm	CDS	258	1325	-1416.468410	+	0	gene_id=A0096_gene_1874, length=1068, gene_score=-1416.468410, rbs_score=-0.492208, rbs_spacer=12, stop_enforced=N, start_codon=0, logodd=41.215031
1097992_contig_47452	GeneMark.hmm	CDS	1318	1674	-460.577036	+	0	gene_id=A0096_gene_1875, length=357, gene_score=-460.577036, rbs_score=0.368181, rbs_spacer=6, stop_enforced=N, start_codon=2, logodd=21.145484
1097992_contig_47452	GeneMark.hmm	CDS	1667	1774	-137.654795	+	0	gene_id=A0096_gene_1876, length=108, gene_score=-137.654795, rbs_score=1.231270, rbs_spacer=32, stop_enforced=N, start_codon=1, logodd=6.900835
1097992_contig_47946	GeneMark.hmm	CDS	2	937	-1219.203401	+	0	gene_id=A0096_gene_1877, length=936, gene_score=-1219.203401, rbs_score=0.033333, rbs_spacer=-1, stop_enforced=N, start_codon=0, logodd=30.406497
1097992_contig_47946	GeneMark.hmm	CDS	1132	1608	-616.622474	+	0	gene_id=A0096_gene_1878, length=477, gene_score=-616.622474, rbs_score=-0.215844, rbs_spacer=28, stop_enforced=N, start_codon=2, logodd=16.745996
1097992_contig_48319	GeneMark.hmm	CDS	2	163	-201.951891	-	0	gene_id=A0096_gene_1879, length=162, gene_score=-201.951891, rbs_score=-0.321875, rbs_spacer=18, stop_enforced=N, start_codon=0, logodd=8.869018
1097992_contig_48319	GeneMark.hmm	CDS	291	1364	-1391.493712	+	0	gene_id=A0096_gene_1880, length=1074, gene_score=-1391.493712, rbs_score=-2.136150, rbs_spacer=7, stop_enforced=N, start_codon=0, logodd=64.971470
1097992_contig_48319	GeneMark.hmm	CDS	1348	1755	-524.346696	+	0	gene_id=A0096_gene_1881, length=408, gene_score=-524.346696, rbs_score=-0.169943, rbs_spacer=6, stop_enforced=N, start_codon=0, logodd=19.470934
1097992_contig_48322	GeneMark.hmm	CDS	1	504	-650.992902	+	0	gene_id=A0096_gene_1882, length=504, gene_score=-650.992902, rbs_score=0.033333, rbs_spacer=-1, stop_enforced=N, start_codon=0, logodd=14.374054
1097992_contig_48322	GeneMark.hmm	CDS	781	1755	-1248.425767	+	0	gene_id=A0096_gene_1883, length=975, gene_score=-1248.425767, rbs_score=1.166621, rbs_spacer=2, stop_enforced=N, start_codon=0, logodd=45.647445
1097992_contig_48768	GeneMark.hmm	CDS	100	288	-234.566088	+	0	gene_id=A0096_gene_1884, length=189, gene_score=-234.566088, rbs_score=0.855265, rbs_spacer=32, stop_enforced=N, start_codon=0, logodd=9.779933
1097992_contig_48768	GeneMark.hmm	CDS	288	509	-277.886743	+	0	gene_id=A0096_gene_1885, length=222, gene_score=-277.886743, rbs_score=-0.814800, rbs_spacer=11, stop_enforced=N, start_codon=0, logodd=13.110017
1097992_contig_48768	GeneMark.hmm	CDS	680	1438	-969.334127	+	0	gene_id=A0096_gene_1886, length=759, gene_score=-969.334127, rbs_score=0.826377, rbs_spacer=31, stop_enforced=N, start_codon=0, logodd=36.343980
1097992_contig_48776	GeneMark.hmm	CDS	3	116	-146.055505	+	0	gene_id=A0096_gene_1887, length=114, gene_score=-146.055505, rbs_score=0.033333, rbs_spacer=-1, stop_enforced=N, start_codon=0, logodd=3.054411
1097992_contig_48776	GeneMark.hmm	CDS	151	465	-402.056673	-	0	gene_id=A0096_gene_1888, length=315, gene_score=-402.056673, rbs_score=0.919021, rbs_spacer=20, stop_enforced=N, start_codon=1, logodd=22.140690
1097992_contig_48776	GeneMark.hmm	CDS	450	746	-392.553273	+	0	gene_id=A0096_gene_1889, length=297, gene_score=-392.553273, rbs_score=-0.236580, rbs_spacer=2, stop_enforced=N, start_codon=0, logodd=5.443370
1097992_contig_48776	GeneMark.hmm	CDS	936	1733	-1031.658744	-	0	gene_id=A0096_gene_1890, length=798, gene_score=-1031.658744, rbs_score=0.033333, rbs_spacer=-1, stop_enforced=N, start_codon=1, logodd=48.348305
1097992_contig_49080	GeneMark.hmm	CDS	1	489	-625.388495	-	0	gene_id=A0096_gene_1891, length=489, gene_score=-625.388495, rbs_score=0.377741, rbs_spacer=15, stop_enforced=N, start_codon=0, logodd=24.525576
1097992_contig_49080	GeneMark.hmm	CDS	683	1219	-674.969213	-	0	gene_id=A0096_gene_1892, length=537, gene_score=-674.969213, rbs_score=0.884734, rbs_spacer=33, stop_enforced=N, start_codon=0, logodd=31.296204
1097992_contig_49080	GeneMark.hmm	CDS	1264	1683	-533.799679	+	0	gene_id=A0096_gene_1893, length=420, gene_score=-533.799679, rbs_score=0.186635, rbs_spacer=29, stop_enforced=N, start_codon=0, logodd=17.396442
1097992_contig_49145	GeneMark.hmm	CDS	156	308	-183.685043	-	0	gene_id=A0096_gene_1894, length=153, gene_score=-183.685043, rbs_score=-0.120032, rbs_spacer=6, stop_enforced=N, start_codon=0, logodd=8.264893
1097992_contig_49145	GeneMark.hmm	CDS	444	719	-349.360604	+	0	gene_id=A0096_gene_1895, length=276, gene_score=-349.360604, rbs_score=-0.901256, rbs_spacer=19, stop_enforced=N, start_codon=0, logodd=11.591963
1097992_contig_49145	GeneMark.hmm	CDS	743	1174	-539.005023	-	0	gene_id=A0096_gene_1896, length=432, gene_score=-539.005023, rbs_score=-1.379535, rbs_spacer=24, stop_enforced=N, start_codon=2, logodd=16.863242
1097992_contig_49145	GeneMark.hmm	CDS	1225	1740	-698.139731	+	0	gene_id=A0096_gene_1897, length=516, gene_score=-698.139731, rbs_score=0.208554, rbs_spacer=7, stop_enforced=N, start_codon=0, logodd=10.595137
1097992_contig_49411	GeneMark.hmm	CDS	2	268	-330.433218	+	0	gene_id=A0096_gene_1898, length=267, gene_score=-330.433218, rbs_score=0.033333, rbs_spacer=-1, stop_enforced=N, start_codon=0, logodd=16.713488
1097992_contig_49411	GeneMark.hmm	CDS	270	1127	-1089.160957	+	0	gene_id=A0096_gene_1899, length=858, gene_score=-1089.160957, rbs_score=0.230651, rbs_spacer=24, stop_enforced=N, start_codon=0, logodd=58.903783
1097992_contig_49411	GeneMark.hmm	CDS	1124	1732	-778.821667	+	0	gene_id=A0096_gene_1900, length=609, gene_score=-778.821667, rbs_score=-0.083662, rbs_spacer=5, stop_enforced=N, start_codon=0, logodd=31.210351
1097992_contig_49674	GeneMark.hmm	CDS	3	1250	-1620.294641	+	0	gene_id=A0096_gene_1901, length=1248, gene_score=-1620.294641, rbs_score=0.033333, rbs_spacer=-1, stop_enforced=N, start_codon=0, logodd=57.847308
1097992_contig_49674	GeneMark.hmm	CDS	1231	1614	-487.849206	-	0	gene_id=A0096_gene_1902, length=384, gene_score=-487.849206, rbs_score=0.171344, rbs_spacer=32, stop_enforced=N, start_codon=0, logodd=17.710661
1097992_contig_49715	GeneMark.hmm	CDS	3	275	-347.908790	+	0	gene_id=A0096_gene_1903, length=273, gene_score=-347.908790, rbs_score=0.033333, rbs_spacer=-1, stop_enforced=N, start_codon=0, logodd=14.081804
1097992_contig_49715	GeneMark.hmm	CDS	390	839	-589.834134	-	0	gene_id=A0096_gene_1904, length=450, gene_score=-589.834134, rbs_score=0.345014, rbs_spacer=20, stop_enforced=N, start_codon=0, logodd=12.054129
1097992_contig_49715	GeneMark.hmm	CDS	890	1108	-269.373532	-	0	gene_id=A0096_gene_1905, length=219, gene_score=-269.373532, rbs_score=0.921409, rbs_spacer=12, stop_enforced=N, start_codon=2, logodd=17.351846
[truncated: 146 more rows]
