# Supplementary material for: Novel order-level lineage of ammonia-oxidizing archaea widespread in marine and terrestrial environments
Source: ISME J. 2024 Jan 10;18(1):wrad002. doi: 10.1093/ismejo/wrad002 (PMC10811736; doi:10.1093/ismejo/wrad002)
Supplement: Supplementary_Dataset_S4_wrad002 [file supplementary_dataset_s4_wrad002.txt]

>1097992_contig_1139
TGTAAGGGCATCTTTTAATTGAACGCATATGTTATCTGGCACGTTCACTAGATCATTATCCCTTTATTTTACAATAGTGGTATGTCATATGATTTAGAACATATCCTTGAAAAATGTGCTGTGTACTACAATGTGACCTTCAATAAGACACTCAGTCCCGCTAATTCCGCAATATTTATGGCAAAGAGATACGGCAATATAGCTTCTGTAAAGAATGGAGCCATCGTTACGTATGAGTAAATGCCAATTGCGTTCTGAACTAGCAAAAGCGAAGCGAAGAACATCAGGCCTAGAGTGAATTGAGCTTTAGAACTGCTATACGTTCTTCCATACAAGATGAGTAAAGCTATCAGTACTGCAACGTTAGCAGCACTTACAATAGCACTTGCATCCATTATTAGAGACATTCATGAAACCTCCTTCGAATTAGCATATTTACTTTTTTCCAATTTTGCTACATATCTCCTCAAATGCATCCATATTTACCTCAAGATAGGGAGAGATGAAGAACAAGATGCCGTACTTTTCTCCTTGTTTTACAACTAAATTATTTTTTGTTAATACATCTAAATGATGCTGTATAGCCTTATAGTCAAGATCCAAGGCTTCTGCCAATTGATTCGTGTTGTAAGGCTTTTCCTTTAAAAGCAAGATTATCTTTATCCTGTTCTCTCCTCCTCGTGAGCCAGCAAAGAGGTACCAGAAAAGTCTCTTTGCGCTTGGATCTGGCATCGATTTACCTTTATTGCACAGTGATTTAAACTGATTTGGAATAGATCTGGATATAATTTTGAAAAATCATTAAATGCACAAATGATAACATGCCTGCATGAACAAATTAGTTGCAACACCAATAATTGCTGCCATAGCAGTGATAGCTGTTTACTTCGCTTCGCCACTGTTCATAAATGCCACAGTTAACGAACCATTGCCTACAGCAGCTGAAATAATGGAAAAAGATCAAACGATAATGGAGAATGAGACTACGGAAATGGAGCAAGCAATGATGGATAAAGAAAAAGCAATGATGATGGAAAATCAAGAGCCTGAAATAACGTTAAATGGAAATTTTGTAGGAGCTGGTGATGGAATACACAATGCTGAGGGCATAGCCAACGTACTTGCTGTCCACGATGGCCAAACCGAGCATAGAATACTGCGCTTGGAGAACTTCAAATCAACAAACGGCCCAGACCTTTATGTATACTTGTCCAAGAATGCAAGGGGCATAAGTGATGGTTACGTAGAACTAGCAAGATTGAAAGGTAACATAGGAAACCAGAACTACCACATACCAGACGATGTTGACCTAGACGAATACAGCCATGTACTGATATGGTGCAAGCAATTCTCCGTATTGTTTGGCTATGCAGATTTGAAAATCGCATAGCACTCTCTCTTTTGTTTTCCCCTTTTTCTAAATGAGATTCTTTCCATTCCATGTCATTTTAATCTCATTTCTCGGTCAGCATAAAAAACCTTTTATAGTTATCAAATCCAAATTCAAATCAAGATTAACATGCCATATCATGGAAATCATAAAGAGGAGATTTACCGATCTGCAGAGGAATTAGCGCAGTCAGGTAAACATTATCTTACTGGAGACGAATTCAGAGAAGATATCAGAACTTTAGCGAAAATTCTAAACATAAACTTGAACAAACCGTATGATATAGAAACAGCAAGGAAAATACTCGGAAAAGGAACTCCAATCTCGGACATTGTGAGTGAGATGCGCGACGAACAGTACTAGGATTTATCTTGATACGTCAGCATTTTTAAAAGAATTTAGTGAAGAACCGAAGAGCGAAATTATTCATAGGATTTTCGAAATGTGCAGAAGAGAACGAGTTACGATAGTAACATCACGATGGACCATTAACGAATCAATTTCTGCGTTGGAAAAAAAGCGCAGAAAAGGTGAAATAACGAGTTCTGAACGCGATACAGTGATATTTACACTGCTAATAACAGTCGACCAATTAATCGACAGAAATCAGATATTTGCTACACGTCTTACAAATGAAGTATTACAGTCTAGCACAGTAATTATTACTGATAAGCAGTTGTCTGCCGATGATGCGTTACATCTCTTTTCTGCTATCTTTGGCAAGTGCGACGCACTTGTGCTCGCGGATGGGCGATTTGCTAGACTCGCAAAAGATGGAGAAGACTTCGAAATTTTCAATATCTTAGATGAAAATGACTATCGGCGCTTAGAAGAATTTCTCGCGAATATCAAGTGAGCAGTCACCATCTGACTGCGCAAAAGAGTCTAGACAAGCGGTTTAAATAGATATGATATTGCTTATTTTGAAAAGGCTTAAAGATTGTTTTAGAATCATGTAGAACAGTATGAACAAGAAATCTGCTCCGTTTTCAGGTGTTTTAATGGTATCTTGTACAAATAATGTCGCATCTAATGTGTTAAGCGCAAGTTGCAGATTGATAAATTGAAAATGAAAAATCAATGGAATTTGTTAGAATGATTTGGAATAGATTTGGATAAAGTGATAAATATCCAGAAAGCAACAATCACTTGATTAAACTATGCATTTCTTTATAGGTTTTGTTGCAGGAGGCGTAGCTTTAGTAATTTCATTTCTTCTTAGATTCTTCGCCAATGGGTTATTCATTCCTGAGCTTGCTGCTCAAACCCTTTTCTCGCTAATGCCAGGAGCAATTGAGTCTCAGGCGGTGGAGATTCTAGGACCTTTAGCCAAACAATTAGCATTTGCAGGTGCGATTATTGCTAATCTATTTCTTTACGGGGCTCTTGGAGTATTTTTGCATAAAACGTATAGGAGATTAGCTTACAAGGGATATCTTGTCAACCTGTTACAACTTTCACTCATATCATATTTGATTCTGTTTGCAATAGCCGCAATAATGTTGGAGGCAACGCAGTTTCTAAGCCAACCACTTCCAATTTCTCTTATAGCGCTCTATCTCCTTCCACCTCACATTGCCTTCGGTTTCATCTTATCCTACAAGTTCCGAAGACAGGTTGCGAGACAAGAGCTCTTACAACAAATGAGCTCTACAGAAAGCCGTATTAACATAGGGAGAAGACGGTTCCTTCACATAGCCGTAGCAGGTGCAATTGGATCGGCGATTTTCTTTTCTGGAGTCGGCCTCTTATCACCTAAATCTTCAAAACCATCAGATAAAGTAGCTTTACAACCAACAAAATCTCCTTCCAGTCTTGAGGATGTGTTTGCAGATCAGAGACTTGCCTCGTTTGTTGCTTCAGAAGTGACCCCCAATTATAGATTCTATAGAGTAGATGTGAATATTTTAACTCCCACCATCAACACAAATACTTGGAAGCTTACGGTAAAAGGACTGCTAAACAATCCTTTGGAGCTCACGTATGAAGAGTTGAAGTCGCTGCCAGCAGTAGAAGAGTATGCTACTCTGGAATGCATAAGTAACAAAATAGGAGAAGATCTCATAAGCACTGCTCTGTGGAAAGGTATTCCTCTGAAAGATATATTAGAAAAGGCTCAGATTAGGCCCGAAGCAACGTATGTTGTATTCAAGTGTTATGACGGTTACGATGTGGGAATACCTATTGAGCGAGCTCTTAAAACTATATTGGCTTACGAAATGAATGGTGCTACTCTGCCTCAGGATCACGGCTTTCCCTTAAGAGCTGTTGTCCCTGGGCTCTATGGTATGATGAATGCAAAGTGGATAACCGAAATAGAATTGGTTGACAAGACCTATGAAGGATTCTGGCAAAGACAAGGTTGGAGTAACAACGCTGAATATCAGATACATTCTACAATAGTTACTCTTGGAGCAGCGCTCAAATACAGATTCGGTAACATTGGATCTTCAAAATTTGTACTTGGAGAAAAAGTGCCAATAGCTGGCATAGCTTTTGCTGGAGACAGAGGGATATCAAAAGTCGAGGTTAGCATGGATGGTGGGAAGAGTTGGGAAACAGCTAGAATAAAAGATCCTTTTTCAAACAATACATGGGTTCTGTGGGCTGCTGAATGGAACCCGCCAGCTGAAGGCAGATACAGCATTATTGTTAGAGCAACTGACAAGACTGGAAAAGTCCAGTCAACAGAACATCAAAACCCATTTCCAAGTGGCTCAACAGGCTATCACAAAGTTGACATAACTGTGGAAGCATCAAGTTAACAAAGGAGGTTTGGTTAAAATCTTTATAAATACTATCTTGAAGGTAAGGTATGGAAAGGGCTATAGTGAAAAGGCGCCTAAAAGGTGTGATCAAGGTCAGGGAGGGAAGAGGATACTCTCTTGCAGAACTGCAGGAAGTCGGTCTTGATTATTTTAAGGCCATCCAGAAAAACATCCCAGTTGACAGGTTCCGAAACTCAAAGCATGAGGAAAATGTGGAACGCCTTCGAGGTACTTTTAAAGAAAGTAAGGCGTAAGCGGTGCTTTGCGATAAGAAATAAGGTTTATATAAATTGCGAGTTGAAATTATGGCGTGTTACTACCCTCAGAAATCGAATCCAAGTCATTGATACCTGCTGTTCGTGCTATCATTGCTAAGAAACTTTCTAGTGAGCATTATCTAAAGGAAGACGAGATTGCCAAGATACTTGGAGTTACTCAAGCTGCAGTAAGCAATTATGTAAGAGGTAGGAGGGGCGATACCCAACTGGTCGAGAAATTAAGTGGTGTACCTGAAGTTATGAGGATGATAGATGACATCACTAAAGACGTAGCCACGAATAACACATTCGGAGCGTCAAGCATGGCCAAGTATATAGCATTATTTAATTACATTAGGCAGAGTCTTCTTATCTGCGATGTTCACCATGCTTTAGAGAAGGACATCGATGAAGGCGTCTGTAAAACCTGTGAAAGCAATCTTTTGAAGCCAAATTAGGAAGTTACCTAAAGGCTTTTTCACACTGTAACAGTTAACTAGACAATTCTTTCTATACTACGGCCCCTTGAAAGTTTTTTTCATCAAATCCGCCGTCTTTGGATTTGACTTTAGGCAAGAGATGATCTCTTTCGCTCCTACCCTTCGCAAGAAATATCCCATGCCACCGGGTCTAGCCTCTTCTTGCGATCTGTTCGTAACATAGTACTCAAAAAGCGCGTCTGTAACTGTTGCAACATCTTTACGAGGTACCAAGTGAAGGTACTGCTCTTCTGTATCTGGATCCATCAAAGGTCCGCCCTGGTGTCTTCCATCCTCTGTTCCCATAAGTGTTAGTTGATAAAGGTTCAAACCTGTACCTATCCATCCAATGGTCTTTGTGGCAGGTCTGTAACACTGCTTTTCACAACCAGTAACACCTACTGACTCTGCCATGTCACCCCACTTCTTTTCCAGTTCGTCAATAAGATACGGTTCGAACTTTTCAGAGTCTGTGTAAGTTATTCTGCATGTGTCCCTTCCAACACAAGCTCCAGATAACATTCTTAGCTTTGAGTATGGTCGAACTACGTTCCCGTCACTGTTCTTGCGGAATCCGTAACCAAACATCTTCATATCTTTTTCAAACTGATCTTTTAACGTCTCATCTATGTTTGAAAAAAGTAAGTGTTGATTAGGTGTGGTGAATAGCTCAATACTAGGGTAATTGCTCATCAGATGTTTTACCATGCGCTTCAGATCACCGTTCGGACTTCCATCAATTATTCTACCGTTCTCGATGAAAGCACCATAGCATAGTCCTCTGTTATCTGGCTGCCTTATCCAGCCAAGATGCAGATTTCGATTTCCATAATCATAATCCGGTATAGGTAGTTCAAAATCCAACTTACCATCAAGGTTTCGCACCTGTTCCCTGAACCATTCAATTCCTTTCACTTTAACTACATATTTTAGTCTGGCCCAATGTCTGTTCTGTCTGTCTCCCCACTCTTGATGAACTCTTACTATGCTGTCCAGCCCTTTCATAAGATTATCTTCCGTAAACACACCAAACGGTTCTCCTAGGGCAGAAAACGTCGGTTTGCCAGCCTGCTGACCTTGACTTCCACCTATGTAAACCTGAAATCTGTCTACTTTGCCATTATCACCAATAATTGGCGCAACACCGATATCGTCAGTTCTTAGTTCTACACAGTTATCCGGAATGTATTTTTTCTTTTCTTCATCATAATGAATTGCTGAAAATGCTATCTTGAACTTTCTGTTAAGTAGATTTGGACCGTAGGCAAACCTGCTCTCTCCAGGTTCTCTATCTTCTAGTCCAGCCTTTCTTAGATATTTTGGATCCACCTCAAATATTTCTATATAGGCACCGGTTGGAAGGGCGAAGTATTTGCCAGCCTTCTGGGCCCATTTGTTAGCATTAAAAACTGGTGAATGATGTGATAACGGACAACCCATTACATTTCGCGTATTATCTCCGCAACCGTTGATCGTGAAAAATCCAGATTGTGCTACTTCCCTTATTGCGTCAACTACGTTCTTCTTCCGAACCCAATGAAGCTGTATATTCTGTCTTGTAGTTACCCTTAGTGAAGGTCTTCCTTGGGGATGTGCATCTGTTGGACTAACAGTGTATCTATCAGCTACTTTATCTAGTATGTTCCATTGCTCCGCTGTAATTGGTCCACCACCTGGTATGCTTATTCGCATCATGTACATCCAATCTTTCTCGCTTCCAGTCTTTGCTCTATTGAATTCCAAGTAGATTCCATGTGATTTCACTATTTTATCAGACTCCCAAGAGATATCTTCAGAGGACGGATCTCTAAATTCATTGAATAGGTTTCCCCTTAATCCATTGGAGTTAATCTTAGCGATCTCTACCTTAGAGTAATCCTTAGGATCTGTTCTAAAGTTCGGATTAGGCTGCTGCATGTAATGTGTAACATTGCTATAATATCCTATTTAAAACATGATTAATGATCTTGAATTTACCGCATTTGTCACACCGATTTAAGAAGCCTGTTTGCAAATTATGTAAATATTAAATTAATCAAGCAACCATTTCATCGGGATGTCCTGATACTGACCATTAGGCAAAACTCTTCTCAAGGAAATTGGCAGTACTTTTTGCTCAAGCTCGTATTTTGCCATTGTGATCGAATCTCTTACACCTTCAGAAACTGAAACCAATGGTGGTGCGCCTAGAGAAAGTTGTAATGCCCTTGCACCTATGATCCTTGCCTTTTCAAATCGTGTAAGCCTTGGAGGACCCACAACTACCTTCATTGCCTCCTTTGGTTTTAGCTCTCTTAGCTCCTGCTGGATCTCTTCGGGTCTTACCTCTTCTACAGGCTCTGCCACTCTTTCTACTTCTTCCGTTTCTACAGCCACTAAAGGTTCTGTTACTTCTGCGACTTCTGAAACCGTAGCAGTTTCAGAGACAGTTTCTTTCTTTCCCTTCGATTCTTTAGTGCTCTTTGCTTTCATTTCAGTCTCTACGGTAGCTTTCGTTGATTCTTTTTCTTTTACAACCTTTTTAGAAGACTTACCTTTAGCTGCCAAGAACATCTGCTGAAATAATTGTAATCTAAATAAACGTTACGAAGGAAAATAATCAACACTCATAGAACTTGAACTTAAATAATTGCGTTAGGAATGATGTGCATGCAGGCTGGATCTGTATCAAGAACTAAACTCTTGCTGGAGCTCAGGGGCAAGGGTACAAGTGAATGCGAGCTTGCAAGGCATCTTGCACCCTTGACTGTTGGCAGTCTGCTTAGAGCGATACCAGTTGAAGGTAGAGCACATAAGTTCGAGGATAAGTTCGTATATTTTGAAACCGGACTCACGATTGGAACTGAAAAGCAGAGAACCAGCTTCAAAAGAGGCGAAGTTGCGTTCATGATCGCAAATGGTTCTATATGCATATTTGTCAAAGATGCATCGGTTTCTGGACTCAATCCAATAGGAAGGGTGACATCAAATCTTGAATTGATAGAAAGTTCTGCTCCTGGAGATGTTCTCGTGCTAAAACAGCACTAACTTGCTTCCTGCTTTTTCTCTTCTGGACGTGGCTTTACTTCCTGCGCTAACTCATAAACCCTATGACCACTGTAGCCACCAACATGTTTGACCGAACCTTGCGATTCCAGAGACTTTATGAACGCATTTGCAACTGATATCTTTAAACCTAGGTTTCTTGCCAATGCTTGAGGAGTTACAGCCTTCAAACCTGATAATGCCTTGAGACCTTGTTTTTCATCCAGCAAAACAGTCACCTTAGACTTCTGCTGTTTCTGTCCCTTTGTCTTTTTCTCTGTCTGAGCTTGAGGTGTTGTCTCTTGTGTTTTTGATGATGCTGAAAGCGATTTCTTCTTTGTTCCACCCATGGCTTGCACTCATACAAAACCAACTTATTAATCTTCAACTGCTGTGTGTATTGCTACAACAATAGTATGGTAACTTCATACTTTTATTTGGGACTAATGGATCAGTAACGAATGGATTACTCTATAATAGCTGATACCTTCGAGATGATGGAGAAAACAACTAAACGACTTGAATTGACAGATTATCTTGTTAAGCTTCTAAAATCAACAGATTTTGAGTTGATCGATAAAGTTGTCTATCTGATGCAAGGTAAACTGTATCCTGACTATGTAGGTGTTGAACTGGGCGTTGCGGACAAGTTAGCATTACGAGCTATATCGATATCATCGGGTTTAAACGCTGATAAGGTTGAAGAGATGTACAGGGAAACTGGCGACGTTGGCGGTGCTGGCGAACTTGCTCTACAAACAAAGGCGCAGACAACACTTTTTACCGAACCGATTACAGTTGAAAGGGTTTATTCAACTCTAGACAAGATTGCAAATCTTACTGGTGAAGGTTCACAGGAGATGAAATTAAGGTACATAGGAAGCTTGCTTAACGATGCAACACCAAAAGAAGCTCGGTACATACTCAAGATAATAACTGGAAAGTTAAGACTTGGCATTGCAGATTACACAGTTCTTGACGCGTTAGCAATTGCATTTACTGGCGTGAAAGAAAATCGTGCTATACTTGAAAGAGCCTACAATATAACCAGTGACCTAGGTCTGGTTGCCAAGACACTTGCAACAAAAGGATTAGATGCTGTTAGCGCTATGAAGATCGAAGTATTCAAACCGATCAGACCTATGCTAGCTGAAAGAGTTTCTACTGCAGAAGAAGCGCTTGAGAAGACTGAGGGCAAGTGTGCTGCAGAATACAAACTTGATGGTGAAAGACTGCAGATACATAAATCTGGTGAGAAGATGATGTTATTTTCAAGACGCCTTGAAAATATAACTAACCATTATCCAGATGCAATTGAAGCTGTTAAAGAATTCGTAGATGCAAAGCAAGTCATATTAGAAGCAGAAGCTGTTGCAATAAATCAGGATACTGGCGAATACCTACCGTTTCAGGAACTTATGCATCGAAGACGAAAATACGGAATCGAAGAAGCTGTGAAGGAGTACCCAATATCATTGAACTTCTTTGATATTTTATACGTGAACAAAAAAGATTGCACGCAATTATCGTATACAAAAAGAAGGGAACTGCTTGAAAATGTAATAAAAGGTAATTCAAAGGTGAAGATAGTGCCAATGATAACTACCAGTGACACGAAAGAGATCGAAAAGTTCATGGAAGAGGCAATAAGTGAAGGCTGCGAAGGTCTGATGATAAAGCACCTTACAAGCAACTACAGAGCTGGTGCAAGGGAATTTGCGTGGGTCAAACTAAAGAGGGAGTATAGGAGTGAACTTGCAGATACACTCGATTTGGTGATCGTTGGAGCTTTTCATGGAAGAGGAAGAAGGGTTGGAAAGTATGGTGCGTATCTTCTAGCAGCATATGATAAAGACAACGATATATTCCGAAGTGTCTGCAAGGTTGGAACTGGATTTACAGATGAAAACCTTGCGAACTTTTATTCGATGTTAAAGCAACACCTAGTTGCACACAGACATGCTAGAGTTGATTCTAAACTGGAAGCTGATGTGTGGTTTGATCCTAACGTTGTTATTGAAATAATTGCATCTGAAATAACGCTCAGCCCATTACACACATGCGGAATGAATACAGTAAGAGAGGGTAGTGGTCTGGCCCTGAGGTTTCCAAAGTTCACAGGCAGAATAAGAGAAGAAAAAAGTCCTGAAGATGCAACAACAGTTGACGAAGTAATAAATCTTTACAAAAAACAACTGAAGGTAGTGAAGGAAGATACTGTTGTTACAGAAGAACGTTAGCTGTGCAAAATTTTGCAGAGAAGCACAGGAAGGATTATTAAATAGATTAGCACTTTGTTCTGTATTATGTATAGCGGGGAGCTGGAGGTTCAGGCTAAAAGGAAGGCGCTGGCTGTTCTGCAGGACGAAATTACTAAACTTCTGAACTCTGCAAGGGATCTTTCTTCTGTCTATTCTGCTCTAATCAAGGGTGATTCAAAGGGTCTACAGGTATACCTTGAAAGAATGCGAAATACGGAAGAGGATGTTGAAAATCTTAGGAGAAAGATAACTAGAGACGTTTCTGAAATTGGAAGTTTGATGATGAACAGAGAAGATATTCTCAGGACTGCCTATATCATGGACGAAATTGCTGGTTACATGAGTGGTGTTGCATTTAGATTGTCTACGATTAAACCAACAGTGTTAAAGAAAGAATTTGATAGCGAAATTCAATCGCTGATAGATATGGTTGTCGAAGAACTGTTCAAGTTAAATGAAATGGCAAGAGCGCTAAGCATGACTCCTTTAACTGCCATTGAAATTGCACCTGCAGTGCAAAAATTGGAAAGACAGGTTGATGATAAGTACAGGGCACTTGTGATAAAAGCATTAAACGATGTGAACAGCGTCAGGGATATGTTGCTGCTCAAGGATGTGCTGGAAGGAATCGAGGGCATGGCTGATAAATGTCTGGAAGCCTCAGACTCATTCACGATTTTAGCACTAAACATGTAGTTGTATGAGCAAGATAAAGGGTGAACTTGTAGAGAATAGAATAGTCATATGGGATCTAGAGCAATCTAGGAACCTCTTCAAAGATGGATTTTATGGTAAACCCTTGGGGGTGCCAAAACCCAAGGGCGTTGACTTTAATTCACCATTGATCTTGGATCTGATCGAAGGTTACTACCTTGCTAAGAATGATAAACTAACAATCTACCAGAACGATGAACATAATTTGGTCTCAGTGAAAAAAATGAATGCAATATGTAAAGATGAATATACAGATTTTGACAACAAGTATATGGTATTTACAGAGTTAAGGCGTAATGGCTATGTTGTTACACCTGGAATAAAGTTTGGATGCGATTTTGCAGTTTACGAACACGGACCTGGGATAGATCATGCGCCATACTTAGTGCAAGTTGTCAAACCAAAAGACATGCTTACAGCCACTGCAATAATACTTGCTGGGAGGTTGGCAACTACTGTAAGAAAGCAGTTCATACTCGCCATACCAAGGTTAAAAGAAAAGAAAGTGGAATTTGTGGCATTTGATTGGTGGAGAGCCTAATCAAGTAATTGTAAAAATCGATAGTTTGATCTGTTCCATACTAAATTATCTACATTGATACAGTTAACTCTGAGAGATAACTCTTAACATGACCAGCAATTATATTGTAAGCTTCTAGAGTCTGCTTGCTAATTTCAACCTTGTATTCAGGCTTCCAATCACTATAGATCCTTATACCATTTTCTGTAGGATCTATGTAGATATTACCTTCTTCTAGGAGAACCGTAGTTAACAAAGATTTTAGGGTCGAATCACCATTCAGTTTATCTGTGATCTGTCCTCCATTCCATATTACATCAGTCACTTGTTTGCGAATTACGCCCTTGGTCTTCTTTCTGGTTCTAGCTATAAGCTTGTCTTCAAAAATCCTTCCGTTGCCAGCAACAACGAAGTGCGTCTGATAATACGGCAGCGCCCCATATGGAGGAATGAATTCAGACATGCTACCCTCTCCTAACTATATGAATATAATCGAAATTCTTGCCACGCACACCTATGCAACCCATGCTGTCTACCATACGTGCTGTTCCGCTGAAGTAAAAACTATAGTATGGTTGCTTTTCGATATCAGATTTATTTGGATCAACAAATTCGGCTTCTATGCCAAAACTCTTCAGATGCGCGAGAAAAATCTTGCGAACATCTGTCTCCAGATACTCCTTCTCTTCTTCCATGTACACTAGGCATATTTCTCTGGCAAATAAAGATTTCAAATTTAACATTTATTAGTGATTGGAATGTGCAGATCTCAATGACCAAGCAATCTTTACAATCATCATTATCTTTTGATAAACATGTTGTACTTATTACTGGAAGTGGGACTGGTATAGGTCAGGCAATTGCCAAGAAGTTTGCTGAGCGCGGTGCAAGTATAATCATAATGGGAAGAAGAAAGGAACCTTTAGATGAAACTGCAAAAATTTTGAATGATATAATAAAAAATGTTCGTAGTTCTGGTAAGGTTAGATCCTTCCCAGGCATTGATGTTAGTGATGAAGAAGGAATAAAACATATGTTCGAAACTATAAAGAAAGAGTTCGGCAAGGTCGATATAGTTGTAAATAATGCTGGAGTCTCTGGACCAGTAAAGACATTCCCTGCACAACCATACCAAGAATTCAAGGATTGTGTTGCCATACATCTAACAGGCACCTTCTGGACAAGTGTTCAAGCGTTACAGTGCATGGAGCAAGGTAGCAAGATCATCACCATTGCAACATTCTTTACGGAAGAGAGACCTTATGAGCAACGACCATACAGATTCAGGTCTCCGTATACAGCAGCACAAGGAGCGAAGAATAGACTTGCAGAAGCTTTAGCATGGGAATTGGTGCCAAGAGGTATCCGTTCAATTGCTACTAACCCAGGACCAGTTCATTCAGACAGAATCTACAAGACCGTTTATCCAAAGGCAGCAGCAGAATTTGTTAGAATTGGGGGCTTCCCAAGCTTGAAGCCCACAGAAATTGAAAAGGTTACTGCAAAAGCCTTACCGATGCTTGGCGAGCCAGAAGATGTTTTTAACAATGCTATCCTTAATGTTGCGAGTGATATTGCAAAGGAGAGGGGTGGCAATGAAGATGTTGAAAAGCTGGCAAAGACAGTTAAAGACTGTCTAGCAAAGATGCAGAAGATAGCTGAGAAGATCCAAAACAATACTAGCAAGATGATCGTTGATGGTCAATTCCTTTCGCAGGAGGAAACTGCTGATATTGTTCTTAACCTTGCCGATGATAATATCAGCAGATTAATTAATGGCAGGGTTATCCCGGCTGACAGAGTGTTCTATCCAGTAAAACCGTTGATTGCCTGTAGTATCACTCTCGATGGTAAGGCAGATTTAACGGATAAAGTTGCCATCTTCACGGTAACGTCAACGGCAAAGAAGGATCATGATAGAGCCAAGGAGATTGCCACTACATTTGTTAATGCTGGAGCAAAATGTGTGTTATTATTCTCAAATGATAATGATGAAACAAAATTAACAGATTTCAAGGATTTTCACTACCATGTAATTGATTTATCAAATGAGGGAAGTGTAAGAAAGATCTTTAGTATTGCAAGAGAACGGTTTGGCAAGCCAGACGCAGTTGTGCACATTACGGGGGATTTCGACTTTAACCAAGATTTAACTAAACTAACAAGAAAGGAGTGGGATGCTTTGGTTGACAGATACATCAATATTCCAGCACTGATCGGTAAGGAAGCAATCAATTCAATGGTACCAGGAGCGTTAGAAGAACCATCGAGGTACAAGGATAGCAAGGGAACGATCATAATGATTGGTTCTGACGCACCGTCTGGAAAGAAGATCGCTGGACTGATCAGGGCAAGAGCAGAGGTGTTTAGAGGGGCACTAAGACCCTTTACAGCAACTGTGAATCAGGAATTAAGCGAAGTGCTAAACTCGTTGATAAAGGTGTATTTGGTATTGCCTGGCAATATAGAAGGTGCGGAACCTGATATTAAGAAACTAGTTAATGCCAGCTTATACCTTGCATCTGGGCAAGGACAAAATAGAACAGAAGTAATCTATTATCCTGATGAGACGAAGTCTATCCAGTAAAGAAATCAGCTATTAATCTGGCAGCCACTGCAAAGAGCGATATAGAAAGTAGTTTCTGCAATAGCCTTTCTTTAATCCGTAATGATATTTTCGCACCTAGCTGTGCACCTGCAAATGCGCCTGCTACTAAGATCAACGC
>1097992_contig_1597
GCTGTATTTGGTCCAGCGCCAAGGACGAAGAATCTTTTCTGGGTAGAGTAAACATCAACCAGACCCTTAATCTGCCGTTCAGTATTTAGGACACCATCGATCAGTGCGGGAACTCTATGCAGTTCTTTATCTCTGGACTTTGCAATTAATGCTAGTGCCACCAATTCTGTCGTGTAGCCCATTGTAACACAATCTGATTCATCGAACTCGTTGCAAGTACGTATGAGAACTTTTGATCCTTTAGCAGCCTCATTTGCAGTTATCCCTATACATGTAACCTTTCTCTTTTTTAGAACATGGAGTGCATTCAGCGTTGTTTGGGTTTTCCAACTATGGCTTACCACAATTGCAATAGAATTCTTCAGATCTGGCGTGTAATGCAGCATATCCATGGCATGTACAGCAAACGCGTCAAAACCATTAGCTCGCAACACATATTCACCATAAACTGCAGCGTGAAATGAAGAGCCGCAACCAGTAATGTATACATGCTTATCTTCCAGCAATCTTGCTACATTTGATGCTTTTTTGGCACAGTTTCGTATCGTATAGCTAATTGCTTCAGGTTGCTTCTTTATCATTTTGTACATGCTGTGCATGCGCTCAGCTACCAATGTTGACAAAATAAAACTTGTGAAATTGACAGTTTTCTACACGTTTACAGCTATGCGGTTTTTATGGCTCTGGCTCTTAGACTCTTTATTATACCTAAAGCAAGTACCCATGCACCAGCCCCTGCAACAGCATAACCGCCTGAAGATGAGGACACTGCGGCTATTCCACCAATAATTATGAGAACACCGTTTACTAGCAACAACACAGATACAAGTGCGGATTTTTCTTTCACTGCTACGAAGAAGGCTGCTGTTGAGAGTGCAATTGCTGGAACTCCAAGGCCTATACCTCTAGCCATAGCATCCATAGGAAGGAACCCACTATCTTCTCTGCCTTGCTGGGTACCCACATCGGCACCATAAATGATCAATAGAACTAACGATGCTATGACCAGACCCTGTGCTAATCTTACTGCCATAATCATCAATCCTCTTTCTCTACTAATAAATCTAATGAAGATCAGGAGATGAGTAGATCGTACTTCACATATTTACTTACTAGATCAACAGCCTTACTTGGATCAAACATATCTACGAATGGGATAGAACCTACAACAAATATTCCAGTTAGTTCATGAATCATCTCACTAACAGTTTTTTCTATTACATTGTTATCTCTCGCACCATTCACTACAATACCAACCACATTAAGTTCGTATTCTCTGCATGTTCTAACTGTTAATAGGGTATGATTCAATGTACCAAGAGCGGCTCTAGACACGACCAAAACCGGTATGTTCATTTCTTTGATCATATCAATTACGAAATAATTCTGTTTTATCGGAACCATTACACCTCCTATCCCCTCTACAATAACAAATTCATGTTTACTGGTTAGACGTTTGAATGCTGAAAATACTTCATCAAGTTTAATATCTACATTTAATGCCATGCTTGCAGCTAATGGTGAAGCTTCGAGAGGAAGGAAGATTGGGTTTATCTCATTCTCTGGATCCGTGGAACCAGCCATCTTTGCAAGTAGCTCCGCATCGGAAGATTTGAAACCATTTTTTTGTGGTATACCTGTAGCTATAGGTTTCATAATACCTACATCAATACCGTCTCTTTTCATAGCACCAGCAATACCAGCAGCTACTATGGTCTTACCTACTCCCGTATCTGTTCCAGTTACAAATACACCACTCATATATCGTTATAAGCACTACAAGTAGAATTTAACTGAATTGAATCTTAAGGACCTTGACAAGAAGTATGTTTGGCATCCATATACACAAATGAAAGATTGGCAAGATTTTGATATCAAGGTTATTAAAAAAGCAAAAGGTCCATGGCTGATAGACAGTGAAGGCAAGAAGTACTTAGATGGCGTTGCAAGTATGTGGTGCAATGTTTGGGGGCATACAAGAAAAGAAATTGTGAACGCCATGGTAGATCAGATAATGAAACTACAGCATTCTACTTTGTTCGGTTTGGCAAATGAACCTTCTATATTGTTGGCAGAGATGCTGGTAAAATACGCAAAAGGAATGTCTAGAGTATTCTATTCAGATAACGGCTCCACTGCAATTGAGGTAGCATTAAAGATGGCTTTGCAATACTGGCGTAATATAGGAAAAGTTGATAAAAATAAGTTTGTTGTGTTACAAAACGGTTACCATGGCGATACCATAGGAGCTATGTCAGTAGGATACATTGAGAATTTCTTTGCAAATTATAAAAAAGTACTTTTCTCTGTGCAAAGAGCACCATCGCCATACTTGTACAGAAGGGCCAATAATATTAGTGAAGAAGAATTCGTAATTCATTGCATTGATTCAATGGAGCAAATACTGAAAAATGACAAAGAGATTGCTGCGGTGATAATGGAGAGTGGGGCACAGCTTGCAGGTGGAGCTATAATATATCCAGATGGTTACCAGAAGGAGATTAAGAAACTGTGCCAGAAGTATGATACACTATTGATACTGGATGAGATCGCTACGGGCTTGGGCAGATTGGGCTCTATGGTTGAATATATTAAACAGGAGTCAGTACCAGATATAGTAGCATTTGGCAAGATGCTCACTGCTGGATATTTACCACTTGCAGCAACTCTTTCCAACGAAGAAGTCTATAATGCGTTTCTTGGCGAATTCGAGGAGCAGAAGCACCTGTTTCATGGACATACATTTACAGGCAATCCTATTGCCTGTGCTACGGCAAACACCAACTTGCAATTATACAAGAAAGAACAGTTGATTGAGAATGTACAAAGAAAATCACGAATCATAGAAAAACGGCTAGATGAGATAGAGAAATTTGAGATAGTTGGCGATGTTAGACATAAGGGAATGATGATAGGTATAGAACTGGTAAATGACAAGAAAAGTAAGAAACCGTTTGTAGTGAAAGGAAAGAGAGTCAATTATCTTGTTATGCAGGAATCACTAAAACGTGGTGTGTTTCTAAGACCCCTTGGGCATATAATGTTACTAGTGCCCCCATTGGCAATTTCAACCAAAGAATTGAACATGCTAATTGATGTTGCCATAGAAATAATAAGATGCATACAAAAAATGTAGTAATCATTGTAAACCAAAATTTTAATTACTGGTTTACAGCATGCTGTATATGCAAAATTGTTCAGATTGCATTTATTCTTGCATGAACAAGGTTTTATGTGGCAAAAAAATTACAATGAGTGAAGCAAACGAACTTCTTGAGCTTGATGGAAAACAGACATTGGAACTTGCAGGTGCTGCAAACACTATATGCAGAGAATTAAATGGTGATGTTGTTGATGTTGAATGCCTGATAAATGCCAAGTCTGGCAACTGCTCAGAGGACTGTGCATTTTGTGCCCAATCTGCCAGATACAAAACTGGTATCAAAAAGTACCCCTTTCTTGGCAAAGATATAATTCTTGATGCAGCTGCAAAAGCAAAAAATGATGGCGCAAGAAGTTTCTGTCTCGTATGTGCGTGGAGAGAACCTCCAGAAAATGATTTTGAGGACGTTTGCAGCGTGGTTAAGGATATACAGGACAAAGTGGGTATAGATGTCAACTGCTCCTTGGGCTTTCTAACTGAAAAGCGTGCCAAAAAACTGAAGTCATTAGGCGTAAATAGGTACAACCATAATTTGGAGGCTAGCAAGAGTTTCTTTGACAATATATGTAGCACTCATACATTCTATGATAGAGTCGATACAGCTAGAACAGTAAAGGCATGCGGCTTGAAGTTATGCTCAGGAGGCATACTTGGAATGGGTGAGACTAGGCAGCAAAGACTGGAACTTGCATTCCAAGCCAGCGAACTCGAACCTGAAGAATTTCCAGTCAACATACTCATACCAAGACCTGGAACACCACTTGCAAACACAAAACCATTGGATCCGATGGAAGTTATAAAGACAATTGCTATCTACCGGTTCATACTCCCTAGATCGATAATAAAGATAGCCGGAGGGAGAGAAGTTCATTTGCGTGAGTTACAATCTCTAGCACTTCTCGGCGGAGCAAACGGTATCATTACTGGAGGTTACCTGACAGTTGGAGGTAATGAAGCAGAGCAAGATATCAGGATGATAAGAGAGATTGGCCTCAAAACATGAAATCTTTAGCATTAGAGATGAGCTCGATTCTTTAGTTGCTAACAATCTGTACAGAGAACTCAGAACCGTAAAAGTGTTAGGACCTACAGCAAAGATCAATGGTAAAGAAGTGATTCTGCTCTGCTCCAACGATTATTTGGGATTGTCACGGAATAAACGGGTAATTTCTTCTATGGTAAACTCATTAAAACACGGAACTTCTCAATGCAGTTCGAGGCTCGTTGCTGGCAATGACAGTATCTTGGAAAAATTGGAGCGGAATCTAGCAAAGCAAAAAGGTTTCGAGCGTGCACTGGTATATCCGACAGGGTATATGGCGAATATAGGGGTGATATCAAGTTTAGCAGGTAAGGGTGATCTGATAGTCAGTGACGAGTTGAATCATGCTAGCATAGTTGACGCATGTAGAATGAGCAAGGCAGATGTAAGTATATTCAAGCACAATGATGCAAATGACCTAGAGTCGAAATTGTCTGTCCCAGGCTATAGAAGGAAGATAGTTGTAGTAGAAGGCGTCTTCAGCATGGATGGTGATCTAGCTATGTTAGACGAGATAGGTAAAATAACTCGTGAGAATGATGCGTTGCTGATCCTGGATGATGCTCATGGAGACTTTGTTTATGGTGCGCATTATAGAGGAACAGCAGAACATCTTGGTGCAGAAAAATATGTCGATGTATTTGTAAGTAGCATGAGCAAGGCGTTAGGTTGTTTTGGTGGTTATGTTGCTAGTAGTAACGAAATAATTGAATATCTTATAAACAAATCAAGGTCATTTATTTACACATCAGCTCTGCCATCTGCACTAGCAGCTGGAGCTATAACTGCCTTGCAAATAGCAAAGAAAGGCTCACTGCAGAAAAAATTATGGAGTAACGTTAAACAGTTCAGGAATGGGCTACTAGATATGGGGTTTGATATCAGATCACCAAGTCAAATAATACCAATTATTGTTAATGATGAAAAAATGGCATTAAGGTTTTCCAAGTTGCTATTCGAATATGGTGTATTTGCACAGGCAATAAGGTATCCAACTGTGCCTAAGGGTAACGCTAGAATAAGGGTATCAATAACATCTATGCTTGATAAGTATGTAGAGAATGCAATAGTAGCATTTAGACAGTCTGGAGCTAAGCTCAACATAATCTAGTTTGGAAATTTTGTTAACCGTGAGAAATCTTGGCCAAAATAAATTACAGACAAAATCATTGTAACCGTGGTAAGAGTGATCGCGGTAACACTATGCGTTAAAAACTTAACTATGAAGAGGATAATGTGTCGTTTATATCAAAATGGACGAAGCCGGAGAAACCTAGTTTTACTGAAAGGATATGGAAGACAATCAGACCTCCACCTCCTTTAAAACCCCGTATAGAACAGGCGCAAAGAAAATTGCAGCTACAGATTGTTCGCCTAGATGCAGTTTCTTCCAAACTAAGAGAAAGGGATCAAGCGTTATTTAGAAGAATAGTTTCTGCGGTGCAGCAGCGTGACACACAATATTCTGCAGTGTTATCGAACGAACTCTCCCAGATCCGTAAGATAAGTAAGCTGGTCAGCTACGCAAAGCTGGCACTAGAGCAGATACAGATCAGGCTAAGCACGATAACCGAGTTAGGCGATGTTGTAGTAGCACTTAATCCAGCAATGGCTGTGGTCAAAAATGTAAGAACGGGTTTAGTGGGTATGATGCCTGAAGTCGATAGCGAGATGGAAGAGGTATCACAACTGCTGAGTGGTATACTTGTGGAATCAGCGCAAGTGCCAAATAGCAATGTACCACTTACTCATGATGCAACTGATAGCGATACACAATCTATACTTGACGAAGCAGCTTCTGTAGTAGAGAACAGTGTGAAGAATAAACTGCCAGATCTTCCTGCTACAATCCAACAAGAAAAGACCACGGATAGCAATGAAGAGACACTTGTCTAAGACTTCGCTATTCCTCTCAAAGCCTTTTTGATCCTAGATATTGTAGGATAACTATAGCCATGCTCCCTGTAGTTTTTGATCATCATCTTCCAGTTCTTTAGCCTCCATCTGGCTTGTTCTGCAGTGAGCAAGTGTACCTCTCGCTTTACCTTGCTCTTTCTGCCTACCATTAGGAAACCTCCCTTCTTCGCTATCCATCGTTTGTATGCAAAGCGAAGTCCCATTAGAATCTCCTCCCTTGGCATAGTGGCAAAATAATCATGCAGTTCTTTTAGTTCCTTCTCGTTCATGCGTTCCCTAATGCCAAGCTGTATAGCGGTGTATTCGGACTTTTGTACCACAATATCAGTTATTGGTCTATGTTTATCAATATTTCAAAATTCGAATTTTGAACAATAACTAAAATTTATTTGAGTCAATCCTTGCGGGAACTCATTGATCAACATTTTGGTATGAAGATGAAAAGTTATGCTGACAAAATAGGTTATTTGTTATCATGGCAAGTGAGTTTAGAGCATGGTAAGCTGCTTATTCTGTAGGAAGAGGATCTGGTATAGGCGTGATATGAGTAATCCCTTTGCTAGAAATAGAGAAAAGACATACGCGTACGAGTGTACGAACTGCAAAGTTGTCCTTATCGTAAAGAACGAAAGCGACAGAAAAACTAGGGGAACTAGGGGATACTGGCAGGACAAGACCATAGTAAAGGGCAAAGTATTGAAAGTGCTTGTTAAAAACGCTAGGTAGCGTCATAGCATACATACCCAGTAGTTACGAACAATTGCATTTTTTGATGACCTAGGGGTGTGTATGGCATGGCTATATGAACAAAAGTAAATCATCATGGTGTGCGAACAGAATGATCGCTAAACGTGCTTGGCCAGATACATACCCCCACTTTTTCATAGGAGTCTATTGTATGACGCCTAACAGCATTTTTTCATGTGTATTTCTGTACTAAAAAGTAAGTCTATACCATGGTATCTGGCATCGAAAGTTACCATAACAATATCAGCTTACAAAAGATCTTATATTGAATTAAAAGCGCCGCCGGTCGGACTCGAACCGACGACCAACTGGTTTCTACCCAGCTGAGCTAACAGCCAGCTGAGCTCCGAAATGGATCTGCTCTACCACGCTGAGCTACGGCGGCGATAGAGCAAGTCATAAGAGATTATGATTTAATCTTTTCCTCTGCACAATTACATACCTTTTTCTTTTGAGTATATGTACAATCCGTCCAAAAAGACTCGTTGATCTTTTTCTTTCACTTTAGTAGCCAATTCTACATTAGCGGCAGTCTGCGCCACATCATCAAGGTTAGGACCTTGAACTATAAGATCTTCACCTTGCGTACTCACCTTGCAGTCTCCAATTATCTTTATTACCCTTGGAGATCTCTCGCCAAAGAAGTTCTCTATGAAGATATGTTTATCCTTGATCTTGACAGAAATTGGAAAGTGAGCATATATTATCTTGAGTTTGTATGTGTAGCCATTCAGAACACCATCGATTGTGTTCCTTACTATCGATCTACTTGTATTTGTAATGGCAAGATCCTTCTTTCTTCTTCCATACGGTTTCACCACAATTTTCTTGCCCTCTACTGTAATGGTAACAGGTATCTTGCTAAAGTCCTTCGAAACCTTGCCCTTTGGACCGCTAATCTCAAGTATATTTTTATCAATTTTGGCATTTACCTTATCGGGGATCTCTACCTCCCCAACTATCTCTTCAATCCCTTTTGCCTTCCTTTTAGTCTCAGTAGACGTAACCAACTAGCACACCTCCCAATCCCTTCTCCTGTGCGTCGTGATGTGACATTACACCGTTAGGTGTGGAGACGATCAGTATACCCATGCTGTAGGATGGCAGATACCGTCTCTCCCAGCTTGTGTATCCGTCTTTCTTAACACTAAACTTAGGTGTGATTACGCCACACTTGTTTATCTTTGCCAACAGTTGAACCTTGAGTTTCCCGCCTCTGCCGTCATCTATGTACTCATAATCTCCAATATACCCATGTTTCTTCATAACTTCCAAAATCTCCTTTGCAAAGTTAGATGCTGGCAGCACAATACACTCTCGCTTCTTTCTCATCTCGTTATTGTATATCGTTGTAAGAAGATTTGATAGAACGTTTAGTGCTGGCATCTGGATCACTCGAATTTCTTGAACCCCAAGCTCTGTGCTACCTCCCTGAAACACTGTCTACAGAGCATCAGATCATACATCTGAATTAGTGCCGTGTATTGTCCACATCTCTTGCACCATCTAGAACCCTTGCCATACTTTCTTGGTTTCCTGCCTGTTGTTGTGAAGTCTCTAGGTTTTACCATTATACTACCTCCACATTGAGTTTTTCTTTGAAGAACGTAATAGCTTCCTCTCTGCTTAACCTATGTGATTTACCAATTTTTGCAGGGGTCATGCGCCTTCTAGCAACTCTGAATCCAGGGCGTTCAAGCGCAATTGCAACATCCATTCCAAATATACCAATTTCTGGTTTATACTTAATACTAGGAATATCAATATGCTCCTTTATGCCGAAGGAAACGTTGCCAAAGTTATCGAAGGACGATGCCTTAATTTGATTATTTTTAGCTGCTAGCAATTTCTTCAGCACCTCTACGATCCTTTCCTTGCGCAATGTAACCATAACAGCTATAGGTTCTCCCTTGTGTATGCCAAAGTCTCTAACAGTACTCTTTGCATTTCTGGTGCTTGGTTTCTGTCCAGCTATCTCCTGAAGAGCCTTCTTTGCACGCTCTATAGGCTCTCCTGACTTGCCTACACCTATATTGATCACTACCTTTCCTATGCGGATACTCTTCATTGCATTTTCTTGTTTCAATTTCTGTGCCATAACTATCACCTTATCTTTAGCAATGGCTTATCTACACCTACAGCAATGACCATATCAACTGGCAATTCTACACTTCTTCCCTCAAACGCCACAAGCACACGTTTGGGTAGAATAAATGTACCTTGCCTTACGTCATCAATTTTGCCAATATTACCAGCATTATCACCGCTTATTACCAGCGCGGTAGATCCCTTGGCAAGTTTCACAGCATCTGTGACTTTTTGTTCAGGAATCGTTAACAGACAAGTATCATTGACATTAAGCTTTTGATCATCAACTAGCGTCCTTCCATCATGAAAGCCATACTGTAACTTTTTACCATTGATCATTGCCTTCCGTGTTACCTTGCAGAGTTTCAAGTTCTTCTCTTCCTTGGGTATTTCTAAAGGAACTACTATCAGACCATCTTTAGGAACCATTCTATAGACTGTATCTAGTGAAGATATTTCTATAACATCCATCAATCCAACTGGAAAGTGAACATCTCGCCTTATGATGCCATCGACCTTGATCTCGCCAGAAGTTATAACTTGTCTGGCCTCGCGCATGGTATTTACAATCTTCAAGACATCTCTAAGAAGCATTGCAAGAGGATATGACCTTGAGATCGGATGTGTGCCAGAGCTTACTGTTAACGCAAATCTCTTTTCCTTTCTGCCTATCTGCCAGAATGCAGGTGCCATCTGACGTTTTAGTTTAGTAGATCTACCCATCCGCCCCATCTAACTCGCCTTCCTCTTCCTTTCTAACATAGCCTGTCTCCATTTATCATCAAGATTCAAGCTAACAACCATGACCTTTGATGCGTGAACTAAAACAGGAACATTCCCACCACGAACCTTTTCTCTCTGTATGCCTTCTATCGCTAAACTTCCTTCTTCTGTATGCACCTTGTTAACCTTCCCTTCTATGTCCTTGTACTCTCCTCTCATCACTTTCACGCTATCGCCAGCCTTGACCCTTATGCTTCTTATGCCATACTGTGCTCTTAGATCTGGAGATAGATTTGCACCAATATTTCTGGATCTTCTGTGTGCAGGTGCAGCATAGATCTGTTTTAATCTGGTTTTTGACGGTTTCACCATTGCAATCACCTATATTATCATTGAAGCCAAGTTAGCAATTCTTGGCCATCTTTCGGCTGCCTCTGCAGCAACTGGACCTTTTATGTCTGTACCTTTTATCTCGCCCTCTGGGGTTACTAGTACAGCTGCATTGTCCTCGAATGTTACCCTCAAGCCATTCAATCTCATGATCGGATACTTTTGACGTATTATAACTGCACCAAATATCTGCTTCTTTAGCTCTGCAGGACCTTTCTTCACAACAACAGTAACAAGGTCTCCTACTGAAGCTGCAGGCATTCTTGAAACTCTGCCCTTATATTTTGTAACCTGTATAACCTGAATTATCTTTGCACCGGTGTTATCAGCACACAGAAGTTTCGTATACACTGGTATGGATCTTGTTATGTAGGGCTTGAATTCCTCTACACCTTTAGCCGATACGGCTCTAGTCTTTGCTCCCATCTTAGTTGCCAACCTCTATAACAACAAACGACACTGTCTTGCTTAACGGTCTGCACTCTGCAATTCTTACCTCATCTCCCTCCTTCACATCTATGCATGGAGGAAGATATGCGTGTATTCTGCTCTTGCTTCTTTCATATCGTTTGTACTTTTTAATTAAATGGGTATAACGATGTTCTACAACTATCATATTCTTGGCTTTACTGCTAACTATGTTACCAGAGAAAAGTCTACCCCTAATACCAAGCGTACCGTGGAATGGACAGCGTTTGTCAGTGCATTCCTTCTTTGGCGGCGAAGCTGTTATTCCTATATTTCTTGCCATATCATCTCAACCTCTGTATTCTGTCTTCAGGCCTCCCGACAAGATCATTCCCATTTACAATGCAAGTAATTCCATCTGGTAACTTTAATGAAAGTGTAACAATATTTTTTGGAACATTCTTTATTTTCTGTTCCACATTAAACATTAGAACATTTTTAGTTTCGTGAACTATTTTGCCTCGAAGGTTCTTTAGCGATGGGTCCTTGCTATCCACTATCTCAGCAGATAGTCCGATCAGTTCATGTGCAAGAACATTTTGTGGTGTTATTTTCATGGCTTCTTACTTCTCTCCCTCAATATAGTTAACATTCGAGCAATATCACGTCTATGATAGCGTATCTTGCCACTCTGCTTTCTAAGTGTGCCTTTCGCAACTTCAATCTTCAACTTGGCAAGATCTGCCTTTAACTCTGAAAGTTTACGTGTCAGTTCTTCATCGCCCATATTTCTAAGATCTTTAAGCTTCATCCTCGCCAACGTTTTCACCTTCACCTTGTTCTTTCTGCTAATCTACGCAACTATCCACGAGGTTGATCATGGATTACAATACATCCAAACGTACATGATGGGGATCGAAAACCCACCTGCTCTGTTTGAGGGTATTTTGAACGCGTCTGACACTACAATACACTTATGGTTGAATACCGTAGAATGGGGTGCAATGGCTGTGCTCTGGGTATCATTCAGACAATCGCAGGTCGAACAAAGTATTGCTGCGAAATTGGACTCAAAGAAACCAAGATCCTTATCGATACTGATGGCTACTATCTTTGGTCTCTTAATATTCCAGACTTTCCACGAGGTTGATCACAT
>1097992_contig_1743
GTACCATTATGCATGGCATGACCTTGATACCATGCGACTTTACGTTATCAACAATTTTTTCCAACTGATCTAACGAGTTTATTGATTGCGTTATAAAACCATACGGCTCAGCATCGATCTTCTGCTGTATTTCGTTCAAAGCAGGGCTACATGGAATAGATAGAAACAATTTAATCTTATCACCAAAACCCTGGGCATTTAATATTTTTACAACACTGCTTGGTTTCAGCCCAGAATCTATCGATGGTCTTACTGGCTTGTCTCCCTTAACTATTAGCAAGCCATCAACGCCAACCATTATAGCATCGCACGCAAGTTGTGTAATAGCAGTAAGGTTTCTGTCTCTAACTCTAATGCTGCACCTCAACTTAACTGAGTTATGTAACTTTCTAACATCCTGTGCTGCACTTATGCTCGATATTCTTGGTACACCTAGAACCGAATCAGTCAAGTGTATGCTATCGACTAGGCTTGTTAACCTAGAGATTCGATTACGAAATTTATCCAGATCTTGCTTCAATGAATCCATGTCTAAAGAAGTATTTCTCATGATCTTTGGTGGATTCATCTCATAGGATATCTTCATAGTATGCGATCTAATGCAAGGGCATATTTAATCTATAAAAGAATACTTCTAACGTATAGAAATGAAAGGTTGTTTGTGTCATGCAGATTAGTGCAACGAGATTTATAGCTCTGAGATATTAGTAATACTTGTTGAAGAATCTAGTCGGAATTGCTCTCGTGATGTTTTCAATTGCTCTTCTCTTAAATTCTGAAAGAGTGTACGCCCAATCAAATCAGCGCATACAAGTTATTGATGAAAAAATACTGATCGCTGAAAAGGAACTTCGTTCGGGCTTGCAGTTCAGTCCAGATGGTAGTAAATTGTTCTACATTAAGAAGGATGGCATCTGGTTTATCGACTTGGAAAAACCATCAGAGGAGAAAATTCTTTTAAATTTGACAGACAGTTTTGTGCAAGACTTCCGAATAAGTCCTGATGGAAGACAGATCCTTTGGATAAAGGTCATACCCCTTGATGATGAAAAAAGAACTGGTCCGTCTAGTCTTCTGATTAGCGATCTTGAAACTTTACATACAGATGAACTTTTTGGGTTTGACTACTGGGCGCTAATAGGTGCTGACTGGACTCCAGATGGTAAAGCAATCGTTTACCAATTCGGACCAGATGTGTGGATTGTCAACTCCGATGGACGTAATAAGAAGTTCATAACAAGAATAGATAATGCAGCAGCTCCATTAGAAATTGGACCTGATGGCAGAACCATTCTGGTTTCAGCATATTCAACCAACTATCCGCATGAACAGAACATCATAATGGCAACACTGGATGGAAGACAGGAGATCTTGATCAAAGGTTCTTCAGTCGCTGATTACTGGGTTCCAGTATGGTCACCAGACGGTTCAAAGATATTGTTTGTTCAACGCAACGGTGTGAAGGATTTTGATATTGTGATTGCAGAGCCAGATGGTTCGAATAAAGGAGTTTTGTTACAATCATTGGAGGATGGTAGCGCCATCGATGTGAGCCCAGATGGAAATAAAATTGTGTACCAAAAAGATAAACAAATTTGGATCGCGACTTTAAGTCAAACAATTCCTGAATTTCCACTTGCATATATTGTACTAGCAGTATCGATCGTAACAATGCTGCTTGCAAGACTCAGCGTAAATCATGTGATTAAACGACCTGAGAAAATGTGAAAGCGTTAGAGTAAGCATATTTATTCACGTATTGAGCATTTTCTTGCATGGAACCATCTTGGTTGCTCAATATGCTAAAACCACATCTTGCTAACGAATTAAAAATCGAAGAGGGGACGCTTGCAGCGGTTCTTGTGATAATTAACTTTCACGATGGAAAGCCTTACATAATACTTACCAAACGTAGTAGCGAGCTGAAGAGTCATGCAGGACAGATATCTTGTCCAGGTGGCACTTTTTCGGATTCTGACAAGGATCTAATGCAAACGGCAATACGGGAAACATTCGAGGAGATAGGTCTAAGGATAAATGAGAAAGATGTAATTGGCAACTTGCGCAGCGTTCACACATTAACTTCGAACTTCACGATAGTGCCATACGTTGCAATATTAGAATACATTGGTGATTTGAAGCCAGATAGGAAGGAGATCGATGCTGTATTAGACTTACCACTACTTGATCTGTTGAAAACTATGGCATCTGATCTTGAGCATACTGACTTTGGGGAGCTCTACAAGTTTGAATTCAATGGTAATATAATCTGGGGAGCAACTGCTCGCATACTAAAGCAGCTGTATGATATCCTGCACAAGTGTGGAATGATTTAAAAAAGGGTCTTTATGGTATGCTATCTGCTATGGCAGCTAGAAAACATACTGGAAGGAAGAACAGATTGATTAAAAAAATGAAACAGAACTCTGCTACACCTGCATGGGTTATAGTGCGAACCAATAGGAGGGTAAGAAGGAACCCCAAGCAGAGAGATTGGAGGAGAACTGACGTTAATGTTGGGTGATAATTTTGTCTGAAGAAGAATTAAGCCGTGTTTATACGATTAATCTTTCGAAGGTATTGCTGAGTCCAAAGAATAGAAGAACAAAACGTGCAATAAACATGATCAAGGAATTTGCTACACGCCACATGAAGGCAGAAGAAATAAAGATCGATGAAGAGTTGAACAGACAGATTTGGCTGAAGGGCATAAGGCATCCGCCAAGAAGGGTTAGAGTGAAGATGACAAAAGACGAAGATGGTGTAGTTACAATTTCGCCATATTCAGAAGAAGTGAAAGAAGAGGTTGTTGAAGAAAAACCTGTAACAACTGAAGTGACTGCGCCAACAATGGTTGCAGAAACCGTACAAGAAGTTGCTGCAGAGAAAGCAGAGGCAAAAGTTCCTGAAGTCGAAGAGTTGGAGAAGGTTGAAGCTGCTGTGGAAGTGAAAAAAGAAGAGGAGCTAAAACCAGAGAAGGAAGAAAAGGAAAAGATTGTCTTAAGTGAAGAAGAACTTGCGGAGATCATAGCCGAAGAGACAGGAGTCGCTGAAGAGAAAGAACCGGAAAAGACAAAAGGAAGAAAGTCTAAAAGCAAAGAATCGGAATAAACGTTTTAATCCATTCTGGGTATGTTTGTTTCTATCTTCAGGTCACATTCGATTTCGTCCCAGTCCAAGATGGAATCATTCGGAAGTATATTCAAGGGATCATAATCATCAAACCTGGTTTGTTCAAGAACCGATGCCATAAGTAGCACCTTCACACCGTTAGACCCAGAAGATGCTAACGATAAGCCTACTTCTGTACCATTCTCCCCAAGTATATTATGAACGCTGTTAACAAGTGTGCTAAGAACGCCTACAGGCACCCTATCTCCACCAATAACATAAAGCATAGCTCTCCTTACATTATCAGGGTCTACATCGCTGTAAAGCATCCTAACCGAGTCCTTCAATGCAGATTCAGCATCATTTACAGAGTCCTTGCTAGTGCATAATACATTCATCTCTTCACTCAGCAATATTCCATTTGCAAGAGAACCTACTACTTCAAGCAAAGCATCGTTGGTTATTCTATAACAATCAGTAGGTGTTAGGTCTGGATTGTTGAAGAGCAAGGCATCATTATCCACTATAACTAAACAATCGGAAAATTCCTTGACCCTTCTCAACGCTACACCTGCGCCAAACAACTTATTCTTCTCAAACTTGAAGGGCATTATAGCAAATGAGATAACGTTCTTCTTCATCTGTTTGGCCATCTTGGCAATCAATGGCGCAAGTGCCACACCAGCCTTCCCAGCCAGATTTCCAATCACTATTACAGTTGAACCACCGTTCAATTTATCCATGATGGAATCGTGAGATTCGAGAGCGGCACCCCGTATGCTGTTCGGAGATGGGTTCAAAAGCTGTTTAACATCTATTAGCAAACTTTCACAGCCAGAATGGTTAAGGTCGTTCTTGTCATTGCTTATGAGAAGACACTTTGCATTGAGTTTTGTTCTTGCCTGTGCAGCAAGCTTTGCTCCTGCACCACCAACACCAACGATTACTATAGGAGTCTTTATTTCTACACCCAAGCCGTCCCCCTTTAGCATAGTAAAAGTATGTTAAAAAACTTTGTTGATTTACATGGAGTGCATAACTGATCTAACAAAATTGATCTGAAAACTATTTTTCGATTTTTCCGAGCAAGGAATGATTGAAAACAGAATTTATAGTCACATTAACTATTGAACCAAGTGGAACTTTTTCTTTAAGGAAGACTGGCTTGTACGCAAAGTTTCTTCCTTGCACGCCATCATCTCTAATCTCATCAACCAAAACTTCTCCATTCCAACTAATCCATGCTTTATTTCTTCTGCAACCTATTGCGTTTGCAAGTTGATGCAATGCTCTGCTTCTCTCTTTTACAACCTTTACATTAATTTTCTCCATAAGACTTGCCTCAGTGCCAGGCCTTGCGCTGTACCTTGATATATTAATAATATCAGGTTCCACCTCTTTCAACAGGTTCAATGTTTGCTCAAAGTCAACCTCATCTTCCTCTGGAAATCCGACTATAACATCGGTAGCTATTGTGAAGTGTTCAAACTCATCTCTGAACCTTTTTGCGATGTCTGCAAACACAGATGCTTTATGCCCTCTCTTCATCAATCTCAGCACCTTATCACTACCACTCTGCACAGGTATGTGAAGGAATTTGAAGACTTTGTCGTTTCTGTAAGCCTCTATCAGATCTTCTAGCATGAATGGAACATACATAGGGTTCATCATCCCAACCCGTATCATGAAGTCGCCATCTATGCTACAGACCTCATTGATGAGGTCAGCTATGTTGCATCCCAAGTCCTTGCCATAAGGCCCGTTATCTGTAGAGGTAAGCCATACCTCCCTGCAGCCCTGCTTGATATCCTCTTTTACCTGTCTCACGATATCCCCAATTCTGTAGCTTCGTAACCTGCCTTTGGCAAGCCTCGTTTCGCAGAAGGTGCACTCGCTAAGGCACCCACTTGCTATCTCGGCTATACCCACTACAGGATTGAACCTTACCTTAGGCAGGTTTACCTTCGGGGTGGTAGAGTCCATCAAAGCAACAGACCTACTGCCATCAAGGGCTGCATTTACCACCTCTACAGCCTTATCAATTGCATGCGGACCAAACATACTGGCCTTCGGGTTTAGCCGTTCTATTCTATCAGGTTCTGCCTTTGCCAGGCACCCTGCCACTACCAATGGCTTGCCTGTTCTTGTCAAATCCTTTATTCTGTAAACCATTCTATTTGCAGTGGCATCTTTAACTGCGCATGTAACTATCAAATTTACATCTGCACTGTTTACATCACTAACAAGCTGGTGACCGTTGCTCTTGAGCAGACCAGCGATCATTTCCGAGTCTGCCATGCTTGCAGAGCAACCATAAGATTCTATCCAGACCTTTGCCATGGCAACACCTATTCAATAGTTAGAAGATTTTTCTTGCTTAATATTTTGTCTACCTTCTCCTTACTCATAAGACCCTTCTTGACAACAAGGTCTCTTATGTTTGCATTGCTCTTCAAAGCCTCCTTGTACAATTCAGCTGCCTGCATGTAGCCTATGTATGGTGTCAATAACGTGACAAGAACCAGGCTTTTTTCTATATACGCTTCCAACTTTTCCTTATTTGCATTTAACCCATCTATCATATTTTCTGCCAACAATGGCAGTGTATTCTTCAACATATCAATTGAATCAAGAACACACTTAACCATCACAGGTAGCATAACATTGAGCTCAAACTGACCTGCTTGTACTGCAAGTGCAACAGAGATATCGTTGCCAACAACATTATAGCAGACCATGTTAAGACTTTCTGCAAGTGATGGGTTCACCTTCCCTGGCATTATTGAAGAACCCGCATGCACTGCAGGTATATTTATTTCAGCAAGTCCTGCAATTGGTCCTGAAGACATCAGTCTAATGTCATTTGCGATTCGTATCAGTTCCAATGCAAGGTTTCGCAGCGAGGATGATACATTTGCAACACCAAATCTGCTCTGAAGTGCATAGCGCATATCCTTTGCAGGTTTTAGATTAAGACTGGATATCTTTGCTAGATTCTTTATTGCCAACACTCTGTAACCTTTTGGTGCATTAGCTCCAGTGCCAACAGCAGTTCCTCCAAGTGCTACATATTCAAGTTCACTTCTAGCGCTTTCAACAGCATGCTTTGCATTTTCAATGGCAGTAGCATATGCGTCAAACTCAGCACCCAATGTGATAGGCAGGGCATCCATCAGGTGTGTTCTGCCTACCTTTGCTACCTTGCTGAACTCCCTCGCTTTCCTTCGCAAAGACGCAATTAACTTGTTTATTGCTGGCACAAGCTCATTTACATCCATGAGTATAGCAAGATGCATAGCAGTTGGAAATGTGTCATTGCTTGATTGCGACATGTTCACATCATCGTTTGGATTGATAGATTTGTAATCGCCCTTGCTCTTGCCGAGTATCTCTAACGCTCTATTTGCAATCACCTCATTTACATTCATATTAAATGCTGTTCCAGCACCAGAGTTTATCGCATCAACAACAAACTGATCTATCAAAGAGCCATCTAAAATTTCATCGCATGCCTTGATAATTGCATTTCCTTTCTTTGAATCAAGTTTCTTCAGTTGCATATTTGCTAGCGCAGCAGACCTTTTGATCATAACATATGCCTTGATCAGGTTTTTATGCGACTTCAAGCCAGTAGCTTTATAATGTTTTAACGCTCTGGCAGTGAATGCGCCGTAATAAGCACCAGAGGGAATCTTTACCTCTCCTAAAGAATCTTTGTCAACTCTAAATTTCATAGCGCCATTATGATATACTGTGTTAATAAACATAAGGTCACTTGACAGTATGCATTTTTAATAAACAAAAAAGGGGAAAGTTTTACTTGTACAGCTTCCCAAGTGGATGCGCATCCAATGTTGGATAGTATGTGGCAGTTGGTATTGATAATACACCCATTCCGCCCCAACCGTTGCCTAGATCAACCTCGCCTGCCAGTGATGGTGGACTTGTTGTCAGATCAACTACCTGCAGTACTGGTGCAAACTTGTTTGTCACATATGCGTATAGTCCTCCGCCCTGCTTGTATCCATATGTGACTCCATGTGAACCTGGATACCCTGGCAAATCAGCTACAACTCTTGAATTTGCTGGGTTATTGTAGTCCAATTCTGTCACTGTTATTTTTGCTGGAGCTCCGATTCCTCCTGCGTTAGCAGTTACAACATATCTTCCGTCAGGACTTACTGGAGACTGTATTGGTGTAGAACCAACTTCCAAGATCTTTACGAATGTTGGATTTGTTGGACCGCCTACCGCACTGCCAATGTCGTATATCATCTGCCTTCCCTGCAGCAACTTTGCATGTTCCAGCAGCACTTCTGTTGTTACCCAGAATCTATGCCCGTTGATCTCTGGACCTAAGTATGATGCCAGATTTATGCCGGCACCTATCTTGTCACCAGTAACTGGATCGTCGAGTTCGCCAGTCTTTATAGGTTCGAATAATTCCTTTAGCTCATCCATACCAATAACTACCATCTGGTTTGCCAAGTGGTATGGTGCTGATATCAGACCATCCCTGTGCCAGAAACCATGCGGACCTGCTAGAGCAACTGATGCTTTTATTGTTTCCATAGGCTTTATGTCAGATGCTGCCATGTTCGGATCAGTTATCTGTGCGGCATCAAAGATCTGCAATTCAGCACCGGCATTTACGCCAGTGATAATCATGTTATCTTCAGTCCATGCTACATGTGCTGGGTCAAATCCTGTCTGAATGTAGTTCTTTACAACTTCCTTCGTCTCAGCATCGATGAGCGTCAGATAGTCGTCATGCCAGTTTGTCTGGATTACATACTTGCCATCAGGCGAATGTTCCAGATTGTGAGGACCGTTCAATCCTGATTTTACCTTGCCTGTAACTTCCCATGTTGCTGCATCAACAATAGTTACTGTTCCTGGCCATGATTTTCCGAACCTACCAGTTGGTGAACTTGGATCTGCTGCAACTTCAAACTGGGTATCTACCCAGATCTCACCAACACCAGGTGTTTCTGGGACATCTCTGAACGGTCTCTGATCCTGCCATGGTGCAACGCTTGGATACCATGGTGCAAACTTTGCTACTGTTGGATCGGTTTCACCAGTTCCCATCTCACCAGTTATTGCATTGTACGGAACTCCTGCTGATACGACTCCTGTCATGTACGGGTGTATTGCACATACATACACGTACACACCAGCATCAGGCTTCCATACTGTAGACCTGTCACCAGGAGCAAGTATTGCGATTGTCTTTGCAGTGAATTCTGGATCCATGTTCAGCTGCAAGTCTGTAACTCTGGTAACGAATGTTATTGTGTGTATAGATGTTGTTTCATCAGCATCCCAAACTACTGGAGTGCCTGGATCTACTTGCAATGCAGAAGGTTGGAACCAAGGTTGCCATTCACTAACAGTAATTGTCTTAACAATTTCAGGCTTCATTGGAGGCATCTCCATCGGTGGTTTCTCCTTTGGTTCTTCCATTGGTGGTGGAGGCATCATTGTTGGCAATTCACCCATCATGGCTCTTGCCTGTGCATGTATTGTTACTGTTGCTTTAAACTCGGTACCGTCAAGTGTATGTAATGCCAACGCTGCGCCAGCAAATGACATGGAACCTGACGCAGTTCCTACATCACCGCCTAGCTTTATCAGCGAAAGTGCCCACTTCTTCTGTCCATCGATCGTGTAGATCTTTGCAGGCGTCTCTCCTTCCTTTATATCATGCAGCACGACAACCTCTACTGGTGCACTAGCAGAATAAGTGAATCTGCCAGTATATACCACACCATCTTGTGGAGGCAAGATTATCGCTATCTGATGCGTTTCATGACCCAGTCCCGGATCCTGCATCGATTCGAATGACTTTGTCTGCACTATTCTTTTGATATGCTTTGCATCTGCAAACTGGTCTACTGATAATGGAGCTAGAATAAGTCCAAGAACGAGTATCCCTGCTGCTATTCCAGCCACTAAAGTCTTGTTCATTGTGCGCTTGATTTACGAGCAAGAGTATTTAAGTATTTAGAAAAAATGAAACCGTTGGGCATTAATTTCATGATACTATTTTAACCTTCGCTATTTTTAAAACGGATTCAATATCAGTTTCAGATATCGGTGCACCGTGCAACAATGCACCCTTCTGCCCCCACTTTGATACAACGGTATCCTTCACAAGAACAGGAGGATGGAATCTAACCAACTTGCCAAAAGAAAGTTTCTTGCTCCAGTTGTTGTTTATGCACATATCCTTCTCTTCCTCGCTCATCTCTTCTAGATCTGCAATATTCTTTATCACTGCATAACCAATGAACGCGTCTCCAGCATCAGTCTTTTTAGCCAAAAGTATTTTTGCATTTGGTTTCCACTCTCTTCTTACACCAGCGTAGTATGATTTTATAGCAAATACCTGCTTCTCCCACTCGTCCTTGGATATACGCAATATGTAGTTCTCCACAAGTGTAAGATCATCAAGATGCGTAAAAGTCTTTCAAAATGATTTATTTAGTCTATGTTACCAAGCGTGGTCATGCAGGTAAGCGGGAAGGTTCTGGTTTGCGATGCAATAGATCAGAAGGGCATAGAGATAATGAAGAAGTCTGGTTTGCAAGTGGACTACAAACCAGAGATCGAGCCTGATGAATTGATGAGAACTGTTAAGGATTATGATATTCTGGTAGTAAGAAGCAGAACCAAGGTTACTCGCGAGGTTATAGATGCCAACGCAAAGATGAAGATAATTGCCAGGGTTGGCGTTGGTTTGGACAATATAGATGTTAAGCATGCAGAGTCTAAAGGCATACAGGTCATCAATGCAGAAATAGCTGCTATGACTGCTGTTGCAGAACTTGTTATTGGTCTGATGATTTCACTTGCTAGGAACATTCCAAGGGCTGATGCCGCTATAAAGAACGGTAAATGGCTGAAGAAAGAGCTTGTTGGTATAGAGTTGAAAGGAAGATATCTTGGAATAGTTGGTGTGGGCAAAATAGGCAGGAGGATCGGTAGGATTGCAAGAGGCTTGAGTATGAACATAATTGGCTATGATATTGTACCTATAGATCAGCAGTTTGCAAGGGAGGTCGGTTTGATAGTAACTGATCTAAACACACTACTGAGCAGCTCTGACTTTGTTACTTTGCATGTGCCGTTAACTGAAGATACGAAGCACATGATAAATGAGCAAAGATTGAGTCTTATGAAGAAGAGTGCGTATCTGATCAATACATCTAGGGGTGCAGTGATAGATGAGCAAGCTTTGTACAAAGCATTGAAAGATGGCAGGATAGCAGGTGCAGCGCTCGATGTTTTTGAAGTTGAGCCGCCAACAAATAATGCACTTATGCAATTACCAAACGTTGTTTGTACACCACATATTGGTGCACAAACTTATGAAGCGCAAGAATTAGCTGCAAATGTAATTGCAGAGAGGATCATACAAATATTAAAGGGGGGAGAATAGGCTACGGGCATGTATAGCCATATTGCTGGCACATGGCAGAAGATGTGGAAGGCGCATTCTGATGAATTGAAAGCTAAAGCAATAGAATGGAGGAGACAGCCAACAATACTGAGAATAGAGAGACCTTCCAATCTTGATAGGGCGAAGAGGCTTGGGTACAAGGCAAAGCAAGGCTTCGTTTTAGTAAGAATCAAGGTCGGAAGAGGAGGAATGAGAAAGCAAAGACCTAGAGCTGGCAGGAGACAAAAGCACTTGGGTGTGGTAAGAATAAAACAGTCAGACAGCATGCGCAAGGTTGCGGAAAGAAGAGTTGCTGAAAAGTATCCAAACATGCAGGTCATAGGTTCATACTATCTATACAAAGATGGTAAGAACTACTGGTTCGAGTGCATACTTGTTGACAAAAACCATCCAGCAATTTACAATGACAGAGAACTAAAGCATATGCTCAAATTCTAGCGTATCAGGATTTATATTTATCAAA
>1097992_contig_1750
ACATAGGTGTTGACGCCTGCCCCATCATCTCTGGTGTATATGTTGGCGAGGGTGTTGTAAACGCAGCAGGTTTCTTTGTTGAAGTATCCTCCTTACCTATCGCAGCATCGAGCTCAAGAATAACCTTGACCGTAAGAAAACCTAGAGAAGCTAACGCTTTGAGAAACTCTCCCGATCTGGCAAAGAACTCTCTCTCACCAAGCTTGCCCTGCTGGTAAAGTGTTTGAGCATCGAGAAATGATTCGTAAATGGTCTGAATATCAGCAAGCAGTTGTTTAAGTTTGCCTACAAGAGGCCCTCTGGTACCGTAGCCAAGATCTCCCATACAACTTCTGATCTGTATAAACTATTTAAAAGCTCTCCAGTGTATAATTCACATAATGAAAGATCAACGAAAAAATTTGCAGCGGAATGCTGTTAAGCGTTCTGCAGTGACTTTTCTATAAACCTCTTTAAAACATCCTTCGATGTTGCGCCTACATGCTGCCCGATTATCTTGTCGCCTTTGAATATCAGCAGAGTTGGTATGCTGAATATTTCGTACTTGGCAGCGATGTCTTGGTTTTCATCCACATTCAGTTTCAGAAACCTTATCTTTCCATTGTACTCGTTTGCTAGATCTTCAACAACTGGTGAAACCATCCTGCACGGACCACACCATTCTGCCCAAAAGTCTACCAGAACTGGCAACTGAGACTCTGATACGTCCTTGCCCCATGTCTTTGAAGATGTTGCTTGTACGTTTGCCATTTTATATCACCACACAATAATCACGTTCCCTATATATGTTGATTTTTCTCTGCACAAATTGGTCACATTGATCAATTTTTAAATAACTTTTTACCAACTAGATATATGAGTGAACTGGAAAAGAAGACGCTCAAAGGTTCTGGCGGACATATAGTTGCCAATTTAACCGAATACGAAATAAAAAAAGCAAAACTTGGAGGGCCTGATCTATTCTTAGGTGCCGTTGGCAGACTCGATAAGGATAGAATTGTAAAGTATTACTGCAAAAACTGCAACAAAGATTACGAAGGAGCACCTGAAATAAAGTATGAGACTGTGAATCAAGAAGTTGCCAAGGGCTACACGTTATCAGAGCAGGGAGAGTATATTTGTAAACAGTGTGGCTCCTTGATTGCACACTACAAGAAGTTTGCAGAGCAGAATGAGGCACAATCCACTATAGATGAGTCTACATCTAATCAATATGCGCAGGAAGGTTTTGTAGCTATAAGAAAACTGGTCGGCATGAGCGTTTATGATGGCAATGCTTCCCTGCTTGGAACTGTAAAGGATATAGGTCTCAGGGATAACAAGACGAAGATAGTAATGGTAATCTCCACTACTGAGCAGACAGAGAAGGAAGTTCCATGGGAACAGATATCGAGGATAGGTGACGTAGTTTTGCTAAAGGCATCAGAAACTGCAAAAGAGACAAGTACGGTTTCTGGGAAGTGCGGCAAGTGTGGATTTGCGAACAAACCAGATTCGAAATTCTGCGAGCGGTGTGGCAATAGATTGGTCTAACGCAAGTAACAAAAATAATTGTCTCTTTCACTTATTGCGAAGCCTTGCGTCCCTCGTGTTTCTTTAAATTAAATATCCTGTCGAAGTATTCTTGCTGCCCTGAAGGAAGTTCTTCAGGTTCCTCGTCTTCCTTCACCCCAGCAAGTCTTTTGGCAAGTTTCTTCTTGTACCCAAGCTGCATCTGTCGAGCTATCTGTATTCTTTGTGCTTGCGGAGAACCTGCACCATGCAGTGACTCTGTCAAGAAGGCAACCGCATTCCTGCCTAGGGTCATATTCTCTATAAGACGCAAAATTCGTATTCTGTTTTCAGGATCAACACCCTTACGACCCTTCAAGTACTTCTTCAATAATGGTCCAGTTTCTGGATTCTTGAAGTCCTTCTCCGAAGGTAGTGTTACTACTGCGCCACCACCAAGATCCTGTGCCAAGCGACCGATCTCGTATGGCAACTTAGTTACGTGATGCTTGCACACATTTGCCAACATATCATCGTTCAGCCAGTTGCCAGCTTTAAGCTGATAGGACTCAAATGAAGATGCTATGCCAGCACCGTAGATTGTTTCGTTAAGATGCGTCATCTCAACAAGCTTGTCTCTGATGTGAGATGCATCTGGTACACCATTGTAGTCTGCTATCGCGGCTGCAGCGCCTATCAGAACATCAGCAACACCAGTCTTACAGACATAACTTCTTCTGTGATAAGTCGTGAATATTTCTATCAGCGGTGCTGCAAACTCTATCTCACCATACATGAAGACATGCTTCCATGGCACAAACACATTGTCAATGATAACCATCGCTTCCTGACCAGAATACATTGCATTCCCTTGATCTATATCACCACCCTCCATGCTTCTTGAATCGCAGGATTGGCGACCATAGATGAAGGTTAAGCCAGGAGCATCAACAGGCACAGCACATACAATTGCATAGTCTTTGTCCTGCGGCTGCAGTCTAAGAGTAGGCATAACTATCATCCAGTGCGAGTTTATGACACCGGTCTGGTGAGCCTTTGCACCCTTGATCACAACACCGTCTTCCCTCTTCTCCACAATATGTACAAATACATCAGGGTCTTCCTGTTCAGACGGTCCCTTGCTACGATCGCCCTTTGGATCTGTCATAGCTCCACCGATGATAACGTTCTCTTCCTGCACATACTTTATGAAGTCGATCAAGCGCTTTTGGTAATTCGTATGGTATTTCTGATCTATATCGTAAGTAATAGAGTATAATGCGTTGAGAGCATCCATGCCCACACAACGCTGGAAGCATGTGCCAGTTAATTGTCCAAGCTTTCGCTGCATCTTATTTTGTAGTACCAAATCATCTCTGCTTTCGGTTATATGCAGAAATCTGTTAACCCGTTTTCCGGTAAGAGATGAATGAGCTGTAGCGAGTTCAGGTTCTCTATTAGCAAGATCGTAAGTTTCTGCGACTGCATTTATAGATGGCTTGATCATAGGATGGTCTACAGGTTCTTTGACCAACTCTCCAAAAAGATAGACCTTGAGATTGCGCCCTCTCAAGCTTTGGATATACTCGGCGCCAGTCCGTATCGGCATTACATGTGTTATGGCTAATTATAATATATAAGCCTACTGAAAATCTGTCTTAATTAGAATAGTATTCCTGAACATTGCCAATGTCCAGCATCTGCTGATTTATTTTGCAGCTTCATGATCCAGTCCTATCCTTACATCAACTGACTTGCAACCTTTACCTTCTTCCAAAACAAGAAGTGGATTCATATCAAACTCTGTTATCTCTGGAAAGTCAATAACTAGTTGTGAAAGCCTCTGAAGGCATTCAACCAATGCGTTGATATCAGAAGGCCTTTCGCCTCGCACACCACGCAAAATTTTGCTGGTTCTTACCGACTCCACCATGCGACTAGCTTCATACTCATCTATTGGCGCAAGCCTGAATACAACATCCTTTAACACTTCCACATAGATGCCGCCCATGCCAAACATTACAAGCGGACCAAACTTTGGATCCTGCTTTGCGCCAATTATTGTCTCCTTTCCTCCTTTTACCATCTCCTGCACAAGCACACCAAGGATCTTGGCATCAGACTTGTACTTTGTGGCACTTGAAATTATACTCCTGTACGCATTTCTAACCTCTTCTTCGCTCCTCAAATTAACCTTCACACCGCCAGCATCAGACTTGTGAATTATGTCTGGCGAAGCAATCTTCATTACAACTGGATATCCTATCTGTTGCGCTGCCATTACACAGTCACTTTCATCTTGAGCCAAGATACTGGTTGGAACCGGAAAGCCGTATGCCTTGAGAACCTCGTAACCTTCCTCTTCAATCAAATGGCTTCTATTTTGCTTTCTAACACCATCAAAGATCTCTCTTGCCCTTTCCCTGTCCACCTTGAATGATCTAACATAACTCTTTGGTGTGTTTATCCAAGATCTATAGTCATACATAGTTTTCAGTGCTCGTATAGCAAGTTCCGCATACACATAATGCGGAACTCCTCCCTCCGACAGAATCTTCTTATTCTCAGTTCCTTCAGCAAGCCCCATTAAACTTGCAAGTATGGTCTTGCCCTTGGTCTTTGACATCTTTACAACTACACGTGCAAGACCGTCATAGTCAAGCGTTGCAGATGGTGTACACATAACTACTGCAGCACCAGTATTTGTATTATCAAGCACTTCTGAAAGAACCCTGTCGAATCTGTTATAATCGGCATCTCCAACTATATCCACAGGATTGCGCGAAGAACCGTATGATGGTATAACTGCATCGATCTTAGGTCTTATTTCTTCTATATTGGCCATCTTAATTTCATACTTTGAAAGCGCATCTGTTGACAATATCCCAGGGCCACCAGCGTTTGTTACTATAACAACACCATCTCCAGGAAGTGGTTGTTTTGCAAAGGCTGTTGCATAGTCAAAGAGCTCTTGCATGGTATCTACCCTGATCGCACCTGCTTGGGTGAATATTGCATCATACACTTCGTCTGAGCCCATAAGTGCACCAGTGTGTGACATAGCTGCCCTTGCTCCCTCAGGCGTACGCCCTGCCTTGAGCACAAGCACTGGCTTCTTGTTCTTTACTTCCTTGGTAATCTTCCTGCAGATCTCTATGAACTGTCTTCCATCTGCAAGATCTTCTAGGTACATCACTATGACCTTTGTCTGCTCATCTTCAATCAGCATCTCGAGGATATCGTTCTCATTCATATCCACTTTGTTGCCCATGCTTATCACTGCAGAAAACCCTATGTCCTGAGCAATTGCATCTTCGACCAACGCTGCACAAATGGCACCACTCTGTGATACAAGTGCAATGTTACCTGTCTTGGGAGTTACCTTCAGAAATGTGGAGTTCATCATGGTTTGTGGTGCCAAGTTCATAACGCCAAGACAGTTTGGGCCTATGATCCTGACTCCATACTTCCTGCTGATTTCTGCGACCTGCTTTTGTAATGATTCTCCTTCCCCGCCAACCTCCTTGAAACCTGCTGTGATTATTATGGCACCTCTAACATTCTTCTTGCCACATTCTTCTATTACAGATGGCACGATCTTGCTTGGGGTTACAACAACAGCAAGATCAATATTGTTAGGAACATCAATCACACTTTTGTAAGCTCTTCTGCCGAATACAGTTTCATGGGAAGGTGTTACGGGATAAATCTCGCCTTTGTACCCATTCATTATGTTTGATATAATAGCCTTCCCGATCGTTCCAGGCTTTTCAGACGCGCCTATTACTGCAATCGATTTTGGATTAAGAAAAATGCTGGAACTCATTTAGTACTCGACGCAAGGATTGAACTAACCACACTTAAATAAATTATACTATAAGTGAAAAATTCATCCAGCGATCCTAAGTAAACCTGACTGTACAGGTGTCAGCGGTTCTGGAATGTTAAGACTTCGCCAAACAAACACTTCAACAAAAAAGTTTCCTCTCTCTTCTGCATACCAGAATATTGCAGGTTTTATTGTTCTCTTTGGAAGTATAGTTAGATCTTCAACCCAGCTTATGAATACAGGAAAACCATCCTCATCACTTATCTTGACTATATATGCAAATATACGCTCTTCACCAAACAGATTTACTATTTCAGACTTTACACCTGCCATCTGTCCAGCTGTGAATGACTCAACCTTGTTTCCCTGCTGATCAACAAATATTGGTAATGAAACTGTAAAGTTCTGCCTTACAACAGGAAAGCCGTTGCTAGCACCATGTGTGGAATTTCTAAATACCCAATCTGCAGGAGTGTCTGTGTCTATAGCGTTAGGAAAGCGTTGCCATGTCAAAGTATCATCTGCTGTATCTGACAGTAAAGGAGTCCGATCAACTTCAACAGCATCTGATGTCAGCAAAACCACAGACTCGTTTTCTAGATCGAACATTACACTGTTAAAAGGTATAACTAGGTAATCATTTGGAAGTATTACAAAACCGTCAGGAATCTCAAATGTTTTTCCAAGCTTGGTGCTCTTCACCAACCAACCACCTATATTCAATAAATTTTGATCCATATTGAAAATTTCGATCCACTGATTATTTGCTACTGGTCCTGGAGGGTTGAACTCTATTTCATTTATCTTGACTGTTTGGGTAATACTGTAAGCTTCGAAGATCGGTACGCTAACAATAATAGAAATAAGTAAGACAGAAAATAATGGGTGTAACCTAATTGACATTTTATGTAGAAAGTCGAAATCTGCTTATATCTTTATCCATTAAATGCGTACAGACGGTAAATCTCGCCTGTGCTCTCGTCGGTGTAATTCCATACCTTCTGATCTAACTGCAACTCGGAAAATTTCTTTCTCAAGGTTGGGTGCACGCCATTGTATACAGAATGACTTATGATCACCTGATTTGGTTGAGCTAGTGCTGTTATTTTTGACGCCATACTTATACTATAGCCTAAAATGTCCACATGTGATTTTTCATAGCGCCCATACTGGATCACTGAATGCTCGCCCACATCTAGGCCTATCTTGACCTTTAATTCCGGATAATCATACTGGTTCAACACAGGGTTTATTCCCTGCTGAAGAATGGTTATCATAGAGAGCGTGCAATTAACAGCTGTATCACAAGCCATGTAATAATTCGTATCTGCAGGGAAGTAAGCTATGACAGCATCGCCAACATACTTCAACACATACCCATCAAAGTTGTTTATTGCAAAAGACATTTCTTGAGAAAATGTCTGTATAATTGTTGCAAGCCTATCAACTGGAAGTGTTCTGCTCATCATAGTCGAACCTACTAGATCGGCATAAAGCACCACAAGTCTTCGTTTGGAGTTAACATGTTTTCGCAGAAAACGATCAGATCTTTCCATAGTTGTCTCGAACTGTAGCCCTCTTTTGAGCGCCTTCCAGACCCTTGCCTGAGTTTCTGCAACGTAAGTTTGTGTGTCTACTACTCGCACAGAAGACACTTCGTCCAGCAAAACATCCATAATTTCGTCTGGTATGAACTTGTCCGATGAACCCTTTTGCAGGTTTTCTTTGTGTTCAGCTTTTTGTTCAGTGTTTAAGGCAAGATCGGGTCTAGAATCAGTTTTTTTATCCTTAGAATTAGTTTCGTCAGTATCCAATGCAAAACAGATTTCACAATTTCTTATAAATAGCTATTCATTTTTTACATAAAATTACAATTATGTTTTCATTGTTTACCTGAGCGAAAATAGCACCAATCATTATGTGTGTTGCTTGCAGACCTGCAGAGCCTTCTTGATCTCCTCTGCCCTTGTTGAAAGCATGCCTACTAACTCCATGAATTCTTGCTCTGTTGCATTGCGTTTAAGAACACGCCTAGTTTGATAATGGAATGCATTGTACACCCTTCCCAATGCTATTCCAAATGCGGTTGCTTCTTCATCATCTATCAAACTTTCAAGTGACTTTGTTATTGTAAGAATTTCGTTTGCTCTGCGAATCACATCGTCTATCTTAGAATTCATTATACTCTTCAATCTAGGATCCATGCAGTACGCAACACAGATCGCTTATTTTACCATTGTGAATCAAGTTTTGCAATATACTTGTGAAATATGTATCAATGCATATTTTTTGAAGTGTTTTACCTTAGCAGTTATGGACTGAGTGCCTTGAAATTTTTTGCTGACAGCAACACAGCGCTGTCAGACGCCACTATTGCAATTACAGGCAAAGCCTTCTTTTTTTCAGAAACTGTTGTGAGTTCATTGATTTCTTCGGTAGTAACAGGTAGATTGCGCAATACATCTGATAATTTTGCATCTATAGCCTTGACCCTTATGTGCCATTTTTCATCATTCTTCTTTGCAACAATATCCTTTACATCTTTGCCCCTTTTCTTTAATGCTATACTCCAACCAAATTTTTTCAATTCAACTGCTATTATAGTGTGACCTTGGCGCCCCACAAGGTATGGCACATTAGTCTTTGCATTTATGAAGTAGGGCAACTCTTCGTGGGAGATTCTAAGTTCGTATTTTATTGCACTTAGAGTACTTTGATTGTTGGAAGAACTGTTGTAATTTATACATTCATGTGACTGCGGTAGCTTGTGAATGGAACAAAAGTGTTTCATGCATAAGTTGCACTGATAGGGCAATGGCTCAACATTATTGCAGTATGCACATGATACCATTACGTAAGTATATGCAATGAATTGCAATAAAAGGATTAAAGTTAGCTATTGAGATATTACTTGCTTGGTAAGCAACTTACTGTTAAGTACTCTTGCCAGCTCGCCTGAACTCGTCGAATGCCTGTTTTTCATAATCAAATGCTTTTTGAAAGAGCTCAACAGACATTTCGTATTCGTCATTGTTTCCAGTTTCTATGTAATTGCGCATATGCTGGTCACTCTGAAGTTCATGGTTCAAGGATAAGATGCTAAGATCGTGTGCCATGCGGAACTTTTCTGGGGGTTCTACGTTTTTCAATTTTGTAATTAATCCATCAAGAGTTTCTAAATGCCTGTCGGTTATCCGCAGCATCTCTTCCTTGCTTATCTGACCTTCCTTCCATCTTGCGATGGAATCCTCGTAATTTTGTGTAAATATTCTAGACTGATCCAATATACTCTGAATCGTCTTTACGTAATTATCGCTGTTGGTTGCCTGCGTCATCAGAACGAAACTAACACCTATGACTATTGCAATGATAACAGCCCCAACTATTATAACCAAGGTTTGTTGTGATTTGCGAACTTTTCTAGCTCTTGACATAGTGAGCTACAATGATCTACAACGTTAAGAGTTTTTCCACGACTATCTTTTCTTTATAGATAATGTTTTTTGTACTTCATTCATACTGCTGATGAATTTCTTCTTTGCTTCGAATCCATCATTTACTTTAACTACCACTTCGGATGATGAAAGCATCACGTCTTTGATAACTAGAGGAGCGCTCAGTCCAAGCAGTTCGCTCAAAATATCAAATATGTTGTTAAACTTGGCTCCATTTCTATAGGTATAGATCGTGTTCCCGTCGTTGAACTTAGGTGTTGGTTCCAATGGAATTACCAAGTCTGAAGAAGTTATCTCTGTAATGAATGTAGCCATATCATTGTTTATGGTATTGACAAGCATCTCCTTCTGGGTCTCAAGTTTGTCTTTAGCCCTTTCAAGGTCTGCAAGTTCATCATGATATTCTACACCTATCATCTTTGCAAATGTTGATTCAGTGGTACTCTTGCGAGGCAATTCGTGCATTCTAACATTGACCTTCGATAGTTCTTCATCTACCTTCAACAGATGCTGCCTGTTTGTCTTTATCCTTCCGGCAACCTCTTCAAGATAGTGAAAGTCGACCATATGCATCCCTTAGCTGAAGTGATGCACAACATCCATGAGACTCTGCTTGAACTCTTCCGTAGTTAATCCCCACTTTGCATATTCTTCCTTGTAAGAGTCCCAGGATTCTTCTGCCTCACGTGCAATATCGAGTATCTTTGGTCCAATAGCTTTAGTATTGAGCATTATGGTAACATTGGCAGGTTCTTTTTCCATTATAGGTATCTTCGAACCGGTTCCACGCCTCCCAATCTTTTGCCGGCATGGGTTTGGTCGGAGACCCGATGGCGAGGGCCAGGAGGATGATCAACTCATTGTAAGAGTCCCAATAGTAAGGCAGGAAACCGGATTCGGGCTTCCAACCGTGACATATAAGCTGACTTCCGTTCATCATCCACTTCCAATCTACTCGCTCGTAGAGTTCCTGCGCCATCCGGGGGATGTCGGTACCTTTGAAGTGTTGGCCGGCCAAGAGGGCCCCCGCCAAGACGAGGGCCGTATCGATGGAAGAGGCCTCGGAACCCCAGACGCGCCGCCCGCTTTTGGTGTCCAAGAAATGGTAAAAAAAACCGTTCTGATGTTGGGCGCGATTACGGAGTGTCTCAAGGGTGCGGCGGACTTGCTTGTAGGCCTTGGCATAAGAGATCCATCCGCGGGATTCCGCAATGGCGAGGCTGGCAAGAGAAAAACCGGTTGCCGCTATAGAAGCGGGCGAGCCGGGCCGAGAAGAGTCTTGAGTCAAGCCGGTGGAACTGTCGGAGCGAAGGACGAAGTATTGGATCGTGTCTCGTTGGATCTTTTCCAGGAGAAGTCGGTCCTCTTCGGAGAGAGAAGGCGGTGCAGCCCAGGCGAAGGCGGAAAGGGAAATAGAGATCAGAAGGAAAAACGCGGGAAGAATTTTAAACGTCACTACTGGTTTTGAATTTAGAGAGTTCTTCTTTGACTCGGCGAAGGGCCGCACCCGGGTCGGCGCTGCCTTCCCGAACCGTTGATTTAAGCCGAGTTATTCCGGCATCCAAAGACTCAAGGGTTTGATTGAGGGTATGAGCCACCGATTTGGCCTCATCGAATTTTCTGAGATGGCAACGGGTGGTCAAATTTCCTTGAGCTACATCTTCAAAGATTCTTTGAAAACGGAAAAGAGGGCCGGCGATTTTGTGCGAAAGGAAAATGGAGCTCCAGGCGATTAAAAGAAAAAGAAAGATTAATTTTCCGGCCAACCCCCGGTTCGTTTCGTCCAAGAGCTCCTTGAATACCTCCCGCTGGCGCTCGCTGAGCCGCTCGGCCTGACGAAAAAAAGGAAGAAAGGTGACGGATTCGTCCTGCGGAGCAAGAAGAGCGGGCCGTCGGGCATCTTCGTAAGCTTGAATCCGTGAGGCAGTGACCATATCATTTTGGATTTTGACGTTCGAGAAAGCATCGAGCACCCCTCCCCAGATTCCGAAATAAAGATTGAGAAGACAGACTGCGCTGACAACAAGCAAAGTGAGGCTGATCGTTACCATATACCGCAACTGAAGCGGTTTATTGATGAAGAAATGACGGCGGCGTTCCTTGCGGATCATTTTCTTTTTGGAGAATTAACCCACTCTCGACATATAATAGAGGCTTCAAAAACAGGTGTCAAACACAGGGGGATGTAAGGCGTGTGCGGAATTATCGGTTACGTTGGTGCAAGTGAAGCGGTTCCGA
>1097992_contig_1794
GTTATAAAGTAAGAGCGTTGTGAAGTTGCTAGTGTATATGCTGAAGCAGGACGATCCGAAGAAGTGCACAGCTGCAAAGCTTGTGCATTTTAACGTAGCATATGCAGTTAGAAGAATTCCAAGAAATTCTTTGGTTCTAAATCCTTACGCCAAAGTATCGCTCTGCAATAGTGATAAAATTGTTGCGGATTCCATAACAGCAATAGATTGCTCATGGGAGAAAGTTAATGCAACATTCAAGCGGAATTTTTACGGCATAAACAGAAGGTTACCATTGTTACTTGCTGCTAACCCAACTAACTACAGCAAGTTGGGCAAGTTGAGCAGCGCTGAAGCTTTAGCAGGGGCATCAAGTATTTTGGGTTTTGATGATCTTGCATTTGATGTTATGAACAAGTTCAAGTGGGGTCATACATTTTTTGAACTGAATAATGAATTACTGAAGGAGTATGCCAAAGCTAGTAGCCCCAGCGAGATCCAGAGAATAGAAATGGAATACTTCAAATAGAAAAGATTTTGAGGAGTTTAAAGATGAGCGTCGGCATTAACAATCAACCCTTAAGAATCTTGAGCATCTGATCAACAGTAACGATTCTTATTCTTCTAAATCCCTTCAAACTCAGCAGATGCCTGTCGCCTGATGCCACATAGCTTGCCTTGCCATCATATGCAGTCCTGAGCACAATGTCATCCTCGGGATCCTCCTTCACCAACCTGAACCTTGATCTCGTTCTTACAAATTCTGCAGAACCTGACAAGTCTCTGAGAAAGTCAGCTATGTCCTGCTGATTTACATATCTCAGTATCTTGGGCTCGTTTGCAGTTATAGCCAGCTCCTCAAGCAGTTCCTTTGATATAACTAGTGTATGGTTGCTTATGATTTCGCGCAAAAGGTTTCTTGGCTTGCCTTCTTTAATCAATGCAGATATCAGAACATTGGTGTCAAGGACTATCTTCATGCTACCTGCTCTTGTATTCCCTTCTCTTCCTTCTGCTCTCCTGTATTATTTCCTCTATCTCTTCATCAGACAAGGCACCGTATTTCTTAACCTTTCTGTCAACCCTTCGATACAGCCTTTCTAGATCTTTCATCACATCTGGGATCTCCATCTTTTTCATGATGACAGCATCTTGATAACCGTAGACTAGCAGCTTGGTCTTCGGCTTGAGTCCAAGTTTCTCCCTCAGACTTTGGGGTATGACAACCTGTCCCTTCCCGCTCACTACAGTTACATCGGCTTCCTCATACGTTGCCATACTCTCACAAGTATATTCTTACTTTCTTACTTTATATACTTATGTGATAGGCTGTTACTAGAATACACGCAGAAACGCGCACCGGTAAAAGCTAGAGGGTGTACGATCCACTCATACCTATCCCTGCTTGATTATAGAACATAGAATCGATATATACAACTAAAGTACACTCACACTCCATTAAAATTCAAGAAAAAAATTCAAGTGAAAAATCAAGGATTCCTATATACCTTTATGACATACTGGGAGATCTTGAGGAAGACCCTTGGGATATGAAGAATTGCAAAGAATATTGATACAGATTGCAAAATTTTCCCCCGTATAAACTTGCACAACCCTTACGAATGCTGTAGTCAGCTATATCTACAACTTCGCCTTCTATTATCTCTTCAGGCCACTACGTTAATTGCTTTGGTTTTCTTGAAATCCTCGTCAAAAGTTGCGATGTTCTTAATTTCACTATCCTGCATCACAGAAATCGTTGTACAATCGGTAAAACTAAGGTCTGTAGTTCGTTGTTTTCTAAATGTTTTCCAAGCGTTGTAGAAATGCTTGTCTTCTACTTGTATTATCTTTGAGGATTTTAGGAGATGATTTCCTATCTCTACTGCTTTGGGTAAGTTTTTCAAACGAATAAAGGCTACAGTGACAGTTTCATCAAAAATGTAGTCGGTTATGTATACTGGTCCGAACTTAAGATTTGCAATGCCTTTCATCAACTCTGCAGCCTTCAGGTGGTTCTGGTCTCTTTCATTAAAGTAAGATACTATAAAACTTGTGTCTAGAATAATCATTTCTTGCGACCGTATAGGATCTCATCAATTTCTATGCTGGTTCTTTCACTACCAGGACCCCAGTCGAAAGGTTTAGCACGTAAAAGGCTCTTCGTCTTGATCTTTGTTTTCTGTTTTTCCCTGAGCCATCTTTTCATGGCCTGAGTCAAAGCCTTTCCCATTTTCATCTTTTCTTTTACAGCATGTGTCCTGAATTCTCTAAGAACTTCTTCGTCCACATCCCTAATACTTACCATTTCCTTCTTCATATGTATTACATGTAATACAAGCCTTATAAAATTATCTCCGTAGCAATTTTCTAGTATTAAAAGTCTCGAGCAGGGACATACCATCTAACCATTAATTCTGTATCCATTCTTCCGCACCATGGAATGGCTGCCTGCACGTAATTCCTGTCTTCCCATTAACTGCAGCATCTTTACTAACTTACGGCAGTAATTCTAGCTCTTATCTTTAAACCTATCCTAAGCACCTTGCCAGACTTTGTATAATCCCCTGCTTCGTATTAGCCTGTGTTCGATCTACCAACATATGTCTCCAGCCTTGACATGGAGCTGTGATTGATATAGCAAATAGATATAGCAAGTAGAGGTCATATGGCTAGCACGCACCCTCGCGTGACACCGCAGGAAAAAAATCAAGTGGAAAATCAAGGATTCCTATATACCTTGATGAATCAACAGGAGATCTTGATGCACATTATAGGTGAATGCCAAGAATTGCAAAGAATACTGTTACAAATGATAAAACTTTCCCAAGATGATGTAGTGTTAAAGAACTTGCTAGGGACATATGTGGGTAAATCGTACAAAAATTAGCTTATCTTATAAAAGAATATTAGCGAAGTCAGGTTCTATGCAGATATGCAGGAAAATAGCGCATATGAAAAAAGGGTTCCACCTACTGCAGTAGGCGAATCCCACCCGATTCGAACCTATCAATTCGTATAATGACTAGATGGTGTAGAGACTAGGTGTTATATCAGGCAATCTGGTAACATAATATATGATAAAGGTCAGAACAGTATCAGGACCGATTTCTTATAGGAAGAAACCCAGTATGACGGAAAGAGCTTATCTTGCAGGATTCCTCGATGCAAAAGCCAGGTTTAACGCGCACATAGCACATTACAAAAACAGATCATATGAAGAGATCGAAGCGCTAGCAATAGTTTATGGAACTGAGAGAATGACCTTGAGCATGCTACAGCGCTACTTTGGAGGCACTATAAGCGTAGCAGACAGGCGCGAGATAGGGGGAAAGTTGGCTTACAGGTGGCAGATCAAGCGCAAGGCAGACATAGTCTCCATGATAAAACAGGTTCTGCCATACATGAAGGTCAAGAGGAAGCAAGCAACGCTTTTGATGCGTTACTGTAGTTCAAGGCTGGAGAAGATAACGGAAGACGATCCATTCGTGCCGATAACCGATGAAGAGAGAAGGATAGTAAAAAACCTGATCGAGCTGAACAGAAGAGAGTGATACTGGATAGAAATGGAATACTTCAAATAGAAATTCCTGAAAGTAACACTGGTGCGAGCTAGTGGGTGGGCCACTGCGAAAGCAGAGGAGACTCCTCCCTCCAAGCAAGTATGCGACCCAGTGATGGGTAGCCAGAGATGGCTGGCAACGGCACAGAAAAGATATCCGAGTTAGAGTACGATGATGGCAAAACCTGAGGTTCCTAGCAAGGAATGAAACTGCCGACCCGCATGGAGCAAGGCCAAACAGAGCCGATGAGTTTGCTCAAGGTTCAGGTAGGCCGCTTAGCTGAATCCCACCTAGAACAGAAGGAGGGTTACTGCTAGCACGCACCATCTCCTCCACGAATATTTATAGGTTAGATAACTAGGGAATTCTATATGTTTTCTTACGTAGAACCTTTGTATCGTCCGCCTTCAGAAGCAGATTCGATGATCTTCCAAGTTACTATAGGATGCTCATTCAACAAGTGTTCCTTCTGTGATATGTACCGTTCAAAGGAGTATGTGGAGAGAACATGGGAGGAGATTGAACCCGAAATAAATTATGCTGCAAAACATTTCTCTGACACGCGTCGGGTATTTTTGGCTGATGGCGATGCACTTAACCTTTCTACAGAAAGATTGCTACAAATTGTTAATCATTGCTATACTTCTTTTCCGCAGTTAGAACGTGTATCCTGCTATGCTATGCCAAAGAACCTGCTGCAAAAGTCAGAGGATGAATTGCGTTCACTGCAAGCATCTGGTTTAACACTATTCTATATTGGAATAGAAACAGGTTCAAACAAACTTCTAAAGAAGGTCACAAAAGGTGCAACTAGCCGTGGTATAATAGATGGATGTTTGAAGGCAAAATGTGCAGGAATTAATTTGTCCTGCATGATAATTTTGGGTCTTGGCGGGAAGACATACACGGAAGAGCATATACGAGAGACTGCACAAGTAGTAAATAGAATATCACCTGATTATTTGGGCGCACTAACTCTCTACCTTGAAACAGGCGTGAAGGAAGAGTTCCTAACAAAGTTCGGTGAGCCGTTCATACCTCTAGATGACCCTGATTTGCTGGATGAGCTTGAGCGTCTAATACAACAGATTAATTCTCGAACACCAATTATCTTTCGTACAAACCATGCTTCTAATGCTTACTTGCTCAAGGGAACACTGCCTGCTGAGAAAGATAAATTGCTCAACATAATAGCTGATCTAAAATCGCATCCAGAACTGTCTCGTCCAAAAGTATTACGAAGTTTTTAGATCTTCTAACCCTATAGGATTATAAGAGCACGAATTTTATTTTGAGTAAATGAAAACAGTAACCTTCTCCAGCACAAAAGAATCAAAAGAGTTAGCAAAGCAATATGCTTACAGTGAATGGATAGTAAACAGATTTCTGCGTTACATCCCAGATGTTTACAAATTTTTAAAAAGTATGGATAAACGTCCACAACAGTACATACGTGTTAATTCTCTAAAAATATCTAAAATGGAATTAAAGACAAGATTAACCGAAAGAGGTTTTGAGCTTGAAGATACTATTGTCGAAGATGTTTTTATTGTAAAAAAAGCGCCGCACTCAATAGGTGCCACTCCTGAGTACCTCTTGGGGTATTACTACATTCAGGATCTAAGTTCCTGCATATCGGTAGTTGCAATGGATCCTAAAAATGATGAGACAAATCTTGACATGTGTGCTGCACCTGGAGGGAAAACAACCTACATTGCACAGAAGATGAACAACACTGGTCTTCTGGTAGCCATGGAAGCAAGTAAACGAAGAATGAACTCCATAGTTTTTAATCTGAACCGCTGCGGTGTCATGAATACTTGCGTGTATAATATGGATGCTCTCATGGCACCAAAATTGGGTCTAAAATATGATAAGATTTTGTTAGATGCACCTTGCACCTGCGAAGGTGTAATTCAAAAAGATATTGGCAGAAAGACCAGTCGTACTCCAGAAGATATAGAGTTCTGCAGTACCGAGCAAACCAAATTAGTCGATACGGCGGTGAATCTAATCAAGCCAGGAGGATCTTTGGTTTATGCTACCTGTTCTTTTGCTCCTGAAGAGAATGAGTTGGTCGTTGATCATGTTTTGCAAAAATACGATGCTGAGATAATTCCAATACCATATGGCAGCGAGGGGCTAACTCAGTTTGGCGATTTAAAATTTGATCCCCAAGCAAAAAATACTCGAAGATTTTATCCTCATATTCATTCTACACTTGGATTCTATGTAGCTAAGATCAAAATTAAGTAGGTGTGCAAATGTATCGAAAGCTTACGCGTGAAGAAAGAACAATCTTGAACAGATTCTTTGGGAAATGGGATCTATTTGATTATTTCCAGCACAAGAATCTTCTTGTTAAAGAAGGCAAGGTCAGAGAGATCTTCATGATGACAGGGGATGCAAAGAAACTTGCGTTGAACAAAGATCCGTATTTAGCTGGCATAAAGTTGTGCGAGTTGAGAAAGCATATTTCCTTAAGTCTTGAAGGCGCATATATGTTCGCTAAAAATACTAATAAAAAGAAGATCGTTGTTACAGATCAAGCGGAAGCTCTTGTGTTGTATGGTAGGGATATATTTGGACAATCTATAATCAACCATACAAATGACTTTGGAGAAAATGAAATCGTTCTAATTACAAACAGGTATGGTGACGCTATAGGCATAGGAAGAACAAGATACCACGCTGACAAAATACAAAAGCGGAGAGTGACGGTGACAAATATTGCAGATAGAGGGTGGTATTTGCGTGAAGAGGCCAACTTTGAAATGTAAAATAGTCATTAAAAGGAAAGATTGCAGGTAAATACGCCAAATTGAGTATTATGAAATTTGTTTTATTTCCTAGCTCGCCACAGTACGAATCCAGCTATGGCCCCTAACATACCGCCCATTATTGCTAATACAGTAATGGGAAATCCACCAGCATAAGACTTACCTGCGCCTTCTGGTACATACTCGTAAACTATCGCTCCTTCATCTGTTCCCTGTATACTCTGAGTTGCATAGCCAAGAACCTGTATGCTTGCCGAACTTGGTGGAGTTGTGTTTCTTATTACATATTGTTCACCATCTATTGCAATGTCTACTTCGATCAACTTTGTTCGATGCATCCCTTCGCGTATGCTTCCTTCACCAAATGCAAAGAAAGTAACTACGTTTGCGCCTTCAATTTCTTTGAATCCAAATCTTTCAGCTTCCGTTACACTTCCAGTTGGATCGAAACTCCAGTGCCAGTTGTCAAGTGAGAGGTCTGTGAATTCTCTAAAATCTATGCTGGGTTGACTAAGTATTTTATTAGCCTCTGAATTTTCTAGAATCTTCATTACTTCTGGTTGTCTGGCGTACAAGTATCCAGATGGGAAGTTGATTTCAACATCACCATACTGCTCAGTCTTTACAATTACTGGGTCGTCTATGTTAAAACCTCTCCAGTTTAGATCGATCAGAGAACCTTCAGAAGAGGATCCAAGATTTAAGACAAAACGTGTTACCAACACATCCAGTCTGAGCACCTGTTCCAACGTTGCTTTATCGCTTCCACCCTTTAGTGTTGCCTTGTAATCTATTGTAATATTCTCCACATGAACTGGTGACTTTCTTTCCTTTAGCAGTTTCTCGTTTATCTTGTCAATAAGCACCTGCACTCCAGGCGTATTCTTATCTGCAGTAAATGCAAGCTGATCATTTACGTTTTCAAGTTGCGATTTTATCTTTCCTCCATTAGGATATTCTATGTAAACAACAGTGACAGACCTGTATAATGCTTCAGCCTTGTCTCTTTTTGGTATCAATAACGTATCTAATTGTACTGCAAATGCTGGAATCATTAGACTTGTTAGAAGAATTGAAGCTAATATTAACATCATGATAGATGAGCTTCTGAACTTCACAGGCAAAATCTTACCCGCCCTTTTTATAAATCTTTATAGATCTAATGCAACATTATATGACATAAATTATAGTTCATACTGGAAGATCTGGTATTGATCACCATACTTGCTGGTGGCACCGGCTCAGTGAAACTCGTGAGAGGATTTGCGTCTGTGACGAAGGATATTGCTGTTGTGTGCAATGTTGGCGATAACATATGGCTACATGGTCTTTACATATGTCCTGACATCGATATTATAGTCTATGGACTCGCCAACATGCTTGACATTGAAAGAGGATGGGGAGTAAGGCACGATTCGTTTGAATTTCTAAGGCATCTGGAACTTTTAGGGGGAGAATCTTGGTTCAGGATAGGTGATAGGGATCTTGCTACACATTTGGTAAGAACCAAGATGCTAAAGGATGGCAAGAGCTTGCTTGATATTACGCAATGGGTATGCAGCAAGTTTGGTGTTAATGCCAAGGTTATACCAGTAACAGACAACCATATGGAAACCAGAGTTGTTACGGAATATGGCGATATGCACCTGCAGGAGTTCTGGGTAAAGCACAATGCTAGTATGGAAGTTAAAGATATCATTTATTCTGGTGCAAACAAGGCCAGACCAACACTGCAAGCGCTCGATGCAATCAAATCTTCCAGCATGGTGATAATCGCTCCTGCTAATCCATTAACCAGCATAGCTCCTATGCTTGCTATCAAGGGTATACGAGATACGTTAGCAAAAGTGAAGAACAAGTGTGTAGCAATAAGCCCGATAATTGGTAACAAGCCTCTCAGTGGTCCAGCTGCAAAGTATATGCAGGCGCTAGGCATTGAGGTATCACCGTATGGTGTTGCCAAGTTTTATTCAGATGTTATCTCAAGGTTTGTCATACACTCATCAGATCAGCAGTATGCAAGTAAGATCGAAAATCTGGGAATGAAGGTATATTATACTAACATAATAATGAATGACAAGAAAGACGAATCCAGACTCGCTTCTTACCTTCTTGGATTGCAAAAAAGTGTTCATAGTTGAATATCTATGCAATAGTGCCTGCAAAGACATTTGCAAGAAGCAAGAAAAGGTTAGCAAAACTGCTAACGGTAGATGAACGCATAAAGCTTTCTGAAGTAATGCTATATGATGTCTTGGCTTCAGTATGCAATTGCCGATGCATCAGCAAGATCATTGTCATTAGCAAAGACGAACACGTTTTGTCTATAGCAAGGGAATTTGGCACGAAGATTGTGCAGGAAGAAGAGGAGCTTGGTGTTAATGCAGCTGTAGCATTAACAGATAGTATCTGCAAGGATTCGGATGCAAGCATCGTTATTCCGCAGGATCTTCCATTGATCCTGCCATCAGATATGGACATGCTTTGCAGCTCTGCCAAGCAGAAGAAATGCGTTATCATTACTCCATCGCATAGATATGATGGCACAAACGCATTGCTTCGAAAACCATCAAACGTGATCCGAACATACTACGATGAAGATAGCTATGAAATACATGTGCAGAAGGCGAAGGAACGCAAGGTACCAGTGAAGATTGTTATGAACAGAAGACTGATGCTTGATCTTGATGTGCCTAATGATATTACACATATAATGGCAGACAATTCTGGTAGCCGAACAGTATCGTATCTTCAAGGAATCAAGCAAAAATTCAGGAGGACGTCCAGATATGCTAGGTCTCCCCTGGCATGAAAGGTCAGCCCCCCCCTCATCCTTTATAAAGTGATATGAATCAGATTTGGACTTTAACATTAAGAAGATAACAAAATTCAGTCTATTATGTTAAATGTTAAACAAGATTTGCAATGATTTATAATGAATGATAAGATCTTTTTCCCCAACCTTGCGTGGTAGTCAGCAATATTTATATATCCGATATATATCTATTTACTTTCTGGGCTCAATTATTAACTTTATGGTGGTGCGACAATGGTAAAAGATGTTTCTATGCAAGGCGATAGATGTCCAAGATGCGGTAAAGGACCTATGGTTACTGATAATGCTACTGGGGAAATGTTTTGCGGCAACTGCGGTTTCGTTGTAACAGAAAGAATAGAAGAACTTGGTCCAGAATGGAGGGCATTTTCTAAGGAAGAGCATGAAGACAGAAGCAGAGCTGGCATTCCAACTTCATTGGCTATGCACGACATGGGTCTTGCTACGATAATAGGCCCTATAGACAAGGACGCATCTGGCAAGCCACTATCTGCATCGATGAAGAGCACGATAGAGCGCCTAAGAACTTGGGATAGTAGAAGCCAAGTCCACGAACCTGTTGACAGGAACTTCAGGCAGGCATTCAGCGAATTAGATAGATTGAAGGATAAATTGGCTGTAGGCGATGCTGTAATCGAAAAGGCAGCATACGTTTACAGAAAGGCCCTTGAAAAGGGTCTTGTTCGTGGAAGGTCGATCTCTGCACTAGTCGCTGCAGCATTGTATGCTGCTTGCAGAGACACCGAAACACCAAGAACCTTGAAAGATATTGCAAATTCAAGCAACATAAAGAAGAAGGATGTTGCTAGATGCTACAGGCTTTTGATCAGAGAACTGGATCTAAAGATGCCTGTTGTGGATCCAGTAAAATGTGTTGCAAGGATAGCAAGCAAGTCAGGCCTGAGCGAGAAGACAAAGAGAAAGGCTCTTGAAATTCTGAAGAAGGCTGAAGAGGTAAAGATATCTGCAGGCAAAGATCCGATGGGTCTTGCTGCAGCGGCACTGTACGTTGCCTGTGTTATGAATGGAGAGAACAAGACGCAGAAGGATGTTGCAGAAGCAGCTGGAGTTACAGAGGTTACAATAAGGAATAGATATAAGGGTCTTAAGATGGCCCTTAAACTCTAACTTTTTTGTTTCACCAAGCATTAAAATATGATTTTAGCGCTTGCTATTTTCAACTAAATGTTTAGCAAGAAATCACTGGTTTTTGCATTGATGACAATTTTACTTACCAGTAGCATTTTGCAGGCGATTGTTTTTGATGCTGAAGCAATAGGAGCAATGCTGGATACAGATAAAGATGAAATAAGTTTGGGTCAGGATCTGACTATAAGAATTGTCGAACCAGATGCTAACTTCGATTCAAGAAGCGTAGAAAGGATTCCTCTTAATGTTTTGTTAATAAGCACAGACAAGTTCGATGAGACACCACTTGACAAGGTATTAGCTAAAACAGGTATTAGAACGAGCCAATCATCGTTGATGGAGACTGGCTTTAACACCGGTGTTTTTGAAGTCACACTGGAGAGCATAAACGATCTTTTAGTTGATAGAGGCGAAGACATCAGGATCACTTACTTCGACAACACACCTTCTGGCGGCGGCTCTCCTACAAGAATTGAAAAGGTAGTTCATGTTGGCAAGGCCAGCATTATTGTGAAATTTGATAAAAGAGAGTATGCACCATTCGACACGATCAATCTTACCATAATT
>1097992_contig_1932
GTTATTGATCTAGCTGAAAAGGCTAACGGGATCGGTGATGGCGTAGGCAAAAGACCGCATATGGTCTTCTTTAATACAGAACAAACACATGCAATAATATCGAATGTAGCTAGTGGGCATATTTACATTCTAGATGCAGATGCTAGAGAGATTCTTGCGAGTATACGCATGGGTAAGGAAGGTGACGAAGCTAGAGGTGCCCATGCAGCATTGCCAGCACCAGATGGTTCCATGATAATAGTTACTAACCACAAAAAGCTGGAGAAGATAACAACTGATTACATCAACAACAAATACGATTACAATCCTGACGATGCCCTTAACTTGAAAGATGTAGAAGATGAAACTCATCCTGATAACTGGATCGTATGTCCTGTATTTACTGCTGATAGCAAGTTTGTAGTTGCTACGTTAAGAGGTGGAGGGCTTTACGTTATAGATGTCAAATCAGCACCGATGAATATAGTAGCATCATTCGATAATGCCCAAGTTGGACCAAATGGTTGTGGTGGATTGCTTAACAGTGATGCAACAAAGATGTACATAAACTCCGGAGGCGGAACCCCAAAGCACCCATTAGGCTCTGACCTTTACGCCTTGGATCTTACTGGTTTATCAGGTGAAAATCCAACAGTTCCTGAGCCGACCAAGATATTCAGCAGAGATGGTTTTGTTGACTCACATGGTATGACGTTCGGCAAGGGCGATCATCTTTGGGTAACTGACCGTGCGGCTAACCTAATAGAGGTTGTTGATACTACAAACAACAAGGTTGTGAATCAGATCGACCTAACGAAAGGACGTGATGGTTTTGATCCAGCACCAGACCTGATATTTTCATCACCGCATAGACATCTGGCCTTTGCTGCCTTAAGGGGTCCCGCTCCTCTTACTGCCAATGCCCCTGATGTGAATAATGCTGTAGGCAACTCGCCTGGTCTTGGTGTAATAAAGATCCACAGAGGTGGAAGTTCTGGTAGCCTATTGTATGTAGTTCCAATAAGCAATGTTGTTGATGGCAAAGAGACTGCAGATCCTCATGGCATTGCTGTAAGAGAACTTCGATAACAGATATTCAATCCAAAACCTATTTTTAGGGTAAGGATAATCTAGCAGCTATGTCAGAACAGCAAGAGGTTCACATTGTGCTTTTATCAAATGATCCTGGCAGGGCCTACTCTGCACTGGTGCTCGCGTTGGGCAGTGTAACAATGGGAGCAAAGTGCAAGCTTTACTGTACAATGGGCGGCTTGGATGTTGTAAAGAAAGGCGGTGCCTCGAAGATAACAATGCCTGGAGCTCCTCCTTTAGAAAAATATCTGAAGGATGCAATCCAAGCTGGAGTAGAAGTCACAGCATGTGGACCATCAAAAGAGATGCTTGCACAGATGGGAGTTACAAAAGATAATCTAGAGCAAGGTGTTGAGTTCGAAGATGTTATAGGATTTCTAAATACAGCATTGCCAGCTGCAAAGACGGGCGGTATGGTAGTATTTATATAATGTAATAAAATATATTTGCAAATAAACAAGTGAAATATATGCAGAAAGAACCAAAAATCGTAATAAACAGGTCTTCAACCGAGCTACTGCAAGATAGCGCGACGAAGTCAATTGATACTAGAGGAATGGCTTGTCCTTATCCATCATTTGAAACAGTAAAGAATATGAATTCTCTTAATTCAAATGACGTTCTTGAGGTCGTAACCGACAGCGATGAGTCAGCATTAGAATCAATACCAAGTGTATGTGAAAAGCGTAACTGGGAATTTTTGGTGGTAGAAGAAGATAAGGAACTTTGGCGAATTAGGATCAAAAAGTAAGAAAGAGAAATTAACCTTCCACATCAAATAATTTTCCATCTCCAGAAATAGCTCTTATGATTGCATCTTCTCTTGAAGTTACCTTTGTCTCTGCAAAACTTGCACACCTTAAGTTGAAACTTTTTTCTAGATTTCTCACGCCTCTAAGATCTGCAAGCACAAGATCTGCACCCAAAAGTTGTGTGGAATCAAAGTTTGCACCCCTAAAGTCAGCGAAATAAAGGTTTGCGTGTTCCAAGTTTACCTGATGAAGATTCGCATTCCGAAAGTCTGCGTGATCAAGGTCTACATGTCTAAAATCTGCGTATGCAAGGTCAGCGCCATGAAAATCTGCAAAACTAAGGGTTGAGTATTCAAAGTTTGAATTCCAAATTATCGAGCTTTCTGCTTTTACATAAGGTAAATATAGCCCTGATGCCTTTACGCCTGAAAGATCACAATTATTAATCATAATAGGATATTTCGTGAGATATTGTTTTCTTAAGTACTCCTGCATCCTTCCGAAGAGTTCATGACTGGCTAAATCAAAATTATACTCTAATTCTATTCCGTAAAAGTCTCTTTGGCCTTCTAATATTTTCCGTATGAAATCTTCTCCTTTCATCTGCTTTCGTTCTGTTTGCATCTTGATTTAGCCTGTGCAAAAATAATAATCTAATCTTTATAAGACTTTATTGGTTGAAAATTGTTCTTATAAAGTATTTGGAAGAATCTAAAACGCCTTTATAAAGTAACAAGAATTGCTAGAAATAGTCAATTATCAGTGTTTGCAAATATGAACGGAGATAAATTTACACTTCGATTATTGCGTCCTTGTTGTGATTGATCATTTCCTTGACTTTCTCATTAGAGATGAAGAGATCCGCTTCTTGTTGCCTGTAGATGCTTATGTGACAATGCATACAGGTCCAAACTTCATAGGATGCTACAAGATACCCATAACTGCCTTTATTGGCTATCTTGGTCTTACCATCTGGGTACATTTGATGCCCTTTCCCGCAGATTATACGCATCGATGCTAATTTAATACACTGAAATTTATGAGAGAAGATCTAGATTTGTGAACCTTTTCATGTATTTAGCTTTGCAAACATGAAAGCGGTGAAGGACATAACTGCACTTGTTGCTGCCAGAACAAAAGAACTAACTTCTATAAGCTAAGACAATAGTTTAACGCTGTCTAATTGTAAAAGTTTCAGGCTGGAGGTATGTGCAAAATTAATTAGTATAGATGTTCTGACCAATGGTGTTGGACATAAAGAAGATGATCGATGCCATCATAAGGCAGAGAATAAGCCTTACGGAGAATGAACTACTACAAATGGTGGAGGAGAAGAAGCATAGGATAGGTGCTGGATACCTAACAGATCAAGGCGCTCTCTTCCTCGTAGCAGCAGATTTAGGCATAACTATCGAAGAAACGCCCCAACTTACGATGAATTTGAAGGATCTGTATGTGGGTTCGAAGGAGGTCACTGTAATTGCCAGAGTGATGAATGTTTACCCATTGAAAAGATACAGGAGGAAGGACGGCTCAGAAGCGCTCCTGAGAACGCTCATCGTATATGATAATGATTCAAGTCTAAAGGTGAAGCTCTGGGATGATACTGCTAACTTGCCTGACAGTCTAGGCATAAAGCCCGGGGATGCTGTCAAGATATCCAAGGCATATGTGAAGACTGGCATAGATGGCAAAATTGTGATAAATGCTGGTTCGAGAAGTATGCTAGAAGTTGTGCATGAAAATGTTCCGCATATAAGGGAACTTGATGATATAGCTATAGATGTAAGCGAGATCAAAGGTTCTGAAGAGAATGCTGTTGTAATGGGTGCTGTAAAGGCGAGTCCAAGGATTTCTAGCTTCGTTAACTTCAGGGGCGAGCCTGGCAAAGTGATGCATATGCAGATAGCTGGAACAGATGGCAAGACCCTGCGGGTTGTTCTGTGGAATGTAGATGAAAAGAAAATTCCAAAAGTCATGAACTTAGGAGCAAGGATAAAACTTGTTGGTGTTCGAACGAAGAGAAACAAGTATGGTGATATCGAACTGCACGGCGATGAAGGTACAGTAATGGAGCTAGTTGACGAGCAGGAAGAAATTGAAATCATGCCTTTGCGAATAATTGCTGTAAGCAAAAATGTTGGTACCAAACATAAATCGTTTGCACTTGCTGTGGATAGAGCAAAAAGAATTTTTACATTAGCAATTAACGATTCATTTGCAGATCAGTTGCAGACAAACCTACTGATAGAATGTGTTCCCAGCAGAGTTTATGGCTCGACATTATTGCTTGAGGATGATGCGTATGTCAGGGTAACAGATGACGATCCATCTTTTCCAAATGCAAGTGTGCTGGAACACAAGATAAAAGACATGAAACCATCACAGGATCTTTACTTTGTAGAGGCTGTAACTCTTTCTCCATCAAAGGTTCAAGAGATTCAGATGAAGGATGGTTCAATAGTTAAGTATGCTGAGACTATGCTCGGCGATGATACTGGCGAGATCAGACTTGTTGGGTGGCGCGAGATGTCTAGCATAGTTGAAAAGTTAGGCATAGGACAAAGGGTAAAGGTTTATGGTGTGATGGCATATGCTGGAAGAGATGGCAACACTGAACTAAGATTGAAACCATTTTCGAATATAATTAAAATTTAGAGTGTTCCTATAATATGCTAAGAGGTTGAAAAGAATTGGTTTCACTAAAGTATGACAAGCATGCAAAGGCTCTCTACTTGAAGTTATCTGACAGCAAAATAGTAGAGACTGAACCAGTAAATGACAGCATATTCTTTGATATAGCGAAGGATGGAAGACTAGTGGGTGTCGAAGTTATACTTCCAAAAGATATGCCTAAAGAAATGGTAAAGAAACTTGTAATGCATACAAAATGAACGTCATTCTCCTATTAGCTTTTCAATTTTTCTTACGTAGGATTTAACGGTTTCTGCTCCTCTTTGTACAACACTTGCTGGCAAATCGTCCTCATAGAAGTTAGCGTGAAGATAACTGGTGAATACAAAATCGTTATGGAGATTAAGATCCGTATGCCTTCTATCCAGATCTTCTACGAATTCCCACATCTAGGCATGTGTTAGAATAGGTTTTTTCATTTTAGATGCTAATGCTTTCGTTATCTCTGCTGCAGCACCCCAAAATTTCTCTGATGCTTGCAGATAGCCTCCTTCTTTTAGCAGTTTCTCTGCATCTTTGAGGTATTTGCTATTTAGCGTCAAGATTAGTCGTCCCAGAATCCTCTTGTTGTAATATACTGCCTTTCAGCATCGTACACCTGCTTGTATATACCTTCATCATCAACACAGTTGCGCAGTACTCTTGCTGCCGTGTCTACACCGACTCCATAGCCCGACAATACAAGCAATGCCTTTCTCCCAAAATTGTGTATCAATGATGCGGTCTTCCATGCACGCATGAATTTGTGATCATCTTCTTCAGAGAGTTTGCCTCCCTTCAATTTTGTCCTTATTATATTAGCAAGCTCATAGTCAGACGCATATGTGGCTGTAATTAACTGTGATCTGCACTTTGTGCAGTGCAGATTGTCAGGAGCTTCTCTAGTCTCCATAATACGTTCCCATTTTCCGCATCTAATGCAGATCAACTTGTGCCTTGTCTTCTGCAACCTTTCCTTGACAAGTTCGATCACACCCTGCTCCACGCTTAATGGCGTTGCAGAGAATCTTGTAGAATGTTCCAGAATGGGTTTTGCTAAATCTGAGAATTTTTCAATGTCAAGCCAGACTATCTTTATAGCACCATTCTTTATGCGCTCAAGTATAGATGATGCCAGTTTTATGTCGTACTTGTCGTGCATAAGCTCTCGTATGGCTTCCTTGCTGATCGCTGTTTTTGAGTATAGGTCGTAGATACGCCGAGCCGCTTTTCTATCGTAAACCGCTTCTTTGTTTATAAGACCGAAGCGCTTCGAAACACACCACGTGCGCCAGTTAAGGTTATGAGTGTTTGTCAATGATGCTATTATAACAGATTCTAGATCGTAATCATCGTTGAAGCAGTCAATTATGTGCTGCTTACCTATTCTTGCATTTGACGAGAGTATTATCCTGTATGCATCTGACCTAGCATCTACAAGATACCCCGTCTTAGATGAGATTATCGTTGATAGTAGCGATGTTAATGTATTGTTTACCTTCGTTCCAAAGCATATATGCAGCACAACTGTGTTTCTGTTCCTAGAAGATTCTACAACGATTGTTTTATCATCGGGTATATTCTTGAGCTCCTTGTAAGAATCATGGATCAAAACACTGCCAACATTTAGCTTGTCTTCTAACACCATCTTTCTTAACCTGCCAGCTTCTGTAGCTGTTTCATAATCTACAGGAATCATCTCCCCAACCCAATATGGGATGTTAACAGCTGCACCCTGCATAGGTTCAACGCTAACACGCAATTTGGAATCATCAACAGCCAAAACCCTCCACTGCGAGCCCTTGAGCACGAACACATTTCCCTGCTCGCCGTAATCGCCAACGAACTCCTGATCCAAGCTTCCAATTACCTTCTTGCTTACCGTATCAACAACTTCGAACTTCAGAACATCTGGTATGGTTGAAATATTTTCAAAGTAATACTTGTATGCCTTGATCTTTCGCTTAAAGACACCCTGTTCCCTATCATACCTTACAATCCTGCTGCCATCAAGCAGATCCAAACACGATTCTATATCCTGTAGAGTTAACTCCCTGAACGGATACGATCTCGTTATGAGGTTGTAGGTCTGCTCCAAACTTACATTGCCTAGCTGAAGTGTAAGGCCTACCAATTGATGTGCTAAGACGTCTAATGAAGTTTCATGCATCTTCTGCTCCTCAATCGAACTCTTCCTCATCCTGCGTATGATAGCCATTGCCTCCAGTTCATCATCTGCATTGTTTGTTACAAGCAATCCCTTTGCAGACTGTCTTATCTTGTGCCTGCTCCTTCCTATTCTTTGCATCAATTTAGAAACCTGCCTTGGAGAGCCGTAGTGTATGACAAGTTCAACCGAACCTATGTCAAGGCCAAGTTCGAGCGATGATGTGCATACAACTATGCCAGCCCCACCGCTCCTCAGCATTGTTTCTGTTTCCTCCCTAACCTCCTTTGAAAGCGATCCGTGATGAACATCGACCTTGACGCCATTTGCATGATTCTTCATAACTGCTGCAATGTATTCAGCTTCATCCCTTGTGTTTGTAAAGAGCAGAACTGAACCCTCATTGTAATTATCCCTTACATAATCCGCAATGAACCTTGCAACGCTGTTCAATGAACCCTTTACATATTTGACATCTATGTCATACGCCCTTATGGAGTTGTCCACCAGAACTGCACACTTCCTTTCCGTGCCTGCAACGAACTTTGCTGCCTCGTCAAGATTGCCTATAGTTGCTGACAGACCAATTCTTGTGATCTCCTTTGCAACTATCTCCTGCAGCCTTTCCAAACTCAATGATAGGTGTGCACCACGCTCGTTGGAGATCAATTCATGAACTTCATCAACTATGACCCATTCTAGATTCTGCATTGCCTTCAGCATCCTTTCAGTCGTTAGGATTATTGCAAGGGTTTCTGGTGTTGTTATCAGCACATCTGGAGGTTCCATGGCTATCTTTCTTCTCTTTTGTACAGATGTATCGCCATGCCTTACTTCAACACTCAAACCCTCCGTTTCTGCGTATCTGATTATTCTGCGTAACACGTCCCTGTTTAATGCCCTTAATGGTGTGACATAGATGGCTCTAATCCCCTTCTGCTTCTGTTCTGCTGCAAGCATGGTGAATATTGGAATTACTGCAGCTTCGGTCTTGCCAGAACCAGTTGGCGCTACCAAGAGCGCGTTTATCCTTCTTGATAATACAGGCAGGGATTTCTTCTGAATAGGTGTTAATTGATCGTATCCAGCACTCTTGAACTTGTCAACAATTGCAAGGTCAACTTTCTGCATGCTTCTTTTCCTTTGCTCTTTCACGCTCATACAGCATTACCACGAATAGCCCAGCTATGAATAGAACTATCGATGCTATAGACAGAGACTCGACAATGTTTGCCATAGGGAATCATAAAAAATAAACAAAAATAAATGTATTTGTTTACAGCTGCTGTGTCGAATAATTATGATATTAGTCTTGTTATACTGTTATCAGCATCCTTTGTGACGTATAGCGTACCATCATTCATGCATTGGAAGCGGTAATAGTCTAATAGTAACGATTATTCCTAATTGTTCGACACAGCATTTACAGCTTCAGTGGGTTCTTAAATCTTGTAGCGGCTACACCTATACCTACTACGGCTGCCATTATTGCCATAATGCCCAGCGGGAACTCTGGAGTTACTGTTACCATTGAACTTGCAGTGCCGCTATGTGCTGTATCATATGGTTTGTTTATGCCTGTACCTTCAATTACAATCATAAGGTTGAATGAACCTTTATCGGAGAATGCTACTGACCGTGAGTCCACGCCTTCATGTATATGGATGCCCATCTCATGCGCAACCATTGCTCCACTTGCATCTGCCACCTGGAACTGATAGTTCACATGTTGAAGTGGCTGACCTGTTGTCGGATCAAGGAATTTTAGGTCAAATTTAACTTCCTGTGGTGGATCTATCATAAACTCACTACCGTGTACTATGCCTTTGTCAATGGTCACTTCAACATTTACGGAACCGTTGTCTGTGGGTATCATTATCATTGGCATTGCAGGTATTTCCTCTGGCATTTCCGGTTGAGGTTCAGGCATCGCTTCAGTAACTATCACCTTGCCTGTCATCCATCCAGCATGCACTATGCAGAAGTATGGATACTCTCCAGGTTTATCAAATGTGTATTGCCATGATTTTTCAGGTGGAATTAGAAAACCTGCAGGATCTTTGGTTGAGTCGAACAGCGCGCCAGCATCAGTATCGCCTGGATTGCCGCTACTCACAGTGTGCCCCTGCGAATCCTTGTTTACCCATATAATAGTTGTTCCTACTGGAATGGTTATTGTTCCAGGATCAAAGCATTTGTTCTCGACCTCACAACCAGGGCCTCCTGAACCCGGTGTCATGATAACAGTAACAGTCTCCTCCGCGTAGGCATCGCCAAGACTGATAATAGCTGCGAATGGTATCAGCAATAGGCCCAGCATCACAAGTTTTGTTAGATTCTTCATTGTGATCAACATGTAAGGGCTTACACTTAAAAGTTTCCATGAATTTACACGTCCGTTATACCTTTATCACTCACCCTGAAAAGTGCTTCTTTAGGAGCTAAAGAGGGCTGCAAAAGTAGCGCCCTAAACACACCGTTCTTTTTGGATAGTTCGATCTTAAAGTGTGCAAAACTTGAGATTGATCTATCAAGATACTGTATCTGCTCTGTGCCAGTGAACCTGACACTGTTTGTTGCAACTATCGTTACATTGCAGTTAAGAGCATATAATGCGAGCTCATGCATAAACCTCATAAACTTCAGATGCTTTTCTGCTCCCATCGATTGTTTATATTCAAATGAAAACAGATCGCCTATGCTATCTATCACAACGAGCTTTAGATTTTGAATCGTTGGTATGCGTTTTATTGCTACTAACTGATCCGCGCTGCTGTAAACCTTTGAGACATAGATCTTGTCTAGTAGCTTATCGTCTAAACCTGCATGCTTCGCTATCTGAGAAATTCTTTCTGGTCTGAAAGTATTTGTTGCATCTATGAAAAGAACATTTGCATTTAATCCCTTTTTGTTTTTGGGCTTTGCACAATTTACACATAACTGAAAGCAAAGCTGCGTTTTTCCAGTTCCACTGGCACCAAATATATCAGTTAACATCCCAACTCTTACACCACCGCCCAAAAGTTTATCCAGTGCAATTGAGCTGGTGCTTATCATGCTCAACATCGAATAATGTTAGAATGCTATTGATAAACTGTTATTACCTCAAGCACTGATCCTGTTATAAAATCAAAGCTGTAAAGGAAGATTTTTATCCTAGCGTATTCCCAATCAGTGCAAAGTGAAGTATTTGTCGCAACAGCAACCTAAGAGACCACTAACTACACTCCAGCGGGCGATTAACAGAAAAGTGGCTGTAAGGCTGAAGAACGAGTTCGAATACAAGGGCAAGATGAGCAACGTTGACTCTTACATGAATCTAATCCTTGTTGATGCTGAAGAGTTTAACGGTCAAACACACCTTGCGAACTATGGCAAGGTAGTGATAAGGGGTAACAACGTTTTATTCATAAAATTAGAGAATGAGCTCTGATGAGCCATGCAAAAAATTGAGCACGCAAATGGATGTGTGGGCTTATGGCTAGAAAATTATTCACCTCCGAATCCGTAACAGAAGGGCACCCTGACAAGGTCTGTGATCAGATCGCAGATGCCTTGCTTGACGAATTTCTGAAGCAGGATCCTGATTCCAGAGTAGCTGTAGAAGCGTTGGCTACTACAGGAATGATCGTTGTTGTTGGCGAAGTGACCAGCAAGGGTCAGGTAGATGTGCAGAACATTGTTAGGAGAACTGTGAAGGAG
>1097992_contig_2020
CCGTCTTCTTACATAAGCATTCTTTAACAAAACTAATATCCAGACCCATGCAACTGCCATCGAAACACCTATTGCTGCCTTCAATGCAGATGATGCAATATCACCAGTAGCCAGTTGAATAGGCGCCACTATTCTGATTAGTATGAATGCACCAAGTATGATCAGTGCCCACATTATCACTATGAACCCAAATAGAAACCCAAGCCTCATATTTTCACACCTATCAATATTGCAGTGAGGATAGCCATGCCAGCTGAAAATGCAGCAAGTTTGAATATGCTCCTTGCTATCTCATCTTCGCGCATCGGTCCATGGGCAAGCACTAGCCGTAGAAGTGTTACAGGCGCACTTTTTTCCATCGATGCCATTATCCTGTAATCGTCTAGCAGTACTGTTGGCCTTGTCTTTACCTCCCTATGTTCTGTAATCCTCTTTACACTGGCTAGAAAGAGGAATGAGTTGATTATCGCTGGCAAAAGTGCAATCGTAGCAACTACCTCCACACCACCAACTATTGCAATGGCACCATACATAGCGCCCCACGCAAGTGTACCAGAATCTCCTGGGAAGATCCTGCTTGGATATTTATGGTACTTGTAGAATGCAAGTGCAGAAAGTAGCAATGGCAGAGCTGCTATTGCAATATCTATCTTATTCTGCAGAAATAGTGTGATTATTACTGGCACGCTTGCAATTGCAATGAACCCGCTAACTACTCCATTTAAAACATCGATCGAGTTTACAGTGTTTCCCATGACTGGAATTGTTACCAAGATAAGTGCTATGTATAGCAATGGTATCTTTGCAGAACCAAAGAAGGGAAAGTCGAGATAAAAGTCGTATGTACCAAGCAGTACTATAGGTATCGCAGCAACTATCAGCGCAAGCGGTTTGAAGTACCCTGGCATCACTCTTCTGTCATCAATGTATCCTATGAAGAAGGCTATTACTGTGCATATCAAAATTGCCAGAACGCCACTGCTAATTGTAAAAGCAAATAATGCAAGTTCCGCTGCAACTATAGCAACTATTATGCTAGTACCACCAGGTCTTGGTACTTGCTTGTCATTTGGTTTATTGTAATCTTTCACAACCATGCCGTGTTTGTTCAGATATTTTATCAATAGAGGCGTGAGAAGATAGGTTACAAGAAATGCTATTGCCGATGCAGTAACTGCAGATGCAAAACTCATCGTGGAACCTTCTTAACCTGTTCCTTTATCTTCTTTGCTAATACTGCTCCAATCTTTGGTATTGCAGCAATTTTCTCTACTGAAGCACTCTCTATGCTCCTTATGTCCTTGAAACCAGCGTTGTGAAGTGCTCTTGCCCTTACCCTCCCAACGCCTTCCAGCGAGATCAGTGGAATAAGCTCCTCCTTGATTCCATACTTCACTCTTCTTCGAAGAGCGTATATTTCCTGCAACAGGTCTTCTCTTTTGAACAACTTTGAAATTTCATAGAGAGAGTAGAGCAGCCAGTCACCTGTTTCTACCATCCTATACATGTCTCCAGGCTCAACGCCTATCTGCTCAAGTATATTTTTGTCGTTCGACTCCTCGATCCACGCATAGAGCGCTAGCAAGCTCCTTGAACAGTCGTATTCGTTAAGATCAAAGAACAGTTCATCTTCATATTCTTCTATTAGCATCATTATTCCATCAACATCCTTGTTTCTAAGCTGAAGTTTGGGATAAAAGTCTGCACAATCAGTTAGGATGTGCAGGAATCCTAAAGTGTGTTTTTTGCCTTTTTCAGCTGCAATGACTGCACGTTTGAATTCAACTGCAGTCAAGGGATCGATGTAAAGCAATGATATGCGTTTGCCAAAATTACTTGCAATAAACCTCTCACCCTTGCTTGTCACCATCTCTTCCACAACAAGATAGTCCAATGCAGACTCGATCTTAGTGTGGACCGTTGAGGCTCTGTATTGCTTTGCTAGTAATGTCTTGGAAAAAAGTTCGTCAATCTCTTCCTTCTTTATTCTTGGCAATGTTGCTATTGTGCTAAGTAAATGAACCCTGATAGCTCTATCGTCAACAAGTTTTGATCTTATAGGCTCGGGTCTTCCATGTATGTAGTGTTCAAAAATTTCTTCCGCATTTGATTCTGGTGCAACTATAATTGCTTCCCCATATGTATCGTACTTGGGCCGACCTGCACGACCACAGAACTGCTTGTACTCCAAAACGCTTATTGGAACACTTGCACCGTATTCATAATCGTACCTTGTTATACTGCTAATTATAACACGCCTTGCAGGCAAATTAACACCAGCTGCAAGAGTTGGTGTAGCAGTAAGCACTTTGATCAGACCCTCTTTGAAGGAATCCTCGACTATCCTTCTGCTTGTTGGATTCAGGCCAGCATGGTGAAAGGCAACACCGTTACCTACAGCAAATGCTAGGTTCTTTGTAAGTTCGGTATCATCGCCTTCTGCAATGATCTCTTTCGCTCTCTTTTCTACTGCAATCTTCTCTTGGTCGTTAAGGAACCTCTTGATTATTTCACTAGCTTTTACTGCCAGAGAGACTGCTCTCTTTCTGGTTTCTGCAAATATCAGTGCCTGACCGCCTTTGGTTATTGAATCGATTGCAAGATCTATCGGCGCTCCTCTGTTGGTACTCTTGATAGTTATTGTGTTACCATCATGGAGTTTCACAGAACCGTAATCGTAAACGCCTTCAATCAGTTCTGTTGGTCTCCAGTTCATATCGATAAGTTCGCAGTTCAGCCACTTGGCGATATCTTCAGTATTGGTAACCGTTGCACTTAACGCTAACAGCTGTGTATTGCTGTGAAACATCATTATCTTGGTAAGCATCATTTCCAGCGTTGGACCTCTCTCCTTGTCACCCAAAAGATGTACCTCATCCGCAACGAAAAGTCCAACATCATCGATCCATTCTGCACCATGCCTCATCACAGAATCCATCTTTTCATTTGTTAAAATTATGATATCACCATGCTTGAGCTGCTCACTCGCTGAATCATAATCACCAGTAGATATCATGACCTTGACATTGTTACCATCATTTTTGCTGATCCTTTCAAATGTTTTGAATTCGTCGTACTTTTCGCTTGCAAGTGCGCGTAAAGGCGTTAGATAAACCACTTTGGCATTTTTGTCAAGTACAGTTTTAGCAGCTGCCATCATGGCTATCAATGTCTTTCCACTTGCAGTTGGCGTTGCTATCAAAAGGTTCTTGCTTTCAAGCAAACCATGCTTGATCGCCTCTTCCTGCGGCGGATAAAGCGTTTCGTACCCTAGGTCATTTAGCAGAGCCTTTAGCTGCTCTGGTATATCCACATCCACAACATAGATCATGGTCGCTTGTAGAAACCACTCTTCACTTCATAAATTGTTCCATTTCTATTTGCTTTAGTTATAAACGTCTTAGCCTCTTCCTCCGTAAACTTACCAGTTTTAGTTAGTTCATTTATCAGAGCTTTCTCATCAACTGGATTCTTTTCAGCGCCCGATAAGGCGTTGAATATATCAAAGAAGAGCTGCATCTTCGACCTTTCGCTCTGTGGCATTCCGTGCAATACACCAAGATCGACCTTGCCTGTTCTGACATCAACTCCAACGGTGTGTAGCATATTGTTAAACAGGTAGATCGCTCTTTCTGCATCAATAATATCCACAGTATCTTTTAACAACAATCTTGCCCTTGCAGTGGCAAGTCTAACCAGCGCTTCCAGCTGCCTAGGGGTTACAGCTATCATATCTTCGGATTCAACATTTCTCATCTGCATGTAGTACTCGAATATCTTGTCCTCTGCTTCTTGACTTATAACTGGAACAAAACGCTTTGCGTATGCCAGATACTTGCCCAACATATCGATATCAAGCATCGGAGCAACTGCATATGTGCCTCTTCTATGTATGCCAAGAATGTGTCTGGCAACGTTTGTGTCCATTTCTCTCTGCGGTTCATCTATTACGGCAAAAATAAGGTCGAACCTTGTTAGCAATGGAATTGGTAGGTTAACATTTTCATTTATGTTTCTATAACGATCGTATTTGCCAAGCAATGGGTTGCATGCTGCAAGTATTGATGTTCTTGCGTTTAATGTTGCTACAATACCACCCTTTGCAACACTGCACGACTGTTGTTCCATAACCTCATGTAAAGCACCCCTATCATCAGCCTTCATCTTGTCGAATTCGTCAATGCAAACAAGACCCTGATCTCCAAGTACCACAGCACCTGCTTCAAGCATCATTATACCGCTCTTGTCCCTTATTACCGCAGCAGTTAAACCAGCTGCAGTTGTACCCCTACCAGATGTGTAGAGGCCTCTTGGAGCAACCCTTGCAACATACTTTAGCAATTCGCTCTTTGCAGTACCTGGATCGCCTACCAGAAGCACGTTGATATCACCTCTGATCTTGGTACCATCTTCTAGTTCTCGCTGGGAAGAGCCTATTATTTGAAGTAAAATTGATTCCTTGATTATGTCATGACCGTAGATGTGCGGTGCAAGCGATGAAATCAGTCTATCGTATACATCTGGATTGCGTGCTATACGCTTTATCTGTGCTTCATCCTCCTGCGTTATCACAAACCTTTCACTTGTTCTAACATCTTTGTCACCAATTCTGCCACCAAGAAATTCTATATTATTACCTTCGATCCTTAACCTGAAAAGTTGCGTCTTTGTTCTTGGATTTTCATATTCCATTTCTATTCTAACAATTCCCGTTAAGATGATCCTGTCACCAGGTCTTGCATTATCCACAAGATCATGTGTCAACGTAATATCAGAATAATGCGGTAACTGACCCGGGGGAAGATCTTCTGGGAGTTCCTGCATTCTGACCATCTGAAAATTAATGAATTTATTTTTAGCTGGGTCAAGTTCAGCAATTTTATCACATTCATCGCAGTAAATCTGTTTGTTTCCAATAAATTCTTTTAGCTCCACATATCCACTATGTCCATCAGGGCATTTGTAAGCAAGTTTGTTTAGAAAAGGCTTTACTTCAGACGATCTCACAACCATACCAGAAACGCTAACTAGTCTTCCGATCAATTCTGCATCAATAGCACGTAAGGTTCTCTGAATCGGATAGTTTCCTATTCTAACTCTTATGTCTTCTTTGATCTTTTCCGCAAAATCATGATGTTCTAACTTTAAAGTTCGATATAATGCGTCACTAAATGCTCGCAATATTGTATCAGGATCGTCAGTCAATTTACTAGCAGTTTCTCGATCATACGCTACAAGATCTTGATGATCTACTACTAAGGATTTTTGGTTCAAATTCTTCATCTGTCCTATCCTCTCCCTATACTTGTATACTCCAGTCTTATCCTTGAATCCCTTCAGGAAGGTCTCTAGTTCATCAGATATAGCAGCCGTCGTTTTCGGTGTTGGTTTCTCTGTTGCTACCTCAGTCACTACTTACCACCAAGAACACATTGTTTGAAGTCTTTCGTTGCCTTATCTATCAATTGGAATAATGTTTTTTCCTCATAGGTTAATTTTTGTTCCAGTTCTGGTGTTAGAAGACCTGAGCGTGCGAAGTGTACTATTTTACCTAATCTCATGAGTACTATATCGTGCATTGAAATATTCAATTTGTCTCTTTCTGTAACTGGCGCGTTCTTGATAAAGTCATTGAGTCTGATGTAAAAGTCTGGCTTAAGAGCAGTTATCTGCTCTGGGCCAGCGTTTGTCTCTCTACTTAATGAACCTAAAAGTTCTCTGCTCATGTCTTCCGTCTGAACCTCGGCCAAGCCATTATCTTTGAATACGCTCGCAAGCCATCTTGGAACTGTTTGAGTATCGCCCTCCTTTGCATCTACAGAGATGCTGAACATGTTGACTTTGATATCTTTCTTGAACCTGACCTTCACCTCTTCAGTCATATAACCTAATGAATAGACATTGGCAAGTTCGTCGATGTTCATTGCCAAATGTTAGTTGCAGCATGCATTTAATGTCTTTGTTCTCGCAAATTTAATCGCAAATTATTAATCAGCCCAAACTAGCATATATGATGCTCAATCATGGAAGTTTCACATCTGATGTGGGTAGAAAAGTACAGACCATTGAAGTTAAGCGAAGTTGCAAATCAAAAGTCTATCGTAGATGGAATAAAGAACCTGATGAAGAGTCAGGCAAGTATGCCCAATCTGCTCTTTTCTGGTCCAGCAGGTGTGGGCAAGACTACCGTAGCTTTGTGCATAGCAAGGGAATTGCTTGGAGATTACTGGAGGGACTACACGCTCGAACTTAACGCGTCAGATGAAAGGGGCATAAACATGGTGCGTGAACGTGTCAAGATGTTTGCAAGGTACGCTGGAATGGCTGCAAAGATACCTTTCAAGATAATAATACTTGACGAAGCCGATGAAATGACCGGGGATGCGCAGACAGCATTAAGAAGGATAATCGAAGACAGCGCAAAGAGCACACGTTTTGTTCTGATATGCAACTATCTATCGCAGATAATCGAACCTATACAGAGCAGGTGTGTTATCTTCAGGTTCACGAACCTATCTGAAGATAATGTTGTTGCACATTTGGAGAAGATATGCAAGCAAGAAAAGGTGAAGTACGATGAAAAAGCTTTATCATTGATATACGAGTTTACCGAAGGTGACCTTAGGCACGCAATAAATGTTCTGCAGGCAGCTGCAAGTATGGGCAGTGTCAATACAGCAAATGCCACTGCAGCAGTAGGCATATCTGAGAAGGGAAAGGTTGGGGAGATAGTGAAGCTTGCTTTGAGCGGCAAGTTCCAAGATGCTAGGACAAAGCTGATTGAATTGACAAGGGTCTATGGAATGTCTGAGAGAGATTTTTTGAGGTTTGCAAATGAGGAGATTCAAAAACTGAAGACTCCAAATGCAGAGATGATCTCAGTTTTAGCAGAATGTGACTATAGACTCGTTTCAGGTGCACACCCAGATATACAATTGGCTGCACTGCTTGCAGAGCTGGGCAGGATAGGCAAGGAGATAGGGTTCAAGGAAAAGTAAGATCATCTGATCATTTTTGTTAACAAGTGTTGCCTATGGCAACAATAAGCAAAAACTGCATCCGCTTACCGTGCAAAGAACATCTAATGTAAGAGGCGATTTCGTAGAAAGGTTCAGTATATTCAAGAATATGTATGATAGAGCAGCAACTAAGGAGGAAAGGAATTGCATTGCAAAAGAGTTTCTAATGCACTGCACCGAAGACGAAGTTACGTTGGTAAGAAGCATCATAGCCGATGTTCTGCATCATGGATAGGTTCATCTGCTGATTTCATCCACTAATGCGTTTATCGTAGCTGTTGCAGATGCTGTAAGTATGTAACCAACTTTCAAAGGCAATGAAAACATATCTATCACATCGTTGGTTTGCTCTTCTTTGTCGCTTGCAAATTCGTTCTTGGCTCTTTCTAATATCCATACCTTCAGCAGTGTCTCTGGCTGCACACCCTTCTTCCTTGCCTCCCTTAATATCATGCCATGCATCTCCTCTGTAAATGGAATTCCTATTGTTCCCATAGCCTAGCAATAGTATGCCATGCTTTTATACATTCAATATCATCTGAAAAAAGCTATGTTCCATCTTGATTACTCAAATGTCCATGTACCTGCCTTTACAGCAATTGCAATGATCTAACAAATACCTTCAAATCTTGCTCTGCAACTTTTTGCGGCTTTACTTTCATCTACACGGATGTGATAGCTCAGGAGAGGGGGGTCATATATAAAGGAAGAAGCATACACCTGCATGAATCGAAATAAAAAATTAAGTGGAAAATCAAGAATTCCTATGAATATCTATGCTCTACCATTTGATATCAGATGTTATTGTTACAAGATATAAGAACTGCAAGGAAAGCTAAAATAGATTGCAAGACTTTCCCAATACTACCAGAATAATGGCATATAGCAGAAGCACTATAGTATGCTGTCATTAATTTAACAGAGCAGACTTGCACATGTTACAAAATGTGCAATTATTTTATGAATTGTATTGTGTATTCGAATCGAGCAAAATCTTCCTAATGTGTTCGACCATTACTTTTCTAATGTAACGGCTTCTGGGCATACCTCTTCTCACAGCATCTATTCTCTCGACTAGATCCTTAGGCATCCACACACAGATCTGTACTATTGCAATGCGCCTCGGCAACCGCTCAAGATCTGATATCGTAGAATCTTTCAGCATGTGACTGATTTGCTTTTATCATATATAACACCCTACTTACATCTTAGTAGGAAAAAGCTTATAAGATCACTTTTCCTTGTGCGTCTTTTGGTGCTCCCATCTCTCCGATTCGTAAACAAACTCTTTGTGACAAACCCTACACTTCAGTATGCTTCGCTTGTGCTCCTTCCTTGCATGCGAGATAAGTTCTTCATAACTTGAAAGCTCCACGCCACAATCCTTGCACCTATGCTTCTTGGCAAAGAACTGGGGGAAATGCACGATCCTTATTCTCTGTCAAAGTATTTGTGCTTTTAAATTGTGGGAAATGGCGCAGGAGAGGAGATTCGAACTCCTGAGAGCCTTGCGGCTCACGGACTACCTTTCTGTGGACTCAAGGCCTACGCTTCTCTTTTGGAGAATCCGCGCGTTATTGTGGATCGGCAATTGTCCACTCCGCCACTCCTGCAAGCTATGATTAGAAAAAGATGCAGTATATTAGATATTGGATGTACTATGAATTAGTGCCTTGACTACTTCGACCCATGCGGCTGCAATATTGTCCCTATTGTAACCGCCACCACCCAATGCAACTATCCTACCATTGCAATGCTTGTGCGCAAGTTTATGCAATGCATTGGTAGCATGTTTATGTGCATTGGCGCTGTAATGCAGGTGCGTTATTGGATCTCCCTTCAGACCATCTGCCCCGCACTGAAGGATGATAAGTTCTGGTTTGACGCTGTCTATGAACACTTCTACTTTGCCGAATGCACTGACAAAATCATCATCAGTTGCATATGGTTTTAGCGGGAGATTGATCTTAGTACCCTTCGCATCATCTTCACCAGTCTCATGCTCAAAACCAGTACCAGGATAAAGATACTTTCCATCCTCATGTATATCAGCAATGAAGAGCGATGGATCTTTGATGAATTCATAAAACACTCCATCACCGTGATGTGCATCTATATCAACATAAGCAATATTCTTTATACCATAGTTCTTTCTTGCAGCTATTATTGCCACACCGATATCGTTGAAGACACAAAACCCGCCAGCGAAATCCCTCTTAGCATGATGCAACCCTCCAATTGGGTTGAAAGCATGATCAACCTTACCTTTCAATACTAAATCAAGGGCGCGCAATGTTGAACCAACGACATAACTCGATGCTTCAAAGACACCCTTGAATGCTGGAGTATCGCCATAGTCAAGAAAGCCTTCGCCAATGATTGATGCCTGCTTTACAAAATCAACATACGTTTTGCTGTGAAAATCAAGCAAGACTTTCTCCTCTGCCAATACAGGAGCTTCGATGATCAGGTTCTTTGATTTATCGAGACCTTCGCTTTGGAACCTAGACCAGAATGCTTGCAGCCTATCTGCACCAAATGGATGGGAACCGCCAAAACCATAACGAGCAAGCGCTTCGCCATACATAACAGCTATGGAGTGCACAAAAACTTTGCGTGAAGTGCAGAACATAAACTTAATGCCGTGTTTATTAATATTATTGCGACCAATTTTTATATCAGATCTGCTAATTATAGCTGCATCATGAAAGAGCTCAAGGTAAAGTCGATAGCAGCACTTGTTCCTACCGATAAGGTTCATGCGAGCTTGCTGGAGATGGGCTTTTCAGTTTACAGCACTGCAACCACTGTTAGCGATGGAAGGTTCTGGAACAAGATGCTCTTTGTGAGAGGGGATGAGCGTGTTAGCGTTTCTGAAGAGATCGGTGATGTTTACCCGAAGGATCCTGTAATAACTATCTGCGCTTCAACGAATACTATAAGCAAGATCGTTGGGGTGCTCGATTAGTTGCCTTTTTACGAGTGCAATGAGAACCAATTCGTTGAGAACGTAAGGAGACTTCTCGAATCCAAGCAGAGTTTTGTTGTCAACAGAAGGATCAGCATTTA
>1097992_contig_2035
AGTTACTTTATATCAATCAGCCTGATCTGCTTTGCTACGTTTATCACCCTTGTTTTGCCAAGATTAACTTCCTTGCCTCCACTTTCGTGTATATGTCCGCAGAACTGAAACATTGGCTGTTTTTCTTCAACAAATTTTCTTATTGCTTCTGAACCTACATGCAAACCCTGCCTTGGCTCATCAACAAAACCTTTTGGCGGACAGTGACTTACAAGCACAAATGGTTTTGATGTATCAAGTTTGTCAAGCAATTCCTTGAAATCTTGTTCGTTTAATTCATATGGTGTTCCAAAAGGCCCTATATTTCCTCCTCCACAACCAGCAAACACAATATTGTTGATCTCAAAACTCTTGCCATGAAGATCAGTCCATCCTAACTCTTTGCAGATGGTCTTCATATCATTTGGCAATTCAAAATTCCCAGGGATTGCAAGGACTCTAGCATTTAACTTGCCTATTTGCCTTCCCACATCTATCGTACTTCCATGTGCTGGTGTTATGTCACCACAACACAAAATCAAGTCGCAGTTTTTTGCATTCTGCTTTATCCTGTCTATAAGTAACTGATCCCCATGTACATCAGAGAATGCAAGGATGCGCAAAAGACTTTACCCTACTCTTCATGGGGTTCGCAAAGTTCCATTAGGACACCATGCAGCGATTTTGGATGTATGAAAGTTATCTTCCTTCCGTAGCTCCCTGCGCGTATGCCACCCAGAACCTTGAGACCGTTTTGAGTAGCCTTGTTAATATCACTATCAATATCATCTGCGCAGATTGAGATGTGATGTATGCCCTCGCCATTCTCCACAAGGAACTTCTTTATCGGACTGTCATCACTTGTTGGCTCCATGAGTTCGATTCTGGTATCTTCTAGTTGTAGCATAGCCATCTTCACCTTTTCATTTTCTACAGTCATTATCTGCTTCTTATCTATCTTCAGCACTTTTTCAAATGTCTTTACAGCTTCCTCAACATTGTTAACTGCAATTGCTACGTGATCTATTCGCATGCTATCACCTAGAATGTGACCTTTGGCTGGTAGATGCCAAAAACTTCTCTGAAGACATTGCTTATCTCTCCCAATGTTGCATAAGCCTTCACTGAATCGATTATAAAAGGCATTAAGTTCTCATCGCCAGAAGCTGCCTTCTCCAATCTTGATAACGCTTGCTCGACCTTACCTTTGTCCCTTGTAGCTTTTAACTGCTGCAACCTTTCTACCTGCTTTCTTTCTATCTCTGGATCTATCCTGTGTATCTTTGGTTCAGCAGTAGATTCATCGACGAACTGGTTTACACCTACAATGATTCTTTTGCGTTCATCAACCTCCTTCTTGATCTTGTAAGCATTCTTTCTTATTTCATCCTGGAAGAAACCTTTTTCAATTGCTACTAGCGAACCACCCATACGGTCTATTCGTTTAAGATACTTGTCTACTTCATCTTCAATCCTTCCTGTTAGATACTCGATGAAGTGTGAGCCGCCGAACGGATCTACTGTTTTTGTTACACCGCTCTCGTATGCAATTATCTGCTGCGTTCTTAACGCAATCTTTACAGCTTCTTCAGTTGGCAATGCTAAAGCTTCGTCTTTGGAGTTTGTATGCAGAGACTGGCAGCCTCCAAGAACGGCTGCAAGTGCCTGCAATGCAACTCTGACAATGTTGTTATCAGGCTGCTGCGCCGTTAATGACTCCCCGCTTGTCTGCACGTGAAACCTTAGATGCCATGACTTCGCATTCTTTGCATGATACCTTTCCTTCATTATCCTTGCCCAGATCCTCCTTGCTGCCCTGAACTTTGCGATCTCTTCGAGAAAGTCACTGGTGCAGACGAAGAAGAATGATAACCTAGGTGCAAAGTCGTCAATCTTCAACTCTCTTTCTATACATGCGTTAACGTAAGCAATTGCGTTTGAAAATGTGAATGCTAGCTCCTGAACAGCATTTGCGCCTGCTTCACTCATATGATAGCCCGATATGCTGATTGGATACCATTGTGGAACATGCTTAGAACAGTATTCAACAGAATCAACAAACAATCTCATCGAAGGCTTTGGAGGATAGATGTAAGTATTTCTTGCAACGTATTCCTTCAGGATATCGTTCTGCAACGTTCCTCGCAAAGCATTTTGCGGCACTCCCTGCGATTCTGCAACACCTATGTAGAATGATAGCAAGGTAGTTGCAGTAGAGTTTATTGTCATTGATGTGCTTACCTTGTCCAAAGGAATACCATCAAAACATGTCATCATATCCTTCAATGAACTGATTGCAACACCTGTTCTTCCAACCTCGCCCTCTGCATGAGGATCGTCAGAGTCATAGCCAATTTGTGTCGGAAGGTCAAAAGCTAAACTAAGGCCTGTCTGGCCATGCTCCAGCAGGAACTTGAACCTTTTGTTGGTTTCTTCAGCACTGCCAAAACCAGTATACTGCCTCATGGTCCATAGTTTCTCGCGATACATGTCTGGGTAAACTCCCCTTGTGTATGGATACTTTCCTGGTTCTACATCTCTGCTGTCGAACTTCTTGCTGTCCTTGCTCTTGTAGATGCGCTTTACAGGCAGGTCAGAATTTGTTTTATAATTTTCTTTCATGCGATCATCCCAACATCTTTGTCACAAGCTCTTCTGCAGCTTCGTAAGGGTCGAGCTTCTTGCTTATCATTAGATCAACGCATTCTTGGTACTTTTTATTCTTGCCAAGCATTGTAGAAACCTTCTGACCAACAATGCTTAAAACCATATCCTTCAACTCGGCCTCAGCCCTCTTGCGTTCCAATTCCTTATAACTGCTACTTCTTACCCTGATTAATTCCTCTATACCCTTTACTAGTTCCTTCACACCCTTGCCAGTCTGTGCTACAATCTTGAAGACCATAGGTTTCTTTATCGTGTTTCCAATGAGATCTCTAACATCATTGAAGAGCTTACTTGCGCCAGCTAGATCTGCCTTGTTAACAACATAAACATCTCCAACTTCTGTTAAACCAGCCTTTATTGCTTGTATGCTGTCACCAGTTTGCGGATTGAAGACAACGACAGTAATATCTACGATCTTTGCTATTTCAACATCGAGCTGCCCAGCACCTACACTTTCTATTATTATTTTATCAAATCCAGCTGCATCTAAAACTCTGATTGTGTTCCTAACAGAGTTTGAAAGACCGCCTATTGCACCCCTAGAGGCCATGCTCCTGATGAAAGTACCCTCATCAAGTGCATGTTTCTGCATTCTTACTCTGTCGCCAAGTATTGCTCCTCCAGTTATAGAACTTGTAGGATCTACTGCAATAACAGCAACCCTGTAACCTAAAGATCTGTATTCTGGTATGATCTTGTCTATTAGTGTGCTTTTGCCAGCACCTGCAGAACCTGTTATGCCTATGGTGTTTGCATTACCGGTTTGTTTAAAGATCTTCTTGATAAGTTGCTTGGCTTCTGATCCATCATCCTCAATTATTGAAATTGCTTTAGCTACAGCTGTTCGCTCGCCTTTAAGCAACGAATCAACTAATTCCTTCTCCACAGATGTGCTTTGCGTTTTGGTATTAAAAAGATATGCTAAAAATAAAAGTTAAGCTTTGAGAAGCCTGCCAAAACCGATTATGCCATTGGCATGGACATCCCATTTTGGAGGCGTTATCCACAGATAGCCATCTAAATCAATCTCTAGATCCAATCTGGGAAGAACGTTCGCTGGTGGTGATTGAAATGACGCTGGTCCTGCTATTGCCTTTCCTGTTAAAGGATCATACTTGCTACCATGGCATGGGCAGAATCCCTCGCCACCTTCAAGTTCCCCAGTCTTTGGATTCGGTTTAATTGGATTGTAATTCCACAAACACCAAAGGTGCAGGCAAACCATACTGTATGCTCTAAATGCACTAACATCGTTCTTGTCTCCTCCTAGCTTTGCAGGCAATCTTATGAGTTGCCAAGTCCTTAACGCATCTTGGTCTAATACCCTGTCGCCTGTCAATGGGTATATGATAACTTCAACATGGTCAACTGGAAAGGTCTTGACATTTGCCTGTGTTCCATCACGTAGCATGACCCTCTGCCTTGGTGCTTCATCATTTCTTGGATTAGGCATGAATTTACCCCAGTCGATGAATGGAATAAAGGCAGCTATAGTGCCAGCAGCAGTGAGAAGTTTTAGAAAGTCACGTCGTGAGATCGTGTCATTCTTCTGGGCGTCAGACGTAAAGTCCTTGCCCATAGTACAATTATAGTGGATCGGTCTAATAAATGAATGCAAAATATTATGACTGGCTAAAATATCGAATAGATTTTACAACAAACTTTTCAGTCGCTTTACAAACTCTTTTACTATCTTTTCGCCCCTCAGTACGTGTTCTGGTGGCAGATGATCTTCGTAGAAATTCACGTGCAGGCTGTTTGCAAAGTTAAAGGAGTCTATAAGATTCCAGTCTGGGTGCTCTTTATGCAGTGTTGTAACAAATTCTCCTATGCTTCTATGTGTACCTAGTTGTTTATCTCTCTTGGCTGCAACAGCCTTTATCACTTCCGCACAAGCACCCCACAATTTCTCTGATGCTTGAGCATAGTCCTTCTTGCGCAGGAGCTCCTCTGCATCTCTTAGGTACTTGCCGTTAAGTCTAGCATACTGTGCCTCTTTGCTTCCCGACAGTGTCATTCGAAATCAATTTTTATAAAACTACGTCCAAGTTAAACATTTGCTTGTTATTTTCAAGTATAAGATTGATACTATACAAGATGATTACAATTATAACAATTTGACGAAATCCTGAACAGACAAACCTGAATCAGCAATTATCCTTCTGAGAGTTCCTTTTGCCAATTCTTTATGCATGGGCACAACAGTGATGAGGTATTTGTTCGGCGAGATTTCTTTTGCTAGAGTAACATGACTTCCATGTTGGCGCACAAACACGAATCCTGCCTTGCTCAAAGCTTTTACTGTATCCTTGCCAGATACGACAGGCAGTTTAGACAACTATATAGTAACCTCAACGATCTCAAGAGTTTCAGTTTCTACCTTTGTCTTGCCTTTTTCCTTTTTCAAACCCAGATCTTCTAGTGTTTCTAAATATAGCTCTATAGCTTCTTTGATATTCCTTAGCGCTTCTTTTTTTGTCTCACCTTGTGAAATGCACCCTCGTAATGCAGGAACATAGACAGTATAACCCTTCTCTTGAGGTTCCAGTACAACTTTAAACTTCATTATTGAACACATTATAGAACCTGAATAAAAGCGTATCAGGTCAAAAGCTAATACTTGTAAATTGAAGACATTATTAATATGGAATAAAAGGAAACATAATAGTTCTAAATGACTCGATTTATTAAACAAAGATTTTAAGACCCTTGATTGGGTTACATTATCATGCAACAGCAACAGCAGAAACCTTTACGTGTACTTGTATCAAAGTTAGGATTGGATGGTCACGACCGCGGTGCGTTAGTACTGTGCAGAGCATTCAGAGATGCTGGCATGGAGGTCATCTATTCAGGACTCTTCTGCACACCAGAGCAAGTTGCCAAGATGGCAATTGATGAAGATGTTGATGCTGTTGCAATGAGCCTGCTGAATGGAGCGCATACAACACTTTTCCCAAAGGTCGCTAGAATGTTGAAAGAGAAAGGCGCAACTGATATTGTGTTAGTTGGGGGAGGAATAATTCCTGAACAAGATAAACCGGTGCTCGAAAAAGAAGGTATAACTGGAAACTTTGGTCCAGGCACACCTCTGGAAACTATAATCAATCATATTACTGAACAAGTAAGCAGAACAAGGGGACGAAGGTAATTATCTGTCTGTTGTGGTAAGTGACGCTCAAACTTCTGATTCCTTTGGCCACATCAACTTCCTGATCTTCTTTCCTACCTGCTCTACCTTATGCTGTTCAAGTTGCTTCATATAACGTTCAAAAGCAATCTTGCCTTCTTTTTCGTAAATGCTTACCCACTCCTCTGCAAACTTCCCTGACTGTATGTCTGACAATAACTGCTTCATCTTCTTCTTCACATCATCATCGATCACCCTTGGACCTCTGGTTAACCCACCATACCTAGCAGTTTCACTTACACGATTATACATGCCAGTAATACCATAACGCTGTATCAGGTCGACGATCAACTTCAGTTCATGCAGGCACTCAAAGTACGCAACCTCTGGCTGGTACCCGCTCTCTACCAAAGTCTCGAAGGCAGCAAGTATGAGCGAGTGCGCACCGCCACATAGATCTACCTGCTCGCCAAACCAGTCTGTTTCTACCTCTTCCTTGAATGTAGTTTCCAATACACCAGCTCTTGTGCATCCTATACCCTTTGCCAGTGCAAGGCATCTGTCCCATGCTCTCTTAGTAGAATCCTGATGTACAGCAACGAGTGCTGGCGTGCCAAAGCTCTCCAAGTATAGTTCTCTCATTCTCTGCCCTGGAGCTTTTGGTGCAACCATGATCACATCAACGTCCTTTGGCGGATCTATCCATTGCCAATGAATTGCAGCACCATGTGAAAATCCTAATGCTTTTCCGTTACGCAAATGTGGTGCTATCTCTTGTTTGTACACCTTTGCCTGCTCCATATCTGGAATCAGTATGTGTATGATGTCTGAATTCTTCACAGCATCACTGACTTCTTGAACGTTATGACCATCTTTCTTTGCCTGTTCCCAACTCTTCCCATTCTTTCTTAATCCAACGATTACCTTTATACCAGAATCCTTCAGGTTGTTTGCCTGTGCATGACCCTGAATTCCATAGCCTATCACAGCGACAGTTTCATTCTCTATTGGATCAAGTCTAACCTGATCGTCAGTCCACTGCCTTGCCATGCCAGCTCTTAATCTAAACAGTATTAAAACCATGCTTTAATCTTTAATAAGAAATAAGCGAGTTTTACATCATGGTAAGCGGAAAAGTTGCGTTTGTGTTTTCTATTGTAACTTTCATAATTGGCTTATCTGCAGGATATTTTGTTTTTACATCACAAACAACTGATCTACGAACACAATTATCTGATGCACTTAACCTTGTACGTTCTGTTAGAGATGAGTTGGCAGATATTCAAAGTAGTAAAGACGTATTGGAGAGCAAGGTACAGCACTACAAGAGTCCACTTTTGCTTGAATACACAAAAAGTGGAGGCATTGCAGGAGTTCAAGAAAGCGTTACTGTAGATTCTGACGGTAAACTAGCATTAAATAAGGGGAAACAAAAACAGGTTTACCAGCTATCACAGCAAGATCTATCAGATTTGAAAGATGTGATAATAGAAAATGGTTTCTTTGAGCTCGAACAAACGGCTTATGAACCTGCATCCAATACGGCGGATTTTTTTACATACGAACTTGAAGTTGTATTAGGAAATACAACAAATGCAGTGAATTGGGTAGACGAGTGGGCAGCAAAGCAAAAGATCCCCGCTGAGCTGCATAATATTCAACAAGCAGTAGAGAATATTTTACAAGATAAGCTAACACGGTCTAATGAACGCACCGTGGTAAGCCAGTATCTCACGCTTACATTGGTAACGGACAAGTTAGAGTACAAAGCTGGAGAGCTTGTTAAAGTAAAAGCAATATTAGCAAACGAGGGTTCAGAGCCAGTTCGTTATACTTCGCCAACACCTTGCGAACTTGCAATAAGGATAATTGTTGATACCAATATAGGAAAGCAGGATATAACATACACAACCGTAAGTGCGATCCCATGCATACAGGTGCTCGAAGAAAGAACGATCGATGCAAAGCAGATAGTTGAACAAAATGCAATCTGGGATCAAACAGTTATGTCTGATGGAATACAAAGCAAGGTATCAGCAGGTGTTTATACAATTCAAGCACGATTCCCACTGGCAAGCTGGCAAGATGCAATAATATCAAATACAATTGATGTCAGGATACTTTAGATATTCATTCTCTTTGCACATTTAAAACATTCAACAATTGTGTTTTTTCCTTCATTTTTTATCAGCTTGAATTTCTTGGAACCGCAAACTGGACATATAGGACATGCCCTTAATCCTCTCATGCCTACCACTCTTGAGGTCTGCTCTCAGATTTAGAAATCATTTTCATTCTTTTTATTCCGTCTACCTTCATTATTATCTGTGCTACAGACCTTGGCACAAGCTCTTGCCAGTTTCCCCCTTTTAGCATGAGCTGCCTTATCCTTGTTGCATTGTACTTCTCTCTATCATAGAACTTTACATCACGTACTTTAATGCCAGAACCTTTCACTAGCATGGCAACGTATGCATTGCCAGTGTAAAGAATATCGAATGGAGGTAGAAATGATTTCAAATGACCTATCCATCTTGCATTGTTTTCGTCATTCACTATAGCTGCAATGTAACATCTTGCAAGATCAATCTTGCCTTCCTGCAATGCTTCATGGATCATCCATATGCGTTCTCCAGCAGTAAACGGATCCTTTTCTAGATAGTTGAACTGTGCACTTGCGATAGCAATAACGAGTTCTTCGCATTCTTTTAGTATATGCTTCGCAAGTTCCAAATGTCCTTTATGAAATGGTTGGAACCTTCCAATGATCAGTGCACGCATACTACATCCTACACCCACTTTTAATTAAAAATAGCACTCAAGACTTGCCGAGTTTGCGCTTCTGTGCCTCAACTTCCTTGACAGCAATCTTCTTGAAAAGTGGTTCAATACTGCCAAGTTTATGACCAGAGTTTATCATCAACTTAGAAGCCGAGTCCCACGCTTGCTTATGCACAGAACCTTCAAGATTCAGTTGCTGCCATAACCTCTCTGCTGAAAAAGGTATGTATGGTTCTAAAACTATAGCCAAGGAGCGAACAGCATTTACAGCTATGTATATGCAAGTGTTTGCATTGCCAATATTGGCCCATGGCTCCTTCTTCTGGAAGTATTGATTGAAGTGTGCTGAGAACTTCAGTATCCTCTTGAGAGCCCTGTCAATTTCGTTTGCCTGTATCATCTCTCCAGTTTCTGCAGGCATCCTAGCGATCTCATCAACGCTCTCCTTGTCAAGATCATCCTGTCCTTTTGGTTCTGGAACCAAACTATCGAACTTGGTCTGCGCAAAGCTCAATGCTCTATTTACAAAGTTTCCTACATTAGCAATCAGTTCATTGTTTATTCTTGAAGCAAAGTCGTCCCAGTCAAAGTTAAGATCCACTTGGCTGTATGGTGTTATCATCGCTAGATAGAAACGCAGATAATCTGCAGGATAGATGTCAAGAAAATCCTTCAGACTTATGTACCAGTTTCTGCTCTTGGAGATCTTCTGTGCTTGAAGCATCAGATGCCCCCTAGTCGGAATATAATTGGGTAACCTGTACTCTTCATCAATACCCATACGCATGGATGGCAGGAACAGGTAATGATGATAGACTATATCCTTGCCTATGAAATGATAAATCTCTGCTGAGTTCCAGAACTCCTTGCCGTCATAGCCTTTCTTCTTCACATATGTAATTGCAGATGCTATGTAGCATAGATGGTTATCAAACCAGCCGTAAAGCACCTTCCCCTCGGCTTCTGGCAAAGGTATCTGCACGCCCCATGTTATGTCCCGTGTTATATCCCAGTCCTGTAATCCGTCTTCGATCCAGTTCAAGACATAATTCTTCACATCTGCTTGTAACTTCTTGTTATCAGTTAGCCATCTCTTCAATTTGTCAGAGAAACTGGATAGTTTGAAGAAGTAGTGCTTAGTTTCTTTCTTGATGGGAGCCTTGCCACAGATAGCACATCTAGGATTCTGTATCTCAGCAGGCACTCTGCCACATTTTTCGCAGATATCAGAATACTGATCTTCGGCGCTACAGTATGGACATCTACCAACAACATATCTATCAGGCAAAAACTTTCTGTCGTGTTCGCAGTAAAACTGTATCACATTCTTGTCATAGATGTGACCATTCTCGTAAAGCCTCTTGAAAACATACTGCACAAACTCAACATTTTCCTTTGAACTGGTTTTGTAGAAAAAATCGAAAGATACCCCGAAACGAGCAAAGTCTTCGTTATCACGCTTATACCAATAT
>1097992_contig_2091
GTAGAAAAATGAACCTAAACCAGACGATAAAGCAAAGTTAGATACAACTATAACCAGATTAAATAAAAAACTCTATGAAGCAACGAGTCTAACTATATTCTAGGCATTTACAAGACTGCATAAAATCAAGAAAACTAAATTGCATCTGTAAAGGTTTTATATAATTGCAATCAAGTCGTAAATGAAAATTTCACGCAGACGTCACACTTCAAGATTATCTTCAACAAATTCATGTTTTTATATAACTATGAAGCCCTTTGATAGTATTTAATTCTAGTTTTACTTCCTCTCTGTTATTACCTTGATAGACCATCTGCTGGCTATAATAGAGCGCCTTATATCACTATCTTGGGTTTTCTACAGTGATTAATAATGGCAATAGAGGCAGATGACAGTATCAAATCAAAGATCGTGTATCTCATTTTAGAAAAGGAGCCAGAAAAAGCCTTAGAGATCTTAGCTACTTTGTACAAGGTCAAAAATCCAAAATTGCGAGTTGGTACAGTAAAAAAGCGCAGGAAAACAGCGCTTGCAGTTTATGTTCATAAAGACAATACAATCTATGCATCGAATTCTGATATACTATACAATCCGTTTGTCATATTGCACGAGTTCTACCATCATATCAGATCTAAATCTGGCGAGCATAGAGGAACAGAAAAAAACGCCGATGCTTTTGCAAGTGAGTTCATAAAATCGTATTTGCGGACACAAAAACAACTAAAGTTTAGATCATAATTTTCTGAACCTATCGTAGTTTCATAACTCTTACATCTGTGGCAGAAGGTAGTTTTAGAAAAATTGATACGCACTAAATGTTGCAGTGGGCCCGTCGGGTACTGGTACAAAATTGAACAGAATTCGGCACCAATCCCGTCGCATTGGTACGCAGCTGGTCCGGTCCCGATTTCACGAAGCGAGAAGATTTTCGCTGCTCAACATATCTTTCAAACAATTTTTGATCTAATACTTAGCGTGAATTTGGAAATATCGTTAGTGCATAGATTAGCAATTTCCATGCCAACATTTATCAATTCAGTCTTACTAAATGTTAATGTCAATGAGGTATTGGGCGTATGTATTGATGGGCATCTTGCTGGGATCTGTTATCCTTGCAACCAAAGCAGCCTATGCGCAGGGTGAATGGTATCCTGGCGATGGTGCACAGGAGGGCATTCTAATGAAGTATAGAATCTCGTTCTTCGATTACAAGAAGAGCCAGCCGATAGACGTAACCATCTGGTTAGAGTCTAAGGACGAGAAGGATAACTGGAAGACTTTCGCGATAGTTGAGGATGAGGGTAAGGTGGTAACCGAGAATTTGTTGCTCGCATCGTTAACACTAGAGCCCATAGGCTCCATCTCTGAAGAGTTCCGACCCTACGCGGGAGTGATAGACAAGACGCTCGCATGGCTAAGTAGCTATGCTTCAAAGATAAAGCCCAAGGCGCTTACCGGTTTTGAAAACTGGGGCGTGATAGCTGGATTAGGAGGCGGGGGCATAATTGTGCATCCAGTAGGAAGCGAGACGATCAATGTGGCTGGCAAGTCATGGGATACACATCTGATAGGGTTCCACTACGCCGTTGACAATACTTTCTGGATAAGCGATAATTTTCCATTCCCGGTAAAGGCGAAGGTTTTCGCATTAGTATCTCAGCACCCGATACCGGTGCTGTTCGAGTATGAGCTGTTAGAGACAAGGATTACCGATACGCCTCCAGAGCCTCCAGAGGAGAAGCTGGTGCCGCCAAAATCACCGCTGAGCAAACATACAACCTCTGGTACCTTCATAGTAGATCTCTCCTGGGATCCAGAGACGATAGAGCCGGGTCAGACTGTGCAACTGGAGGTGGTCATCTCCGATACTAGGGGCAAAACTATCAGAGACCCGAGGTACGACCTAGAGATAACTGATGCGGCGGGGGTTGTGTATAAGGTAGAGAATACTGGGCAGAGGATCCACGAGGTTACCTTCGAATCCGCGGGTAACGTGCATGTGGAAGTAACCTATCTGGGCACCTTTTCCCTTGGTGGCGGTATAAGTGAGGCTATAATTGAGAAGACGGAGTTCGGTCTAGTAGTAGTTCCTGAGTTTCCATTTGGAGTAGCAACAGTTATGGTAGCAGTACTGGCTGCGATGATCGCTGTAACAAGGCTCAAGAAGATAAGCATAACAAAGCTGTAAATAATTCATTTTAGTTAATGGCTAAAACCTAACGGTCTAGTTTCTTCAAATTGGAGCGGGCCCGTCGGGTACTGGTATAAAACTGTCCTGAAATCAGATCCGATGTGACGGGTTCGGTGGGCATCTGTTTCTAGCATGTAATCACGAAAATGTAAATCAGGATAGGGGTTCAATATGCGGTTTCTAATCTCTTGAAAGCCCGAGTAGTTTTTGTTCATACAGCACCATACTGGCGTATCTATGCGGGGATCCCCGATTAGCTGTTCTAGTTGGGTGCGGTATATGCGGGATGCGGGATTCGAACCCGCGCAATTGGCTTGGGAAGCCAATGTCCTGACCGCTAGACCAATCCCGCACAAATATGTCAACAAATCGCACGCACTATTAAGATTATCAACTAGATACTAGTTGCTAACATTAGACAAGATACTCATAGTTTGAGAAAGCTGAGGAATTAAAATTGTGATTGTCCCTTAGGAGAACCATACTCTATCGTTATTACCTCGCCATCTTTCACTACATGTTCTCTGAATTCAAAACTTTCAATTCCATCAATGTACATTCGAACTTTATTCAATTCGTCATTGCACTTGTCCAGTATGCAGTTTTCGCTAAATGTCTCACCCCAAACATCGAAGAATTGACCTAGTGTAAATGTCCTAATTACTGTAGATTCCACATGGATAACACCAGAAGTATCATGAGTATGTAGCGGGTATGTTTTAGGGTTTTTAATTCCATATTTGTCAAGTTCATGACTTTTATACAGTTTGGGATCAATCCCAATCTTTTCAGGTATGATTGCACGATCGCTGTGAATTAGTATCTTAAGGGTAGTATGCATATGAATTACCAACGGTTTGTCAGCTGCTTCGAGTTTCTTATTCTCTTCAAGCGCTGTATTAACAGCTATACCTCCTAATGCTATTAAACCAATTATTACGCCCAAGTTTAGATAAACCCAAAATGTCAAATTTTATCGCCTTTCTTGCAACGCTACCCTTATTATCAGTTTTACCTAGTAGCGGAAATGTTCCAGTGAATTAGCCCTCTATTCCAATAATTTACTAGTAATAATTGTAAAGGTTGCCATAAACACAAAATTTCTGGCTAATTAATATAGTAGAAAGATCAGTTTGAATTCTATGGCACATATCCAAAAACTTGGTATGATGAATATGGTAAGGGAAGAAAGAGAGAAACTTACTGGAGTTGCTAAGGAACTCATTTCCATTCTAGACGATATTGAAACGCATGACAAAGAAAATGCAAGATACACAGATGTTCGTGATAAAACACTCGATCTGTTAAAACATCTAGCTCATATAGCTGGTTTCTGCGACCAGAATTCTCAAGATAGAATTAGAAAGGTCAATGAGATAGTTACAAAGTCCATTGAAGAGGCAACGCACCTTGGTTCTCTAAGAAAGATTTGTGGTTTAGCAGTTGGATTACAAGTAGATTTCAACAAATCCCCTTTCATGATAACTGAATTTGATCTTAACCTTCTAGAAAATGAGTTTAAGAGTATGTTAAAGAGATAATTTGAATAACCTTTAATTCTAAAATCTTAAAAAGATTAATCCAGCATAAGTAAGTAATGAAGACAATTGTGGCATTAACATTAATTGGTTTGCTCTTTCTGCCCCTACTTAACACTCAACCAGTTTATAGCGATCCTAGTTCTATACAACAAGCTGTTCCAGCCAAGTGGTCTTACCTTGCCTTCAGTATCTGTATATCTAACATAGCTGATAGTAAGTATGAAAGATTATTTGTGCAGGCTATAGAAGAGTGGAAGAGCGCATGGCCTCATTTTAGCTATCAACTGCAAAAAAAGACTGGTTGTAACATAAATGTCAGTATCACAAAAGCTTTTGTTGAGCTTCAAAAGGCTGGACATGCAGGTGTTACAAAAACCGAATATTATACAGATGGTAATATCGTTAAGGCTGATATTATAATTCCCACTCAGATAAAAGGTGAGGTAAAGCAAGGATATTACTGCTGCAGAGAAGTGCAGTTTGAAGTTTCTGAAAAATTATTCTACACAACTGCCCTGCATGAATTTGGTCACGCATTAAATCTAGGGCATGCTCCTAACATCGATAAAGAACCACGTGATATCATGCACCCTGTAGCATCTGAAGAATCTCAATATGTTATATCAACTGATGCTATCGAGACACTCGATACAATATATGGAACCTCTACAGAAACTAAGGATCATCCAATTAAGATAGAACCATCTGTTACGCTTGAGGCAGTTATCGATAAACCCATTTATGTATTTGACGAAACACTGAAACTATCTGGCAAGGTCTCAAAGATAGGAGGAACTGGCACCGTTCTGCTATTCGATCCTTCAATTTCCTTATACGTCTTTACCACTTTTGTTCCCAATAAAGATCGTACGTTTTCTATTGTCATAGATTTACGAACCAATGATCATGGCAGATGGATTCTAGCTGTCCAATATCTAGGCGCGTCGCAATTCATAGCGTTTGACGTTAAGGAAATACAACACAAAGCTTTTGGCCAAACTGACAAGGCAACTTATGCTGTTGGAGATTTAATAAAAATTAATGGAAATGTCACTAGACCAGGAGATAATGTCTTTCTAACCTTGATCAATCCTGATGGCATAGCTGTTGGTTCAACAACTGCACTTGTTTCATCTGATAAAAGATTCAAAGCAGAGTTTACTTTGAAAGAATCGCGATTTACTATTGAAGGAAGATGGACTATTCGTCTTGAGTATGTTGGATCTACCACAGATATACACTTCGATCTTGTAAAATTGGTTGTTTCACCACCCGCTGTTAAGGAGCAGGTTCCCAAACCTTCTCCAGAACCAAAAGAAGTGAAAGAAGAAAAGCAGAATTCGATTACCGTTAGTATGAAGGAGAAGAAGAGATCAACATTGCTTGCTGTAAAGAATGCTGGCGATATACCTGTTTACAGCATTAAGATCAAAGCGACTGATGGAAAGATCAAGTTCGTTAAAGCCAAAGGATGGGATAGGGAGAAGGTAGATGCTAACACTGTAATAATAAAGACCGAGCATATGGCGTTTGCAACAGCTAAAAGTTTGATTATAATGCTGGTCATTGATAACAAAGGAAGCGGAATAGAATGGACAGCACTCGATGCAGAGAATAGCGTTGTTTCATCTGGCACTTTGATCCCCAAATAGTCTAATTGAGGTTGCCAAACCTATTCGTCCAACAGTTTTGCTTTATTCTCTTGCTTCCATCTCTTATCCAGTTATTATCTATGAGATATTATCGCGAGAGACTTGCTATAGAACTCATCTGAATCGGGATAGCGTATATATTCATCTATGGGCATAACTAAATCATGCATCTAAAGCAACACCGTTTAATGATCTCAGGATCGTTCCTAGCGCTGTCGATGGTTCTGCTCCTTGGAACATTAGCGGTTCAAGCATGGGCGAGCCATGATAGATTTCAGGAAAATACTTTCCAGCCCAGAATTCCACCAGTAGGTTCCGTATATGTAATAGATATTGACGGTACAGCTAAAATAAAAAGCAAGGGTGTTAGCAAGCTAGCTTCTGCAGATATTGAATTGAAAGTTGTTAGTGTAAAAGCAAAAGGCATTCCAACTATACATCTAGTACTAAAGACAGGAGAGCTTAGTTTGGGCGACAATGTGTATGTGCTAGAGAAGGGAAGTGCTGTAATACAGAAGAACAAGGTGATCTTAAAGGTAACTAGCAATGATGGTAAAAACATCCTAGATGTGTATGCCACATTAGCAGGTTCTTTGCCAATAAAAACAACAGAAAAACCTGTTAAGATTGTACCTGGTCAGGATCGTAAATCAGCAAGTATTCAGATTTTTACAGAGAAATGGACTCTGGACTTTGGTGGCAATATGGACAGAACTGCGTAAATACTGGAATCCTAGTAGCTCGATTAGAGATAGGTCGGACCTAACGGAATAAGTCTTTTACTACCAATGGTCATGTTTCAGTTCCCATTATAATTTAGTATACTTATATGCACAACAGTTAGCTAGATGGCATGCAAGGTCGGAAGAGAAGTGCTGTGTGGTATCTTTTGCCCATATTCTTAGGCGTGATAGGCGGTCTAATTGGATACTTTGCGGTAAGGCATGATGATCCTAGTCTAGCAAGGAAAGTTCTATACGTTGGAATTGGAATTACAGCATTTGGGATAAGTATCTCTATAGTAGCCAGTCTGTTTGTGCCAGAGGATTTTTACTCTATGCCCTCAATTTGATATAAATTATAACTAGTAGATGGCGAGAAATACGGTGTCACAAATATGCCTACAAAGATTAAAACTATAATCCCACCTTGGAAGACTTTCTATACGGTCCTCTTGTGCGCTTCCTAGCCTTCACCTTTTCTTCTTCTTTCAACATCACACGATCCTCTTCTTCTGTAAAATCTTTATCATGCGAAATTTTTTCTTTAAATTTGTTCTTCTTTAGCTTTTCTGGCAATTCTCGCATTAACATTAAATTGTCATCATTGTATTTGGACTTTCCGAACATACCCTTATAGCAAGTCCCCTACAGGCTCCAGAAATGAATGGGCTATAGATAACTTTACAATTTAGAACTCTTGTAGGAAAATTTTTGTAGCACCTTTAGGTATTTACCTATAGTACAACAATGAGCAGCCTCACGCATCTTGAAAGCGAGCTGGAGATAGTTGCAAAGTTATGGCTGAACAGACGTTTTCGTTTGGAAACCATAAAGACAAGCTTCGCATTTGAGAAGAAGAGCAGGCATTACGAGATCGACCTCTACGGTTCTAGGAGAGAGGGTTGGAAGAACAGTCCACATTACTTTGCAATTAATTGCATCTCTCGCAAGGTTAAGAAACCTGATTTCGTCAATTTCAACAAGGTTCTGCTGCAGATCCATAATGCTGCCGTTGAGGGCTTTCAGGACTGGTCTGCTGATTACGCTTTGATCTTTAGTGATACTGGTTTCACTAGCAGTGCAATTGCTTGGGCAAAAGAGAAAGGATTTGGCGCTTATTTGAAAGTAGATACAGATTTCAAAGAACTCTCTAAACCCATACAACTCTATTACTAAACAAGAATAATCTTATACCAGTTTGACGAATAAAATACATGAAGAAAAAAAGAAAGAAGAAGGCCAAATCGAAAAGCAAAGGTTTAACAGAAAAAGAGCGAGAAGAAGTGCAGGAAATGTTTAGAGAGTCACTTACATTTGATTAGCAGAAATTGTAATTCAATCATGATTTAATCAATGAGCAGCTTCATTCTTAACATAACTAGCGTAATACCTTATCTTCACACTAGCATCTTGACCAGATATATCAACGGCTTTCACCAGCCATTCACCCTCTGGCAATGGCTCGCCTTTGGCACTCTTTACTGCGAAAAACCTTAACTTTTCATTCAGATCCGTATACTTTACAACAAGCGTTTGTCCTCCAATCTCAACCAAGTTCACTCTCTTCCCTACTTTATCAACAAGACCCTCTTCGCCTATAACCAATATGCCATCAGGAGAGACCAAGCTGACATCAGCTTCAATATCATCAACTACTATGGTAGCAGATATTCTGTCTGGTATTGCAACTATTACCTTTTTTCCTGTATTGGGATCAATTACACTTTGCTCTGCAATTATGCTATCACTTTTTGCAGTTGCACTTACCAATCTATCAAAGGTCATAACGGTAACCTCATTGCTCACATTGTTAAAACCATGAACCTTTACAGAATGCATGGAAGGCTCATTGTCATTATTATCCCAAGTAAATGCAACTGTAATTGTTTTACTTGCTGGTACTTTTAACTCCTTGCTTCCGATCTTGAAGCCATCTATGATTAGCATAACGTTTCCTGCTAGATCAGTTGTCTGAAGGTTCTGTACCATTGCTGTGAACACAAATTCTGAACCCATACTCTTGATGGAATCGTCAACTTCAAGTTCTATACGCGCATCCGAAACATCGAACTTTGGCATTATGAAGATTTTTACAATACCATCTTTTTGCGGATCCTGCAGTATTGCTGAAACAGAAATAGTACGTTTCTCGTCGGATACCAGTATTTCAGTTTCCTCAAGGTTTACCGTCCTTACAAATACAAAGAACCCTGCTTCCGCTAATTTGCCCAACTCTTCAAAGTTTGCTATTACCTGAGTGAACTTCTTCGCTCCTACCTGCCTGTCTATAGTTTTGACGATAACTACACCACCGCTATGCTCTACGAGTTTTGAAATATACTTCATCTCTAGTTCAGAGATGATTTTATGATCAGCATCTGATGGCGTGTAATCTATTTCGTTATTGTTATTTTCAAAGAACCTGCATGCATCTGCTCTCCAGCCTAGAGTATCACTATTATCTTTCATAGCATCTATCATCAACTGTCCGTGCAGAAGTTCATGGTAGAGCATCATCTCGTTTTCTGCCATCGCTATGAGCTTCTTCTCATCACTTTCATTCTCCTCCCTGACCATAAAACTAGGATTCAACATGAGCAGATTTGTGCATTCTATAGTGATAGTGTAACGATCCTTCACAGCTTTACAATCCCAAATGTATACACCGCCAAGCATTCCTTCCTTATGTTCTTCGGCAATTCTTTGATCAAAACTAACGAACTGTGTTGATACATCGATCGTTACTGACTCTACAGCTTTGTCCTTTATAGCTCTACATGAAAAGAATATCTTTACTGGTTTGGAAAAACTCTTTTTAACGTCATTAACCTTTGTCTCGATCAATTCATCATGTTCTTCCAGTCTATCAAATATTTTGCCGAACAACCGCGTTTCATCTTCAGTTGGCTGGGTCCTTTTTGTGTGCGAGGCGTAGACTGGTATGCTAGCAGAAAATAGTATCATTAATACTAGCATAATAACAATTAGATATTTTGTACGCATGTGAATTATCATTACAACAAATCCCTAGTTTAAATATATATTCGCAGTTATCAGAGAATACTCTATCATCATGATTTACAATATATCAGTAACGATAACACTGCTTTTCTCGTTTGCAACTTTAATGCTAATACCATCAGCTTTAGAATTGTCATTTGCTAAAAATGATGAAATTCTTGTCATACCAAAAGGCATAAAACCAGCAGAAATAGACGGGATGTGGAGTACTAAAACAGAATGGATCGATGCTAGCGAAACAAAGATTGTAGAAAACCAATCAACAGCTTACCTTAGGGCAAAGTATGATGAATTATTTGTTTATATCTTGGTTGACTTCGTTTCAGATCAAGGCCTTGACAAGAGTGGCGATTTAACTGTAACCTGTTTTGATACGAGAAGTAATGGAGGCAACTTTCCTCTTTCAGATGATTACTGCTTCTACAGAGTCACAAGAACTGGAGAAAACATGAATGGTATAATTCAGGGCAATGGCACGGAATGGGTTATTTTACAAGAGGCTGAAAGCTGGGATCCATATGATAACAAGTTCGATGCTGCTGTTGCATACTCGCAGATGAACGATCCGTATGATAGCAACAATAACCATGTTATTTACGAATTTAGAATTCCCATTGACACTTACGGTCTTAGTGAAATGATGAAATTCTACGTTTATGTTAATGACGCGTATAGCAACGAATTTGTGGAATGGCCTACAAATGCTGGAGGCAAGCAGCTTAAATTAATAGTAAAAA
>1097992_contig_2548
AAAAAATTTATATAATTGCGTCTATAATAATGGGATGGAGGGCACAAAGGTCCATTTAGGGTGATAATGGGTATTGATGGAAGTTACTAGAAGAGATTTCTTGAAGATGGCCGGAGCTGCCGGTGTTGGCATGACAGCATTAGGCAATGGTTCAAGTCTTGGTTTGCAACTTTTTGAGCCAACAAAAGCTACAAAGGTTCAAAATCCAATCGAGTCTTATCCCGATCGTAATTGGGAAGAGGTTTATAGAAATATCTACAGATTTGACCGCGAATTTCGTTTTAACTGTGTGCCAAACGATACCCATAATTGCAGGCTGACGGCAGCTGTTAGAAATGGAATAGTAACTAGAGTTGAGCAATCCTACGACCATCAAAAGTATAGGGACATTTATGGAAACGTTGCAACTCCAGCTTGGAATCCTAGAGGCTGTCTTAAGGGTTATTCTATTACTAGAAGAGTTTATGGTCCGTATAGAATCAAGCATACAATGATACGAAAGGGATGGCTGGACTGGGTCAATGCTGGTTATCCAGACCCAAGAGCACCTGAGAATCAACAGAAGTATTTCCAAAGGGGAAAAGATCCGTGGGTAAAGGTAAGCTATGAAGAAGCTGCAGAGTTAGTTGCAAGAACATTATTGCATGTAGCTAAGAAATATTCTGGAGAAGAAGGAGCTCAGAGATTAAGAGAAGAAGGCTATCCTGAAGAATCGATTGAATCAATGAAGGGTAACTGGCAATCACCATGGTCTAGTAACCCTAAGAACAAAACAATAGCTGGTGTGCAAACATTCAAGTTCCGTCCAGGCATGCCAATGCTTGGTGGTTCCGCCAAGATTGGAAACGTAAGAAATTGTAATGTCATGGCCTTACTGGACCACTATGTCCGTGGTGTTCCTCCTGATGAATGTCGAGGAGCAAGATATTTCTCGAACTACACTTGGCATGGAGACCTAGATCCTGGTACACCGATGGTAACTGGTATACAAACATTTGACCCCGAATTCTCTGATCATAGGAATTCAAAGTTGTATGTGCTTGTTGGCAAGAACTTCATTGAAAACAAGATGCCTGAAGCACACTGGATGAACGAGATAATGGAAAGAGGCGGCAAGATAGTTGTAGTCTCGCCAGAGTACAGTCCATCGTCAGCAAAGGCCAATTACTGGCTGACAGTTCGTCCAGGAAGCGACGTGGCTTTGTTCCTTGGAATTTGCAATATAATTATTCAAGAAAAACTTTATGACGAACAGTTTGTCAAGAGGTTCACTGACTTCCCGCTGCTTGTAAGAGGAGATACGCTGCAGCTCCTTCTGGCAAGTGACATAATTAAAGGCTACAAGAACAAGAAACTTGAGAATCTTGGTCCGCAGGTCATAAAGCCCGAATACAGGGAGGAGTGGGGTGACCGCGTAGTTTGGGACAGAGTAACTAACAAGCCCGCTGTGGTAACGCGAGATGACGTTGGCACATGGTTCGATAAACTCGGTGTTGACCCAGAACTAGAGGGCACGTTTAAGGTCAAGACTGTTGATGGCAAGGAGATCGAAGTTAAACCTGTATTCCAATTATACAAGGAGCTTTGCGCAGAGTATGATCTTGATACTGTAGCAGATATTAGTGGCACTCCGAAGCACCTAATTCCAAGGCTTGCAAGAGACTTTGGAACAATCAAACCTGTTCAGATACATACTGGTGAAGGTACCAACCATTACTTCCACAACGACCAGAAGGACAGAGTGCTGTGGATGGTTCTAGCACTTACAGGCAATGTTGGAAAACCTGGAGCGAATTACGGTCACTGGGCTGGAACATATAGAACATCATCAGTTGGTACAGGGTTTGCGCCTTGGACTAATGAAGATCCATTTAACATGACCTTGGATCCAACTGTGGATGGTAGAGATATCAAGATAAAGAAGTATGCCCATAAGGAAGAGATACAGTATTGGAACTATTCATCTGTAGCCACAGGGCAATCAGAAGGACCTCTAATTGTAAATACCCCCAAGTACGGACGTAAGGTCTTCACAGGCAAGACTCACATGCCCGCGCCAACAAAGGTTGAGTGGCATGTAAATGCTAACACCTTTAACAATTCAAAATGGGCGTATAATGTACTGCACAACCAGTATCCACATGAAGAGATGGTAATTTATAGCGACTGGGAATGGAATGGTAGCTGTGAATATGCCGATGTTGTATTTGCTGTATCATCTTGGGTGGAGATAAGTCAGCCAGAATGGGCTACTTCTAACTCAAATCCATTCGTATTCATATGGCGAGGTGGCATAAAACCACTCTTCAATACTCTGTCAGATCATGAAATCTATGCACTTGTTTCTGACAAGCTTGCAGATCTCACAGGTGACGAGAGGTTCAGAGACTATTGGAAATTTGTACGAGAGGGCAGGAGCGAGATTTATATCCAACGCGTATTTGATGCTGCGGTAAATCTAAGGGGTTACAATGTTTACGACATGTTGGACTCAGATGTTGGTTGGTTTACTATGTACAGAACATATCCCAGAGTTCCAGGCTGGGAGGAGATTAACGAAAGCAAACCATTCTATAATAAGAGCGGAAGGCTTGAGTTGTACAGAGACGAACCAGAGTTCATAGAATACGGAGAGAACATGATAGTATTCAGAGAGCCAGTTGAAGCTACACCTCATCTGCCCAATGTCATTGTTGCTAATCATCCATGGATAAGACCTGATGACTATGGTATATCACCAGAGTCTACGGATATGGACGACATACATATTAGAAACATAAAGATGACTTGGGACAAAGTTAAGAATACAAAGAACCCTCTGTGGGAGAAAGGATATCGCTTCTATGTCATGACACCAAAGTCGCGTTACACTGTGCACTCATCATGGGGTGTTGCGGATTGGCTCCTTATCTGGGAGAACAATTATGGTGATCCATTAAGGCATGACAAGCGAACACCTGGTATAGGAGAGCATCAGTTGCATATCAATCCTGATGCGGCAAAGGAGCTTGGTATTAACGATGGGGATTATGTATATCTTGACGCAAATCCTGTTGATAGACCATACATAGGCTGGCGGGAAGGTGACGAGGATTATAAGATTGCTAGACTTATGCTGCGTGTTACCTTCAATCCCGCATATCCAAAGCACGTTACGATGATGAAGCACTCAGCATTTATGTCTTCACATAAAACCGTATTGGCTCACGAAACCAGATCTGATAAACTTGCTAGGTCTGCCGATACTGGATATCAATCTAAATTCAGGTACGGTAGTCATCAGTCAATTACCAGAGCATACTTGCAACCAACACTGATGACTGATACTCTGGTGAGGAAAGATCTCTGGGGCTGGAAGATCGATAAAGGATATGAATACGATACACATGCACCAAATACATGTCCAAAGGAGACTTTGGTAAAGATAACAAAGGCAGAGAATGGTGGAATAGGAGGGCTAGATGTATGGGATCCAGTAAAGACTGGTTACACTCCAGGGTACGAAAATGATGATATGAAAAAGTTTATCCGAGGACAGTTCGTGAAGATTGAGGGGGTTAGAACATAGATGCCGATGGTATATAACTGGCAACTTGGGCGAGAAATGTTTTATCCATTTGAAGGAGTCAGACCAAAGAAACAGTTTGCAGCCGTCTTCAATATCAATCGTTGTATAGGTTGCCAGACATGTACGATGGCATGCAAGTCAACATGGACATTTAGCAAGGGTCAGGAGCACATGTGGTGGAACAATGTTGAAACCAAGCCTTATGGAGGCTATCCGCACTTTTGGGATATCGCTATACTTAAGATGCTCGGTGATGGCCAAGTATGGGTAAATGGTGTGTACAAGGGCAAGACGATATACGAGGCAGCTCCTGAGGGCAAGCAAGTACTTGGCGTCCTCAAACCAGAAGAGGACTGGAGGTTCCCGAACTGGTATCAGGACGTGTCATCAGGTATAAGACAAAACCCCTTGGATAAAGATGCAGGTTCATCATTTACAACGCATGCTGACTTGGAGGATCCAGTTAATCCAGTGCATGAAAACTTCTTCTATTATCTGCAGAGAATCTGCAACCATTGTACATATCCTTCATGCGGTTCTGTCTGTCCAAGGAAGGCTATATACAAGCGTCCAGAAGATGGCATAGTGCTCATAGACCAAAATCGTTGTAGGGGATATAGAGAATGTGTAACAGGATGTCCGTATGGAAAGTCATTGTACAATCCTGTAACAAGGGTGAGCGAAAAGTGCATAGCCTGCTATCCTAGGGTTGAGCAAGGTATAATCACAAGGTGCATAGCTGCTTGTGTAGGAAAGATAAGACTGCAGGGCTGGATAAAGCCACCTGAAGAAGCGATTCCAGATAGTCCAATGGATTATCTCGCACATATAGCTAAGATAGCTTTACCACTCTATCCACAGTATGGTTGTGAAGGAAACATATACTACACCCCACCACGCTGGGTGCCAAGAGCATATCAGGATCAGATGTTTGGTCCAGGAGTAGATACAGCCATTAAGAACTATATACATCCAAGTCATGAAACACTCGGTGTTATGCAGCTCTTTGGTACTACCCAGAAGATCATAGAGCGGTTCAGAATTACCGAAAAGGATGCTATAGGCTTCGATATAAACGGGCGAGAAATTATCAGGGTTCCTATAATGGAACCATTCATCATAAGACCGAGCTTTAGACAAAATACCTCATAAGGTGATTGCATGGACAAGTCGACTAAAACAATTTTTCTAGCGCCAATTATTGTGGTCAGCATTTTACTTATTACGCCTATAGCAAGCCAAGCGCAGATTATGGGAACCTTCAGTGGGGGCGATGGACCTAAAATAAGATCTATATTTGTAGATCAGGCCATTCCGATAGATCCCGGTGCTTCACTATGGGGGAATGCGCCAGCAATGGAGGTTAAGGTAAATGGTCAGAACATAACTATACCTATTCTCTTCAACCCTACTGTAAAATCTATTAATGTCAAGTCAATGAATAATGGAACTTGGATAGGTTTCTGGTTGGAATGGGCTGATCCAACACCATCTACAGCTGCCCTAGCTACGCACCAATTCAGAGATTCCATTGGTGTGGTATTCCCAGCTACAGAAGGTAAGACCTTCATCGCAATGGGCGGTCCAGGTACACCAGTTAACATTATGCACTGGAAGGCTGATTGGCAAAAAGATCTAGATCTAGGCTATTATCAAGACAGAGAAGATGCCTATCCAAATATGGCCTATGATCTTTACTTAGGCAATGATGAAGAAAATGCAGAAGTACTTAACTATGACCCTAAAACCCAAGACCCAAATGAAATGGGTGCAGGAGATCCAAGGGTACATATTACTGAATTAAATCCAGCGTATGAGCCAGGGTTGGCAGCAGGTAACTCTCTCTCTCAGACTATCAAATTCTCACCAATTGAGGAGTTGGTGGCAGAGGGCTTTGGCACATTAACTACCCAGAAGGAGCAGAATTCCTTAGGAAAAGGTGCATGGGATAATGGTATATGGAGGGTTGTTATGGCAAGACCGATGATGACCAAAGATGCAACTGATGCACAATTTGAGCCAGGAAAGAATAAGGATATAGCATTTGCAGTCTGGGACGGAGGAAATATGGAAGTGAATGGCAGGAAGTCAGTTGCTTTATGGCATAACCTGGTAGTAGAGGCAGGTGCGCCATCTGCAGTTGTTGGACAGCAGCCGTTAACAGTTACTCCACCACCAGCAGGAGCTGAAGGCGCTTCTACCGTGGCAATAGCTGCTATCATTGGTGGTGCTATTGTAGCAGCATCGTTGATATTCTATGCTGCAAAACGAAGGGCACCAGCACCTACTGTTACTAAGTGAAGATCTTGCAAACAAGTGAGCTAGACGGATTGTTAGAGGAAGCAAGAGCTTACCAGTTGGTAGCTCAAGGTTTCATATATCCTGACAAAAAATGGCTCGAATCATTTTCAAAATTTTTAGCAGTTAGAAAAGATCAAAATGGGAATATGTCTGAATTTGAACGCACGCTAAGCAATGCCCTGAACCATAGTCTTGACGAACATACGTTGGACGGAATTGAACTGGAATATAACAGGTTGTTCACTGCTGGAGAGACTGTATTGACTCCAATTTACGAAACCGAGTACGCAATGGATACTATCTTCGCAAAGACCAAGGAGCTTGCAGATCTAAATGGCTTCTATGGTGCGTTTGGTTTGGAGCTTGGAAAAGATTCAAACAGTGAGAGACCTGATCATGCAAGTATCGAACTAGAGTTTATGGCTATGCTACTGATCAAGGAAGCCTATGCAAGAAATGAGGGCTGGGATGATAAGGCCAATGTTTGCTTAGAGTCTAGGAAGAAGTTTCTCAAGGACCATATTGGGAGATGGGGACCAACATTTTGCACGATGGTCAAGCATAAAACCGAGCTAGAATTTTACAAAGTACTTGCCGAGTTAACTACAGATTTGATAAATAAGGATCTTAAGGAGCTTAAGGTCAAACCAGGATTTATTGAACCATTTGAAAAAGTCATGCAAAATATAAAGGATGAAAGTCCAGATATGGATCCAAATGAATGTCCAATAGAACATTGAATCTAGTCAAGTTAAATCAATTTTGCGTCAGGTGGAGTCTCTGCTCTGAGTAGACCTACCGCCATCAATTGTTGTATCAATGTCACAATCTCTCTTTCCATATCCACTCTTTGTAGGTTCATTTTATTTGTAAAGATGTCTATCAATTCGTTTACAGTCTTTGTGCCATCACACATTGACCATAGCTCAAAAAGTGCTTGGTTCACTCCGTAGTTTTTCTTTTCTGGATTAAGCAATTCCATAGAACCATCTTTCAGTTGCACGTAAGTTCCCTGCTTGACTATCTTTGTTTTTTCGTAATCAATTGCAAATCTTAGAGCTTCGCTGCTTCTAAGTACATCGAGTTTCTTTTTTCCTTCTTCAGTCATCATTTCTGGGGTCCACGATGGTTCCCAAACGATTTGAACGTTGATATTTCCGATTCCTGGCATTTCACCAAGATTTTTCTTAATATCCCTAACCAAAGTTTCAGTCAGTGGGCAGCCTAGGCTTGTGAGCGTGACTCTAAGGTCTACATCATTTTTATCATTTACAGAGATGCCATATACTAAACCCAAATCTACAATATTACAATCTATTTCAGGATCCTTTACATTCATCAACATATACCTGACCTGTTCCTCAGTTAATTTTTGCGCAGTCAAAGCCCTTAGCATAATCATGCTATTTGCTAGATAAATACTTTTTTCACAGATTAAAAATTTTTATCACACTGAAATACAGATTAAAGGATACAAACGTTAAGACTCGGTTCGTTTTTAACTAAACAAGAATGTATAAAAAACAAAATTATCTGTTCTAGGTATTATCTCTATTTCGTGAACTTCAGCTTCTTCTGTTTTTATGAGATTGTGCACATGAGCCCATTTCACATCAACGCAACTCACGCCATCTCTTAGCTTAACGTCACTTCCAAGATTTTGCTCTGCGATACGCTTGCCATCAATGTTAATTTCTACAGTAGCTGGTTTGTTATTTTGGGTACCCATAATGGCATTAGCTCTCCTTGCGCTATACTTCATAATTATAGCTGCGTTGTCGTCAGCTTTGCCTGAAAATCTAATACATTCCTTATCCCAGAACCAGCTGCCACGCAGATAAACTACGTTGGGAACATGCTTACCTAGATCCTTGAAGTCGTTGATTTTATTTTTTTCAGCTTCTTGGATATTTCCAAATCGTTCTAGCTTAGTGTATCCAACGCAGACAGGATGCACTACACTATCCCAAGTCTCCCGACTCGCACCTATGAAATGCATACCGTATGTATCGTAAATCTCGTCTTGCGGTTCTTGTTCTTCAAAGTACGGTGAAGGATGCTCACCAGCTTCTCTTAGCAGTCCATATATGGGAAGTTCATAATCGCGTATATTGTTGTAACCAGCAATTTCGTATCTAACCATTCCCATCGTATCGATCAAAATATGCTTTGGCCAATACATGTTACCATACGTTTGCCAAGTCTTGTTTTCTTTATCTACACCAACTGGGTAGTCAATTTTGTATCTTTCAATAGCCTTCCTTACATTTGAAACATCTTTAGCGAAATCATACTCAGCGCAATGAATACTTATAACAGTGAAGCCGTGTTCTGAGTACTTTTTACGTAACATTCGCATTATTGGTATTGTTCTTAGACAAAATACATCAGTGTATGCCCAGAAGGCAAGCATGATCACCTTTCCCTTTAGCATTTCAAGCGACAAGGGTTCGGTGTTAATCCATTCTTCTATATCCGTGAAGTCTACCGCTGGCGTTTCAGGCATCGCATCCTGAATCTCCCTGTCGAGCATGCTCTCGACCTCGCCTAGTGCAATCTCCTCTCTTTCCTCTAACGTGAACACTTTACTTTCGGATTTGGATTGTTCATTAGGATCTTTATTCTCAGGCTCCATGAATTCTCAGCCCGTTAGGCTTGTTTGGAAATCTTGCATAAAAGCTCTTTATGTACGATATTTTTATTCTTTATGGCCTCCGCTACAGTTTGGTAGAGATTACTTGTTTCAAAGCTATTTTCACATTTAGCAACAGTATTAAGCAAAGTTGAACCTTGAATGGAATAAAGGTTTATGAAGATGGTTGCGCGCAGTCGGGACAAGCATTTGATGTCTAAGTTTATTCGTTTCAGACCCATAGGCAGGGTTAGATGCGACTTTAGCGAAGAGCAGATCAAAACGAAGAGGAGCAGTATAGTCTCTGAAATTATCATAGACCCTAAAT
>1097992_contig_2587
TAGCTGATGATCCAGAGGCTGAAGAGGATATTTCAAGATGGGTCAAGCGCAACGGGCATGAACTTGTAAACTTTGCAAAGGAAGGCAAGGATCTGGTATTCCTGATCAAGAAGGTGAAATAGTTAGAGATGGCAACCAAGACACTTTCTGCCAAGTTATTGGAGAGAATAGGCAATACACCTTTGATAGAATTGAAGTCATATTCTGATAAAGTAAAAATATTTGCCAAGTTAGAGTGGTGTAACCCTTTTGGCTCTGTAAAGGACAGGGCTGCTTACTGGATGGTCAAAGATGCCGAAAAGAAGGGTGTTTTGAAGAAGGGCAAGAGCATAATCATAGAACCCACTTCTGGCAATACTGGCATTGCATTAACAGGTATTGCGAAGCTTATGGGCTATGATGTCGAGGTTGTGATTCCAGAAAAGGTCAGCAGTGAAACCAAGGCTATACTTGCGAATCTAGGCGCAAAACTTTATGAAACTAGCGATGATCTATGCCCGAGGGTTGGGCCTGGAACAGATCAGAGTATATCGCTTGCAAGCGCTATGGTACGTGCCAAACCTGAAGTCTATTACATGCCAAACCAGTACGAGAACGAAGCTAACTTCATGGCACACTATGAAAGTACAGGGCCAGAGATATGGGAGCAAACAAATGGCAAAGTAACACACTTCATGTCTGGTGGAGGCACTGGCGGTACTCTAACAGGAGTATCAACCTTTCTAAAGGAGAAGAACCCTAAGATAATGACTATTGCAGTTCAGCCACAAAAGCAGCATCTGATCCAAGGTTTGAGGAACTACGAAGAGTCTGATATGCCAGTATTGTTCAAGAGGAGGCAGCAGACTGTCGATGAATGGTATACTATAACAAACGATGAGTCTTTCAAGGCTGCAAGGGAGTTGTTTGAAAAGGAGAAACTGCTTGTAGGTCCGTCTTCTGGCTGTGTTATGGCAGCTGCACAGAAGGTCAAAAGCAAATTGAATGAAGGTGTGATAGTAGTTATATTTGCAGACGACGGAAGGAAGTTCAGAAGCCTATATACAAATCAGGGCGTATTCACTAGCAACGAATTTGACAGGGCTTTAAGAGAAGCGAGAATGTTAACTGAACTGCCTTTCGATTCAATAAGCAAGTAATTATTTATTGCGTTTTTCCTGCAGATATTTTTCAACATCCATGGCAGCCATGCATCCAAAACCAGCTGCTGTTACTGCCTGTTTATATCTATGATCATGAACATCACCAGCTGCAAATACACCTTCTACACTTGTTTGAGTATTGTTTTTTAGGATAATGTAACCATGCTCATCCATATCTAACTGCCCTTTGAATAGCTGAGTATTTGGATCATGCCCAATCGCAATGAATATACCGCCACAGTCGATCTTTTTTGCCTCTTTTGTGTTAACATCCTGAACGGTTACCGAATGAACCTTTTTGTCTCCAGAAATATCAGTAACAACGTTATTCCAGAGGAACTTTATCTTTGGATTTTCGAACGCTCTTTCCTGCAATATCTTACTTGCTCTTAATTTATCCTTTCGATGTACGAGCTGGATGCTTTTGGCAAACTTTGTGAGAAATGTCGCTTCTTCAACCGCACTATCACCACCTCCAACGACCACCAAGTCTTCGCCTTTGAAGAATGGACCATCGCATGTAGCACAGTAAGATACGCCCTTGCCTCCAAAAGTTTCCTCTCCCTTCAAACCTAATTTTCTGGGAGATGCACCAGTTGCAACGATGACAGCATCTGCCTCAAACTCCTTGTCAGTCGTCAGTATTCCGAATGGACGATGCTTAAAATCAACCAGAGTAGTATGATCATCAATCACAACAGCTTCCATCCTTTCAGCCTGCTGGCGCATATTCATCATCAACTCTGGTCCGAATATGGCATTTGCAAAGCCTGGAAAGTTTTCAACATCACTTGTAGTCATCAATTGCCCTCCAGGCAGGTTACCAGATATTACAAGCGTTTGCAACTTTGCCCTAGAAGTGTAGATGGCAGCTGTTAGACCTGCCGGACCTGAGCCCAGTATAATGACATCATACTTCTTTCTCTTCTCTGGCTCAGGTTTTTCAGTAGCTTTAACATCTGTAGCCATCATATCGCTAAACTGTTATTAAACGATATTTAAATTATGGTTCTGAAATCATTTAGGATCTTTAAGTGATCCTGACATAAATTGCCGTTATTAATCTGTGATTCTATCAAGTCATCTTGCCAGTGCGCGTTCAGCAATCTGCACTGTTTTTTGGTACAAAATGGATCTCCAGTAATATAGTAAAAAATTCCCTGCATAACGTATCCCTTGACAACTTCTGTCAGTCTTGCATCGTCATAGTCAATGAACCTGCCTTCAAACTTCTTCTTTATCTCATCAAGGTTCATGTTTCCCATAGATGCATAGTACTGCTGCAAAAGGTAGAACTCTCTAGGTTTTGCTGGTGCTTCAACTATACCGCTTGTGCATATCAGCGTTGGATAGCCGCATATCATTGCTCGGTAATGATACCTTGAATCGCTCTCGCTGTATGTACATACAAGTCTGTTCGTAAATGCAATATGGATATGCTCAAGGTTATTTTCCTCGCTGGGAATAAGTTCATCAAGTATTGGTTGAAGCTCAAAACCATCGTAAAGTATACCCAGATAACGCTTGCTTGGATTTGTAATAACCTTCTTCTCAAACTCTATTTCTATTGGCGTTGGTTCATGCGGTGTAAATGGTTTGCGTGGATCGAAGACTTTTGTTTTAACTATCCTATCTGCAATGTAATCGATCTTTTCTGGAGTTAAAAAATGAGTGAAAAACTCCTCTCTAACATCAACATCGCATCGTAACATGCCTTTTACATAACTTGCAACTTCATCAATGTTCAATGTAGATGAAGATGGTTCTGAATAAAGATGAACATGTTTGAATTTGATCACTATATAACGTGAACTAACAAAAATTAAAACATTAAGATGCCGATTTAATGGACAAATCGTTCATATGGACAATTTGTGCATAAGATCTTTAAACTAGTTTGTGTTATACATTATTGGGTGTTTTTAAGCCCAAACTCCAGACCTACACCCAAAAGCCCAGCATTGGTGGAGAGGCGTAATTGAGCCTCTCCACATTAGCTTAATTGTTGCTACCTAACCTTTACATGCGCTATTTCCTTCAACTTCATTGCTGCAATTTCAGCTGCTCTCTTGCCTGATAGCAGCATTGCACCAAAGGTTGGACCCATCCTTGGAAGTCCAAACGTTTCTGTTACAGCCATTCCAGCAGCTATCAGTCCTGGAAATACCTCGCCAGTATGTTCAACTACAAGATCTTCCGACTGCTCAACCCACATAGGGTTCATGCCAGCAAACTTTACCAGACCTCGATCCATCAACCTCTTTACCGCTACAGAGTCATGCCCAGACGCATCTATTACGATCTTAGCCTCAAGGGCAACTGGATCTACACATGTGATATTTCTTGGAAGTGCAGATACGGGCATCCAGTTGACTACTACACCAGCGACTCTCTTGTCTCTCAACACAAGATCATCAAATTTTGTAAGGTTTAGGAATTTCACTCCAGCATCACAAGCAGCAGAAATCAGTTTTGAGCATGCATTGGGCCCTGGTGTTGCATAGAGTCCGTCGGCAACTTGCTTGTATTGAATCTTTAATTCATCAAATATCTTCTGTGCTGGTGCTCTTACAGTAACAGGGTTCATCATATAGCCTCCAACCCAGAAGCCTCCTCCAATGTAGTTGTTCTGCTCCACAATCAGTGTCTTGAACTTCATGCTTGCAAGCTCCTTGCCAGCCATCAATCCAGAGGGACCTGCACCGATTATTATCACATCTGCATCTGAATACTCCATTAGAGTTTCGTGGAACATATCAGCAATGGCTCTAGTGATCTCTTTCTCTCCTACTTTTGCAAATATTGGCATGCTAGCACTTCATTGCAATGGATATTAATACTTTTTAGCAATTAAAGCATCGCATGATAGCAGTTATACTTGCTGGTGGTTTGGGCACCAGGCTTTACCCATTAACAAGAAAGACTCCAAAGTGCATGCTCCCTGTTGATGGAAAGCCTTTGCTTGAACATATAATACAATACTTGGCAAGCTATAGTTTAAAGGAAATAGTTGTAACACTTGGCAACAAGCACAAACAGATCGTCGATTATTTTGGCGACGGTTCTAAATATAATGTTAAATTGCTATACTCTATTGAAAAGAAACCTCTTGGTACTGCTGGTTCTTTCAAGAATGCTGAGAAGTATCTAACTGGGACAATATTGGTTATGCAAGGAGATACATTGACGAACTTCAACCTTACAAGAATGATAGCATTCCATAAAAAGAGGAAGGGCATGGTAACAATTGCATTAACGGCTGTGAAGGATCCAGCTAGCTATGGCATTGCCATTATTGACAAGCAAGGTAGAATAATTAGATTCGAGGAAAAACCAAGGCATTTCTTCAGCAACCTAGCAAATTCTGGCATCTATGTTGTGGAGCATGAAGTGCTGGATTACATACCAAAAGGCAAGATGTTTGATTTTTCAAAAGATCTTTTCCCAAAGTTGCTAAGAAATAATATTCCAGTGTATGGAATAAAGATGGATGGCTATTGGTTCGATATTGGCACACCAAAAAGTTACGAGATGGCAAACGATATACTTAAAATAAACTTACGCGACTAATGAATTAATGGGTACTCATCTTAAATTATATCAGACATTACCCATTGTCGCTTTTCTAGTAGCGTCATTGCTATTTGCAAGTGCAACTCAGAATGCTTCTGCATTACCGAAACTAAATGTTTCTGTTAAGGTTGGTAAGGATCCAATAACCGTTGGCAATAACCAATCTGTAACTGTAAAGGTAACAAGCAGAGAAGACACGCCAGCAGGAGATGCATCTGTATCTGCAGAAGTGGTTTATGCATCTGGCTCTACAAGATCATTTAATGGCAAAACAGATGGCACTGGTTCATGGAGTTTTTCCTGGCACATAGGTGCTGCAGCAAAAACTGGAACCTTTACTGTTAAGGTCACAGCCAACAAGAATGGCTATGAAGCAGGTAGCGGAGCTGCTTCATTTAATGTTGAACCATATAGCAATGTGCCTAAATCCCCAGATCCAAAACAACCTGGGGCTTCTCAAAAGAACGGATGCGCAGGAAAGGCTCTATGCATAACTGCGATAGTCAATAAAATAATCGATGGTGATACGCTTCAGATTGGCAAGTACAAAGTAAGGTTGTCTCTAACAGATGCTCCAGAGAAGAAGGATCCTGACTTTAAAAAAGCCGTTTCATTTACAAGCAAGCTTTGTCGTGTAGGTGCCAAGGCCACTGTTGACCAAGATGATATTCAACAAAAGGACAGCTACGGCAGAATACTAGGAAAAGTGATCTGTTCTGGAAAGATACTCAATGCTGAATTACTGTATAATGGTCATGCTAAAATACAAACCCAGTTTTGCAAAAAGAGCGAGTTTGCTAGTGAGTCCTGGGCTAAAGCATATGGATGTAAGTGATTGATATCTGTGGACTAACCCGTAAACGCGTTGACAAAGTTGGTATAGGAATCTCGTATTTTAGCTGTTTTAGGAGGACTCTTGAACCCATATGCAGATATCGTATCGCTTAACGACGTCTTGTTATTTTCCTTGCAGTATTTCACTGCTCTAATAACATCGAATAAGACATTGCATGCATTTGCACCATCGTTTGTTCTTAACGTAATATCTATAACTGCTGGGCTCTTCAGAAAGCCCTCGCTGTACATCCAGTAGTAGCTTACCCTGGAGTCGCCCAGAAAGTCAGTATATTCTGTTGTACCAGCTGCAGATTCAAAGCTGTAAGGCGCTTCTGAATTTATTGTAGATGTTTTTATCGATCTCTTCATTGCTTTTATCTTTTCATCCAATGTGTTCAATGTCTCCGTGCTACCCCCAACGTCCAACTGGTAACTCTTCTTCACCTTGACACCTCGTTGTACCATGAAGTCGATCATCCCCTTATGGAAGGCTGTACCACCGAACTGGCTCATAAGGTCGTCGCCAACAAGCAATAGTTTTGATTTTAGAAACTTGTTGTTAAGATCGCTTTTAGCTAATTTTGTAGGAGTCGCATTTATGAAACAAGCATTTACCTCCAAAGAACATTGTGCATATCTTTTAGAAGAATTGTCCATAGCAGAAGATACTAGGTTTATAACAACATCAGGCTCGCCCTTCTTCAACTCTTTTAACACACTTTCATGCCTATCGCTCTTGACTTTTATTACATCCTTCAAATGTGCAGGAACCTCGTCCTCTGCAATACCCACTTTAACTTCAACACCCAGATCGCTAACATCGATGTATTTTCTTGATCCGCTCTTGAAGATCGATTTCGCTAGATCGACTTCTATCTTCTTTGCATCTATATCAAATGCTGATACTATCTTTATGTCAGATGCTCTGTAACCACCTACAATTTTGTGCCATAAACCATCATCCTTACCATCTTTGTAGAAGTGCAAGCCCTGCACGAAAGTGCTTGCAACATTACCTACGCCAATAATTGCTACACTGATCTCTTTTGGCATGTGTTAACCCAAATTTATTGTAAATTTAATTCTTTTTAATGCTTAGAGTCTTTAGCCAGTTCAACAAAAATCAGGTAACAGTACGGTGCCTTGTCTTTTCATTAACCTTGGCTTCAATGTTCGCTAGGAGCTCGATTATATTGCCCCTATTTGCATTCAAATAATCCTGACCCCTATCCTTCATCCTTATTTGATAAACTCTAAGATCTCTATGCTCTTCGAAGAAGTTTTCTATCAATATATTTCCGAACTCTTTCGGTTCTATCAGTTTTACCAGATGCTTTAACGTTCCATCGAGGTCGCCTTTCTCAACAACATGTTTTGTTTTTACTATATGCTCGCTCAGTTCCTTTAACTGTAGCATCGGGCCAGAAACCTCTGCGGGTCTGCCAAAGGGTCTTTCCTTCTCTATACCGATCTTTTCCGCAAGTTCCTTTGCAAGGGAGTAATAGTCTTCCCTTCCACCAGTCCAGCCAGCAATCGCTCGCCTTTCTTTTCTTATTATCAAACCCTTCAACAGTAAGTTGTTGATAGCTTCTTCGATATCCTCCCTGTCCATGCCTGTTATCCATACCATCTTGCCAACCACATCGTAGCCAACCCGTATAGCTTCCAGAACTACGACTTCGATTATTCTCCTGAATGCAACTTCAGCTCTAACATTTTCAAAGTCGCGATCCTTCACTGCCTTCTTTGCATATGCTATATCGATTTCAATGGCTCGTTTCAAAGCGTCAAGAGAGTCATCGACCTTGCTAGTTAGTGAAAGGTAACACGCTTTATTGTACCACGCCATACCATCATTTGGATTTACATCGATAGCCTTTTCGGCGCACTCTATCCCTTTCGCGTAGTTCTTCATCCTGTAATATGCTAGACCCTTCAGGTTCCATGCTTCTGCATTGTTAACATCTATTGCCAATGCCTTATCATAGCACGATATAGCTTGGCTATAATCATCAAGGTGAAAGTGGCAGTAACCCTTCTTGATCCATGCGTCAACATAGTTAGAGTCTATTCTCAAGGCTAAATCAAACGAACGTATAGCGTCTTCGAGTTTTTCCGAGGCCATCTGGCTGACACCCTTCTTGTAAAGGTCCTTCTTGGCAAAATCGGAGCCGCTAGGCTCGGCTCGCTCTTCACGTCTTTCGTGAGTTTCCTCTTTAGATGAATCTGATTTACCTAGAAATCTGCCCACAAGTATTGTGAAGCAAATAAGGCATAAATAGATTTTGGTGCAGATTTGAAACTAGTGATAAACAAGTTTTGATGTCAATTACTGCAAAGTATATTTAGAACAGAAAACACTCACAAAATATGGCAGATTCAAACATTCCAGACAAGATAGAGTTCAAGATGCTCGACCATAAAAGAGTTGGTGATGATACTGTAACATTCAAGCTCGAGGATGGAACGATAGTTAAGGTAAAGGTAGACTTGGACAGAGCTGGCATAGCAATGAATTACAAAAATCCTGATGGCACAGCACATTATGCTGTAAATACATCTGTAAAGGTATTCGTGATACCTCATGATAAGAAGTTCTCCTTGCCAAAGGGACAAATAAAAGCACAGTCAACGAAGCCTCCGGGACATATGATAACATAATTCTTTAAAACATTGCTGAGAAATGGGAAGTATGTAGTACAATGTTCTGAAGATCTACTACAGTATTAATAAAGAGGTATTTGTAATAATATTGTAATGACCAAACCCAAAAATAGATTCGAAGAGCTCTTGCGTAAAATACGAGCGTTGAGTCCAGAGGAGCGCAGGCAGAGAGCCGAGGACATCATAAAGGAGATGGGAAAACGTGAAAGACGTAGACAGAGAAAGAGTATGTAATTCTATTCAAGACATAGAGACTGATCTAGTCTATACTATGATAGAAGCATATCAGCAAGGTCGAACCGACCTGTTTTTAGATTCACTTAATACACTACTTGCATTCTATACTGTAAGTGAAAAGATATGCCCAACCTCTAAGCATAAACCATAACACTTTATTGCTATATAACGTCCTGTTCTAGCGGGTACAAATATGAAGGTCAAGGCATTTGCAATTGATATCGATGGCACATTAACTGAGAATGGTGGAGGGATGATCCATCTAGGTTCTCTCTCTATGTTGAGAACGATCGAAAAGCTAGGTTATCGAGTTATTTTCG
>1097992_contig_2605
AAAATGATTTAATCTTACTAGAAAAGTATCGCAGCCGCAGATTGCTTTCCAATTCTTCTAACATAAAAGACCTTATTCGGAAATTTCGCATGCGCTTCATAGAGGGCATCGTCAATATCACCTCCAACTGAGGCAACGCCATCCTCATAAAGAGCAACAATCTTACCTAGATGCTTGCTCTCTAGCTCGGTTTTATGTTCTTTATACACTTTTTCACACTTGCTAACGAATTTTTGTTTGTCAAGCGTCATCTTACCATATGTTTCTTGCATAGGTATAATACTGTATGAATGTGAATTTAAGTTGAATGTTTCGAGGTTGATCTAGCATAGAACGATTGATTTTTGTATCACACATTCGCTTAAGCATTTAAGCGCGTTATCTATACCTAAGCGCATGAAGGCTATAGTACTGCACGAGCATGGTGGATTAGACAAGTTAAGATACGAAGACATAGATGAACCAGTACCTTCCAAAGACGAGGTTCTTGTAAAAGTAAAAATTTGTGGTGTAAATCATCTCGACATATGGGTCAGGCAAGGACTTGCTGGCAAGGCATTGCAATTTCCACACATAGTTGGTTGCGATATTGTAGGGGAGATTGCAAGCAAGAACAGAAATTTTCGTATTGGAAGCAGAGTTATGGTATATCCAGGTCTAAGTTGCGGTAAATGCTCCTATTGTAGAGCAAGAAAAGAGAATCTTTGCAGAAAATTTTCCATAATAGGCGGTTTCAGCAACATGCAAGGTGGCTATGCCGAGTACGTTAGTGTTCCATTAAGAAATATCGTAAAGATACCTGAATGGTTTAGCTTTGAAGAAGCTGCATGTCTCAGCATATCTTATCTAACCTCTTGGAATATGTTGAAGAGCACTAATGTAAGCATGGGAATGACTTTGCTTGTATACGGTGCAGGTAGTGGTGTAGGTTCAGCTGCAATACAGCTTGCAAGAGCGAAAGGTGCTAAGGTGATAACAACAGTTGGTGACGAAAGAAAAATGGCTTTGGCCAAGAAAGTTGGTGCAAACCATATTATCAATAGAACGAAGCATGATATTGCTACTGAAGTTATGAGTCTGACTGGAGAAGGAGTTGATGCTGTGATAGATCATGTTGGTGCCAGCACATGGATGACAAGTTTAAATTCCTTGAAGCTTGGAGGTAAAATGGCAGTATGCGGTGCCACTACAGGCGAAACTGCAAATATAGAAATTAGAACTGTCTACAACAAGCAAGCATCAATCATAGGGGCATATTTAGGCACGAAAGCAGAATTGGTAGAAATGATAAGATTCATGCAAGCTAAAAAGATCAGACCGATAATAGATTCAAAGTTCAAGTTGAGCGAAGCTGTGGAAGCACAGTCAAGGATGGAAAGGAGCGAACACTTCGGCAAGATAATCCTGCAGATCTAGGCTGACTTGTAGGCAGCTACCAATTGTGCGAAGTATCTATGCAATCTGGTATCTCCAGAAAGTTCTGGATGGAAGGCTGTGCCAACAACATTTCCCTGCTTGACAGCGACTATCTTCCTGTTGAGAGTTGTAACAACATCTACTCCCTTACCTGTCTCGGCAACTATAGGCGCTCTTATGAAAATTCCTTTGAAAGTTCCATCCTCGATCAGCTTTATGTTCAGATCGGCTTCAAATGAATCGTTCTGCCTTCCAAATGCATTTCTCTCAACTACAATGTCTATAACGTTAAGCAGCTGCTGCTTGGTCTCTCCAACAACTTTATCGTAAGCACGCTTTGCAAGTATTATCATACCTGCACACGTTCCTAGCACAGGCATGCCATCATCTATCCTGTCTTTTATCACCTGCGTTGCACCACTCAACTTCGCTAAAGTGCCAATAACAGTGCTTTCTCCTCCTGGTAAGATCAGTCCATCAATTTTACGAATTTCATCAGCATACTTCACAGCAACAGCTTTACCTTCAAATCCGAGCTCTTTCATTGCTAAATTAGTAGCAGAAAGATTTTCCTCTATATCCCCTTGCACTGCAAGAATTCCTATCTGTAATGGTTTCATGCGTTGCTTCCTCTTTCCTGCATCTTTAAATCAAGATTTTTTATGTCCATTCCAAGCATAGACTTCTTCTCATCTACCATCTTCTGTGCCTCCATCACCTGCTTTGCATCGTCATGGTAAGTAGTTGCAATTACAACTGCCCTTGCCCTTTCTGCAGGATCCTCTGCCTTGAATATTCCAGAGCCAACGAATATACCATCACATCCCAAGTTCATCAGGAATGCTGCATCTGCCGGTGTTGCTATACCACCTGCAGCAAAGTTAACTACTGGCAACCTTCCAAGCTTTGCGGTTTCTTCAACATACGCATACGATACCTTTAGTTCCCTAGAAGCTTTGATAAGTTCCTGCTCGTCGCCAGACTCGTAAATCGACTTTATCCTTCCGATTTCATTGTTAACAAGCCTTATGTGCCTGACAGCTTCTGCAACATTACCCGTTCCAGGCTCTCCCTTCGTCCTTATCATAGAGACGCCTTCCTCAATACGCCTTAATGCTTCCCCTAGATTCCTAGCACCATTAACGAACGGAGTTGTAAAGTCCCACTTCCATACGTGACGCTCTTCATCTGCAGGTGTTAACACCTCTGACTCATCGATCATATCAACACCGGCAGCTTCCAAGACTTTCGCCTCATATACATGACCTATCCTACACTTTGCCATTATAGGTATTGTAACATGATCCTTGATATCCTCAATAACTTTGATGCTTGCGGTTCTTGCAACGCCTCCAGCCTTTCTAACGTCAAACGGTAATTTGTCAAGCACCATAACAGCAACAGCACCAGCATCTTCCGCGATCTGCGCTTGTTCGACATTAGTTACATCCATTATAACACCATGCTTCTGCATGTGCGCAAAGCCACGCTTAACCAGAGTTGTGCCCTTTACAATAGGTACGCTCTCCAGCCTTTCAAGTTTGATGCCTTTTGGCTGCAGCTCAGTTGAAACGAGCGATATCATGTTCTACGATTCCGTAATGCCATATTTACGTTTAACTAGTAATTTCTTCAGTTTAGGATTATCTGCGAATATCCAGACAATCGCACCGTCTTTGTCGTATGTTATTTTGTTGGAATTCTCCAGATAGTCTAGTATCGTGCTAAAAGTCTGATATTGAATTTGCTTTGGTAGGCTTCTCCAGAGTTTATTTTTTGAAGGGTATACTTTAGCCTGTTTTATAGCATTCTCTACCATCAAGATAATGTCTAGCTGTGGCATATGCGTTGTTCTATCCATATATCATCATCTAATATACAAATTTATCTTAATCAAATCTATTGAATTATTCACGTTCCTTGATAGTTCCAAGCAATGTATCACGCAACATGGTCAAAAGTGCTGGCACAAAATCTTCTGATGCTGGTTCATCAACCCATTGAACAGTCTTTGTACTACCATCCAAGCTTACTGTCAGAGTATATCTAGTAAATTCTGTGGCATTGTCTCTTACCTTAAATTCCTCTTTCGGTATATGCATAAAACCTGTTTCTGTTACAAGTGCCTTTATTAGCTTAACCTCTTGCGCATTTACCTGAAATCTTGTCTGTGATCCCTTCTCGCCTTCCACATCAACATTGTAAAATGCAGTGCCATCGTTGTTTATGATCAATGTCTCACTCTTCTGCGCTCCTATAGTTTCTGTCACACCAAAACTTACACGCTTCATATCTTCCTTGACAAATTGGATTCTCATCTGTGCTGCTGCACTTGGTACAGTTTGATCACCCGGTGATATCTTTGGGATCGCAATTACAAGCGCAATTATTATCGGTATAGAGGCAGCAGCTATAAGCGTCTTCTTGTATACTATCAACGTTTTAGAAGATCAACGCGTTAGATATATTCTATTAGTTAGCAAAAGTCTTCCTTGTGTAGTTTAACAGCCCACCAGCTATAAGGATCTTGCGTTGCCTTTCCGTTAGATCGAGTTTAAGTTCGATCTTGCCTCCATTAACAAGAGCTCCTATCTTTCTTTTACCATTTGAAAGCGTATCAGCTACATTCTCTATCTTTATCGAACTTCCCTGCTTCAACTTATCATAATCAACTGTATTAGTAAATTCAAATGGAACTATACCAAAGTTTATCAGGTTAGCTCTATGTATTCTTGCAAAGGACTTGGCAAGTACGCCTTTAATGCCCAAGTACATTGGTGCAAGTGCAGCATGTTCCCTACTTGATCCTTGACCGTAATTTTCGCCTCCAACTATGAAACCACCGTTCTTTTCTTTAGCCCTCTTTGCAAAGTCAGGATCGAGCCAGTAGAATACATACTCGCTTATAGCTGGAATGTTGCTCCTCAACGGGAGTATCTTTGCGCCTGCAGGCATTATTGCATCAGTGCTTATGTTATCATCAACCTTGATCAGAGCCTCCCCCTGCAGTGCTTGTTCCATTGCACTTCGCAATGGCAAAGGTTTGATATTTGGCCCTCTTATGATCTCTACCTTACTTTGATCCTTTGCAGGTGCAAGTATGGCAGAGTCATCTATTATGAACCTGTCTGGCCATGGTATCTCTGGATATTCTCCTAAATCTCTTGGATCGGTTATCTTGCCAGTAATAGCGCATGCAACGCAAACTTCAGGGCTTGTCAAGTACACCTTGTCATCTTTAGTTCCACTTCTCCCAGGCCAGTTCCTGTTGAACGAGCGAACAGATACCCAATCGGTTCCAGGTGCAGAACCCATGCCTATGCATCCATTACATCCTGACTCTAGCAACCTAGCACCAGCTGCAACTATGTTGTAAATCGCACCTTCTTTGGACACCATCTGCAAAACCTGTTTCGATCCAGGGTTTACTGCCATCGTAACACTTGGATGCACCTTTCTGTCCTTCAGCAAATACGCTACAGTCATCAGCTCTCTATAGTTCGAGTTTGTGCATGAACCTATAAGCACTTGCTGTACATCGATGCCTTGCACATCCCTAACCTTCTTGATATTGTCTGGAGAACCTGGACACGCCATCATTGGTTCCAACTCATTCAGGTTGATCTCCATCTTTTCATCATATAGCGCATCAGGATCTGGGGCTAATGGCGTCCAGCCCTGCTCCCTACCCTGCCTTCTAAAGTAATCTCTCGTAATATCGTCTGAAGGAAATATCGATGTCGTAGCGCCAAGTTCGGCACCCATATTGCATATTGTTCCTCGCTCAGGAACTGAAAGTGTCTTTGCACCATCACCATAATATTCGAAGATCTTGTTAACACCGCCTTTAACGGTAAGACGTCTTAACATTTCTAGGATAACGTCCTTTGCAGTGACCCATGGTCTCAGTTTACCAGTCAGTTTAACACCAACTATCTTGGGCATCTTGGTGTAAAACGGCGCTCCTCCCATTGCCACCGCAACGTCCAGACCTCCAACGCCTATAGCCAGCATGCCAGCACCGCCAGCTGTAGGCGTGTGGCTATCAGATCCCAGCAGTATCTTGCCAGGAGCAGAAAACCTTTCAAGGTTCACCTGATGGCATATGCCATTTCCAGGCTTTGAGAAGTATATACCATACTTGCTTGCAAACGTTTCTAGGAACTTGTGGTCGTCAGGATTTTCGAAACCTACCTGCAGTATATTATGGTCAACATAGATAACAGCATGCTCCACCTTCACCTTAGGTATTCCTAACGCTTCGAACTGCAGGCATGCCATAGTTCCTGTTGCATCCTGCATAAGTGCTCTATCAACCTTGATTCCTATCTCTTCTCCATGTTCCATCTTACCTTCTACTAGATGCGATTCAATTATTTTGTATGCTAACGATTTACCCATATTACTCACCTAGCAGTTCATTGATATCAAACTTTTTTGGCGCAATATCAGCTTTACACTTAGGACAAATTTTTGGTGGTATCTCTTCAACAGGAACCAACTCGCTGCCATCTGCAGGGCATTTGTTATCAAAGTGCCTGTTATGAACATTCTCAGTGACAAACACATTCTCTTTCTTGCATATGAAGAGTTTGTAGAACGCATAGTCTTCGTTGAGATCGCTGTATGTTTGATTTAGATCTGTAGAACCAAGATTCAATTTCTTTTCATATCCGCATTTGTTACACTTGATATGCCAGATATCCATTTTGCGGTATTAACGTATGTACGATTAATAGATGTTGCCTTTACCAGCATCTTTCAATGCTTTTTCGATCTCCTCGAACCTGTCAATAATTACCTTCCTGCTCCTTGCAGCAATTTTATCTATAGAAACATTTCCACTTCTTTCATCGTTATTAAAAACTTCCAGATCAAAGTGAAGAGCAACACCCTCTTCTCCCTGTATCAACTTATTTTGATCAACCAGCACAGGTTTCATTCTGTACAATTCGATTATCATTTCATTCAATTCAGTCAATAACTTCTCTTTCTGTCCCACTGCTTCATAATATTCTGGATAGCTCTTCTGGATTTCATCAACCTTCTGGGTTAGCTCAGAAAATAATTTTCTATCATTATACATTGTCTCCAACAACTCCTCGAATTTGAGATTTTCTGCGCCTCTCTTCCTCAGCTCCTGTTCCAGCACCACATCTTGTTTAGCTTCTATGATAGGCTTCAACTGTGCGATCTTTTCATCGAGTTCGATCAGTTGCTTCTTTATGTTAATTACCTTGTTATCACATTTGTAAAAAGTAAGAGCGTGATACTGTATGGCAAGGTAACATGATAAATGATATTTATCAACTGATGTTGTGAACTGAATATGCAACCTCCTCAGGTCATCTGTATCTGTTTTTGCTATTCCTTGAGATGACCAGTTCTTGAGATGTCTGCTCAGCATCTCGAAGAACACTGCAACTTTCTGTGGCTCGAAAGTATCTTGCTGTGTAACACTTGCATCGCCAAGCATAACATTGACCTTCTGCATTTGCACAAATTTTGATATTGCATTAAGGTATAGTTTGCTCACATTTCCATAGACGCTGTTAAGCTCTGTCGAGAATTTGTCTGTTAGGTTGTTCGGTATACGCATATATCAGATATAAGATCGTCTATACAAAATCCTTTGCTCTATTGATGCAATAGTTAATTATGTATGTTTGAATTGCTAGTATTTTTACTTCCAAACATTTATTATGGTCGAACCAGGACGGAATAAAACTATGTTAAAGCTGTTCAAGCGAAGAGAGGAAAACGAAGAGAATCCAGTTTGCAATTACTGCAAGATGGAGTTTCCAGATAGGAACCATCTGGAAAAGCACAAGAGGATAGCGCATACCAAAGGACGTTGAGCTTTAACTAACAGTTTTTGTTATTATTAAGAAAATTTATTATGTACAATTCAATCTTAACGCGTTGGGGTCGATTGTCGACTCCGTGTGGGGTCGTAGCCTAGCACGGCATGGCGACAGTAGTAACCGCTAAGGGCTCCAGAAGCTAGTTGTATATGGATCGACTGACTAAAAGGATGATGTGCAGTCTGGAGCTGCAGTGACCCGTAGGTCGCCGGTTCAAATCCGGCCGGCCCCACCATTTCTATTCAATAACGTCAAAAGTTCCTCTTACGACAAACTTATCTTGCGTAGCAGATATCTTGTACGTTCCAGGTTCTGCTCCTACAAGCTGGAAGTTGTAAATTACAACTCCCCTTTCATCACTTGTTTGCCTCGTCACGTCCAGTACCTTGCCAATGCCAACAACTCTTATTTCAACTAACGACTTTGCTCTTGCACCTTCTAGCGTTATCTTCACAGTTTCACCTGATTTGTAACTCGATTTATCCGTAGACAGCCTTAATGTACCGGGGTTTTCCCCTGCCTCTGGAGTTCCTACAGCTCCACCAGGTCCAGCAGTGGTTGGAGCTTTAACAGTGAACTTTACACCCGTCTTGTGGGTTATCTGTTTTGCTTGTATTGTGTATGTTCCACCAGGAGCAGTACTTGGAAGGAAGCAAACAGCTTCCCACGTAAAGGTAGCTTTGTCAACTTGAGGATTCGCACCACAGATTACGCCTCCCTTAGGATCGCTTATCTGCAACGAAACCGGACTTTCGAGTATTGCTGTTCCAGTTATCTTGATAGCATCTCCTGGTCTATACTCTGTTTTATCAGTGCAGATAGTAAGTATTAGCTGACCAGGTTTGCAAGGTGATTGTGCATCAACAGGAGATCCTTCTATTAGAATCTGAATAAGCGAAGACTTGCCAAGTGCATCCTTTGCAGTTATCATATGTGCTCCAGGTGCAACCCCGCTTGGAATTATAACAACTGCACTGAACTCACCAGCCCCGTTTGTGGTTGATGATGTTAACTGCTGCTGGTCATCCAAGAATATTTGCACGCTAGTAATAAGATTGAATCCCTTTCCAGTAACTATAACCTGCCCGCCTTGGTTCACCCTTACTGGATTAACATTTATTTCTGGTTTAGTTACTGTGGGCGCTTCTGGTACAGGTTTCTTTTCCCTTATCTTGATCTTTGCAACTTCACCACGTTGTAGCTCCGTACCACCCTCGCCTTTAACAGTCCATTCAAATGCTGACTGTGCTGGATCGGAGACCCTGATCAGGAATACTACAGTACCGCCAGGGTTGATTGGACTTCTCTGCGCTATGAATTTTACAGCGTTGCCATCCTTCTGCCCATCCCAGCCTCCTCTAGCTATAGATGATATAGGGTTACCACTGGTAAATGTGACCGTAAATTCGTAAATCGATTCTGTACTCTTGCTTGAATTCTTCACAAGGAT
>1097992_contig_2717
AGAGACATGGCCATATATTATATGGTATATTACCATATTTGATCTTTACTTAATATTGATGTTGAAACCGATGAAGCCCATATGAACTATCAACACTTTGGTTGGAAATCAGATACGCAAGATCAAGCAACACCCAATTCTATCTTTAATAATGCAAGAATCTAACATATTAGTAATGGCAATAAAGAAAAGGCTCGGGCTTGCCTTTCTAATCGCATTTATTGCTATAGCACTAGGATTTTCGATTCCGTTCCTGCCATGGATAAGACCAGAGATAACGGAGAATGGAAAGGTAATCACATTTGATGAGGGTCGTTGTGCTATTGAGACCGAATCAATGAATATCATACATGTAAATAATTGCGACAAAAATGTTGGAGATAAAGTAACAGTAAAGTATAGGGAGATGACCTCAGTTGGAGAACTAATCCCGTAATGCAAAGTCCAAAATTAAGTGCCTTTCCTGAACTTCTCAACAACTTTCTTTAGTCTATCACGTTCTTCTTGTGAAGGTTTTGCTACGTTTGCGTTCATAATCCAATATCTTCCTGCATGATAGGCAAGTGGCTCTTTGTCTGGATTATCGGAAGCTTCAACAACTTCACCTACAAACATGGTGTGATCTCCTAAAGGAAATTCTTTTAGCAATTTACATTCCGCATTCATTGTAGCCCCTTTTATCATAGGAGCTCTAATCTTATTTGCCTTATAGAACTCAAATCCAAGTTCTTTTAGTGCGCTAATCTTGTCGTACTCCTTTCCACTGTAACCACCTGCTATACTCGACATAACTGACTGATCCATAGAGCAAAGATTTACTCCGAATTCTTTTGATTGTTTTATATTTTCATGGGTGGCATCACTTGGTCTTATACAGACAGCTATCAAACCAGGAGTGTATGATATGTGATGGGTCCATTCACAGGCCATCACATCAGGTCCAAAAGAACCGTCGCTAGTAATCAAGCCTACATTGGTTATGAATTTGTTTGATCTTTCATCTCCCCAAGGTAGATCCATATTTTTAACGTCCTCGTCAACTCCTTCCTTATATTTAATTTCTTCAGAGCTCTTTCTGCCTGTCAATGTGACCTTAAGCTCTAAAAGTTAAGTGGAGCATCTCTACTAAATATACCAAATGTCATTGTTAAATGTAGATGAAAAGAACAGGGTACTCTTGGACAAGAACGTACTAAAAGTAACTGGCTTTAAGAAAGGTGACAAATTGGTCGCTATTCCGTTCAAGGGAGGAGTGACGCTTGTAAATGTTAAGAATAAAAGTTTTGTGGGAAGTCTTACCAACTTTAAGTTCAAGGAAGAAAACCACGAAGGTTCTAATTTCCTCTTCAGAGTTAAATAGTTAAGGTATTATCAGATCTTGATTTTATCGCAAAACTTATTCTTTAGCGATTCTATCATTGCTCGTGCGAAAATTACTGTTCGCTACTGCATTTAGCATAATACTGATCTTCGCACCATTAAGTGCATCTTTAGCGCAGGCGTATCTAAGTCCTGAACGCGAACCAAAGGAGATACTTTTTGCTTCTGCTATGCAAATAAATCTAGTTGTCGTTGGAGATGAATGGAGCAGCGAGGACAAGCAAGCAATTTCTTCACAGCTGATAAAATCATACAAACCTATGCTTCTGGAAGAAAATATACCGATTGGTGTGGAGTACAAGTATAACTACAACTTTATATCAGCACCAGAAGAGTTCGCAACGCAACTTTACACATTTATCAAAACTGCTGCAACTGACGCTCCAATACCAGAACCAATAGCACAATGGGTTGTTTCGGAGCACCCAGAATTTGGAGATGTAAAAAAAGTTGCATACAGAATAATCAATGCCCTTGAAGTTGAGGAGTTTTTGAGAAATAGCTGGTCACTGGATGACAGATATACCATCTTTTTCTTCATGCCGCATAACGATGAGTTGAACTATCTACACACCTATGGTATGCTAACAACAGACACAGATACTGGCGTGCAGTTTCTGCAGGAAGGCATGATGGGATTTGGAGGTTCTTACAGATTTTACTTCATAGACCTTACAGCAGGACCTTGGGTATATCCAACAGAATCACCGTTCTGCGAAGATCCAGAGAGTGCCTTGTGTGATCAGGTAAATTATGAAGAAAATAAAAACATATACGACATAACTTCTCCTCAAGAAATTCATAACATAATATCAGAATATGTGAATAATGCTGTAACTTTGTTATTCACCCCAAGTTATGTTTACTCTCCTCTCTATAAGATCAATCATGAAATTTCTATATTCTTGATCGATTTCACAGCAGATCGCTCATTCTCCGATGCAGCAGACCAGTACATCAACAGAGATCTGATTGATCAAGCCTTCCGTCAACTGATACCTTATGCTGACTGGACTAGTGATATCATAGGGCTGAAGTTTGATGATTTTCCTGAAGATCTACAAAAAACAATTCTGAGCAGTATGGAAATCATCCCTATTGAAGGGTCAGATGTTGTAATAGTGAAGAGTGCGGAATTGATCGATGGATTACACAACTGGGCTCTTGGTCAGCTGACAGAACAGGAATTAAACGAACTTAGAGCAGAGGCTGAAACAAAAGTTTTCATTCCTGTCTTCGTATTAGTATTTGATTCAGAGGCTTATGTTGATGGATATGGACTTGCGGGTATGGCAGCCTCCGATCCTGCAGATCTAAGCATTCCATGTTGTACTATAGTAGCAAGCAGCAAGGATGATGTATTTCTTACAGGACAGGGATTGTCGGTTCTTACAATACATGAGACAGCACACATTCTGGGTCTTGCGCATCCCCATGATGGTTACAGACCCGATATCGGTAATTACGTTGACTGGTTTTATGACTGGTCTTACACACCAATGACTTATGTGGCTCCTAGTTCCAATGGTTGCGGACTGATTGATGAGTTCTGCGGAATGATAATTTCTGACTTTGGTAGATTTAACATCGATGCAATTGACAGAGGTCTAATACTGAGTCTTCTAGACGAAGCACAGTTAAACGTGTATGACGCAATGTTGTTGCTTGACGATTTCAACTACAACGCTTCAGACTTGCCATTGGAAATAAAATCAAGTCTGAATTCGATTGATTCAGACGTAAAAGAGGCACAGCGATACTTTAACTCTATGAACTATTTCAATTCGCTAAATTTTCGAGACACTTCAGACTTGATGAATCCAATGGATGACGCATTTGACTTTGCATTAAGAGCATCCATTACCTCGAAACAATTAGTAAAAGATGCCAAGATGCTAAAGCCATTGATAACATCCGAAGAAACGAAATTGGATATTTCGGTAGCGATGAAGCACAAGAAGAATGTAACCTTAATTTCTGTGAAGAATAACGATGAGCTACCATTATTCGGTGTTAAACTAGAGATTGAAGATGGTTCAATAAAGTTTGTTAAAGCAAGAGGATGGGAAAGAGACAGGATCGATCAAAGCACTGTCGTGATAAGTACAGACGATAGGCCAATCACTAATGGAAAGTCCATGATAATTATACTCATTTCAGACAATCAAAACGCATCACTAGAATGGTCCGTATTAAGCAAGGCTGGCAATGAGATAGTAAAGGGGGTTGCATCTCCAAAATTGTAATTCAGTTTCTTATAATAGATATAGGAAACCTTAAATGTAATCTATTGTAATTTTTGTAATATGCGCGTGATAATGGATACCGATGCCCTAATCAAGATCACCAAGTCCTCTCTTAAGGAACTGATCACAGATAATATTACCGTAAACATACCCGGCACCGTAAAGAAAGAAAGTGTTGACGAAGGCAAGGTGAGGCTATTTCCAGATGCAATTTTAGTGGAAAGAAACATACAAAAAGGTAGGATAAATGTTGTGAAGACAAAAAAGAAAGGAATTGTGGAAGATATTATCAAAAATCTCCAGTTAGAAGGCGGAGAAGCTGACTCGCTGAGACTTTTTCATCAAGGAAGGTATGATTCCATAGTTAGTGACGATCAGAAATTTCTTGAGCTAGTAGATAGTGTTGGAATACCGTTTATTACACCTGCAGCCTTAATAGTATATCTTTACAGGATGCACAAACTTTCTTTAGCGGAGGCTCACAAATATATAGATAAGATAAAGCATATGATAAGCGACGAAGAATATTCCATAACTATGGAGGAGTTGAAGTGATAAGATGTCAGACATAAAAACCGTTAGAATACCAGAGAGGCTCTTGAAAGTCATAAGGCGGAGGGCAAAAGCTGAAGATGTTGACGAATCTACCGCCATACGCCAATTGATATCCATAGGTGCAAAGAACTATGCTGTTGATTTGTACAGGGATGGAAAGATAACCTTGAAGGAAGCCTCCGAGATTGCAGATGTAACTGTTAGAGAGATGATAGACATACTTCTTGATCGCGGTATCAAAGGCAACGTAAGATTAGACCAGCAGAAGAAAGCCATTGAATTCATAAACTCAAAAGTCGATTGAACCCAGTCTTTTTGCTTTCATTCAATAACTGTAAAAACTATATCAAAAAGTTCTGCTAGATAATCAATGAACTAGTTTGCTAAAACAGGTATCTGATAAGGAGTTTGAGACGCTTCTAAAGGACAAGAACACTGCAATAGTTGAATTTTGTTCAGAGAAATGTGAAAGATGCATGTGCAAATCCGTCTATTCACAGATAGAGCAAGTTATGGGTCCCTATACGGATAAAATTACCTTTGCATACCTTAGCATTGATCGGTATCCCAAGGTTGCATCAAACTATGGCCTTAACGGCGCTCCACATGTTTTATTCTTTAGAGAAGGTAAGATGGTCGAAAGGATATATGGATATGCACCAACAAATCTGATTAATATGATGATCAAGAAGTATTTGTTATAGCAATTAACTGTGTCTACCATTATTCAAAAAATAATGTGTTTTATTTACCGTACTCTTGCCGTTAACTTTAGGATGCGGTTGATTATCTTCGCATGGTTAGCATTTGGCTGAGTTGTTACATAAAGGATATGTTTATTGCCTAATCGTGCAGTGATGCGTTTAATCTTTCCATATTCTGCCAAAACATACTTGCCCTTACCAATCTTGGGCGCAAGTCTATTGCGCATCTTCCATATCTTCACTGCTTGTCTAAGCGACTCCCTGCTTTCTTTAGGGGTCAGAAGATTCTTTACGCCTTTACGATGCCCGCTGTACATTATCTTAGCATTCATGTTGCATATGGTAGCAAAACGAATCTTTGGGTCGATCTTCATAACTTTCTCATACAGAGCTTTGTAATTCATTGGTCATGGTACATTCTGAAAACTAATAAAGTTTGCTAGAGATTTGTAGGGCATCTTATTTGCAGGGTTAGAAGTAGAATTTTTTGATTTTTGTGTTTTACGATCCATAACTAGCTACGCTTAAAAGAAAGTTGGAAGTAATAATTTGAAGCACATTGTCAATGGACAGATATATTCATGGTAATCCAAGCTTCAGTCGTAATGATGTAAAAGTAAGAGAAGATGAAAAATATAGAAACGTTCTTATCAAACAGAATAAAGAAATCGACTTTGACTTCGACTATACACTTAATCCATATCAGGGTTGCAGTTATGGCTGCAAGGAATGTTACGTGCAAGATGTGATTCCCACTTCAATTGAGAAGAAGGGAGGTTGGGGAAACTTCGTAGAAATAAGACGACGTACACTAGAAGCTCTTGATCGGTATAAGGATGAACTGAAAGGAAAGAGGATCTTTGCAAGTACACTTTCTGATCTATGGATGCCTGAAGCACACGCCTCTGGTCTTACACGCGCAATTTTAGAAAAGTTGGCAACAATAGACTTCTTTTTATGCGTATTAAGTACAAGAAGTACGCTTGTACTCAAAGATATCGATATTTTAAAGATGTCCAATAAGATCGAGATCGGAATGAGTATACCTACCGATCGGGAGGATATCACGAAGTTATTGCATCCTAGAGTAGCCACGCCTGCTGCTAGGTTTAATGCTGCTAAGCAAATGAAAGAGAATGGTATTACTGTAAGAATACAGATGGCTCCTTGCCTGCCGTACAGTGATCAGTTCATCGATTCTGTAAAGGATAGTGCGCATTGGTTGCTGCTAGATTATTGTTCACATCAAGTTTTGCCTTATAAGCGAATACTGGAAGATAATGGTTTTGGTTACTGTCTAAGTAACCAATGGACTGTTAAGCAGTATCATTACTTCAAATCTGTGCTTGGAGAAGGCAAAGTGAAATTAGGAGAAGAATACTTTGCTTGGAAGTATAGTTAATAGATCGTTACGGCAATCAGCAAGACTGTATACAAAATCATGGTGCGGGATGCGGGATAAAAGGTTTTGGTTGACTGCGGTATGAAGAAAATTTTGATAAATTAGATTAACGTCGTGAAACTGGTGGGACTCGCCTACTGGAGTGTGCGGAACCCTTTTTTCCATGTACGTTAGTTCGCAGCATAAGCGCTTAATACTGTAATTTTGCTTATAATATTTTGCAAAAGCTTATCTTTGAACAACTGTTAAAGATAAGCTCTTTAATTATTCGAACGGGCAATTGCATTAACAATAACATTCCCAAAGAAGAAACTTGTCATGAATGTAACGCCAACGAAATAAGAGAGTGAGAGTTCCGTCGGACCCATAGGTTGATGTGCAGCTTGCAATACATAATTTATTTACAAGTAATAAGATTCAGACGTAAATCAGATTTAGTGGACAAATATTAAAATTGGCGTTAGAAAGCAGGCAAGACCTTTGCGAATGGTATGCTCCCCATACCAACTGTCCTGCCCACAGACTAACAGTGGTTTGGTCCTCACAACCCTTACTTGAATATGGTAATAAAACTCTTTTGGGATAAGAATTCAAACTAAAGAGAATTAGATGCCATCAAAGAGCTTGTTCTTTCACCAATCCTTCAATAGGTTCTGAGTTTTTATCTGCAATCGACCAGTTCCATACATAATACATAGCCTTATTAGACTCGACAACTGTATGTGTGCATGCAAACAAATACTGAAACGGAAACAAATAGGGACACGATATTCATAGGAAAGAAACCTCTTATGACATATGTAACGGCAGCGATTATGCAACTCGCAGGCAACGGGGGTTCTGTTACCATCAAAGCAAGAGGTATGAGCATTCCGACTGCAGTAACAGTTTCGCAGATAGTAACTAGACAGATGAATACATATCAGATAGGTAAGGTAACAATAGGATCTGAGGCGCTTCAGTCACAAGACGGCAGAACGAGGAACGTTTCAACGATAGAAATACAGGTTACTAAGACAAAGTAACCATCCTGCATCTTTTGTAAATCATGCTCAATTTCCAATATCTATCCTTCAAGCTAGCTTATCATCTACCATCTATACAATAGAATATGGAACAAGATTATGTGCCTGAAAATGTCAGCAAAGACATAGAAAAAGTTTGCGACCAACTTCGCATTGAATTGTCTGTAAGGAAAGAAGCTTTGTTAATGTGCGATGGTCTGAGTAAAAACAAGGTCTTCGCCAATCAAAAAACATCCGAGGTAGCAGGTGGTATACTTTCAATAGCTCATGAAAAAGGACTGAGAAGGGGAAGGGTTGCTAAACATTTGCCTGACAGAATGATAGCGAACGTTCTTGGGATAGATACAACCAAGATCGTCTTTACTAGGAGAATCGTCAACAGACTGATCAGCGGAGCCAAGAAAACTGCAAAATAAAATCCTCATTTTTGCATATTAAACTTTGCATAAATGTTAGCATCCTTGGATGGATTTCCGTGAACACCAAATGAGTAAAGCATTGAATTGGCAACGCATCCGCATCTCTCGCATACTGGTTGTGTCATACTTTCTTCCGCACTGCCCAATGGGCATGGTGTCTTTATCCTGCCAAACGAATCAACACCAATAGCTATCCAGCTAGGGCACTTTGAACCCCAAGATTTCTTGTATGTCTTTAGATGAAAAATTGGGCTTGGAATAAAGCCATTATATTCTTTCTTTAACCTTATCAGATCATCGATAACTCTATCACGAGTTTTTCCATACGGAAGCCACAGTGGGTCATTATTCGAGAATGGTGTATGGAACTGAACAACCATTATCTCAACCAGATCATTCCATTCTTTAACAACATCCTCAACGTATTTGTAGTTCAACGAGTTTATAGTCATGCTTATCGCTGTAAAGAACTTCTTTCCCTTTTTGCCATTTGTTTGCACAAACTCCTCAACATGCCTTTTAATTTTGTCGTATGTTGGACCTCTGATCATGTCGTGGATTTCCTTAGGTCCGTCTATCGATATAACATAAGTGCTTACACCCTTGAAGAACTTCATTGGAATGGTGCCATTTGTAACGATATCGATTTTGTATGGCATCTCTTCGCAGAAGACTTCTATTATGTCAGGTCTTAGATAAGGCTCTCCACCCTGAACTGAAACCTGCAAAACACCAAGTTTTTTGAACACGTTATTGATGACATGCCTC
>1097992_contig_2809
ATGGAGAAGCCTTCCCAAGTGGAAGGAGATAATCAAGTTCGTTGGCATGGAGGAGCCGAAGCCAAAGGACAACCGTGGAACGATAGAATCCATACTTATGGACAAGGAGTTCATGGAGAAGGACGAATTATTCAGAAGGAGGTTCATGGAGTCGCCGCAGTATAAGGAAGTGTTTGACAGCAAGCTTGCAAGTTCGCTTAAAGCATCTGAAATAATTGGTAACTTGTACACGGGTTCGCTGTATATGGGCTTCAGGAGCGAGCTGGAGTTTGAACACAGGAAGGGTCGTGATCTAACTGATAAGCGGGTTGGTTTTGCATCATATGGAAGTGGCAGTAGTGCGATGGTCTTCAGCGGTGTCATACAACCTACATATCTTGAAGTTGTAAAGAATATGGATCTTGAAAATGAAATAGGTTCGCGAAAGAAGATCTCGATTGAGGAGTACGAAAGTTTGCACAGGGGAGAAAGGAAGATCAAGGAAACCTTTGTGACAAAGAAGAAGGAATTTGTTTTGGTAAGCATAGGTGAGGGCAGTCACAAAGAAGGCTTCAGGGAATATAACTTCGTAAATTAAGTTGTAATGTCTGAGGATGCATACGCAAGAAAGGAAGGATTTCCTACCAAGATTGTAATGGCAGTGCTAACTGGCATAGTGATAATTCTATGGTTTCTCTTCGGTTACGGTTACTTTACATCCCCACTGCCTGCCCAAGATTCTGAACCTCCAACGATATGGCTTGTGTACCAAGGCGATATATACACAGGTATACGTGGCAGTTACTGCTGGGCTGATAAGTGCATAGATACAACATTCCCAAATCCAACTGGTGTGATCTATGTTGAAAAAGGCTCTTCAATTAGTTTCATGATGAACAGTCTGATTGAACCATCCAGTATTAATGCGCAGGTATTCGTTGTTGATGAGAAAGGTAATCCATTACAAGTTGGAGAACTTGTTAGTGAGGGAAACGACAGATATAGTGTAAACCTTGAAAATGGTACATTCATCGTAAACGTATCTGCGGGTTGGAAGGACCTAGGTGATGTGAACTATGCTTTCAAGATAAATGTTAGTTAGCACTATGGTTTCGCACCCGCAGGATTCGTTGCTGTCATATTCTTTTCAGCCGCTTCGACAAACCCGATCTGTTCCTCAGCTGCTACTTTTAGCTTGTTCTCTTCTTCTGCTTGTTTCTGCTTCTTTTGCTCTTCAAGCATCTTCGCAGTAAAATCATTAGGTATTGCCAATACCACCACAGCAGAAATAACCAGCGATGCTGCTATCAAGAGTATTTCCCATCGGGTCTTGTATAATACACTTCTATGCTCAGACATACCCTTTGTAAGCGAGGCTGTGAGGATTTTAAATAGGTTGTGTTAGAGTGTGTGGTAGCAATGTATTACCAAGTAAGATGTTGTGACAAGGAATCCAGAGAGCAAAGATATGTATATTGTGCGTTCAAACAAATTCCATCTTTCAAGTGCAATTTTTTGCCTTACTATTGTTCTTTGCATAATCATTAATCGGTAATCTTTTAGATAAACAATTCTTTAGTTCATAATACATTTACTGTAAGAGCATGCATCGGCGCTAGTATTTTCGGATTCTCCATACTCTCCCATACAAATAGTTCTAGCATAAACTTGCCAGAAGATTCAGGCACCCATGATTGTGATACCTTATTGGAGACATTTGGAGCCAACTCTCCCTTGACCCAAGATACCGATATTGTTACACCAGTTGAATCCTTTACCTGTAGTATGTAGATGAACGGCTGTCTCATCCCACTGGTATTTTCAATATTACGTTCTAGTATAACTTGCTGTTCTCTGCTCACTTCTATAACCTTGCTAACAGGAGTTTCTACGATCAATGGCTTTATGCTAACGACTATCTTCGCTTCTGTTGCTCTTTCGCCGTTTATCAATACAACGAATCTATAATCGCCAGCTTCTAGACCTTCTAGTGTATATGTATGGCTATGTTTTGTGATCACTTGTGCTGCTATCTCGTTCGGCGATGGTGGTATTACAGTTACATCTGTTGTGAATGCTTTTTCAATTATAGAAATCTCGCCAAATTTAACCATGTATCCAGCAGTGTTAGTTTCGAAACTCACCGTAACACTGATCTTGTCATTCGTCTTGATATTCTTCGGTTCGATGCTGACCTTTGGTTTCACATCCACATCGAGCATCTTTCTCCAGTCCATTGCAGCAAATACTTCATTGATACCACTTACAGAAAGTCCTGGCTTGAGGCCTCCTCCAATCACGTATATATCACCACCAGCTTCTGCAGCTGCAAGTCCGTGTCTTGCTGTAGGCATATTTTCACGAACTATCCATCTGTCAAACGCAGCTATATACTGCTCGTTGTTGTCAAATGTCCTTGCGGGTGATTCACCTCCAAAGACAAAAACACTGTCTGACAACGATGCACCAACTACACCACCACGCTTCGACGGCATCGGAGCTTTTGTTGTCCACTTGTTTGTCTTCGGATCGTATTCTTCATTAACATCAAGGTTACTTGTCAAACCTCCTTGTCTCCCTCCTATAACATACAACTTGCCATCAACAACTCCGGAAGCTAAATGTTCTCTCGCAGTTGGCATCGGTGCCATCGCATCCCAGCTGTCGGTTGAGGGATCGTAAGCTTCGTTTGTTTTTAATGGCAGACCGTTCCAGCCTCCCACAGCGTACAGAATCCCATCGATGAACTGTGCTGTTAGTGCACCCCTTGGTGTTGGCATATCTTTGGCACGGTGCCAATTGTTTGTAAATGGATCGTAGATGAATAGCGCGTTTGAGGGTATCCAGCCTTCTTGATAACCACCTACAACGTATAGCTTACCCTGATACGAAGCAGCTGCAGCATGGTGCAATGGTGCAGGCAACTCCTTTGCCTTAGACCAGGTATTGCTCCTGGCATCATACACCTCCACCGCATCCACAGTATCACCCCCACCATCAAAACCTCCAACAACGTAGATCCTGCTTCCAAGTGTTGCAGCAGCGACTTCTGTTCGTTCGGTAGGCATGGAGGGTAACTTTGTCCATTCCTGCACTGCGTCACTCTTTGAAATGTTATAATTTAATGGAATTAAAAGAATGAACAAGATCAATGCTATGAATTTTTGCATTATTGTAATATGGAGATCCGCATATAAAAATATGCGAAATGGTATTTACTATAGAATTTGAACTTGTTTGAAAAATTATGAGGGTATGTCTTTTGCACTTAGTTTTGTAACATATATGTTTCGATAAACGCAGTAAATCCAAGAACGCTGTTATCATCTAAGTTTGGAAAATATCGATGAATAACATTGATCAGTGATTGCCTGTGGTCAGTTCTGTAACGGCACATTTCTGCTTGTAAAACATTCATGAATCCATCGTCAATAGTTATCTGTTCTCCGACCTGCCTAAGTATGCCAAGCTTAAGCAGTTCGCTCATTATGGTAGGTTCACTGGTTTGCAACTAAGCCCCAATGTAATGATTTGGAATGTTTGTTATAAACTATATGTAAGGATGTCATAGGCATGAGAATCGCAGTTTGATGAGATTGCTAATTATTTGTTAATCGCTCTCAACCTTTCTCTCAACATATTCAAATATGGTTTTATTTTCCTTGTTCTCCAAACTTAAGAGCTTAGCATTTTAGCTACATTTATGTATCATGTCAAGTAAGTTTGGTTTTGTGTGAGCATTTGGAGATTAATCAAAATCTGAAAATCGAACAAAGCGATTTGAACAGTTTCGCTGTTTTGCTACTGGTTCTTTCTGGCGAATCAAGCATAGCTGATAGAACTCAGATTCAGAAGAAGACCTTTATAGTAAATGAATGTGGTTGGAATGCTATAACAGATTATATATTCATTGGGCGTGGTCCTTTCTCCAAATGGGTGGACTTGCAGCTTGATGCTCTGAAGGATGCAGGTATAGTAGATGAAACGGAAGAATCAGCCTTGATTGGAACAGATAACGAAGTGGGATTCTATTGCTACAGTTTAACTACAAAGGGTAAATCTGTTGCTAAAAGCGTTCTTGATTCCATTAATAATCAAAAGTTAGTTGATGATACTTTAAAACTTCTTTTTGCTTTATCCAAGTATACTGAAGAGGAATTAGAGCTTGTATCGGCAATTTTGTACGTAAGCAGAGATAAAAATTTGGATTTTGATGGTATAGTTCAAGCAGTACATAGTTTCAGACCCCAATTTAGTGAAGAACTGGTGCGCAAATATCTTGACAAATTTAACCGTACAAGGAGCATAACTGCTGCTTCATAGCTCCATATGTTATTTTCTAAGCTTGGATATATAGCGTAACAGCTTGTCTACATCTTCTAATTCTTTCTCTTGCATTTGCAGAATATTTACATTTGTTGCAACTACTCTGAGCTGTCGCGTTCTTTCTACAACCAATTTTGTACTATCTTCATCTGGTAACTTTTTTTGCGTTAAATCATGCAAATCTCGTAGTAATCCAGTTACTTGAAGCGAATCTTCGATAATCCTTAAGTTTGCATCGACTTGATTAGAAGAGAGGAACCGTTCTTTTACTCTAGAGACAACTAATTCTGCAACTCTCGCTGCATAGTAGAAGTAGAGGTTTATTTTTGTGTTAGATGACATCAACCATCTTTCTTTAGATTCTTTAAACAAATTGGAAAGAACCTCAAGGTTATTCACTATGGATAGATCAACCTTGCCACTTTGCTTCATATTATTCAGCGATGTGGTAATTTCGTCTATCAACATTGTATTTGATATCACTCTGCTCTACTATAACTATATAAGTTTGCATACACTGGTCATCACGAATTTTAGTTTACAACGATCGGCTGCATCAAGCTATTGAAGTTCACACAACAATGTGGCATAATTATTGTAACTTCATACGCAAGAGTATTGTGTAACGTTGGGAGAAAGTAGTGATTCTCTAAAGTCGACATAATTGAATTCTTTACTTTGTGAAAATGGTATTATGCCAATAATATTTGCTGTTAATGTTATTTTAAGAGAAAGGTCGCTTTCATTAAATGACGCGAATATGTTGTAAACCTTCCAATAATCTAAATCTTCGCTAATATCAAGTTTCCCGTGAAGTGTAATAGCTTGGTTAGGCATTATGGTATTTCCTTTGAGCGACACAGTGAGAAATTCTTCGGTGTGCCAGTAAAGAACAAGTGCGGCCTTATCAAAACTTGCAGGATATGGTGTTGGGTTGCAAGCGTCTAATTGCACATCCATACTAAGCGTCTCAAAATCAAAGTTGCCTACACTTCTAGGGCTAAGCTGCAATTGAGTTAATGAATAAAAGCTCATAAAAGTAAGAGCTATTAATATTGCAACGGCTATACCACTGCCAATGCCCGCAGCAACTGCTTTACGCAATGTTATCTGTGTGTCAACGAAGTAATATATACTAAAGTTTTGCGATGACTCACGAGTTAATTTTGTTTAAACAAATATCCACACCAGCTACAAACCGCATGAATAAGAGCTCAAAGCGAATTAGTGCCGCCGGTGTGTTAATATGCTTTTCGTTATATTCACCATACATGTGAAATGAAATTGTGCAATTGATAGATAAGCTTAAGGAAAATGCAGACAATTAATCACGCAAGGGATGCAGAAATCAACAAATTGTTCTTGTATGATATTATGTCGATCGAATTCTAAATTAACTGGAGTATGGGCATGATTACATCCCTACTTATCTTGTTTCTTATGTGTTAACAGTACTAAGAATTTCGTCAAAGCAACACATCATCTATCAAAGAATGACATCGAGCTTTTCGCCTGCGCTTGAAAACAATGAGGGCCCCATATATATAGAAGTCTTATATACACAGGATCTGTAATTCCGTATTATCTATATTGAAAGATGTACTTTCACGTAAGAGATATCAGGAATTTCTCCAGTATTACGGCTGTTATTTTTGAATGATTTAGAATCTGTATTACGGAGTGATATGCTCTGCTTATATACAGCACTGGTCTGATTTAAAATCCAGCATCTTAACCAGCTTTGCATAAATTAATGAACAGAGTAATGCCCATGCCTCAATTAACTGAAAGTCGTAACATCCATTATTTCTACAGCAGCAATTTTTTTACACAGAAATTCTTAGGGTTTAGAAATGTTTAGTTGATGTTTTCTTGGCTCCGCTGATCAGTGTATTGGCAATCCTTCGGGCAAAGACGATCTTGGTCGCATTTATACCAAGAACATCCGCTATCATTCTGTCAGGCAAATGCTTGGGAACCCTTCCTGCTCTCAAACCTTTTTCATGGGCTATTGAAAGTATACCAGCTGCCACTTCAGATGTTTTTTGATTGGCGAAGACATTGTTTTTGCTCATAAGATCACACAATAACAGAGCTACTTTCCTTACAGACAGTTCAATGCGAAGTTGGTCGCAAACTCTTTCTATGTCTTTGCTGACATTTTCAGGCACATAATCTTGTTCCATGTTCTATCCTATACATGGTAGATAATGAACTAGCTTGAACGATATATAATGGAAATCGAGTACCTTCTATTTAAAATCCCTCAATAAACTGCATCAAATGTGCCAACTATGTTGGCATACCACCTTCGACACATTCTTTGTGCACCCAGTTTCCTTGGTTGTTCTTCACTATTTCTTGACCTACCTTTATCTGACCTCCGCAGGCATTGCATGGAGTATTGAAGCGTGCTTTCATACTTGTTCCTTGTTCATCCAGTATAATAATTAATACATGTATCTTATTTTACTTCTGGCAGTTTGGGTTAGTTGATTTTTTACATCTATAGTCATGTATCCATCTTCCGTTAAAGAAAAGCTGCAGATGTACAACGCCACTACTTGAATCTACACGTAGCTGCCCATTTTTCGGACCTAGGCTGGCATTGGGAAGTGAACGTGTATTTTTATTTCCTCGCACGTCCATTCGTGCATTTCAAGCCATAAGAATGCTTGCAATTGCCCAACTCCTATAAGCCACATATGATTTGAATCAGTTCGTACTAACAGAAAATTCTTTGGTAGCTTAATTACGTACATTCTTATACTGTGTTACTCATTATTAGGCGTAATGAAAGCAAAACATCTTGAAGATCCTTCAATAAATCATATGTATGTCTCTATTCAGTCATATCTTGATGGCAAAAGCAGCTGTGATGAGGTAGTTGGTGCAATGAGAGGTTCAGATCTTCCTGCAGGAAAGCTTGCCGGAATCATGAGGCAACTTTCAGATTATGGCGACAGAGAGAAGTATTCATTATTGCGACGTGAATGCAAGTTATTTGGTATGTACTGATGTTTAAGCGTGCTTTTTAGGTGATAGCTAACGAGGAAAATCGAGGAGAAGATACAGCGAATGAATGCCTTAGCTACGCAAATCATCGATACATCTGTTCAAGAGACACAGCTTGCAAATGAGAATCTAAAGTATCGTGTTTCCATCCAAAGGCAGCAAAGAAATTCTAAAAATGCACTTATCAGTGAATTGATGACACTAATAGCAGAGTGTAGAAAAATGAACCTAAACCACACTGATAAGGCTAGTTTAGATGCAGCTATAACTAGATTAAACAAAAAGCTGTATGAAGGAACGAGTCTGACTATACTCTAGGCATTTGCAATACTAAAAAGCAAGTCAAATCGATAAATAAAAGGCATATTAACACATGGATAGCATATATACACAAAACCGATGGTACAGAAGCAAGAGGTTCAATCTGCTCTTTCTGATTTCAGATTGAGACTCACCATGCGCAATATTTATTACCCATTAGTTCAAGTAACGGTATTGAAAAGAAACACAGCTAAGGAGTGTAGAGTGTGAAAAATAGTTCTTTGAATGTTCCACGTCTTAAGGTGTTTCTATTTGTAGGTGCTATACTCCTTGCAGTTTCTGCATCGATAATATTCGGTCTCTTTGATGAGAATTTGCTAAACTTCAGTGATCCCACACTTGCAGCGAAGATTGTCTATACTACAGGAGGTATTGGATTCGTGATAATAGTTCTCGCTGGTATGTATTACTTCCAGCACAAGTATAGATTGTAATAAAGTTAAGGCTTGACTGAACAAGCCTTCTGAAATATAGTTACACTATCTCAGCAGTAGCGAATCTATTTCCAATTTGTGTGATTTTGACTTTGACATTCTGACCAACCTGCCCATTCTTAACGAATATGACGAAGCCCTGAATTCTTGCAATCCCATCGCCCTTTCTGCTTCTTTCAGTTATGCTAACATCGTATTCTTTGCCTTGTTCGACAGGTTTTGGACCAGAACTGAAACCACGATTAAAACTCGTACGTTACACCTCCTTGTATCAGTGCCTAACTTATCTCCTA
>1097992_contig_2822
TTACATGATAAGAATAGGTACGTCGGGCTATGATTATTTTTGGAATGAAGGTAAACCCACAAAATTTCAATGGTATCTCAACCAAGGTTTCAAGACCGTTGAAATAAATTCTTCTTTTTACAGATTCCCAATGAAAACATGGGCCAAGGCTTGGTTAAAGAGCCCAGAAGATTTTGATTTTACCATAAAGGTGCATAGATCTATAACTCATTATGCAAGACTGAGTGATAGAGGTTTGGAACTACTGGACAGGTTTACTAACACACTCAAAGATATGAAACATAAGATCACGTTTTGGCTTTTTCAGATGCCACCAACTTTCGTATACAACGAAAAGAACAGCAGCAAATTGGTCACATTCTTCACCAAGGCAAAGCTAAATGCAACACCAGTTATAGAGTTTCGACATAAATCATGGTGGGATCGCAAGGATATGCTGAACAACTTGAATTGTGTTTTCTGTTCTGTTGATGCACCAGAGCTGCCAAATGAAATAGTTAGTACCAATAAAATAATTTACATCAGACTTCATGGCAGAGAAGCATGGTACGACTATGAATATGATAACAACGAACTTGACGACATTCTCGAGCGTGCAAGGAAACTAAAGCCTAAGAAATGCTACATCTATCTAAACAACGATACAGGTATGCTGAGCAATGGTCTATACCTGCTTGAGAAAGCAAAGTCATTGCAAACTATCGCATAGTTCCTACTAAGGAATTTTTGAGAAATGTTCATGTACTATCAGCCATTCTGAACCTTTTTTCTGGAACACCATAGTTGCCCTAGACTTTACACTCATAGTTCTACCTGTAAAGCTATAATCATCTACAAGCATGCCTGTATGCTCAATTATGAATGTGGCAATTGCAATATCACCAAAAAGATCTACTCTTAGATCCTCGATCTTGAAGTCATAGTCAGAAACACTTGCAAAGTAGAGCTCCTCATGCATGCATGTTTCATTGAAATCCATTCTCATGTATGGAGGTGTATCGCCGAACTTTGAGAATCGCTTGTCGTTATAGTGCATACCTTGTATAGACTGAAGATCTTTGCTCTTCCCAATCTCAAACGCCTTATAGACCATCTTTTTAATGACGGATTCATCACTTTCAGCCAAAGTTACACATGGTACGGGGGCAAAATATTTATAATTATACAAGGTATGCATACTGACCTGTATGCTAAAAAAGTGTAGCAACACAACTAGCGTTGTAGATCTGCTTTTGCTAGTTGTCTTGCTAGACTAAATCCTGCAAGTTTATCTGCAGGGTTTTGTGGTGAGAAAAATGGTTGAACTATCTGGTTCTAAGGCCTTGATGCATGCCCTCGAGAAGGAGGGCGTAGACATAGTCTTCGGCATGCCTGGAGGAGCAAATCTGCCCATGTATGACGACCTTTACTCAAGCAACATAAGACATGTGTTAGTTAGACATGAGCAGTCAGCAGCACATATGGCAGATGGCTACGGTAGAATAAAACGAAAGGCTGGTGTATGCTTTGCTACATCAGGGCCAGGTGCAACAAACCTTGTTACTGGTATTGGAACAGCGTACATGGACTCGGCACCTGTAGTAGCTGTAACAGGTCAGGTGCCAAGGGCAATGATTGGGAGGGATGCTTTTCAGGAATGCGATATAGTTGGCATATGCGCTTCCATAACAAAATACTGTTTCCAACCAAGATCGGCCACAGAAATTCCAGAAACTGTAAAAAAGGCATTTTACATTGCGGAAAGTGGCAGACCTGGTCCAGTGTTGGTTGATATTCCTAAAGATGTGCAGCAAGAAGTTAAGGATGTTACTTTTCCAGAGCTTGTTAAGATAAGAGGTTATTCGCCACACGTAGATCCCGATATCTCGCAAATGGGCCAAGCGGTAGATTTGTTACTCAAAGCAGAAAGACCTATGATAATGGCTGGAGGAGGCGTGCACATTTCTAGTGCGTTTCCAGAGCTACAGGCATTGGCAGAGTTGTTAATGATCCCAGTTGTAACTACCTTCAAAGGTAAAGGGGCATTTCCAGAAAATCACCCTTTAGCTCTCGGCCCAATTGGCATGCACGGACATGCAGAAGCTAACAAGCTGATACTGGAATCAGATGTTCTTCTAGCAATAGGTGCAAGGTTCTCCGACAGATCTGTTGGCAAGTTTGATGAGTTTGGTCAGAAGATGAAGATAATTCACATAGATATAGATCCAGCGGAGATTGGCAAAAACAAAATGGTTGATGTTCCTCTAGTTGGCGATGTGAAAGCTTCACTTCGAGCGTTAGTCAAGATGTTAGCAAGAAAGATTGCGAAGAAGGAAGAAGAAACAGCTTGGTTCAAACATATTAAGGAAGTTAGAGAATATTATCAGAGTACGATTAAAGATCACCCTAGGGATATAACTGCAAGGAAATCACTCAAGAAATTAAGGGAATTACTTCCTCCTGAGGCTATCGTTACGACCGAGGTTGGACAGTGCCAGATGTGGACATCATTACACTTTGATATAATTCAGCCTGGGACATTCTTCAGCTCAACAGGTCTGGGAACGATGGGCTTTGGTTTTCCTGCTTCGATTGGTGCAAAAGCTGCTAAACCAGATGTTCATGTAGTGGATATTGCCGGTGACGGCAGTTTCAACATGACAGAAAATTCGCTTGCGGTTTCTGTACTTGAAAACCTTCCAGTCATAGTTTTCCTAATGAACAATTATTCACTTGGCATGGTAGCTCAATGGCAGAGGCTCTTCTACAACAGGCGTTACATAGGTGTTGATCTGAAGGCAATGCCAGACTTCGTTAAGCTTGCGGAAGCTTATGGTGCTCAGGGCATAAGGGCACAATCGATGGACGAACTCGATAAAGCAATAAGAGTAGCATTGAAGAGCGATGTTGCCACAGTAATTGACATTCTAATCGATCCAGAGGAAGATGTGTTTCCATTCGTAGCGCCTGGAACAGGACTGAAGGATATGATCGTAGCTGGATAGATGAGAAAATGGGTTGGAATATAATCTCTGCACTGGTAGAAAACAAACCCGGAGTGCTCTTTAGAGTTTCAAACATGTTTAGAGCGAGAAACTTTAACATCGAAAGTCTCTCTGTTGGACCTACAGAGCAGCAGGATCTCTCCAGAATTACGGTAACGATAGATAGCGATGAAAACGTGACGGAACAGTTAGTGAAACAACTGCGCAAGCTTATCGATGTTGTTGAAGTAACAAGGTTAGCTACAGAACAAACGGTTTACAGGGAACTTGCACTGATAAAGTTAAAAGCTGTAGACCCAAAATCCAAGACGGAAATAATAAACTTTGCAAACGATTTTGGAGGAAAGGTCGTAGACACGAGCAAGGGATCTATAATGGTCGAGATAACCGATACTCCGGACAAGATAGACGCCTTCAAGAGTTTAGTAGAGCATTATGGAGTACTACAGCTAGCAAGAACCGGAGTCTCTGCACTGCCAAGAGGTAGCGTATATGACTGAAGAGTACATTAGGATTTACGATACTACGCTAAGAGATGGCGAACAGACACCCGGTGTTACGCTTACTCCACAAAACAAGGTGAAGATAGCAGTTCAACTTGATAAGTTAGGAGTTGATGTTATAGAAGCAGGTTTTCCAATAGTATCGCAAGGAGAGATCGATGCTGTCAAGGAGATTGCAAAACAAGGGCTTTCATGCGAAATAGCAGGACTGGCAAGGGCTGAAAAACGTGACATAGATGCTGTCATTAATTGCGATCTGAAATATGTTCACACATTCATCGCAACATCTGACATACACTTGAAGTATAAGTTAAAGATCTCCAGAGAAGAAGCGTTACGCAAAGCCATAGAAGCTGTGGAGTACAGCAAGTCACATGGATTGTACGTTGAATTTTCTGCGGAGGATGCTACTAGAACTGACAGAGAATTTCTCAAGCAAGTTTACAGAGCAGTCGTAGATGCAGGTGTAGACAGGATCGATGTTCCTGATACAGTAGGCTACTCGAATCCAAAGTATATCGATAGTTTGATCAGAGAATTAAGATCTGCAGTAAATGTTCCGATAAGCATGCACTGCCATGATGACTTTGGATTGGCGGTAGCAAACTCTATTGCCGGTATAGAGGCAGGCGCATCATGTGCTCATGTTACAGTAAACGGTCTGGGGGAGCGAGCTGGCAATGCATCACTGGAAGAGTTTGTGATGGCTTTACATTGTCTTTATGGCAGAAAAACTCGCATAAAGACGGAATTGCTTTATGAGACTTCCAGACTAGTGTCAAGCCTAACTGGCATAGTTGTACAGCCAAACAAGGCAATCATTGGAGAGAACGCATTTGGTCACGAATCTGGAATTCATACTCATGGCGTGTTATCAAACCCTTTAACGTATGAGCCAATAAGTCCTGAACTTGTTGGAAGGAAGCGATGGCTAGAAGCTGGCAAGCACGCAGGTGCACATGGTGTTTCGGCAATGCTTGAAGAGTATGGTCTGAAACCAACGCAAGAACAGCTGCGGCAGATTGTTGATAAGATCAAAGAATTGGGCGACAAAGGTAAGCAAATTACAGATGCAGACCTGCTGGCAGTTGCATCGCAGATAATGCGTCAGGAGGGACTTGAGCAGAAGGTAAAGTTAACTGACTTTGTTGTAACTACTGGAATGAGTATTGTACCAACAGCATCTGTGCGCTTGGTCGTTGAAGGAAAGGAGTTCGTTGCCGCTGATACTGGTTTAGGGCCTGTTGATGCTGCGCTAAAGGCAATACAGAAGATCACAAACGAACTTGCCAGTATAAAGTTAAGAGAATTCAGGTTGGAGGCAATAACTGGAGGATCTGACGCATTAGCAGAAGTAAGTATAAAGGTAGAGGATAAGTATGGAAATGTTGCATCTGCAAGGGCAGCTGGAGAGGATATAGTAATTGCAAGTGTGCAGGCAATGATCAACGGTCTGAACAGGATAATGCTCAAGAAAGTAATGGATAAAGATAGGGAACTAAGGAAATACACGATTTAAGCGTATCATATTTGCACATGAAGATGTTTTACTTTTGTTACCTGAATTTTACGAACAAAATATCAACCTCCGTGCATAGCATGTTAGAAAAAATGTAGGTTAGGAATAGTGTATTGACACAATAGTTCTCTTATACTAGTTACGCACTCACTAAGAAGATGCAGATACTTTACCTTGATGCTTCTGGAGACCCAGGTAGATATGATGGGAGAAACACAAAGCATTTTGCTCTAGTCGGACTTGCTGTAACACCAGAATTATCTCATGCATTGAGCAAGGAACTTCGCTCAATCACAACTTTGCACTTTGAGGCTCTTAAGCCAGAGGAGAAGCCAAAAGAGTTGCACTACCACGATCTTATTCAGAAGAAATATCCATATAATAAGATAAATGCTAAGGCTCTGGCAGATGATGTATTCCAGATCTTAACGAAGACAGAAGCCACACTTTTCGCCATGATTATAAACAAAGAACAACATTATCAGAAGTATGCTAGGCCATGGCCAGTACGCGAGTTGGCCCTAGAATCTATGACCAACAGATTTCAGAAGTATCTGGCTCGTAAAGATGACATTGGAATGATGGTTTATGATAGTGAAAGTACTCTAATAAACAAAAGTCTAACAGAGTTATTCGAGGAATTCAAAAAATATGGAACTGCTTTTATTTACCCTGAAAATATTCTCGACACAGTATTCTTCACACCTTCGGAAACAGCTCCAATGCTTCAGCTAGCAGACTTTTGCGCATATACATTCTTCAGCAAATATGAGCATAATAAAACAGAAAGATACGAACAGATCAAATCGAAATTAGATGAATATGGAGAAAGATATTTTCCATAAGTGTAACTGGTTGCTGGGCAGGTCGCCAAGGGCGGCCTGTACGAGTGGCCACTGCCGCTCTCCCAGTAACCGATCTATATTGCGTCACACTGTTATATAAACAATGCATCGTAATTACTATTACTGATGCATGTATATTCTAAAACTGGTCTTCCACATCTTGACAGATTTGTTTTTACTTCTGTGGTTAACTTTCCTTAGAAAGCTCCTCTCAATATTTAGAAGCTCATATCCATTATTGACTAAAATTTGCCTAATTATAAAAAGGGATATAAACTGATGCCATACTGAACGTCTTCAATGTATAAATTAGCACTTATCTCAGGGGATGGCATAGGTCCAGAAATATCTAAGGCAACAAAATCTGTCCTGATTTTAATTCATGACAAGTATGATGTAAAGTTTGAAATAATAGATATAGAGGCAGGCGATTCGAGTGTAAAAAAGTCTGGTAAAGCATTACCAGATCACAGCTTCCAAGCAATAAAGAACTCAGATGTGTGTATGAAGGCACCGGTTGGGGAGAGTGCTGCCGATGTTATCGTATACCTGAGAAGAGTGTTTGACTTGTATGCAAACATAAGACCTGCAAAGGTTTATCCAAACATACCAGCACTTAAGGACAACATCGATCTTGTAATAGTTAGAGAGAATACAGAAGATGTCTATGCTGGACTAGAGTACGATTTTCAAGATGCAAGCATAGCTATAAGGCTGATAACAAAGAAGGCATCTACTAGAATTGCTGAATACGCCTTCAAGCTCGCTAGATTCAGAAACCAGAAGAAGAGTGTAGTTGCAGTGCACAAAGCAAATCTCTTGAGAAAGACTGACGGATTATTTGCTAGTGCATGTAGGGAGGTAGCAAAGAAATATCCAGATATAAAATTTAGCGAAATGTATGTTGATGCATGCTCAATGAACCTTATTAGAAATCCAGAGGATTTTGATGTTATAGTAACAACAAATCTTTTTGGTGATATACTGTCAGATGAAGCTGCACAAGTGGTAGGAAGCCTTGGCATAGCACCTGCAGCTAATATTGGTGACAATTTCGCGATATTTGAACCTGTACATGGTTCTGCACCAGACATAGCGGGCAAGGGAATAGCAAACCCATTATCGTTTATTCTATCAGCAAGGATGATGCTCGACTGGTTGGCTATGAAGAACAATGACAAAAAATGTAATGAAGCATCACTTGTAATTGAAAATGCCGTAATGAAGGTTCTTGCAAAAGGGATAAAGACACCAGATATTGGAGGCAACAATAGAACTGACGATGTTACCAATGCTATAATATCTGAACTAAAGTCTACCTAGGCGGTCTCTTCTTCCATGCTTTCAGCATGAAGATAAACGGTATTGCAAGAACCACGGTAGCAATCCATATCGGGTGTATAACACTCATATCTAAATCAATACCCAACGCATAAAGAAATGGCCATGGATAAACGGTATAGATCCATATAGTGCTCAGAAAGATTATCAAGATACGGTTTTGTCGAACGAATCGGCGCCATGGAACACTATTTCTATTTTCACACTTTATGCATTTGATTGTTTCAGCTGCCATGCATGAGGAACAGGCTGATTTGCCACAATAAGCACATTTATGTTCAGCAAATCTGCCACCACAGATCGCGCATCTAGGCATTGATCCAATATTATGTCTGAACGATATAACCTTTAGCTATGGTTTCAGTCTTTCAGTATCTCTAGGGTAGAGAACAACTTCCCTTATGTTATTGGCATTGCACAATACCATCATCAGTCTGTCGAATCCTAATCCCCAGCCACTATGTGGTGGCATGCCCCACTCAAACACCTTCAGGTGATCTTCAAAGTCCTTTGGATCAAGTCCTTGTTCCTGCAGTCTAGATTTTAGCTTTTTCACATCATGTTGCCTTCTTCCTCCTGATGCTAATTCCAAATATCCGCACTGCAGATCAAATGAGGATGACAGTTCGGGATTGCTCTCCTTTTCGTGTATGTAAAATGGCTTGAGCTTCAATGGCCAGTCTACTATCCAGTAATAACTCTTGCGCTTTTCTCCTAAAACTCTTAAAGCCTGATCTGGCAAATCCTCGCCAAACTCCAAATTGACACCTTCTTTCTTGAGCTCATCTAATACCTTTGTATATGTAATTCGTTCGAATGGTAATGATGGCACTGTTATTTCTGCACCGATCTGCTTTAGATCATCAGCACACCTCTCCTTTACGTCTGCAAGAACGTTTCTTATCAGTTCTTCAGCTACTTTCATAACATCTTCAGCATCCATGAATGCAGCCTCGATGTCTATGCTTATGAATTCGTTAAGGTGCCTTATCGTATGTGACTTTTCTGCTCTGTAGTACGCTGCAATCTCAAAAACTCTATCAAGAGCCATAGTCAACTGTTCCTTGTACAACTGTGGGCTCTGGGCAAGGTAGGCCTTCTTTCCAAAATATTCTAGTGAAAACAGGTTTGCACCTCCTTCACT
>1097992_contig_2914
AGAAAGGTGCGCGAACATCCATTTATTTAGCATCATCTCCTGAGGTAGAGGGTATAAGCGGAAAATATTTCGTAAAAGAAACTGAGGTTAGATCGTCTAGGGAATCTTATGACGAGTCAATTAGCCAAAGGCTATGGCGTCTAAGTGCTGAACTTACAAGGCTGAACACGAATTCAGATGTACGTCATTAATGAGGTAAAGTGATAAAATTTTTGTTCTTTACCTTTATAAGTTGGCAATACGGCTTTTATATATATTCAGGCGTAAGTCAAACATGCAATTTGTAAAACCGCTTGCGTTAACTATGGCAGTGTTATTGCTGGTATCTTCTCTCACGTTAACATTCTCTGTTAATGCACAGAGCAATATCAAAACAGAACTAACTCTTGGAGTAAAGAAGAGCGACAATCCCAGCTCTACCAATGTATCAGGAGATCCGAATCAGGCTCTTCCACGAGTTGTACGTGTTGGCGATGTCCATCTGATATACGGCAGGCTTCTCAAGATTGAAGGAAAGTCTAACGTTGGGGGTCTTGGAAATGCTAATGTAAAACTCATAGATGTTTATAACAATGCACAAAATCCAATACTACTAGCTACCGCCACAACAGATAAGGAAGGATACTTTGTATTTGAATGGCATGTGCAGGCCAAAGAGTATAAAAAACTTGGGGTCTATGAATTGCAAGAAGGCATAGGCTCTAAAGACAGAATAACATTGCAGATTCTGTCCACATACGATGGCGATGCTAATTATGCTTCATCAACAAGCCGTGGGTTTTTAGTTGAACTGAGACCACTTCGATTCACGACCAGCATCAGTACTGACAAGCAGTTGTACGCTGTTGACGAAGTTGCCAAGGTTACTATCACATTCAAAGATCCTACAGGCAACTTTATCGACCCAGAAATGCTAGAAATCTTCTTTGATTCAACACGAATCTCTGCCACAAAGCTTGATGTTGGCACGTACTTCTTCGTAACACCAACTCTTACCGAAAAGATACATTCTATTATGGTCATTGCAGATAAGGAAGAATATCTGAAAGAGACTATATTGGCTACAGTCACTGCCTCTGCTAAGATCGATTTACCTGTAGCTATTCTAACGGTGCTCGATCAGAGTGCATATGGTATAGGTGACTTTGTTGAGCTTGCTGGTGATGTGAGACCCGCGTTCGTTGAAAGAGCCATTATGTTCCAAGTAAAAAATCCAAACGGGGCTGTGTACAACGTTGGTCAGATATTTGCGAATGAAGATGGAACCTTCAAGCATGAATTCAAGCTTGGAGGTTCACTAGCTGTTCCTGGCAAATGGAGCGTGACAACGACATATCTAGGCCAGCAGATCACGAAAGAGTTTGATGTTGGCACTTTGCAGACCAAATTTATCCGTCTAACTGTAGAATTGCCTGAAACGATAAATGATCAGGGAGACCCTATAGGTCAAGGAAGTATGGGAAGCCCCCTTGGGATTCAGGCTACGCTTATCAATAATGAAAAAAGAGATGCCAAATTAACATACATAGTCAAGGTAGACGATGCTGATGGTGTGACTGTTATGGTGTCGTGGATAAAGGGTGCTGTGCTAAAGCCTGGTACGAGTGCAAAGCCAGCAATATTCTGGATACCAGAAGCTATAGGCAACTACACGATCAGAATTTTCATCTGGGATAGTCTTGACAATCCTATACCACTGGCCGCACCAGCAAAGATCAAAATAGGCGTTGCATAAACTAGTTCGTCTGGTACACATATTACTTGTGTCATGCGTGTTGCTTAACTACCTTGCAAGTAATGGCTGTGCCAAGTAGTGAGGTTCCTTTTCCGTTCTCTGCATCTCTACAAATGTTTCCGTATTCAGCACACCTTCTATTCTACCTACTTTTTCTATGACCACGCTATGCAGCTCTTCAAGTGTTCTTGCGCTTATAGCAACTAGGATATCAAATCTTCCAGTCACTTCGGAGATCATCGTCACCTCTAGCACTTTTAGCAATTCGGTGTGAATGCTCTCCTTTAGTTTCGGATCCCTGTTTATGCCTATAATTGCCTTTACATTGATGCCCAGCAATGAATCGTTTACCACAATCGTGAACTTTCTTATCAGCCCCTTCTTTGACAGTCTTTTTATCCTGCTGTAGAGAACAGATGCGTTGATGTGAAGTTTCTTGCTCAGTCGGGGCACAGATACGCTAGCATCTTTTGTCAGTTCTGATACTATCTTCATATCCAGTTCATCAAACTTGTTCAATTTATATTCCAAGAAGTAAACTGTTGTCATACCTAATAAATGTAATTTTTTGATAAGTTCGCTTGGTTAGGGCAATTAAATGTATGCATTAGACGCGTGCAATGTAATTCGAACGAATATAGCAGTATTTTATAGCATTTTTATGTTAAGCCTTGATAAATGGCGCTCGCATGAGAAAGGCTGGAGAGATGATTTTGAATATTAGGCTTTGTTCGATCAAAAGCCAAATCATAGCGTTATGTACATGCCATTAAAAGAGCACCTAATCACTTAAACAATGACAACAAGTATTCATGCTTGGAAATTTGTTCTAAACGATTTTAAATGACATCTTCAAGAACCTCTGCAATGGTTAATGCTAATGAACTCCTTGATATGATCAAGAAGGCCAGAGAAGGGGCTGAAAAGAAGAACTTCAATCAGTCAGTTGAACTCATTATTACACTCAAGGATATTGATGTCAAGAAAGGATTTGCCTTGAACGAGGTAGTTAATCTGCCTCACTCTGCAAGTAGAAGGGCAAGTGTATGTGTCGTAGGTTCTGGTGACCTTGCGTTAAGGGCAAGAAAGGCCGATGCTGACAGAGTGATCGAAGCCGAAGAGCTTGATAGAATTGGAACCAACAAGAAAGAAGCCAAGAAACTCGTTAAGGGATATGATTTCTTTGTTGCAGATACGTCGCTAATGCCTGCTGTTGGTAGAGCACTTGGGCAGTACCTAGGCCCTAGAGGAAAGATGGCTGCGCCTATACCATTCAATGCTCCAATCGAAACAATTCTTGACAGATTCAGAGCATCTGTCAGGGTAAGGTCGAAGGGACAGTTAACAGTATCGTGCAAAATAGGTGATGAAAGTATGAACGATCAGGATCTTGCAAACAACACATTGGCTGTTTTAGGCTCGATTGAAAAGAAACTACCTGCTGGCGAGAAGAACGTAAAGGGTTTAATGGTAAAACTTACAATGGGCAAGACTGTAAAGTTAGCTGAAGCAAAGGTGGCATAAATGCAGAGTGCAAGAATATATCCAGAGAAGAAAGTAAACATGTACAACAAGCTCATCGAACTTTCGCAGAAGTACAAGGTAATCGCAATGGTAAAAATGGAGAAGGTGCGTGCAACGCAGCTTATGCAGGTAAGGAAGAAGTTCAGGAACGAAATGAAGATTATGATGATCAAGAACAATGTTGCAAAGAAGGCACTCGCAAATGTCAAGGTGAAGGGCATGGATAAGATTATGGAATCTCTAGAGGGGCAGTACGCGATGATGTTCACTGATACTGATCCATTCAAGCTTTACCTTGCACTTGACAAGAGCAAGATCTATCTGCCTGCAAAGGGAGGAAATGTTACGACCGATGAGATCATAGTATCTGCTGGAAATACTGGTATACCTCCTGGCCCCGTTCTTACAGAATTCAAGGAAGCGAAGGTGCCTACCAAGATAGATTCTGGTAGCATATGGATATCCGAAGACACAGTTGTTGCCAAACCCGGCGATGTTATTTCGCACAAGCTTGCGTCGCTCCTTGGCAAGTTGGGAATAAAACCCATAAAGGCTGGTATGTCGATCAACATGGCATTACAGCAAGGCGTGCTTTACAGAGACCAGGATCTTAGAATTGATGTTGAAGAGACTAAGCAGAACCTACTTGCTTCTTTCAATGCAGCTATATCATTAGCAGTAAATGCGTCATATGCAACAAAAGAGTCTATAGAGCACCTATTAAGGAAAGCATTTGGAAATGCTAAAGCCCTGTCAATAAACTCTGGATATACAACAAGTGAAACTGTAAAGGAGATACTTTACAGTGCAGAATCGAAAGCACTTGCTTTGTATGAAAAAGCCAAAAAATCGGGTTATTCTTAACCAAACAGGGCAGACAACCCTGCCAATGCTTCTTCTTCGCCCTTCTTCTCCTCTTCTTTCTTCTTCTCTACCTTTGCTTCTGCAGGAGCAGCTGCTGGTGCAGGTGCTGCTGCAGTAACAGCCACCGGTGCGCTTTTTAACGCTTCCTCTATGTTAACTTCGCTCAAGGCTGCAACTAGAGCCTTTACCCTAGCTTCGTCTGGTTCAATTCCAGCTGCTTTTACAACTTTCTTCACATTAGTTTCGTTTATCTCTTGTTTTAGCTTGTGCAAGAGTAAAGCTGCATACACATATTCCATATTAATTCACACATGCTTGTAAGTCGGGTAATATAAAACTTATTCGAAGGATTAAGGTTTGAGAGACATCACAAAAATATTTTATACTAAAAAATCTTCAGTTGCCTAGCTACTGCATAGACTGTCTGCTTTAACTCTGGGTCGTACATAGCGTTCATTCTGTCCATGAAGACACGTCTTGCCTCGTCTTTCCTAGAATCATTTGGAGAGAGAATTATTGAAAAGAGTTCGGGGAAGCCTTCGCGTATCCAATTATCAATTTCAGTGTATCTTTTCGCTCCAATCTTAACAGTTACGTTCTTTTCAACATCAATGTAGTCGTGAAAGTCTCCTGATTCTACCTTGTCAATGAGTATATGAATTATGTTGTCTGGATGTGGCGAGTTTAGCACTTCAGCAGAACGCGTACTCAATTTGCCAGATTGCGCCTTTTCGATCAAACCGGTAGGTTTGATGTAAAGGCCAGCTACTTTGACTTTGCCAGGTCCACCAAATTCAACTAAACCAACTACTATGCGACTGTAATTGCCTTCGCTGACTGTTGCAAAAACATAGTCTCCGTCCTTGAATACGTTCTTTTTTCCAAATCCTAACATGCGAAGTAACAAGCACGAATTTTATATTTAAATTTTGGTAATTCTCTAATCCAAAAGAATTGTCCAGCATGATACCGTTCTTTTACACAAAAGGATTAATAGCGTAAGGGAGCTTGCTAGAAATGAATTGAGTGAAAAGAATGAGCTTGTAGCACGGTTCTCATCAGAACCAGACAAATACTACAGAGTGGAGCTCTTTGACAAAATCGGTTTCGAGAGAAAGAAATGCTCCAACTGTGGAGGTCACTTCTGGACTCTGCATAGCAGAGATATATGCCCTAACTGTGAACCGTATGGTTTCATTGGAAATCCTCCAACTGGCAAAAGATTGGATTATGTCAATGCATGGAAGGAGATTGAAAACTTCTTCACCAAAAATAATCATACAAGCATCAAGCGATATCCTGTTGTTTGCAGATGGCGTGAAGATCTTTTCTTTACAGTTGCGTCTATAGTTGATTTTCAGAGAGTGATTGGAGGTAAGGTTGTCTTTGAGTTGCCTGCAAATCCGTTGATTGTGCCACAGATGTGTCTGCGCTTTAACGATATAGAAAATGTTGGTGTGAGTGGTAAGCACTACACATCTTTCTGTATGATAGGTCAACATAGTCTGTCAAACGAGCAGGGATACTGGAAGGACAGATGCATAGAACTTGATTACAGGATGCTCACTGAAGGTCTGGGCATAAAGAAGGAGGAGATCGTTTTTGTCGAGGACGTGTGGCTTGGATACGGTGCTTTTGGCTACTCGCTAGAATATTTTGTTAAAGGGTTGGAGTTGGGCAATGCAGTTTTTACCGAATTTGAAGGAACGCCTAGAGATTACAAACAAATGAAGGAAAGGGTAATAGATATGGGCGCTGGGCTTGAGCGCTTCTCGTGGATAACGATGGGCACGCCAACAAGTTATGATTGCTGCTTCGGCCCTGTTGTGAACAGAATTGCGGAAAGTGTAGGTGTGGACTTTAACAATGAATTACTTTCAAAGTATTTCACTATAGTATCAAGCAGGTTGGAAGAGGTTGGCAGTAGCAGAGAGCTGAAGTCAATTGCCGCAAAAGAGCTGAAGATAAGCGAAGAACAGCTTGAGAAGTTGATCACACCATTGGAAGCAATTTACACTATAGCGGATCATACAAGAACACTATTGTTTGCAATATCTGATGGTGCACTGCCAAGCAATGTCAGCGGAGGATATAACTTGCGGGTTGTACTAAGAAAAGCGTTAGCTACACTGCACAGTCTTGGATGGAATGTAATGCTTGAGGATGTTGCAGACATGCACATCGATTACCTGCGAGGCATGTATCCAGAACTGGAGGAGCATAGGGAAGAGGTTAAAACAATACTTGGAATAGAAACCAGCAGGTACCAAGATTCTCTTGAGCGAATGAAGAGCATTGCAAACAACATCGCAAAAAACAAGAAACCGCCTAGCGATGATGATCTTATCAAGTTATACGAATCTGATGGAATAACACCTGATTTCCTTAAAGAACAGAAGGTAATCGCTAGCATACCTCCAAACTTTTACAAGAAACTTGCAGCCAGACATACAGAGCAAGCACTACAGCAAGCACTAAAGCCTGTTGTTGGTCTGGATGATCTTGAACCGACTAGGCTATTGTTCTATGAAGATCAAAATCTGTTTGATTTTGAAGCCAAGATCCTGCGGATAATTGATGGAAAGTATGTTATACTTGACAAGACAGCATTCTATGCCAGAGCTGGTGGGCAGGAACCAGATCATGGGTATATAGGAAAAGCACAAGTAAAGGATGTTATAAAACAAGGCGATATCGTTTTACACGAGGTTGCAGACGGTGCGCTGAAAGAGGGTAGTTCTGTAAAATGTGTTGTGGACGCAGAACGTAGGGGGCTTATAATGAGACATCATACGGCAACTCATGTTATAAACGCCGCGGCAAGAAATGCACTTGGTTCTTGGGTATGGCAGCACTCTGCCTTCAAGGATGTCGATTATGCTAGACTGGATATAACGCATCATTCCCATCTGAGCAGGGACGATGTAGCAAGGATAGAGCATAATGCCAACAGGATAGTTCTGGCAAATATTCCCATCACAACAAAAGTATTCGACAGAAATCAGGCAGAGCAGATGTACGGTTTCAGGATCTATCAAGGAGGTTATGTTCCAAGCAGACAGATAAGGATTGTAAATATAGAGGGCTGGGACATCGAAGCCTGCGGAGGCACACACTGTCACAGAACTGGCGAGATTGGAATGATAAAGATAACAAAGGCGGAGAGGGTGCAGGATGGCGTTGTAAGACTGGAATTTGTTGCTGGCCAGACAGCACTAAGATATGCGCAGAAGCATGAGGAACAGCTTGCAAAGATGGCTCAAACCTTAGGCTCGAGCAAGGAGAAGCTTGTAGAATCATTCCAGAAAACACTTGAAGATGCAGACGCTGCAAGAAAGAAACTGAAATCAGTGATCAAAAAATTAGCACCTGATGTTGCCAAGAACGTTATGCAAAGTGCAAAGCAGTTGGGCAGGATCAAACTTTACAGCACATATGACGAAGAACTTGATGAGGATTATCATATAGCGATTGGTGAGCAGACTATAGAGCAGGAACCATCACTGGTTTATTGTGCGCTGATACAGAAGGGACAGGGAGTTAGAGTAATTGTGTTTGCAGGTGAACAAGCTAGGAGTAGTGGGATCAAGGCTGGGGCAATCGCAAAGCAGGTTGCCAGCACACTAGGAGGATCTGGTGGAGGAGACGATAGGTTTGGACAAGGAGGAGGTAGGTCTGTTGAGAGGCTTAAGGAAGCACTCCTTCTCATAGAGGAACTCTCACGCAAGTGATAACAATGCCTTTAGACTGGAGTTCAATACAGGAGAAGTGGAGAAGGAAGTGGGAGGAGCAGAAAATATTTGAAACTGAGCCAGATCCAAGCAAGAAGAAATATTTTGTAACAGTCGCATACCCATACCCCAACTCTCCACAGCATATAGGGCATGGCCGAACCTACACGTTAGCAGATGTGCATGCAAGGTATATGCGGATGCAGGGATACAACGTTCTCTTCCCAATGGGCTTTCACTACACTGGCACACCTATACTTGCAATGTCAAAACGCATTGCGGCTGATGATCA
>1097992_contig_3152
CACAACAAGAAGAGCATCATGCCCCAGATAGACTATGGCAAATGCGTCTTCTGCGGGTTATGTGTTGACGCATGTCCGTTCTATGCGCTCTTCATGACCGATGACTACGAACTTGCAGCATACACAAAAGAACACCTGATATACACACCTGATCAGTTATCAATCAAACCCAAGTACCAAGGAAACGTTGAAATAAAGATTGACGATCAGGGTGCAACACATGGTTGATCCAGCATTTATCGCAGTCTCTGTAATAACAATTGGTTCCGCTGTAGTTGCGTTAGAATTTAGGGAGATCATTTACGGTGCTATAGCACTTGCAATATCATTGTTGGGCATTGCGATGTACTTTGTTCTTCTTGAAGCGACGTTCGTTGCAATGTTCCAGATCGCCGTCTATATTGGCGCAGTGATTGTACTTGTAATATTCACCATAATGCTTGTAAGAAGGCAGGCATGGATGGCCGTTCCAGAGGGCAAAAGAAAGATCATGGGTGTTGTAATAATGTTCATAACAATGGTCGGACTGGGAGCCATATTCATAACATCTGGTCTTACGGGGTGGCATGTGCCAGAAAGCACCATTACTTTTACACAGATAGGCGAGCAGATGCTTACCTACTACTCGCCAGTACTGATCGCCATGGCACTGACCCTTGCCGCAGCTGTGATAGGCGCACTTGTGCTGGCAAAGGTGGATCTGGGGGCAAAGGTAGATGGCGGCAATAGTTGACTATGTTATTGTTTCCGCTATACTACTGGCAATCGGTATCTATGGTCTAACTGTAAAACGAAATTTCATACGCATGCTATTTGCTATTGAAATCATAATTAACGCTGCAAACCTTAACTTGGTAGCATTTTCCCGCAACTTGCCAATTCCAAATGTTACAGGTCAAACACTTACGCTATTCTCCATAGCAATTGCAGCAGCAGAGGTTGCTGTAGGTCTGGCATTGATCATAGTGGCCTACAGACTTTACAGAGAAATTGATGTCAAGGAGTTCAGGAGCATGAGTGGTTGATGGTATTTTATCTTCTTCAGGCTGTATTCATACCATTACTGCTCTCCCCGCTTGCCTACTACATAGGTAAGAGGTATGGCGCAGGTCCGTCAACATGGTTCACATTTGCAGTGATGCTTTATTCAACGATGATGCTGATCATACCAGCATTATCAGGTTCCTATGCCGAATTCTATCCTTGGAGCCAGTTGGGACAGTTTGGATTGTTGCTAGACGCTCTAAGTATGCCATTTGCTATCATAATCTACGTCCTTTCTACGGTCTTGGTTCTGTATTCAAGGCCATACATGATCCACAAGATAACCGAAGAGTACCAGCACCAGCAGCGGGAGATTTCTGGTCTTCCAGTAAAGATGGAGGTCCAGCAGGTTCCTGTGCAAGTGATCAATCATAACATAGGCATCTACTATGCATTGTTCCTAGTATTTGCGGTGGGTATGCTAGGCACTGTCCTGGCAACTAACCTAGTTGAGTTTTATGTCTTCTTTGAACTCATGCTTGTACCTTCATTCTTCCTTGTCGCATTTTATGGCTATGGCGCGAGGAAGCGCATTGCGCTGATGTTCTTCTTCTGGACCCACGTTGGTGCGGTAGTTCTTTTGCTTGGGCTTATCGCTATGGGCCTGTCTGTAGGGAGCTTTGATATGGCAGATATAATAGAATCAGGCATACCAGCAGATCTGCTGCCATTGATTGCTGCTGCAGTTGTCATTGGCCTTGTTGTTAAAATGGCAATCTTTCCAGTTCACATATGGCTCCCGTATGCACATGCAGAAGCCCCAACACCGATCAGCGCATTGCTGTCGCCAGCAATGATCGGCGTTGGAGGTTATGCATTAATGCGTTTGCTTATGGTGCTGATGCCAAATACGTATCAAGAAGCTTCGTTGTGGCTGAGCCTTGGAGCATTTATCACTATGGTCTATGGTGGTGCGATGGCACTCATGCAGGACGATGTTAAGCGCCTGCTGGCATATTCCAGCATAAGCCAGATGGGTTACCTTCTCTTCGGATTTGCATCGATGGACGCAATTGGTCTAACAGGTTCTGTGTTGCTTTACGTCAGCCATGGTACAGGAAAGGCATTGCTCTTCATGATGGCCGGTGTGCTAATACTGCAAGCTGGCACAAGAAGCTTTGCAAAGCTCGGAGGGCTTGCTGGAAAGTTGCCAATTACTGCGGTAACAGCGGTTATAGGCGGACTTGCGATAATGGGCATTCCTCCAACCAATGGGTTCATGGCAGAGTGGATGCTCTTCTTTGGCGCTCTTCAAACAGCACTTTCACAAGACTCTATGATTAGACTGGTCATTTTTGGTCTAGCGATGGCTACAACAGTTCTAACGGCCGCTTACATACTTTGGATGATAAAGCGCATCTTCTTCGGCAAACCGCCAGAGGGGATGGAGAATGTAAGAGAAGGTTCGCTGTATATGACTGCACCTATGATGGCACTCGCTCTTCTTACTATAATTATTGGCATCTATCCAGAGATGCTAACTTCTACGATAGTGCCTTTCATGAAGAACATACTAGGGTGAGAAAATGTTGTGGGATAGTCTGATCAGCTTGCTAGTTGAAGGTGTTAAAGAAGGAGTTGCAGTAATGACACCACACAATCCAGCATTTGATGCACTTGCATGGAATGTATGGTTGATCTGGATACTGCCATTCATAGGTGCAATGCTTGCACCTGCATTCGCAAAAGCTGGAGGCAGGGTAAGAGATATCGCACCAGTCGGTTTCTCATTTGCAAGTGCGATACTCGCAGCAACTCTAATTCCTGTAGCACTGGCTGGAGATGAGGTGCACAATCAGTATCCTTGGATCCCAAATGTTGGTGTCAACGCTGGTGTCTTAGCTGACACATTGAGCATAATCATGACCAACCTAGTAGCTTGGGTATCATTTCTGATCATGGTCTATAGCATTGGTTACATGAGGGGCGATCCTGATCTGATACGATACTGGTTCTTCATGAACTTCTTCATCGGAAGTATGCAACTTATCGTACTATCAGACAATTTGTTGATGCTCTTCTTCGGCTGGGAAGGTGTGGGTCTAGCATCTTATGCATTAATAGGCTTCTGGCACAAAGATAGGGTAAAGGATTACGTTGGCAGGATAGGACATCACGCACTTGGAGTTGCGCAGTACACATCGCCGTCCCATGCAGGTATGAAGGCATTCCTGATGACGAAGGCTGGAGACGCTGCCATGTTGGCAGGTATGTTCATGATATTTGCATATGCTGGTACATTTGAGTACAAGGCATTGCTGCATGACACAACGTGGGCTCAGGTAATGAGCTCGCAAGGTTTGCTGGTTCCAGCTGCCGTGCTGATATTTGGAGGCGCAATAGGCAAGTCTGCGCAGTTCCCATTGCATGAGTGGTTGCTGGAAGCCATGACAGGTCCTACACCAGTTTCTGCACTTATACACGCAGCTACAATGGTAAAGGCTGGTGTATTCCTAGTCGCAAGGTTAGGCCCACTCTTCTTTGCTGTAGCAGCTTTTAGTGCAAGCCAGTTCTTTGAAGTAGTAACATGGGTTGGTGCCATCACAGCATTCCTGCTGGCATCGCAGGCAATAGTTAACCCAGAGATAAAGAAGGTACTTGCATACTCAACTGGTTCACAGATTGGTTACATGATGCTTGCACTTGGCATCGCAGGGCTATCAGCTGAATTTGTAGAGGGATACACTGCAGGTTTGTTCCATCTGTCAAGTCACGCTATGTTCAAGGCGTCGCTCTTCATGGTCGCGGGTGGGTTGCTGCATGTTGCAGGAAGCAGGTTCATGACAGACATGGGTGGCTTGAAGAAAAACATGCGCAAAACATACGTAGCTATGATGGCCGCTGCTCTGTCACTTGCAGGAGCTCCAATAATAACAAGTGGTTTCTGGAGCAAGGATGCTATATTTGCATCTATACTTGAATCGAGTTATTCACTTGGTCCTGCTCTGTACTGGCTGGCCGTATTAACGGCTGCGATGACCGCATTCTACACTATGAGGATGGTGGGTATGGCGTTATTTGGTGAAAAGAGCCAGCGCCTAAGCGAGCTCGAGCATCATGGTCACAAGCTTCATGAAGTGAGCGCCGTGATGTGGATACCATTTGGAATACTAGCTGGTTCAACGATAGCGATAGGTATAGCAGGTCCATTTGTTGAAGAAAATTTGCATAATATGTTTTCAGTCTTCCTCTTGAATTCATACGGCATAGAATCACATGCTGAAGTTAGCTTTAACCCTGTTGCCATAGCATCATCAGTATCTGCATTTGGCATCGGTGCAGGTCTTGGATACATCTTCTATATTGGCAGGCAGGCAAACCCTGCTGTCATAGGTTCGAATATAGTTACATATGCGATCTACAGGTTCCTAGAGAATAGGTGGTATGTTAACAGCATCTATTACTGGGGATTTGCGATAGGCCCACTGCTCATATGCAGGGGTGTATGGCGTTACTTTGAAAGCATAATAATCGAAGGCATCAACCCAGCGTTCCAGTTCAGCATGGCATGGTGGTCAAAGGTCGTAAGGTTTATGCAAACCGGTGTAACGCAGACATACATCTACGCATTTGCAGTGGGAATAGTGTTTGTATTGTTGTTGCTTTTTGCGCGGGTGAGATAATAGATGGTAGAAATATTCTCTACTCCAATCCTGATAACGATAATTCTTGGTACTGTAGGTCTTGTTATACCTGTAATAGATGCAATGCGCAAAGAAAAAGGCGCAAGCCACAAAGCTTATGGCAGCATAGCCTTTGGAGCGCTGATAGTTTCAATATTCATAATAATGGCAAGAATATTTTCTGGGGAAACATTACCTGCGGTTGCGTTTGCAGATACCGTTCTAACTGATGACCTCTTCGGTGCCTTCTTTGGAGTTGCCATGTTAATAGTAGCTATCATAGTTACAGCATCATCGATCGATTACATGAAGAAGGTCGCAAACCCAGCGCCTTACTACTCTCTAATTCTGCTATCATCGATTGGAATGGTATTGATTGCATACTCAACGGATCTTGTGATGCTCATAGTTGCATGGGAACTGATGAGCATACCAACCTATGTTCTTGCAGGTTTCCACAAGAAGGATCCAGTTTCAAATGAAGCCGCGATAAAATACTTTCTGTTCGGTGCACTGTCATCTGGAATCTTGGTCTACGCCATATCACTGGCATACGGTCTAACTGGTTCAACAAACATTGCAGTCGTCCTGCAGGCATTAACGCAGCTGGAAAGCGACCTCTCTCCTATAGCGTTGATGTCACTTGCAATGTTCATCGCTGGTTTCGGTTTCAAACTAGCACTTGTACCATTTCACATGTGGCTCCCAGATGCGTATGAAGGTTCACCAACTACCGTAAGTGCATTTCTAGCTGCTGCAACCAAGAAGGCTGGATTTGCTGCAGCGCTAAGGGTCATTATACTTGGCATGGTAGCATTGAACCTTGACTGGAGCTTGACCCTTGGCATTCTTGCGATACTTACAATGACGATAGGCAATCTGGCTGCATTAACGCAGAAGAGCATGACTAGAATGCTAGCATATTCCAGCATTGCACATGCAGGTTACATACTGATCGGTTTGAGCCTAGCACCATTTTCAACATTGGCAATGCAGGGTTCACTATTTCACATACTTAACCACGCTGTGATGAAGTCAGCTGCCTTCATTGCAGCTGCTGGCGTAGTGGTTGTATTTGCAACATCAAACATAGACAGTTACAAAGGACTTGGGAAGAGGATGCCCATAACAGCTATGGTTATGTCTGTATCACTACTGGCACTTGCAGGAGTACCACCACTGAATGGTTTCTGGAGCAAGTTTATACTGTTCGCAGCAGCGGTAGATTCAGGTCCATTTGTTGGCTGGGGACCATACCTTGCGATCGCTGGCATACTGAATAGTGCACTATCGCTGGGTTATTATGCATGGGTGATAAGGCGGATGTACTTCGACGAATCAGCAACTGCAGGCAGGATAAAAGAGCCTAGGATAATAGTTGCTGTATTGATATTTGCAATGGTGTTCATGGTAGGATTTGGGATATACCCAGCACCGTTAATAGACTTCTCATCCAGTTCTGTGCCACCAATAGCAGTTGTGCCGTGATCTGTTGTAAATTATCTCTAGACATTCTTTTCCTGCTGTAGGGTTTCTTGCACAGTTGCAATCGCAGATGGTAGTGGTTCTTCAGTAGGAAGCTCAGCAAGACTTAACCTGTAATAGTCCAATTTGTCTGGGTCATACTTGCAAACAATCTTTATCGGTTCACCTGTAGTTACTCGATGTTCAATTACACTACGGTGTGTGTATGCGCTTACAAACTGGCATCTTCTCTTTTTTGCTTCCCTCAGAAAAGTTCCACGTAATAAATGACCACCATTGACACCCCAATATCCATGTTCTATGCTCATGGGTTCAAGATAGATAGTGTTCCGCTTGCCTACATTTTCATCATAGGTACCTCTGCGAAGTTTGTAGGATTCCAGTGGACCTCCCTTTGCATATCCAACAACGGTACCATGTTCATCTTTGATCCTCAATGTTACAAGCAATGTATCATTGCGCGTAAGCGATTTGAGAAATTCATTTTCTTCCATACGTATTGGAGGCGGAAGCTTTCTGTAAAGTGTTAGTAGAGTCTCCTTAAGTTCTTGATTCAGCTCACTATGTATTAATTCTACTACTGGTACAAGCGTAAGTTGCTTTTTCAGCACACTGCTCCTGATCTCCACCTCACTTTCCCATGCTTGTTTGAAACTTGCAACGTTGTCATGAAAACGTTTTCTGTACTCCTCAGGAACAGCATCAAGTACGCGATCAACCATCTCTCTTTCTTCCTTCAACACGCTGAAGTACTTTACCGATTCAACATTGATAACAGATGGGTGCCATCCTAGCGCATGTGCATTACGCGTTGCAAGTTCTATGGCCCTTGTGAAATCACCCAGAGCATAACCAGCAATTCGTTCAGAAACTGACAAAAACCATCCAAGCTCCTCATAATGTCTTCTTGTCTTGAAGTCTGTTTCAGGAATGCCTGCTCTTGTAAACAGCTCCTGCATTCTCCTTGAGGCTTTATCTTTGTTCTCGCCCTCGAATGGATAAGCAGTGCGATATATCAGCGCAATTACTATATCGATACTTATCCCGACTTCTAGCACGAAATTTTGTATCCTACCATCAAACCTAAGAAACCATTCAACAGCCTCTTCATGGGGTTTGTCGAACTCCTTCAGCGGGTCGAAGTCATGAAAGAGTGCTGACACAAAAAGATAACAGATATCTTCATAGCTCAATTCTTTATCGCTTTTCTGTCCCTTTGCTGCCAGCAGTGTGAAGTAAGTAGCCTCCATTTCGTGATCTATGTTATGATATCCGTAGTAGTCAGGCCCGAGACCCTTCTTTGAGAACTCTGCTACTGCATGCCTTACGATTCTCTTCACCCATTTCTTCTCCAGACCCATGCTACTTGCAAGTTCGACGATCTTGTCCTTCAGTACAGCCTCCCTAGCAATACCTAGATTGTACCTTAACCACCACGGAACAAGTTTTATTCTCTTGTATAGTTCGTACCACCAAGGGTATGGTAGTGCGAGGGGATTAGAACTAGTTCTTCCAATTCGTTCGTTCAAATTTCTGCTGCCATTAAAAGTATTGTCATTATCATTTGGTGAAGACATCATCAATCCCCCAAGGATGATATAGTCATCAGATCACCATATTTTAT
>1097992_contig_3267
TGGCGATAGGAGCAGCAGTCTCTGGAGCAAGGTCTGCTACATGCACATCAGGCCCTGGGTTTTCGCTGATGGCAGAAGCTCTTGGATGGGCTGGTATAAACGAGGTTCCAGTTGTAGTTACACTTTACCAGAGAGCAGGACCAAGTACAGGGTTACCTACAAGGCATGAGCAAGGCGACCTTATGTTTGCCATAAATGCAGGACATGGAGAGTTTCCTAGGATAGTCTTTGCATCTGGAGACATTGAAGAGTCATTTTACGATGCTGCTAGAGCATTCAACTACGCAGAACGGTACCAGATGCCTGTAATACATCTGGTAGATAAAGCATTGGCGGACAGTGTTGTTACCTGTAAGGTCTTTGATCCTACTAAGATCAGGATCGATAGAGGCTTGTTGCTTGACAGAGTGCAGGAAGGCTATGTCAGGTTCAAGATTACAGAAGATGGAATATCGCCTAGGGTAAGGCTTGGGACTGAAAACGGCATCTTCTGGAACACTGGGGACGAGCGTCAGGAGAATGGGCATATAACCGAAGACCCTGAAATCAGGAAAGTTATGATGGAGAAACGTATGGGCAAGCTCGAGGTTGCGCTGAAGGAGATACCAGATGAGGATAAGGCGGTAAGGTACGGCGAGGATTCCGATATGACAATAATAAGCTGGGGCTCAACTAAAGGTGCAATACTTGATGCAATGGAAGTTCTTGCAGGTGAAGGTGTGAAGATAAACTTCGTTCAGGTAAAATTGCTGAACCCATTTCCTGATGATTATGTTGCATCGATGCTTGAAAAAACAAGATTGCTGATAGATGTCGAGATGAACTATTCTGCACAGCTGGCAAGATTGATACGAGAAAATGTGAAACGTGATCCAGACTATTACATTGTGAAGTACAATGGAAGACCGATGTCTTCAAGCGAAGTTTACAGTGCACTAAGAAAGATAATTGATGGGAAGGCAAAGAGAAGGGAGGTCTTGACACATGGGGCTTAAAGGACTTAAACTTTCTGACTACAAAACAGATGTACATAATGACTGGTGTCCTGGATGCGTATTGCCAGATACATTGATTCATTGCAATCCATCAACCAAACAGATACAGCAGATGAGTGAAGGAGATTTAGTGCTTGGTAGAGATGGAAGGTTCCACAAGGTTAGCGAAGTTCTAAGTCACATTCATAGAGGTAAGATGTTCAAACTTGTAACAAAATGCTTTGGCGAAACATACCTTACGCCTGAACATCCAGTTCTGATAGTAAAACGCAGTGATAGAAAGAAGAAATTGCATAATACAAAATACGATGCAGTATGGGTAAGAGCAGACGAGGTTGAAGCCAAAGATTATCTTGTATATCCCATACAAAAGGAAGAGATAGATAGAAAGTACATAACAGTTGATTATCAATTAAAGGAAAAGGATACAGTAAGCAAGGAATTGCCTACAAAGATACCACTTGATGCAAGAGTATTGAGACTCATGGGATACTATGTCTCGGAAGGCTATGTTCATGAAAGACAGATATCTTTCACTTTCAATTCGAAAGAAAATAGTTTCATTAAAGATGTTAAAAGTATAATGCTGGAGATATTCGGTCTAGAGGCAGCAATTAGTACTAAAAGAAATGCCACGACAATAACCTTCTACTCCGCTCCTTTGGCAAGACTATTCCTAGAGTGGTTTGGGCACAGATCTCATAACAAAAGACTGCCCAACTTTGTAATGCTTCTTCCTGCTCAAAGCCAGAAGGAACTGATCAAAGGTCTATGGCGTGGTGACGGATGGATAAACATCAAGCAGTCACGCGCTAACTTCAGGACAGCATCAAAGATATTATGCGAACAGGTAAAGACGCTTCTTCTTCGGCAAGGTGTTGTGCCTGTAATTAGTGTAGGCAAAGCATACAGTGTCCACAAAGAATCGTATTCGATTCAGGTCGTAAACGATCGTGACTTTGTTATACTGTGCAAGGTTCTTGATACGGAGCAGACGCTGAGTGAACATATAGGGAAACCACCTTCATCGATAGTGCTACCTGATTATGTTTTGATACCAGTAAAGAAGATTGAAAGTTTTGATTATGATGGTCCAGTATACAACCTCGAGGTTAACGATGTTAATTCTTACGTGAGTGAAAATGCCATACTTCACAATTGTGGCGATTTCGGTATACTGAACGCTATACAGATGGCACTTGTCGATATGCAGATAGCTAGACATAAAGCGGCTATATTCTCTGGTATAGGGTGCTCTGGAAAGACGCCTCACTTTGTCAATGTATATGGAATACATACACTTCATGGACGGGTGTTACCATTTGCAATAGGCGCAAAGCTAGCAAATCCTGCATTAGAAATAATCGCGGTTGGAGGCGACGGTGACGGTTTGGGTATTGGTGCAGGACACTTCGTAAATTCTGGAAGGAGAAATGTTGACATGGCATACATAATATTTGATAATGCTGTCTACGGTTTAACGAAGGGCCAGGCATCACCAACATTGAAGTTGGGTCTAAAGACGAAATCCCTACCAAATCCGAACATAAACCAAGGAGTTAACCCGATCGCATTAGCGTTAGTGTCTGGCTTCACTTTCATAGCAAGAGGATATTCATACGATGTTAAGCATCTTAAGGATCTGATAAGGAAGGCAATTCAGCATAAGGGGCTAGCATTTGTGGATGTGCTGCAACCATGCCCTACATACAACGATATCTATACAAAAGAGTGGTTCTCTGGAGCCGATAACATAGATCCTGCAACAAATAGACCAATGCCTAGACCATACAATCTCGAGGAGAGTGGTTATGATCCTGTTGTACATAATGGAGATGATATAGATGAACTGAACTCTAAGATGTCGCAAGTAGTTACAAAGGCAAACGAGTGGGGAAGCAGGATCCCTATCGGCGTTTTCTACCAGAACGAGCACGTGCCAACATACGAAGAGAGGATAGGCTCCAAGATAGAACACTATAGTACGAATCCTCCAGCGCAGCAGATCATTGATAAAGATGGAAGACCGTCTGCAGACATAAGCAAACTCCTGAATGATCTAAAGGTTTCAACCATCTAGAACAAATAATGAGATTTAGTTGCAAACTGGAACGGCATTTAATATAAATATTCAAGCATATCAGTGATTAATGAAAAAATAATTATGAAAAATTTATCATTTGTATACAGTTCATCATAAACATGCAATAAAACTGTGAAATCTTCATGTTACGTAACTCCAGTCATGCAAAGTGTTAAGTTCATGTGCTGGTAATTCATCTTCATGCTAGAGAAGATAAGAGAATATACAACAAACAGCCAGGATGATATTGTTACAGATTTAAGAAAGTTGGTAAAACATCCTAGCATTTCAGCTCAGAGCGTTGGTATAGAGGAGTGTGCATCTGCGCTTAACGAAATAATGCGTGACTCTGGAATTGCAAGTAATATTATCAAGTTGAAGAATGGCAATCCAATTGTTTATGGAGAAGTGAAATCAAGTGGCAAAAAGACGCTGCTATTATATGGCCACTATGATGTGCAACCTGTTGAACCGCTAGACGAGTGGAGGTACAACCCATTTTCTGGTGTTGTTGCCGACAACAAGGTTCATGGTCGTGGGGCGGCGGATTCGAAGGGAAATGTAATTGCGTTGGTAAAAGCAGGGAAGGCGTTCCTTGACAACTTTGGCGAGCCACCAGTAAACTTGAAGTTTTTGATAGAGGGCGAGGAAGAAATTTCTTCAATAAACCTGCCTGAATTTGTAAAGGGAAACAAGCAGATGCTCAAAGCAGATGCAAGCCTCTGCTTCGACAGCTCGCTTAATCCATATGGCTCCGCGTCGATCTACGCTGGTCTGAAAGGTCTGCTTTACCTAGAGTTGAGGTGCAAGACAGCGTCAACTGACATGCATTCTGCACTTGCGCCTATAGCTCCAAATCCAGCATGGCGCTTGCTTGGGGCATTGAGCACTATAAAGAATGACGGAAAGATAATGGTAGATGGATGGTACGATGATGTGAAGGTTCCAAGCAAGGAAGATCTTTCTCTCTTGCAGAAACTTGAATATGATGAGAAGATGATCATGAAAGAGTATGGCTTTAAGGAGCTGCTTGGAGGTGTGAAAGGTAAAGAAGCACTTAAGAAACTGATCTTTGAACCAACATGCAACATAGCAGGCATCCAGTCTGGTTACACATCAGCTGGATCAAAGACAGTTCTGCCAAACGAAGCATTTGCAAAACTTGATTTTAGGTTGGTGTACGACCAAAAGTCAGACGACCTGATCAGGAAACTGAAGAACTATTTGGTCAAGAATGGTTTCGATGATATACAAATGTTCAAGCTTGGTGCAGTAGAACCATCGAAGACAGATGCCAATGCAAAGATAGTCAAAGCAGCTACAAATGCCGCTGAGCATGTATACAAAAAGAAGCCAGCAATATTTCCTAACATGTGGGGTTCTGGCCCTGACTTTGTGTTCACTAAATTGTTAAAGTTACAGTCTGTATGGACTGGATGCTCGCCAGCATATGCAAACATACATGCTCCAAATGAATTTACTGCAATAAAAAATGTTTTAGACGGCGTATGTTATGCCAGCATGATAATACAGGAATTCGCAAATATCTGATATATGCAACTCCTTTGAATATTCGATCGTTTGGAAAGGCTTATATGCCATTTTACCATGCATGTCTTATTGTGGTATAAATGGCAGAAATTGTAGAAGCCGATAAATCTGGAAGAATAGTTATTCCTAAAAGGCTAAGGAAAGAGCTCGGTATTAAGGAAAAGACAAAATTTATCCTAGCGAGAAGAGGTGGAGGTCAAATACTATTGCAGAAGTTAGATTTTGAAGAAATAGCGCAGAAACTCGAAAAGGAATTGGCTGGAAAGGATATAGACGCTATTACAGAAGCGGTAAGGAAGGAGATTAATGAAAAGATCAGAGCCAGATATCCAGACCTTCTTACTTGATACAAATGTGTTTATCTCAGCTATAAAGAAACCTGAGAAACAAACAAACACATTAAGACTTATCATCAAAATTATTGACGACCATGATCTCAAGCTTGTTGGGAACTATCTGCTGGCACATGAAATGCTCCGTTACGCTGAGCTACTAAAGTCCGAGACAGCTGCAACGTTACTTGTTGCGCTATTATCAAAGATGGAGATCGTAAGCGTGGCCAAGAACTACAGAAAGATCTGCAAAGCATACATCAAGACTCCTTACAAGGCAGATATAATGCACGCAGCAACTTGCCTTCAAACAGGAGCCATTCTGATAACAAACGATAGACATTTTGACAAGATAAGGGGTGAAGGTATAATCGAGGTATGGAACCTATCAAAGACGATAAAGAAGTTATTGTAGATTGCTAGAGAGTAATTACCGTTTCTTTCTCTTAATTTTGAAACGCTTTGCCTTTGCTACCTTCTTGCTGTATGACCTAGATATGTTTCGGTTAAATTTGTGACTGTTGAATTTCTTTGTCATCATTTTCTCATAATAAGCATCATGTTATATACGTATGTCTAGAATTTTCATCTTGCTATTTAAAGGTTATAAAACAGTACCTTGAGATAGTTGTGTTTTGAGCTTAAACGAGATAAATGCTATATTCAGGAAAGCAATAATTAAAACGTATTTTGAACCTGAACTTATCAAACTTGGTTACAGGAAATCAAATGTCAAACATCCAAACATAGCGGAAGACGGTTTGACATCTGACGACCATCTGCATATGTACTTCGAACTTGATACTGGCAGCGATTATCCCGATGGTGACGAATGGTTCATGATGGAGTTCCTTTTTCCATATAACATAAAACTTCCTGACAAGATCAAGGGTCCTGATTACTTTACGACTCTTTCGCTAGAAGAGGGCAAAAACTTTTGGAGACACAGGGAGTTGATACGCTTCAAGTACGGAAAGTCAAAGAAGTTAAGTGAGGCTTTGACATTCATTGATAAAAAGTACAAAGAACTACGCGACGCTCTGGAAGAATCCTCTGCCACAAGCAAGATATCATAAATTCATATCATTGTAAACTACCCATTCGCCATCATCGTAAGTGTACTGCGTGCCATTACCCAAAGCTACTTTGGGGTGCCATTTTGTGATGTTCGTATCAAATTCGTAATGCACTTCGCTAACATCGCTAGGCAATCTTTTGGAATCTATCTGCAGTGAAATAAGTTCATTAAGTATTTCTAGTTTTTCTAGTGCGAACCCAAAAAGGTTTTCATCATGCATTGCAATCGTGAATGACAATGCAGGTCTACCAGTGAAATGCATCATAAGCCGTACTCCCTTCTTACCTGTTCGTCTTCTCATCTCTTTTATAAGAAAAGTTATCATATCCCATCTCTTGCGCCCAATTGTTACAAAGAAATTTTCGTTGAATTCCAGTGGAAAGTTGATCTGGATCATGCACGCGTAATCATCATCTTCTGGCCTGTCAGCTTCCCTTTCCTTTACAGAAAATACACCGTTAAGAATACTGTACAGCGCCTCGACCTCGAACGGTGCTATACCATAGTGCTCGAATGAGGCAACTGGTCTTGCACTCATTGTAATTGATTTATCATTGATCTAATTAAGCATTTTTGCATGCAGCTACATCGGTTTGCGATCTTTGCGAATTTAAAACTGAACCTGGCAGCAACTGTGCTATACAAATTATCATAACTTGGCTATAGTCTTACCATTAACATTTTAAGGTAAGAGTTATTTTAAAATGGCATGGCATACATATATGAGCAAGAACTTACGAGCTCTGATGACTCATGGTTCTATGTAGCAATACCGAAGGACTGGAAAGGGGCAGAAGAGAAAAAGGTGCGAGTAATCGTTAACGATCTTTGCGTTATAGTACCAGAAGGTATAGCAAATGCAACTGGAGAATTGTTGGTCTTGAGATTCCTTGAGGCAATGATCAACGGAAAGATAATTGACTATGGCGATGTGCAGAAGGCTGTAGAGCATTTACTTTGAATGCAACATGGAACCATGCATAATTTATCACGTCTTTTTGAACAACCTTACAAGTTTTATTCCTGTATTGATGCAGATAAAGAAAACTGCCCATCCTACCACTGAGCCAATCATCGATGCCTGATAAGGTTCCATGCCACTTTGCAAGAATTCATAATGAGCATAGGTTCTTGCTATTGAAAAGATTATTTCAGAAATTGAAAATGCGGCAAATAATTTTTTTACATCATCTCGTAACTTCTTGGAATCTCGCTTTCCAGTTAAAGGTTCCACATATCTATGCTTATTATCCTTGTAGAAGAGAAGTGCGAATAATGGAATGTAAACGCAATATTCTGTGACCAAAGCAATTATAGAATTTGTAAGAACGTTGCTGTCGTATAGTCTATAAAACTGGGCAACGAAAGCACTTGCAAAGAATGCACTAGTGCCAGATAATATTAGATTCTTGTTGAACAGAATATAGTCTTTATACTTACTGAAAAAACTACCAGTTTTAGTTGCAACCATGGTTACACAATGTACAGCACAATTTAAATTCTTAGCTATTGTTGAACTACCCATTCATCGTTTGCATAAAAATAATCTGCGTTTTTACCAGTTGCTCTGATTGGATACCATCTAAAATTTTCTCTG
>1097992_contig_3323
TAGCAATAAAGTTCATCCTCTCCGAAAAGACGGTTTCAAGCGTGCTGCCAACTGTCACAAGCATCGAAGAGCTGGAGATGTTTGCTAATATATCGGATGGAAAGTACCTTGATGAAAGAGAGTATGCAGAGGTAAAAGAGATGTACAACAACAACTTTTACGTTAAGATATCAAGTTAATTCTGCAGAACTTCCTGATAATTCTCCTCGAAGTACTTCACGCGTTCCTTCTTGAACTCACGAGAACTAAACAGGATCCTGTAGTCTGTTATTCCTATACGCTTTGACATTTCAACTGCGATCTTCTGACATGCCTCTTCTGTTCTTGCATGAACCATGCTGAATAGGTTGTACGGCCAGTCTGGGTAAACTGGTCTTCTATAGCAATGGCTTACCTGTGGAAATTCTGCGAGTTTCATACCCGTTTCATCTATCTTCTCTTCAGGCACCCTCCAGACTATCATTCCATTCGCAACGAAACCTGCATCCCTATGCCTTAGTATCGCAGCAAATCTTCGCATTACTCCAATACGCTCATACTCTTTAGCTTGCGCAAAAAGATCCTCAACACTTATGCCAAGTCTTCTTGCTGGTTCTATGAAGGGTTCTCTAACTATTTCTACATCTTTCTGCAACTCTCTTATGAATTCCTTATCACGTTCGCTTGCAGTGAATGGAATTTTTTCTACATGTTTTGGTTTGTCAGTCGGTTCTGGATTTTCTGAATCATCATTCATCATGTCAAGCCTTACACCTATCTTGTAGAGTTTCAGTGTTGGAAGAAGTCTGTATTTTATTACGCCATCTAGTTTTGCAAACTTCTCTAGATCGTGCTGTATAACACCATCAGGAGGAACTGCAATAGTGAACCAAAGATTGTATTCATGGTTACGTTCATAATTGTGGCTCACACCTGGGTGCTTGTTTATTTCATTTGCAACATATTCTAACTTATCTGGTTTTATGCTCATAGCGACCAATGCACTCTTGTAGTTTAACCTTCTTGTATCAAATATCGCATTGATCTGCCTGATTATACCAGTTTCTTTAATGGCCTTAATCCTCTTCAATGCCTCATCCTCGCTAATGTTCAATCGCTTTCCGATCTCTTCAAAAGGTCTTGCGACTAATGGAAAGTCCCATTGTATAAGATTGATGATAGCCTTATCTACAGCGTCGAGTTCAACCATAACTATTGCAACTAAATGAATCTTGTTTAAAACTTTAACTGATCATAGAATTGGGTGAATTTAATGTAATTTATAAATAAGATAAATTCATACGCTAACTCATCTTGGGTGCATAGTGTGATAATTGACCTCAACCTTGCGGGCAAGTTAGTCATTGTGGTTGGTGCAGGTACAGAGGGAACGAGAAAAGTAAAGGCACTTTTAGGACAGAACTGCAAGATCATAGTTATCAGCAACAGGCTAAATAAGTTCCTGCTTGACCTTGCCAACGAGGGCAAGATCGATATTGTTAAAACAACTTTAACAGATGGTAGCGTGCTTGATAGATTTGAAAAACCGTTTCTTGTTTTAGCAGCTACCAATGATCGCGAGTTGAACAGGAAGCTTGTACAAAAGGCAAGGCAGATAGGCGCGTTTGCTTACGCAGCTGACGATCCAGCTGCAAGTGACTTTATACACCCTGCAGTCATAAATATTGGTGATACGCTCTTCGTAACAATATCTACAAAAGGTCAAAGTCCTGCGATGGCAAGAACATTAAGGATCAGAGCTGAAAGAGTGTTAAAGCGACTGATCACAAAGGAGGATGTCGAATACGTAAAACTTGCTAGTTTTGCAAGGAATGCGGCAATGGCTAGCCTGAAGGACTCTGCTTCGAGAAAGAAGTATCTTTATGCGATAATAAAAGACGGCAGGATCAAAAACCTTATCAAGAGCAAGAAGTTTGAAGATGCTAAAAGTGCGGCTATGGAGATACTGGAGAGATGGGCTTGACCAAACTCAATGTGGTAAATGCTAGGATAACTTATAGGAAGGCTCCTATACACATGCTTGAGAAGTTCGCCTTCAAAGACCTAGAGTCTGCATACAGATCATTCAAGAGTGACTCCATTAAGGAATGTGTCATCCTTCAGACATGCAACAGGGTTGAAGTTTATGCTGCTTGCGAAGATGACAATTATGAAACTCTGGTAGAGTCGTGGGCAAACAGCGCTGGTTTGAGCACGGATATGTTCAGGGATACTCTTGAACTGAGCGTTGGTAAAGATGTCATTTCGCACATGTTAAAACTTACCTCTGGTCTGGATTCTCTTGTTGTAGGCGAGGATCAGATACTTGGTCAAGTGAAGCGTGCATTTGATCTTGCAAAGAAGAAGAAATATGCAGGAGAAAACCTAGGTATTTTATTTGAAAGGGCGATAAAGGTTGGCAGCAAGGTACGAACCAGCACCGGGATAAACAAGGGAACCGTATCGTACGGTTCTATGGCTGTCAAACTTGCTGAGGAGCATTTGAAGAGTTTTGAAGGAAAGACAATAATGTTGATAGGAACTGGAGAAGCTGCAAGTCTTATTGCTAAAGCTTTGAAGAAAAGAGAAATTGCATTTCTTGTTTGTAGCAGAACGTTCGAAAGGGCCAAGTCATTTTCGGAAACTGCTGGCGGTAAACCAGTTGAATTTGAAAAGGCTGTTGAGATGTTGAATAAGGTAGATGCGTTGTTCATTGCAACTACCGCGCCGTACTATCTGATTACGTTTGAGATCGTAAAGACAGCAATGGAGAACAGAAAAGATGACATGGTGATAGTTGATTTATCGAATCCAAGAACTGTCGAAGAAAAGGTTACAACACTAAAAGGTGTGAAGTTGATCAACATTGACGAAGTTTCCGCACTGGTTGAAAGGAACCTGAAGGCAAGGATGCACAAGGTGAAGGACGCAGAAAGGATAATAGATGGCGAATTATATTCTGTAGAAGCTAGGATGAAGAGGTTGGAAGTGGAACCTGCTGTAGATTCCTTGTTTAAGAAGGTTGATAGCATTAGAGAAAGGGAGCTAGCAAAAGCGTTGCATATGCTAGGCAATCTCGATGAGCAGCAGAAAAAAATAATCGAGCAGCTTAGCCATGCGATTGTTGAAGGTGTATTGTCAAACCCAATGGACAACCTTCGTCAGGCTTCAGAAGAGGGGGATAAGGAACTTATGAAGGCTGTTTCAAAGTTATTCAAGTATGAACGATAATTCTTTTCCAAAGGTAAGGCTCCGAAGGTTAAGAAGGAGTGCAAAGATCAGAGAGTTACTGCAGGAAGTTCGTCTTTCTGCAAGCGATCTTATCTGTCCAGTGTTTGTGCAGGAAGGTTTGCAGAAACCAGAGGGCATAAACTCGATGCCAGGAATGATGCGATTGCCCTTTGAATATCTTCCAAGTGAAGTGAAGGAGATAAGATCACTTGGCATACCAGCTGTAATAGTTTTTGGCATTCCAAGCAAAAAGGACGAATATGGAAATTCTGCATTTGATGAAAACGGCATAGTGCAAAGAGCAGTTTCCTTGATCAGGAAGGAGGTTGCTGACCAACTTGCGATCATAACAGACGTTTGTCTATGTCAGTACACAACACATGGACACTGTGGTCTGGTAAATGATGGCACGATCGATAATGATAGAAGCATAGAAACTCTTGCAAAGATTGCTGTAAGCCATGCAAGAGCTGGTGCAGATATAGTTGCGCCATCTGCGATGATGGATGGACAAGTTAAGACTATTAGGGAAGAACTTGACAACAATGGGTTCAATGATGTTGCTGTGATGTCATACTCGGCAAAGCATGCATCACCACTTTACACACCATTTAGGGATGCTGCGCATTCTGCGCCTAAATTTGGTGATAGAAAGAGCTATCAGCTATCATATGCAAATCCAAACGAAGCAATAAGAGAGATCGAACTCGACATAAACGAGGGTGCTGATATTGTGATGGTAAAGCCTGCAATTGCATACCTTGATCTCATATATCGAGCGAAGCAGATGTTCAATGTGCCTGTTGCCGCTTACAGCGTATCGGGCGAATATGCGCTGGTTAAAGCTGCTGGAAAGCAGGGGTTGATAGACGAAGATGCAGTCATGCTTGAATTGCTAACATCGATAAAGAGAGCTGGCGCAGATATTATCATCACTTACTTCGCAAAACAGGCAGCAAAGCTGCTCAAGCAGAATTGAATGCAAGAAAATACAGCTGGGGAGCCTAGAAATGGATCTAATATCGTTTCTCCCACAAACGAGAAGGTTCTATAAATTATACTACGAAAACACAACTAACCAAGTTATATTCAGGGTGTTTATAGGAGAATTTATTGGGATTTCCTTTATCAACTAAAGACCGACTGGGAAATATAATAAACCTAGAATTGGTCGACTGGCGTCACATACAGCTTCGCCATAAGGAAGTCAGAAGAGACCCAGAGTTGTTAATTTCATCAGTACAAAATTCCAACGAGATCTATCTTGAGAAAGAAGGAGTGCTACATTATGTATATCAGATTTCTTCTAAACACTATATTGTTATGATATGTGAAATATGGAAAGGCGAAGGTTATATACGAACGGCTTACATAATCAATGATAGGAAAAAGAAAAGGAGGTATGGGATATTACGGCGTCTAGAAGTATATTAGATATAGATTTGAAAAGTATTCTTAAGAAGATAGGGAAAAGGTACAAAACCAAGTTACCAAAGCAGGTTGTTATGGTTGACTATGGAGAGAGAGATGATCTTTACATAAGGTTCAAGGATGTCGACAAACCTATCGGAGAGCCCTCCGAAGATTTCAAGGTTATCTTCTTCTATGATAAGAAAAAGATAGTTGCGTTAGAGATTCGTGATGTGAAAGATTTCATGCAAAGTATCTAGATTTGGGTATAAAATTGATATTACTATTGCATGCGGGATGCGGGAGTCTAACACACTTAATTGGGTTGGAAAGTAGGTGATCAAGTGGAACTGAACGCGAGAAAGGCTGAACCAATTAAAACAGCCGCAGCCCCAGCATAGATTGCCATACTGCTCTTTTTCTGTGTAACTTCCTTGAAGTAGAGCAGACCCCATAGAACGGCGATCAAAATTGCAAGTTGGGTCAATGGGTAACCTATTGCGAGACCTAACGATGCAATTGCAATGAAACTTGTTAGATTTGCGGCATTCCATATCACACCTGCAACTGTTCCAACAACTGTTTCTTTTGTTCTGAACTGCCTAGCTGCTATCATCAGTATCATACCGATCATGAATATTGTAAAGCTCATAGAGAAATAGGTTGACTCTAATGTGGCTGCAAGTTTTAGCGGTACAAATATCGCACCCCATAAAATTCCTGCACTTATTGCAAGAATGTAACCCTTGATGTTACCATCTTTTTTCTCTCCAACTGCGATCAAAGGCATACCGATCACAAGTAATGTTAATCCAATTATTGCGAAGAGTAAGGAGTCTAATTGTTCTTTGAAAAAGAGCAGACCCCAGAGGAAAGATGTTATTATAACTAAACTTCCATCTATTGGCGCCGCTCTTGCTAAACCGATGTACTTGACTGCAAGTATCATGAATATGCTTGCTGTGACCCAGATTATGCCAGCAGATACTCCGTAAATTTCGATAGTTGGAGAGCCATAGAATGGTAGCAGCGCCAGAGCAAAAATTATCGCACCAATCCCAATCCCGCCTTGCAACTGGAAGATATTGTTCAAACCGATCTTCTTAACTGGCACAAAATATGTGCCCCAGCCTACTGCTGATAGCAAGGCAAGTGCAATGCCATAAAAATCAACCATTTACGATTCATCATTTGAGGTAGGTAATTAATACGATTGCTTTCGTACTACTACATAGTTCAATATGTGAAATTGTTCGATACAATTATAACTTTAGTAGCGAGGATCAGCAATAATGAACAGATCAAAGAAATTATTTTTCAGAGCAAAAGATCGCATACCAGGAGGCGTTAACAGCCCTGTTAGGTTTTACGAACCATACCCGTTCTTCACAACAAAAGCAAATGGGAGCAAGATATTCGATGTCGACAAAAATACTTACATTGATTACTGCATGGGCTATGGTGCTGTGCTTCTTGGGCACAATTACAAAACAGTTACGAATTCTGTCAAGGCACAGTTGGAGCGAGGAAGTTTATTTTGCACACCGACAGAAGGCGAGGTCGAACTTGCTGAGCTAATTGCAAAGTGCGTTCCATGCGCAGAGATGGTAAGGCTGGTTAACACTGGCACCGAAGCCACGATGCACGCAATAAGACTTGCAAGGGCTTATACGAATAAGAGCAAAATAGTTAAGTTCGAAGGATGTTATCACGGCGCACATGATTATGTTCTCGTTAAAGCTGGTTCTGGAGCTGCACATCAGGGCATACCAGTTTCAGATGGTATGCTAGATGGCACAGCAGAAAATACTCTAGTTGTTCCTTATAATGATCCTGAAGCGCTTGAAGATGCGATTCAAAATAACAGCATAGCTGCTGTGATCATGGAACCTGTAATTGCGAATATGGGTCTGATACTTCCTGATAAAGGATTTCTTAACGATGTTAGAAAGATAACGCAACAAAGCGATGTTCTGCTGATATTTGACGAAGTTGTAACAGGTTTCAGGCTTGCGTTAGGTGGTGCGCAGGAGTATTACAATGTAATGCCTGACATTGCTACTTTCGCAAAGGCAATTGCCAATGGGTTTCCAATAGCTGCAATTACTGGCAAGCGGGATGTGATGGAGCATCTTTCGCCGTTGGGCAAAGTATACCAAGCAAGTACGTTTGCTGGTAATCCTATCTCCGTAGCAGCCTCGCTGGCAACGCTTAAGATGCTTTTTAAAAACAAGAATTTGTTGTATCCGAAGGTCAACAATGCCTGTAATGAAATCGTGAAGGGAATAAGAGATAGTTTGAGTAACTTAAAATTTGAGGCTACCGTTAATTCTCTTGGCTCGATGTTTCAGATATTCTTTACAGATGCAACTGTTAGAGATTATGAAAGTGCGAAGAGATCAGATATCAAGTTATTCAAAAAACTCTTTGATCACCTGCTGGAAGAAGGTGTATTTGTGCCACCATCGCAATTCGAAACCTGTTTTGTTAGTTATTCGCATAACAATGATGATGTTAAACAAGCAATAGAAAGTTTTGAAGGTGCGTTGAAGAAGGTGAAAGATTGAAGTTAAAAGTTGGAACAAGAGCTAGCAAGTTGTCACTTGTACAAACACAATTGGTGCTAGATTCATTCAAAAAAGTGAGCCCTGATCTGGAGTTTGAAGTCGTCACAATAAAGACAAAGGGTGATACTGATGCAAGACCTTTGTATACAATAGACCGCAAGGGAATTTTTGAAAAGGAGATCGATGCTGCAGTTCGTGATGGCAGGGTTGATTTTGCCGTGCACAGCCTCAAGGATATACCATCAGAGCTACCAGGAGAATTGACAATTGCTAGCATACCAAAGCGCGAAAGTCCCAATGATGTGTTTGTAAATGATAAGAAAGTAAAGTTAAAGGATATTGCAGGCAAGTCTGTCATTGGCACCAGCAGTTTG
>1097992_contig_3325
GAAGGCACGGTAAGGAGAGATATTGAAGGAATGATATCGCAGATAAAGAGCAAGGGAATAAGTTATTCAAGGTTGATGATGGCATCAGATGGCGTAGACCCTGAAGATATGCTGAAGATAGGATACATCGATCACTCCTTGCGTTTATGTGTAAAGTGTGGCATACATCCAGCTAGGGCGGCGCAGATAGCTTCTCTAAACACAGCAACCTATTATGGCATTGATAACGATCTAGGAGGAATAGCACCAGCAAAGCTTGCAGATATAGTAGTCTTCAACAACTTGCAAGACTTTGCAATAGACAAGGTCTTTGTTGGAGGCAACTTGGTCGTTGACAAAGGCATGATTCTTGTTAAACAGAAAAGCTTCAGGTATCCATCTTGGGCAAGGAAGACCATGCATGTAAAGAAGAAACTGCAAGCAAGTGATTTCTGCATAAAGCCCCCTAAGGAGAGAGTCAAAGATGGCAAGGTAAATGTAGTTCTTGCAAACCTTCAAACAGATATAATAACGCGCCAAGAAAGCGCCGAACTGAAAGTGATCAACGATAATGTGATGGCATCAAAAGAACAAGACGTATGGAAGGTCGCAGTAATAGATAGACATTGGGGCTCCGGCAGGATAGGTCTAGGCTTCATGAAGGGCTTCAAGACTAATGTTGATGCCTTTGCAGATACAATCAATGTAGTAGAGAACCAATTGGTTGTAATTGGAACAGACGAGGAGCAGATGGCTATTGCTGCCAATACAGTCATTGAGATGAATGGCGGTCTTGCTGTTGTCAAGGATGGTGTTGTGATAGCGAAGTATCAGATGGATGTAGCAGGTTTGATGTCCTCGAAGAACTTCTATGATGCTGAAAAGGAGTATGAGGGGATGAATGATACACTGAAGATGCATGGATGCCCCTTCAACAAACCCCTCAAGATACTGTTCTTTGTCACCTTCGTGGCACTGCCAGAATTAAGATTCACGCACAATGGTATGGTAAACGTGAAGAAGAGAGAGTATGCTAGCATATTTGCATAAGAAAAATTATAAATTACAGAAGATGTGTGTGAGTATATTCTAGGTGAATAGTTTGGCAGCAATTCCAGCTACTACAAGCGGAGGCGTACCAATTCTTATACTCAGGGAAGGTGCTAAAGAGACCAAGGGAAGAGAGGCACAGAGAAACAACATAATGGCAGCGAAGCTAATTGCAGAGATTGTGAAATCATCGCTAGGCCCAAGGGGAATGGACAAGATGCTCGTTGACACACTTGGCGATGTTACCATCACAAACGATGGTGCAACTATACTTAAGGAGATAGATGTTCAGCATCCAGCTGCAAAGATGATGGTGGAGATTTCAAAATCCACTGATAACGAGGTTGGAGATGGTACTACATCAGCTGTTGTTCTTGGTGGAGCGCTTATAGAAAAAGCAGAAGAATTGATCAACAAGGATGTTCATCCAACTATAATAGTTGATGGATACAGAAAAGCTTCTGCCAAGGCAATCGAAATTCTTAACAAGATATCTGAAAAGATAAATGCAAATGATAGAACATGGCTGCTCAAGATAGCAAAGACATCGATGCAGACCAAATTGGTGTCGAGGGAAGCTCAGGAGCTTGCCGATGTTGTCGTTGATGCAATATCGCAGGTTGCTGAAGAGATCAACGGCACCTTCAAGGTCGATATAGACGATGTAAAGGTAGAGAAGAAGGCAGGAGGCTCGATGCGTGATACCAAGATGATAAAGGGCATAGTTCTTGACAAGGAAGTTGTCCATGGAGGAATGCCAAAACGTGTAGAGAAAGCAAAGATCGCCTTGCTGAACGCTCCATTGGAGATCGAAAAGACAGAGTTCGAGGCAAAGATAAACATCTCAAGTCCAGAGCAGATGAAGATGTTCCTTGATGAAGAGAACAGGATGCTGAAGGCTATGGTCGACAAGGTCACTGGAACTGGAGCAAATGTTATGATATGCCAGAAGGGTATCGATGACATTGCCCAGCACTATTTGGCAAAGGCAAACATACTTGCCGTAAGGCGTGTCAAGGAGAGCGACATGAACAAGCTGGCAAAGGCAACGAAGGGAAGGGTAGTAACAAACATTGAAGATCTGACTGAAAACGATCTTGGTGCGGCGGATCTTGTTGAGGAGCGAAAGGTTGAAACTGATAAGTGGGTATTCATCGAGGGATGCAAGCATCCGAAGGCTGTTACAATATTGGTAAGAGGTGGTTCGCAAAGAGTGGTTGACGAAGCTGAAAGATCGTTGCATGATGCACTGATGGTAACAAAAGATGTGCTGGAGAAACCAGCCATAGTTGCTGGCGGTGGTGCACCAGAAGCATATGCAGCAGCTAGGCTAACGGAGTGGGCCACAGGTTTGTCTGGAAGGGAACAGCTGGCAGTTCAGAAGTTTGCAGAAGCACTGGAAACAATTCCATTAACGCTGGCAGAGAACACTGGCATGGATCCAATCGATACACTGACAGAACTAAGAGCCAAGCAGAGCAAGGGAGAGAAGTGGACTGGCGTTGATGTAAGAAATAGCAAGGTCGCTAACATGCACAAGAGCGATGTTGTAGAACCATTGGCAGTGAAGGAGCAGATAATCAAATCGGCAACTGAAGCAGCTTGCATGCTCCTGCGCATCGATGATGTAATTGCATCGTCAAAACCCAAGGAGCCAGCTGGACCTCCAGGTGGAGGAATGGGTGGCATGGGCGGTATGGGCGAGATGTAATCAAAACCCTTTCTTTTCTTTTAGCTCTAACAATATAACGTCTTTAACCCAAGAACCAGTTTCCTTGAGTTCTAACAGTCTTTCAAGATATTCTTTCCATGAGATCTTGCCATTAGCATCGCACCATAAATCATAATTTTTCTTTAATGCATCATATGCTTGCTCATGGTAGTTGCAAAGTTCATTTGATGATGCATCCCTGTTGCACGCCCTGCACTTTGCCATGCAAAGCTTATTTAATAAGGCATTTTAAAAACTAGCGTCTTGATCGTCAACATCAAAAAGATAGTTTCTATAACAAGCATAATCTACCTGATATTCATGTTCGCCTTCGTTTCTGGCGCTATACATGCCATTATAGAAGGGGGCAGAACACCTGCTGGCCAGCAATTCTTCTTGATTCCAGACAGGACAACACAAACGATGGCAGAATCTGTTCTTAGCACACTGGTCTTCTTCCTAGGCCTTGCAGGTGTGTACTTCATCCACAGGTCAAGCAGGCCGCAAACAGCAAAATCACAAAAGATGTTCTTCATTGCAGGTTTCTCGATAATTGCCATATCTTTACTTGCTGGCTTCCTACTGATCAATTTCAAGCTGTGATGGGTATCTGCTCCTTTGCAATAACAAGTTTTTTAGAATAAAGTTTTAACGGCTGATTCTTTAGCATATTAACGATCATACCACTTCTAACAAGCTCTACGTTAAAGATAACACTGCTCTTAGCTTCGATCAGCCTCTTGCTTGAAGGTGCCAAGATCCATTTGCTAGTTTTCTTGTGCCTTATCATACTTGTAACTAGCAACTTGCACCCAATCCTTCTTGTGTGGTTCAGCAGCAGCGCAATGTATGCACTTAGAAGACGGTTCAATGAACCGATCTTTATCTTGTCGTAAAGATGGTAAAAGCTGTTGAGCGAATCCACAACAACAAGCCCTGTATCGGTATCTAGGTGCGAGCATATATCGGAAAACATTGGTTCGAATTGATTTTCACTTGGCAGAAAGATCTCTAGCCCTCCAGAATCGGCATCGAATATGCCATTTCTCACATAAGATGTGAAGACAGTGTCAAGGTCTATGTATACTACCCTGTTGCCCTTGAGAAATTCAGACACAACGCTACAGGTAAAACAGAGCTTGGAAAAAGGATCGTTGTAAAGCAATGCGTTGATGCCTTTGTTATCGAGCAATAGAGGAAGCGCTAGGCTTTCAATTTCAAGAATATCTGAATGCGCTAACGCCTTCTTTATCTCGTCCTTACTCTTAAATTGCACAGAAATAATAGCTTGGATGGTAATAAAATGGATATCGACATCAATGTGCTGGGCAACGATTTTCCGATAATCAAAAAGATCGCTTATATGAACAACGCATCCAACGCTCCAATGCCGTTCTACAGCATAAAGGCAATGACTGACTTTCTTGTAGAGTGTTCAGAAAAGGGCCCTGACTCACCAACCATGCTAGAAGATGTGGAGCAAAGGATGCAGGAAGCTAGAAATCATATTGCCAAACTTATCAACTGCAAGCCAGAAGAGGTTGTTTTCACCCAGAGCACTACAGAAGGAGTAAACTATGTTGCAAACGGTCTTGCATTTAAAAAAGGTGAGAGTATAATCATAAGGAACGGCGATCACGAGCATCCAGCAAACTATGTGCCATGGATAAGGTTAAAGGAGAAGGGCGTTAAGGTGAAGAAGCTGCAGATCGATAATAATGGTTTATTCGATCTAGAAAAACTTGAAGAAGAGATAGACTCGAAAACAAGAGTCGTTGCAATCAGCCATGCGCTCTTCAACACAGGTTCAATACTTCCTGTAGAGCAAGTAGGAAAGATCGCTGCAAGCAAGAAAGCAAGGTTCTTCCTTGACGCTGCCCAGACAGTTGGATGCCTTCCTGTTGATGTCAAAAGGATCAACTGCGACTTCATGGCCTTTACAGGTTCGAAGTGGCTCTGCGGTCCCATGGGCACGGGTGTATTTTACTGCAGCAAAGAAGCATCTGATGAGTTGGAGCCACTGCAGAGCGGAGGCGAATCGGCCTTTGTGCTTGAGAGCGAAAAGGTGTCACATAGGAGCATGCCTCAAAAGATGCAGGCAGGGTTCAGGAACTGGGTAGGTATCGTTGGACTTGCTGCTTCAGTGCGTTACATAACTAGGGTTGGAATAAATATCGTAAGAGAAAAAAACATGCAGCTTGCAAACATGTTAAGAGAAGAGTTAAAAAGATTGCCAAATGTTACAGTTTATGGCCCTGAAGACGAAAGTGTAAGAACCAGCGTGCTTTCTTTCAGCGTAGACAAGGTCGAAGCAGGTAACATTGTCAAGAAGTTGGAGGAGAATAGAATCATCTTTGCCAAGCGTGATATTTCAAGAAAAAAGATCGTTAGAGCATCTCCGCACTTCTTTAATCAGGCATATGAAATACAAAAAGCGGTCGATGTGATCAAGAGCCTACAGTGATTTTGGCGTTCCCTGCCCTTCTATTACAATCATCGTTAGTGTTGATCTTACCTTGTCTATCCTTCTTACCTTCCATGTTATTGATTCCCTTAACTTATCCATCGAGTCAGACTGCAATTTCACAATGATGTCGTAAACACCATAAACTCCGCTCACTTCCTTAACATCTGGCAACTTTTTTATCTCCTTTAGTATCTCTTCTTCCGAGCCCAGATCGCAATTTATTAGCACATATGCAGTTGGCATGCCATTAGGAATATTTTATCAGTATTTAACCTCTTCGACCCTTAACTTGATAAATATGCATACTAGCAAGGATCATGTGAAGATCATCGATCTAACACAAACGATCAGAAAGGAGATGCATACCTTCGAGGCGCATGTAAAGCCTCTCACAATTCCTTGGGCTAAGACGGATATACATGGATACGAATCGGAACTGATCTTCATGAGCACTCATACTGGAACTCACATGGATGCACCGTATCATTTTGATCTAGCTGGAAAGAAGGTAGATGAGATCTCCGTTGATACTTTCGTCGCAGACGCTGTTCTTTTAAATATAAAGAAGAAAGCGAAAGGGTACGTTACAAAAGATGATATTGTAAGTTGTGAAAAGAATGTCAGGATCAGCAAAGGTAATGCTGTTGTAATTTCTACTGGGTGGGAGGCTCATTGGGTAAAAAATGATTATTTGAGCAGCAACCCAGGGTTATCAAAAGATGCTGCTGCATACCTTGCATCAAAGAAGGTAAGCATGGTCGGGATCGATACTGCCAATATAGACCATCCTTCTGCAAGCAACTTTACGGTTCACAAAACACTTTTGCCAAAAGGAGTTCTGATCGTTGAAAACCTTTGTAACTTGAAGATGATAAAGCACGCCAGTTTCAAGTTAATAGTTTTGCCGTTGAAGATCAAAGGGGCAAGCGGTTCTCCTGTTAGAGCTATTGCAATTGCAGAATAATAAGCGTCCCTAATTAGGGACAGTTTAGTTTCTCAATGATAAAAATGAATTCTGGTTCACAGTCCTTTATATAGACACCCCTCAATTTTTGATTTGACAGATACCTGATTCCTTGGATAAAAAGTAGTAGCACTTAACTTCCATAAGCTCTTTTCATAGAATGGCTACAATTGATGAGCAAGTTTGTTGAACACCTTATTGGCACCTTCACATTTTATATTTGACTTATCCTCCTCTATTTTCATGCGTGCAGGTGTTATTAGTGGTCCTTAGCAACTATTCTTACAACTAAACAACATAAATGAATCTGCTATCGAAGGCAGATTTACTCAACTTACCTATGATCGGTATCGGATAGCCGCATGAAACACAGCAATTATTCTCATCAAGATCCCACTTGGTTATATTGTAACCAAACCTGCCAACTACAATGTTATTGCACTCTGGGCAGTAGGTATGCTCCCATTTATGCCCTGGCACATTACCTAGGTAAACATACTTCAATCCCACTTCCTTGGCAACAGCATAATGCTTCTCGAGCGTCTCAACTGGCGTATTAGGAAAGTTCATCATCTTGTAATCTGGATGGAATCGCAGAAAGTGTATGGGCATATCTGGACCAAGTTCATCATAAACAAACCTTGAAAGCTTCCTTGCAGCTTCAAGATCATCGCCCACTTGTGGCACGATCAGATCTGTGATTTCAACATGGATGTCTGTTTTGTCCCTTATCTCCTTCAGTGTATCGAAGATTGGCTGCGGGTCTGGCACACCTATGTATATTCTAGTGAACTTTGGCTCTGCACTTCCCTTAAAGTCAACAGTTATACAGTCCAAAAAATCTTTCATCATGTTAACAGTCTCTGGAGTATCGTAACCATTAGAAACGAAGATGTTGAATATTCCATTCTTCCTTGCTATCACACCGCAATCCCTAGCAAACTCGATGAAGATAGATGGCTGATTGTATGTGTATGCAATACCTTCACATCCATAATTTTTTGTCTGGTTAACAACATCCTCTGGAGTCATATCAACTCCCTCAATCTTTCTCCTCTGACTGATGTCATAGTTTTGACAATATTTACAAAGCCAGTTACAGCCCGTGGTTGCTATCGAAAATATCTTGCTTCCAGGCATGTAGTGTATAACTGGCTTCTTTTCGATAGGATCTATGTGACCAGCAATTACCTTGCCGTAAACAAAGAGCTGTAACCTGCCATCAACATTGCCCCTTATACCACATAGACCGATCTTGCCTTCTGGAATTGTGCAGTACCTTGCACAAGCAGTACACTTTACCCTATCTCCCACTTTTGTGTATAAGATAGCCTCCTTACCAAGAACTTCCTGCATTTATGATAGTATCGTCTCATTGGCATA
>1097992_contig_3364
GACCCGCTGCGGAAGTTCCTGATCAATCTCACGGACCAGTTCCTCTTCCAGAAAAAATATGATTACCGGAAGCTCCTGCGTGACGCATCGGCCGGGATTTCCCAGATCAAAAGTCTTCACGAGCTTTTGAGTTTGGTCATTCATTTTGTGACGATGCGCGTGCGAGTCAAGAGCGCTGCGATTTTGGTCTACGATGAGAAGAGCAATTGCTTTAAATTTGCTTATTGCGTATTGCGGTATGATAAGCCTTCCAAGCGCATTCCATAGCGAGCTGAAATCCCGTGCCCATATAGCAGAGATTAAATGCTCACCCCTAAACATCTTTAATTTGAAACCATTCTTCTTTACCCTAGAACCCAAGGCACCATCTTCCACAAGTTCGTTTCTCACATCAGAATGTGTTCCTATAGCTTTATACACTGCACGCTTTATTATGTAAAAACTACCAAAGAAGTACCCTATGCCATGTGCAGGGTCGTTTACGCGCAAAGGCGAGTATCTTGAATGCAAGAAGGTGCTCAAGAACGGTAAAGTGACCTTTGTCCATGGATCTATGCAGTGAATTCTTGGTACTAGCGTAAGGGCATCAAGACCTTCACTGATTACATGTGAGACCGCAAATGATACCACGTTTTTTGAATATTCACTATCCGCATCGGTAAAGAGCAATAGTTCCGCATCTGACTTTAAGTAGCCCTGATAACAGGCCCAATTCTTTCCTGCCCAGTCATCTGGCTTAGGACCGGCTTCGACAAAAACGATCTTCCTGCTTTTCTCTGCATAATCTTTGATCAGTTGTGCAGTTCTATCAGTCGAGGAATCGTCGATAGCAATTATGTTGTAATTCGGATAATCTTGGTTTAAGATCGATTCCAAGCATTTACCTATGAAAAGTTCCTCGTTTCTTGCAGGTACTATTATGTCGACATGCGGAGTTGCATTATTATGCGCTATGCCATCGAGTTTCGGTGCCTTTCTGAACGAATGTGAAATATATCCCGCAAAATAGATCCATGCAAGCAATACACCAAATATTATTGCCAGTAACACCATATTGAAGATATCAAATACTATGCTCATGGTAGCCACTAGTTCTTCTCACTATCAACACTTATCCTTTCAAGAGCATCTTTTGTGCCCTGCTCTATATGGCCCTTTACCATACCAGTGAACATGGACATCATACCAGACAACTTGATGTCCCATACTACATCCACCTTGGTTTTGTCGTCTGCATTGTTAAGTGTAATGATCTTGCTTCCCTTCATAGGCCCTTCCGTTATATTTACCTCAATACTTTTCATTGGATTCAATACAACTGTCTCCATGCACTTAGAGTTCTTGAATGCAATTATAACTTCTCTAGTAATTGTGTTGCCTGAAACATTCAAATTTTTTACCGACTTTGTTCCGTGCCAGTACTTCGGTTCATTGTCTATATCGCTCACAATCTTCCATACCTTTTCAATGGATGCGTTTATCTCCTGGCTTACCTCTATTCGAACCATTGCATATGCTACAGGAAATGGCTTTATTAGTTTTGGTTTCAACGCAACCAATTTTAATTAGGATATCACAGCTCTTCCATGGGATACATAACATACGAGGATTTCGAAAAGCTTGATCTAAGGGTTGGAAAGGTGATAGCAGCGGAAAGGATTAAGGGCATGACGAAGGTAATGAAGGCGTTAGTAGATCTAGGCAATGAAAAAAGAGAGTTGATAGTTGGCGGGGCAGAATTCTATGAACCAGAATACTTTACAAACAAAAAGGTAATTGTCGTTGCAAATCTCGAGCCAAAGAAGATTGCTGGTATATCTTCAAATGGTATGTTATTAGCTGCAGATGTAAATGGCAAGCCTATATGGTTAACAGTTGCTGAAGATGTTCCGGCAGGAAGCAAGGTAGCTTGATCAGGCAACTCCTGGAGTAAAGCCCGTATCCTCTTTCGGTGCTTCGTCTGCAGCAATGCTCTGATACTGTTGTTCCAACTCTTTGGTGTTAATTTCTGCGTTGATCATCCTAGCAATCACCTTCACTATGCTCTTTGCAGCCAGATGTTGCGGAATGCTAGGGTTGTCTATCTCGCCAAAGAGTCCTATGCCTTCAAGACCTCGCTTTGCAGCGGTCCCAAGTATTAGTCCATTGAACCATGTTATCGAGTTGACTTCGCTTCCTAACCTTCCTATACCGTATCTGTCAAGTTCTTTCAAGAGATTTGCGTTATTTGCAGTACCATATACCTTTGGCTCTCCAATAACTTCTTGCTTCAGATAACCACCAGAAGAGTAAAGACGCTTAACATTTCCATACCCCTGTACTGTGTCAAGCAATAGATCGCATAGCTCGTATAGCTCATGTGGATCCTGTGGCTGTGTATCGCCTGTAAATACAACGATCGAATTTCGTTTGTCTGCAAATATCTTATAGGTATCAATGTGCAGATTCGCAATTCCATTTTCATACGTTACCCATGGTTTTTCAATCGATTCGATCTCTGCAACAAGCTTTGTATTGAGCTGCTTTGCAAGGAAGTTAGATACTAATCCTCCAACCCTTCCCATGTCTGGCAGCGATGCTACCACAATTATATCATTCATCTTTATACTTTCTAGTTGTTTTAGTTTCATTTTACTTCAACCCATTCATCTTTTCCAGAAATGCAAGTATGCCAGTATAGTCTAGATCGGCAAAACCGCTGTTAGTTGCAGCTCTATACAATTGTTCTGCAAGCGATGCCATAGGTAATGTTACGTTGCATGCTTTTGCAGCTTCGTTTATAGTGTCAAGATCCTTCGTCATCATTTTCAAAGCAAATGTGGCTTCAAAGTTATTCTTTATCATCTTTGGTCCCTTGTTCTCGCTCATGCCTGTCTTGAAGTATGTTGAGTTAAGTATCTGCAAGAATAGTTCTGGATTCAAACCAGCACTCTTTGTTAATGTTATTCCTTCTGATAATGCTAATGCTATCATTGCTATCTGAAGGTTCAAAGCTAACTTCATGGCATGCGCAGCACCACTGTCTCCCAGGTAAAAGGTCTTACTAGCCATAGTGTCGAACACTTTCTTGTACTTCTCATATGTCTGCTTGTTACCACCTATCATCACAACCAATGTTCCTTGCTCAGCAAATCTAGGTCCACCCATCACGGGCGCATCTAGCATGATTATCCCATTTTCTTGCAACCTTTTTGCGATTGCTCTAGATGCAACAGGGTTTATGGTGCTCACATCTGCTAGAACCAGACCATCATGTTTGCCATGAATAATTCCATTATCTCCAAACGCAACCTGTTCTACAGCACTTGCATCCTTTACAACAGTCATAATAAGATCGGAATTCTTTGCAACCTGCATTGGGCTGTCTGCTACAACGGCTCCGAGCGCTTTCAGTGATTCTGCCTTCTCTTTTGTTCTGTTATAAACAACAAGTTTGTATCCTGATTTGAGGAACCTAGTTGCTATTGCCTTTCCCATGATTCCAGTGCCAATGAGCCCTACTCTAGCACTCATAGCATACATTGAAATGGTAGATGATATGTGCTTTGTGTTTGTATCATATCGAAGTTTTTGCTATCTCCATTGTACATGCTTCCATCCAATTATTAGAAAAACGCACATTATCACAGCTGAAATTATCAGTATGGTACCTATCAATACTCCTAAAGCTGGTCCTACGAATATGCTTGGCACCGCGAATGGATTTTGTGCTAGGAAGATGGAAGTCAGCATAGATGAACCAAACAATAAAAATATCAAGGCAGCTAGTGAAATGAATAGGCCTATTTTCTTTCTCTGTAACAACAATACTGCGCCTATTACTGAAGGAACAGCCCAAATGATTGATCCACCTGCTATAAAAAATGTAATCCACACAAGTATTACTGGGGTTATCACCAAATGTTGCATGTATGTAAATACCGCAATGATGCTAGTCGTCATGATTGCAGGAATAACACCATTGCTATAAGAAAAGTAAGCAAGCATTGACGATGTAATTACAGCTAAAAGCAGCATGTATATGCTAACAATAGTCATATACAAATTTGGTTTGTGCCATCTAGATTCTTTTTGATTGCGTTTGGGTTCCATGCCAGAATGCCTTCATGATTTTTTGTCATTAATAACAATGTCTTTATTGAAGCATTCTTTTGATTTGGTTATCGCAATAAGAAAGTTCGTTCTTGCAGAATGCGAGTTCTTCCACAATCTTTTCCCTGTTTGTTTTAAAATGAGTGATATCATTATTTTCAAGAGCAGAGCGCATATCTGTGAGTAGTATATTAGTGATCCTGATCCTCTGACCCAAGTTATACAGTCTTTCCATGAGTTCTGTTGATATCTTGACTTTGCGTGCCTGATCGTCTAATATGTCATATGAATGCAAAATGTCTCTAAACTGCTCGTATAGATGATACAGTCCATCCTTTTCTTCACGAAGACCGATCAACTTCTCAACGTTAGACAGGTCTATTGCCTTTGGCTTTTCTACAAAGGATTGGTACTTTATGAAGATCTGGTTTGCACAATCTATACAGATCTTCTTACCGCGTATATCAATTGCGAGAAGGGTTTCTTTCCCACAAATTTGACACCTATCAAGAGAACCCATATTAAAGCAAGAAATTACTAGATATTAAATCCTTAGCAAGAATTAGGCTCTCTCATTTTTATGGAATAACCAATGAAGAATACATCCAACGTACATGTGTCTCGTACAACCACATATGGGGCAGTGTTTCTTTTCGTCCATATTACAATGATTAGTATCTCTAATATCTAAACTGATCAAATATCCTTACAGATTGGCATTGGCTTAAACCTGAAGAATATCATTAATACCGTAATGAATGCTACGATAAATACCAATATGACAAATGGAAACTCTGGAACTATCTGAGCAGGAACTCTAACAACATATGCTGAAGGTATCATCATTACAGTTTCAGTACCAACCATATCCTCTAATGCCTTCATCTCCTCGAACATTCCATGAACAGGAACCGTGACATAAGGCTTCAATGCTCTTACCATACTAGCAGCAACATCTGGAGACGCTGTTGGAGAAGGCATTCCTGCAGGAACAAATGCTAGATGCACTTCCGAGCGTATATTATTCAGTTCATCAACAAAGCCCGAATCTGAGCCATGAAATATCGTAAGACCATCAATGTTGATCAGATACATTACAGGCCTATCAGCAGGGTGTACCGCAGGTATGGCTCTTACTGTTATTTCATTAACCGTTTTAACATCATCTGGAAGCATCTCAACCAGTTTATCGCTAGCAATGCTTTCCTGCAGGAACGGATAAACTCCAGCACTTGCTATTACTGGCGCTCCTGTCCGTGCGTGAATTGCAACAGTGGAATCTGGATTGAAATGATCACTATGTTCATGCGTGATCAGGATCAGGTCAAGTGATTTTAATGCGTTAATAGCATCACTTGGAAGAACATCCGCTGGATCTATGATTATTGTATGCTGCGAAGTTTTTACCATGACGCCAGCTGTCGCCATCCCAGCCCACTCTCCAATACCTTCGCCTAACCACATAAATGCTACTTGTCCTTCATTTAGATCTGTACCATAGAATTCAGAGATACCCTTAAGGGAACTTTGTGCATATGTTGGTTGAAGCGGAGTTGCAAGTGCAAAGATAGATGTTATAGTTAGTGTTACCATTGCTATCTTTACAAGCGACATAATTTCCACTTTCTCACTCCTATATTAGACAAATTCTTTGCTTGGAACTGGGTACTTAAGGATTTAGCACTTTTACATTGTCTATTCCATAAGCCATTGCAATCAGATCAACTGTTAAACCCAAACTTTTGTTTGAACCTTCCTCTATCTGCAACATGCAAGATTCTCCAGTAGTGTAAACTTTCTTCTCTTGTTTAACCGCATTGAAAAGTTCCTTGCCTATCTGCATAGATAGATCGTAATTACTCTTGATGAAGCTGTACGAACCACCAACACCACAGCAACCCTTCTCAACAATATGATACTTCAGTTTTGGTATGAGTTTGAGCAGGTTCAGCACATCTTTGTCTACACCCTGAACTATTGTATGGCAGTGAAAGTGTATGCCAACCTCTTCATCTATAGGCTGGAAGTTCGTATCAAGCTCATTTTTCTTATGTAGGTAGCTTAGAAATTCATGAATGTCATATGCGTTTGCTGCAACAGTTCTGCTCTGCTCGTTATCCAATACATTGAGGTAGTCCATCTTTAATGCTATTGAAGAGCTTGGAGAGAAGCATATCACTGGAATGCCTTTTGATACATATTGATACAGACTCTTCACATTGTATTCAGCTATATCTCTTCCAACATCTGGCGCGCCTTCTAGCAGTGCAGGCAGACCAGAAGACATCTGTTCTGGGAAGATAACATCGTAACCATTTCTTTGCAGCATCTTAACTATGCGTATGCCCAGCATAGGATCAACGTACCTTACGTAAGTGTCGCAAAAGAAGGCAACGCTCTTATCGAAACTTATTTTTGATCCCTGCTTGTATTCTTGAAATGCAGAATCAAAAGTCTTCTTGCTGAACTTTGGAAAGATCTTTCTTCTATCTATCCCAGTCTTTCTTTCTAGTATTGCTCTGAACAGTCTATTGCTCATCAGGAAGTTTGATAACGGAGCAAGCTTGCAGCCAAGAGACGCATATTTGTCTATGTTTACGAAGTATTCATAACCTTTGGGTAAGCCCATTACCTTTGCATATGCTGCTCTAGCTTCTGCCATGGACTTGCCTACATTGACATTCGATGGGCAGTCAACTAGACACATCTTGCACTGAACGCAATTCTTGTAGATTATATCGCGATACTCTTCTGTTAGAGCGAAATCTTTTGCAAGCCCATCTACCTTGAACATCCATCTCAACACATTGTTTCTTCCTCTGCAACTCGCAACCTCATCGTTCAAACCTTTGAAAACAGGACACATTCGCAAACCAAGGTTCAATTCCCTGCAGGCACCACAACCATGACACAGATCAACTTCATTATTGTAACTTAATTCTGTGTTGTAACCAGTTATCTTGCTGGGTATCTTGTTGTTAGGTATCTGCCAGTTTAGAACCTGTTCAAGCTCCTTTCTTGCATGACCATACCTGAAATTCTTGACGAATGTTCCTGATGCAGAAACCTTCTTGTTTGGATTCATTATGTTATTAGGGTCGAATAACTCTTTTACCTTGACGAACAACTGGTAAATTGCATTTCCATACACATCTTTTATGAATTCAGATCTTGCTAAACCATCTCCATGCTCAGCAGATACGCTTCCATGCACGCTTGTAATTGCTACTAAAAGGTCGTTAGTCACATCCTTCATGATCCTTACATCCTCGCTCTTCCCAACATCAAGCAATGGTCTTGCATGCAGGTTGCCATCACCAGCATGTCCGTAGATTACATAGCTCAATCCATGTTTGTTGTACGCCTCTTGCAGAGTATTGACTAAAAACCCAAGTTTGTCAACTGCAACTACAGGATCTT
>1097992_contig_3527
AATTACCAGCAGTTATGCCTGAAATCGGCATCGAGTTACCTGTCACGACAAAACCTCTGAAAGCAGTTGATATTGGTGCAATAAATTTAACCAGTTTTACTACTGCAGTTCACACTCAGGTATAGGTAAACGGCATCAGGATATTAATGAAATAGAGAGGATTTAATTGACACTAGCACCTCAAGAATTAGAAAACACTGCAAGCAAGTTTGCTGAGGAAGCGATAAGGCTTGACTCGCAAGGTTCTAGGCCTATGGCTATTCAGCACTATCAGAGAGCCGTTGAATCGCTACTCAAACTTGTGCAGCTTTATCCAGAATACAAGTTAAACAAGATCTATGTGGAGAGGGCAAAAGCTTATCAGAACAGAATAAAGGCACTGCAGGAATCTCGTGGTTTTGATGATGGCGAAGATACTCGTGCAGCACATAATGGTAATGGTAAATCAACTGGAGCAGTGGAGACGCTCAAGGCAGATTTTGATGACCTCATAATAAAAGACAAGCCAAAGATAAGCTGGGACGAAGTTATTGGTCTTGAGGATGCAAAACGGGCCCTCAAAGAATCAATCGTTTATCCTGCACAAAGACCAGATCTCTTCCCATTGGGATGGCCGAGGGGAATATTGTTGTATGGTCCTCCTGGCAATGGAAAGACGCTAATAGCAGCTGCTACTGCAAGCGAGATAGCAGGTTACTTCATCAACGTTGATGCCGCATCGATGATGAGCAAATGGCTAGGAGAAGCCGAGAAGAACGTTGCAAAGCTTTTCTCCATGGCAAGGAAGATAGCGCAGAGAGAAAACGTTCCAGTAATACTCTTCGTTGACGAACTCGATTCGTTGCTTGGTACAAGAACCAATGAAGTTGGAGGAGAGATTAGGGTGAAGAATCAATTCTTAACAGAGATGGATGGCATAAACTCCAAGTCGAAAGAGTTGCAGATGTACGTTATAGGAGCTACAAACAAACCATGGAGTCTTGACTGGCCGTTCCTGAGAAGGTTCCAGAAGAGAATATCCATATCGTTACCAGATCACGATGCAAGGTTTCAGATGTTCAGGCTATACACATCACCATTGAACGTTGATGGCAATTTGAAGCTCGACGAACTCGCAAGGTTGTCTGAAGGATACTCCGCAAGTGATATCAGAGACATCTGCCAGTCTGTGCAGCTGAGAGTTGTCAATGAGCTCTTTGCAAGCGGCAAGGCTAGCGATGATAATTCAAAGACAAGAAGTATTACCATGAGCGATTTCAGGGATATTGTGAAGAACAGGAAGCCCAGTGTGAGCGCGGATATGATAAGAGCCTATGCTCGCTGGACTGAGCAGTTCAAAGCTCTCTAAAGTTATTTATTGTGTTTTATTTTAGTAAACGCATGGCAAAGTGGAAGCTAGACGAAGAAGAATATCATTATAAGATTTATAATTCACAGAACGAACTTGTAGGTTACTTTCAGCCAGATTACGGCAAGATATACCCTCCCGAAAAAGAGGAGGAAATAATAAAAGAGATGCTGAAGGGGCATGACAGTATTTACGGCGGTATTCTTTACATTCCACTATTGAAACTTAATCTAGTTAGCGAAGGTGCTGATTACGATCTCGAACATGTTATGCTTAATCTAGACGCATCGTTAGAACGAGCAAGAAGATGGAAGGAGTGCATAAGCGAAATACCGTCAATAACATTTGCAAGAGCAAGAAAATCACACTCTGACCCAGACATGCTGAGTATCTTGCTCGGCATAAAGTTCGCTGGTCCCGTTAAATTGCACAAAGATGATATTCTAAATGCACTGCAACCAATCATAGACCGCTTTCACGAAAAAGAACTGCTCTAAACCAAAATACTTATATCTAGTTTGATTACAAGTGGATGAGGGTTCGTAAATTCCAACGATGCGACCTAAGCACGATGGCTTCAAGGCCAAGCTCGTGCTTGAGGATGGAAGTGTATTTAGCGGTATTGGCTTTAGTTTTCCGCGCAAGATAGTAGGCGAGGTTGTTTTCAACACTGGCATGGTTGGCTACACAGAAGCTCTTACGGATCCATCTTATCGGGGTCAGTTGCTTTGTTTAACATACCCATTGGTTGGAAACTATGGTGTACCAAGTTATAATGTGAAGGATAAATTTGGTCTTCCAAAATATTTTGAGGCCGAGCACATACAGCCAAAGGCACTGATAATTCATGAACTATCACCATTGGCAAGCCACTGGTCATGCGAAAGAACGCTGGATGAATGGTTGTATGATGAGCAGATACCAGGAATCCATGGCATAGATACCAGAGAACTCACAAAAAGGATCAGGGTGAAAGGCGTAATGATGGGCGCATTAGAAGTTTCCACAAATGACATCAACGAGGAGTCTTTGTTTAAAGAACTGAATAATAGCGTAAAGTACGGTGACATCAACTTCATGCCTGAAGTTTCTACCGAGTCAGCACAGACATATGGGGAGCAGGATGAATGCATTGTACTTATTGATACTGGCACAAAGTACAGTATAATTCGCAATATAATGCGCACAGGTTACAAAGTTGTAAGACTGCCATATACTGCTGGTATAAAAGATGTTATGTCATACAAGCCAAAAGGCGTTGTGCTAAGCAATGGTCCAGGAGATCCAAAGTTCTGTAAGGAAACAATACAGTTGTCGAAAGATTTGCTTAAGCAAGAAATTCCAACTCTGGGCATCTGTTTGGGAAACCAGATACTCGCACTTGCGTCTGGTGCTGATACTTACAAGTTAAAGTATGGTCATAGAGGGCAGAACAAACCCTGTGTTGATCTGCGTGATGGAAGTGCATACGTCACAAGCCAGAATCATGGTTACTGCATAAATCCCGATTCATTGAGAGGAACAGGTTTCAAGCTATGGTTCAAAAACGCAGATGATGGCACTGTAGAGGGAATAATGCACGAAGACAAACCGATAATAGCTGTGCAATTCCATCCAGAGGCTTCGCCAGGTCCTTATGATTGCATGTTCGTCTTTGACATGCTTGTTAAAATGATAAGAGGTGAAAAAGTTGCCAAAGCATGAATGGATCAAGAAAGTGCTAGTGTTGGGCAGTGGAGCAATAAAGATCGGAGAGGCAGGCGAAAGTCTCTAGAAGAGACCGCCAGTTCGACTACTCCGGTAGCCAGTGCCTGAAAGCACTGAAGGAAGAGGAAGTACAGAGTATTCTGATCAACCCAAACGTTGCAACTATCCAGACAGATACTAGATTGGCTGATAAAGTGTACCTGCTTCCTGTAACACCAAATTTTGTGACCAAGGTAATAGAGAAAGAAAGACCAGATGGAATAATGCTTGGATTTGGAGGACAGACAGCACTAAATTGCGGAGTCGAACTTGCAAAACAAGGCATACTTGATAAATACAACGTTAAGGTTTTAGGAACTCCAATCAATGGAATAGAAATAACTGAAGACAGAAAGTTGTTCAAGAAAATGATGCTGGAAAACGGTATTCCTGTTCCAAAGAGCAATGTTGCCTACAACATGGAAGAAGCCCTGAAGGTTGCAAGGGATATTGGTTATCCAGTAATTATCAGGGTTGCATATACTTTGGGTGGAAGAGGCGGTGGCGTTGCGCATAACGAATACGAGTTTTCTGAAATTGCCCAGCGGGGTCTAGCTGCAAGTATGGTTCACCAGATACTCATTGAGGAATACATCGGTGACTGGAAGCAGATCGAATATGAGGTAATGCGTGACTATCAGGGGAATAGCGTAACTGTGTGCAATATGGAAAACGTTCTAGGAATGAAGGTTCACACTGGAGACAATATTGTCGTTGCACCCTCGCAAACTCTCAACAATGATGAGTATCATATGCTAAGAACAGCTGCAATACAAGCTACAAGGGCATGCAGTGTTGTTGGAGAGTGCAACATACAGTTTGCATTGTCACCAAAATCCGAGCAGTACTATGCAATAGAGATCAATGCAAGGCTGTCAAGGTCATCAGCTCTTGCTTCCAAAGCAACTGGATATCCACTTGCATATATGGCAGCAAAGATAGCATTAGGTTATACCTTGCCAGAACTGATAAACAAGATCACGAAGGTTACTACTGCATGTTTCGAGCCATCACTTGACTATCTTGTTGTGAAGTTTCCACGGTGGGACTTTAAGAAGTTCGAAATGGTGAGCAGAAAGATCGGTACACAGATGAAATCAGTTGGAGAGGTCATGGCAATTGGAAGAAACTTCGAGGAAGCGATCCAGAAAGCTGTAAGGATGCTAGACATTGGAAAGGTTGGGGTAACTGGAAATGGTGATGGAGCAGATGTACAGATCGAAGAGTTAGAAGACAGGCTGCTAAATCCTGACGATGAAATAATCTTTACGGTCATTGATGCACTGCGCAAAGGAATCAGCATAGAGCGCATAAGTAAGGTATCATCGATAGACCCGTGGTTCGTTGCAAGGCTAGCCAATATAGTTCAGCTCGAGAAAAAACTCAAGGAATCGGAATTAAATGCAGATCTCATAAGAGAAGCAAAGAGGTTAGGATTTTCCGATAAACAGATAGCAAGGTGTGTTGGCATGGACGAGGTAAAGGTCAGAGAGTTCAGGAAGCAAGCAAACATACTGCCCGTTGTAAAACAGATAGATACACTTGCCGCAGAATGGCCCGCAAAGACAAACTATCTTTACATGACATATGGTGGTTCGACTGATGATGTAGTTTTAGAAAAGAACAACAGCAGCAGAGCAGTTGTTCTTGGCGCTGGTCCTTACAGAATTGGCAGCAGTGTTGAATTTGACTGGGGAACCGTAAACATGGTCTGGGCGCTGAAGGATAACGGTGTAAAGGAAGTTGCTGTCATAAACTGCAACCCAGAAACAGTTTCAACGGACTATGATGTTTGTGACAGATTGTACTTTGAGGAACTTACACATGAACGAGTATTAGACATCTATGAAAAAGAAAAAGCTGATGGAGTAGTAACTTGCGTTGGAGGACAGATCGCTAACAACCTGACACCAAAACTTGCCAAGAGTGGTGTGAGGATAATTGGGACAAGTTACGAGGATGTGGATAGGGCGGAAGATAGATCGAAGTTTAGCAACCTACTTGATCAATTGGGCATAAAACAGCCCCCATGGCAGAAGTTTACAAATCTTGATGATGCAAAGGCATTTTCAAAGAGCGTTGGATATCCTGTACTGGTAAGGCCATCATATGTGTTAAGCGGAGCAGCAATGAAGGTTGTATGGGACGAAAGGCAGCTCAAACAGTACCTTATTGATGCATCGAGTGTAAGTCCAGAGTATCCAGTTGTGATAAGCAAGTTCATGCTTGACGCACTTGAGGTAGAGGTCGATGCTATATCCGATGGTTCCAAAATTGTCATCGGTTCTATAATAGAGCATATAGAAACTGCTGGAGTGCATTCTGGCGATGCCATGATGGTAATTCCGCCTTGGCGCTTGACAAGGAAGACGGTTGAAACTATAACGGATTACTCGAGTAAGATCGCAAAGGCATTGAAGATCAAGGGACCATTTAATATGCAATATATTGTCAAGGATGATAATGTGTATGTTATAGAATGCAATGTAAGAGCATCACGTTCAATGCCATTTGTATCGAAGTTTGTCGGGCTGAACCTTATTGCGCTGGCTGCAATGGTCATGGCTGGTAAATCAATACCAAAAGAAGCGGAAGACGCATGGCTCAAGACAACTGGTTTTGGCATAAAAGTGCCACAGTTTTCTTTCATGCAGCTAGAGGGTGCTGATATAGTACTTGGCGTCGAGATGCAATCAACGGGCGAGGTCGCTTGCTTTGGCAATACGTTTTATGACGCACTCTCCAAGGCGCTGATTGCAGCTGGTTATGCCTTGCCGAGAAAGGGTTCAGCACTGGTTACTGTTGGAGGTACTGATATGAAGAGCAAGGTATTGCCAATGATATCAATACTGAAATCGATGGGTTTCAACCTATTAGCTACTGAGCATACAGCAGAATTTCTGATCGAGAACGGATTCAAAGACACCAATGTTGTGTACAAGATCAGCGAACCTGACAGAAACCCGAATATAATTAACCTGCTTTACGACAGAGAATTAGATTTTATCGTGAATATTCCAAATACATCAACGCTTGAGAAATACGTTGGCATGCTTTACGACGAGTACCAGATCAGGAGGAAAGCCGTAGAGATGGGTTTGCCTGTGCTTACAACTCTAGAATCGGCAAACTCGTTTGTGAAGACTCTGGAATGGTTGAGGAACAATGAACCTAGTATAAGTTCGCTGAAGAGCTATATCACGTTGAACCATTAAATTTCATATGATCTGTTCAAGCAAAGATTCGTTGCCAACGATCGAACCATCTAGCGTTAGAACCATTGCTCTGTCAACGGTTTGTGTTGCCTTGCTAACTATTGGCGATATCGATTTTCTGTATCTTTTGCTCTGCATCGAATAGTAAAAGTATCTATTAAAACTTGGAAGCACAACTATATCCAGCATACCTTTGCTGTTGCTGAATACCTGCTGCTTTTTTGTCTTGAGATAGATCCAGACCCTCTGTCCACTTAATACACTTCCCTGTTTGATAAAGATGGGGTGTATGTGACCCATCACGATCCTCTTTACAGATGAGCTTGTTTTGCTTGGCATCGTATGTCCATGAATGAGCAGCGTATCATCCAATACCATGCCCTTGCCACCCATCATCCTTACCTCTCGAGGCACAAGGTACCGTATACTTCCGTCATGATTTCCAGGGATGAGGAAGACCTTGCACATTTTTGCTAATCTGTTCAAAAACTCCGGTATGTTCCTCCATTCCGCTTTTGTTATTGTATGCACACTGCTCTTGATATCGCCCAAAAGCACTAAAACATCAGGCTCTTCTTTCTTTATTATGTGCGATAGCTCATCGAGCATTTCATCTATGTACTTTTCAGAGCTTATGTTTATGCCCCTACCGCTTAGCTCGCTTTCAAATCCTATGTGTAGATCGGATATCACAACATACTTTTGATCTGCTTCTAGCAAGACTGCAGGATGTGGGTGCAATATCTTCATCTTTGCCATAAAGATAATTAGAACGAATCCAGATAAAGCTGTTGTGCATGGCAAGCAGGTTGAAAAGGCAGTAAGGGTTGCTGTTGAGAAAGGCGTAAAGGTACACGTATTCAAACCAAGTAACAGAGAGATCTGGACTGTAGTAGGCAAAGATAGGGAGTACTGGGTAGACCCAGAAGACAATTTCTGCTCATGCGAGGATTACTACTTCAAGACATTAAG
>1097992_contig_3693
ATCGATTACTATGTTGCTATGCGGTTTGATCACACCTATATTGAAAACCTTTGTTCCCAGGTTCACTATTTTATTTACATCTCTTTCTACTTGGCTAATATCGATACTTGCTATGACACCAGATGCTGTAGCACTTCCATCATTTACTATCGCGATCTTTGCATTGTTGTTGGTGCTTGGGAGCAGAACTGGTGTAACAGGTCTTGCATCAAGCACACTTTTACCTGGTAAAAGAAACTCTACCTCAAAATCTCTGAAATTCAGGCCTATATCTCTAGCCTTGAAGTATTCTATGTGCAGAACTGCTTTGTACATTCCAACCCGTGTATTCTCCTTTACCTCAACTGGAAATTCAAACACGAACACAGCACCAGGCGGTATGCCAATGTCATAGGTGTCAAAGGCTGGCTCACTTGCAGGTCTACCAGCCGCTTGAAAACCCGTAGGCAAACTTAGCCATCCCTTCAAACCCGTTAACTCGAACGCACCAGAATTTGCCATTACAGCTACAAGTATAGTTGTACCATCTCCTGGTGCAACTTCCATCTTTTTCGGTATTACATCACCAGGATTACCCCCAACACTTTGCGCTCCTTCGCTGAAGAATATATCCACAAACTTCACTTCCTTGCCAGATTCCCTTTGTTGCAAGATACATTCTTCTCTTGTACCCAGTCGTTCTGTGGTAGGGCATTCATCTGATGTGTGTGGATAGTGCGCAAATGCCATAGGCGTTAAAAGAGAAGTAAACAGGATTATAGTAAGCGCAATGACAAATTTCATTGATGCACCACCTCTTTTTCGATCATTCCATCTCTAATGTAGATCGACCTGTCTGTTGTATCCGCAAGTTCTGGATTGTGCGTTACCATCACAATAGTTCTGTTGTATTTTTGCGAAAGATCCTTCAAGAGATTAAAAACTTCCAAGCCAGTCTTAGTATCAAGGTTACCCGTGGGTTCATCTGCAAGTATCACTGATGGGTTGTTCATTAATGCACGTGCTATTGCTACTCTTTGCTGCTCTCCACCACTTAACGAGCTGGGTCTAAAGTCTACCTTATCTTCGATCCCCAATAATCTTAATATCTTCGTTGCCCTGCTAATTCGCTTCTCTTTTGGCATGCCTGTTATTATAGCAGGTATCTCGACATTTCTAAGTACAGTTGTTCTATTGATTAAATTGTACGATTGGAATACAAACCCCATCTTCTCGTTTCTGATCCTTGCTACATCACTATCGCTCAATGAAAATATATCTATGCCATCTATAAACACCTGCCCTCTAGTAGGTCTGTCAAGTGCGCCAATCAAATTAAGCAGTGTAGATTTTCCGCTCCCAGAAGGGCCAACTATCGAAACAAATTCTCCCTTTCTTATGGATATGTTAACATCTTTTAATGCAACTACCTTAACAAAACTAGAATTGAAAACCTTGGTTAGGTTTACAGTCTGCAGTACAACATTATCTGTAGATCTATCTTGCATTGCAGATCCTACAAGTGACATCTATGAACTTTATATTCATTGTTCAACTTTTTAAGGCTGACGCAAGACGTTTTGCACAATATAGACATAACAGTTAATAATATGTCTATATATTGAATTATTTTGTCAGTGAGTGGTCATAGTTGGACAGAAAGGATCTTAACATAATGCGTATGCTTCTGATAAACGGCAGAGCATCGTACCAGAGTATAGGCGATGAGCTCAGATTGAGCAGCAACGCTGTAAAGGCGCGTGTAATGAAGATGATTGACAATGGTGCAATAGTAAGGTTCCTTACCAATATCAAGCTCGAGGCCTTTGGTTACGACCTAATCTATGTTACCATAAGGCATGGGTTAGAGCAGGAGAGCGAAATCCTGCAAAAAGTCGAACTTGTTGGCGACACGTTTATGACCATAAACTGTGTGGGAGGTGTAACGGTTCTAGGTTTAGCTGTAAAAGGCGAGTTGGAGAATAAGATGGAACTTGTAAAGACACTTCTTGAGCCAGCCGTTGTTACAAACGTATTTCCTGTAAGGGCGTCACCGGTAAAGAGGTTGACACGAACAGATCTTATGCTGATCAGATACCTGATAAAACATCCAAGAGATGCTATGAACGATATAGCAAAAGCAATCAATGTATCAACACGCACTGTAAAGCGAAGGCTCGATATACTTACGAAAAACGAGATTATGCATTTCATGATTCTGTTTAATCCAGCAGCAATGAAGGGCTATATCCATTTCAGCATGATGCTTGAAGTTGATGCGAAAAAATATCGTGATGTTGTAAGACATATTTACAGGGAGCTGAGTGATAACTTCCTTCTTCCTCCACCATCAATATATCAAGAGAGTGCAATTGTCGTTATTCTCTATAGCGATAATGTATATTCAATGGATGAAATGTTCAAGAAGGTGAAGAGCCTTGATGGTGTGCAAAACGTAGAACTTTTCATGCCTTCTAAACTCGAATTCAAGCAAGACTGGTTTGTCAAGGTAATAGACAGCTTGCTGAGGAAGGACAGAGAAACAAGGATCATCCATCAAGAAGATTACATTCTTGCAAGGTAATGCAATCGTTATATAGCCAGTTAGCGCAGAATGACTAATGGATGCCAAGTGTCCCAAATGCGAAAAGAAGGCCCAAGTTAGCGAAGATATGACGAAGGTGAGGTGTACTTTCTGTGGCTATGAGAATACTTTCGATGCCTATATGGAGCAAATGAAGGAACGTGTTGGGAGCATAGTAATAAACTTCAAGGAATCTATTAACGGAGATTTTTGATAAAATTCAGTACGCGCCATCTTGCTACCAAATCTTGAAAATTCGTTCTGTTCCTTTTGCAACTTGACTACTGTTGCAGTAACGATCTTAGTTTTCTAGGAACATTAATTAAAGGCATCTTAGAGCATCACCAAAGTTGGCAAACTTCAAGCTGGTAGTTGCAAATCCAAAGGACGGAAAGACCACTGTTTATGAGCTGAAGGACAAGCAGGCTCAACCGTTACTTGGTCTTAAGGTTGGAGATGTTTTTGACGCAACCGTTCTGGGCGTGCAGGGCAAGATCAAGATCACCGGCGGGAGCGACAAGTCGGGCGTTCCAATGAGGCACGATGTTCATGGCGCAGTAAAAAAGTATGTTCTGCTTTCAAAGGGCATAGGCCTGCAGGCAATAGAGCCTGGACAGAGGAGAAGGAAGTTGGTTAGAGGCAATGTTATCACAGAAGATACTTACCAGATCAATGCCGTTCTAACTTCTTGATTTATTCATAATCGCTAATTGTAATTTGAAAAATTTTCAAATGAACAAATGATCCATATAGCATCTGTTTACTAGGCAATGCAACGTAAACATACTCTGTAAATACAAAATTATATCACTAGTGTTTTGGAGGTGCAAAAGATTGAAGTTCGTGTCTCTTTCCGCTGTAACAACTGGATTGCAAGCTGTTGCAACTGTGCTAAGTGCAGTGAAGCTGATAACGGGTTCCATGAAATCACTTGAAGACATATCACACAGTAATAACGGTTCCGAGCCAAACCACACAGACTCTTTGCGTATGCATAAGCGGATACTCATAGCGGGAGCGGTAGTTGGATTGATAACTATAGGATATCTAGAAAGCATCGCAATCAGTTTGAAACGAAAGCGGAACGCTGTTGACCAAAAATCACCACAAGAGAGACCTGAAGCAGTATATGTCAGTAAATAAATGCGTCAATCACTGAACAATAACACGACTTTTTATTTTTTTAGCAAAATTACCTTACTTCTCAAGACAAAGATTAACATATCCCAGCTTTCCAGCATAGTGCGTTGCACTGGAAGGAAACTTTACCAGACTGGTACATCAAGCAGTATGGATATCAACCATGCGTTAATGTCGGAACTGCTGGGCATGTAGATCATGGCAAGACAACTCTTGTAGAAGCAATAACTGGCATATGGACCAGTGCACACAGTGAAGAACTGAAAAGAGGAATTACCATCAGAGTTGGTTATGCGGATGCCGCATTTTACAAGTGTCCATCATGTGAGCCACCAATATGTTATTCAACTTCACCAAAGTGTATCGGCTGTGGAGGCAAGAGCGAGCTGCAGAGAGTAATCAGTTTTGTTGACTCACCTGGTCACGAAAGTTTGATGGCCAACATGCTTTCTGGAACAGCAGTAATGGATGGTGCAGTGCTGGTAATTGCAGCAAATGAAGATGTTCCAAAACCGCAAACAAGGGAACACTTGCTTGCCCTGCAGATACTGGGAATAAAGAACCTTGTCGTAACGCAGAACAAGGCCGATCTGGTTTCATACGAAGACGCTATTGATAATTACAAAAAGATAAAGAACTTCATCAAGGGCACTGTTGCCGAAAAGGCACAGATAGTTCCGGTCTCTGCTCAACACAAGCTTAACATCGATGCGCTTATTCAGGCTATAGAAGAAAATATTCCAACGCCTAAAAGAGATCCAAATGCAGAACCTGTTATGCATGTTCTACGTTCATTCGATGTTAACAAACCAGGTGCATCAGCAAAAGAGATCAAAGGAGGTGTATTGGGCGGTTCGCTTGTTCAGGGAGAGTTCAAGGTTGACGATGAAATCGAGATCAGACCAGGAATATACGATGAAAAGAAAGCCAAGTATGACCCAATAGTAACTACGATTGCCAGCCTAGGCACTGGTGCAGGTTTGGTCGATACCATTAAACCTGGCGGGTTGGTTGCAATAGGCACAAAACTCGATCCTACCTACACCAAGAGTGACTCACTGATAGGTTCTCTCATAGGTAAACCCAATACTCTGCCGCAGGAGCAAGAGAGCGTTACCATAGATACACAACTTTTCGATACCGCTGTTGGTACAGCTGAATTGGTTAAGGTTGATCCCATAAAAGTAAATGAGCAATTGAGACTTAACATAGGCACTACTGCGATGCTTGCCACTGCAAAATCTGTAAGGGATAGCAAAGTGGAGGTCAAGTTCAGGAGACCTGTCTGTGTATTGGAGAAGAGCAGGATTGCGATCAGCCGAAAGATAGTTGACAGATGGCGATTGATAGGCGCTGGGGTAACAGTTGGTTGACATTATTTGTGATACAAGTTTTCTTATTGTCCTTGCCAGCAAGCCAATAAAGAAGTTAGATGTGCTAGAGAACAACATAGGCAAGATCAATTTTATCGTGCCTAGTGTAGTTATCGACGAATTGAACAAGTTGGTAAGTACTGCCAGTGCAAAAAAGGCTAACGCAGCAAAACTTGCCTTAGAACTTACCAAAAGGTTCAAGACGATTGATTTGCAGGGCAAAAGCGCTGATGAAACTATAATAGATTATGCATCAAAGCATAGATGTTACGTTGCTACTATAGATAAAGCTTTGAAAAATAAACTCAAGAGCGATGGCATAGATGTTATAACACTTGTAAAAGACAGAATAATAGTTGCATGACCGCTAAACTTAATTTTTTGTTTATTCTAGCTATGGTATGCTAGAGCATAACGGCGTTAAGATATCATGGCTAGGACACGATTCGTTTAGGATAAGCAACGGAAAGACCGTATACATAGACCCATACAAGTTGAAGACAGGCGGTAAAGCAGATGTGCTGCTTATATCTCATGAGCACTTCGACCATCTAAGTCTTGATGATATTAAGAAGGTTGCCAGCAATAATACAAGTGTTGTAACTACTTCACAGTGTTCAAACGAGGTGAAGAAGGTTAAGGTGAAAGAAGTTGTGATTGTAAAGCCTGGAGAGAAGGTCAACGTGCAGGGCATCGAGATCGAAGCCGTACCCGCTTACAACACAAACAAGATCAATCCTGGTACAGGAAAACCATTCCATCCAAGGGAGGACAACAAGGTTGGATTTGTTGTAACTCTTAACAATGTGCGAATCTATCATGCAGGAGATACAGATACAATTCCAGAAATGAGCAAGATAAAGGCAGACATTGCATTGCTACCAGTAAGCGGAACCTATGTCATGACAGCGGAAGAGGCTGCGCAAGCGGCAAAGATGATAAAACCGAAAATTGCGATTCCAATGCATTACGGTGCAATCGTAGGTTCAGTTAAAGATGCAGAAAAGTTCAAAGAACTGGTTAAAGAATGTGATGTAAAGATTCTAAATCAGGAATAATATGCCATTTGTAAATCTTAACGAAATTGATACTTACTACAGTATTAGTGGCAACGGCGCTCCAATAGTTTTGATACATCATCTTGCTGGGAACATAGAGAGCTGGTTCAATCAGATCCCATACCTTGCAAAAAATTATCAGATCATAGCATATGATCTAAGGGGTCATGGTAGATCTGCAGAGCCGAAGCAGGCATTTACGATGGATGATCTTGCAAACGATCTTTTCCTCATGCTCCAAGAACTTGACATCAAGAAATGCACCATAATAGGACATTCCATAGGAGGCATGATTGCACCGCTATTTGCATTAAAATATGGATCTATGGTAGATGCTCTCATTATCATTGCTGGTGCAATCCAATCACTTGCAGCCGATAAGCTTGCCAGTTACAGCGTTATGCGTGAGATTGCACGAACAAAGGGAATGGAAGCACTAGCAGAATACAGGAGATCGAACAGCCAGATCCCGCCCAAGATAGCAAACAACACAATGCTATGGGATCACTTCAAGCGTCTGTACAAAAGAACATCGGTGCAGGGTTATATTAGAATGTCAGAAGCGCTTGCAACAATGCCCGACTTAACCAACAAGATAAAAGAAGTCCACTGCCCAATGCTTGGAGTGGTTGGCGATCTAGACCCTGTATTTATGGAGACTATGAAGATACTTGCTGATAACGTGAATGTATCAATGAAAGTTATGCACAACTGTGGACACTTTGTAATGATGGAAGAACCAGCTGAATTCAATAATATAATTATTAGTATATTTTCCTATTGAAGGAACATTAATATTGGGATTTGTAAAATAGTTTAATGAAAATTTCATAGGATAAGCATAATCCTCAACTGCAATAACATTATCAAATTCGTTACAGACATCAGCAATAGCTCTATAATCAGCTTCAGAGAGTTCTATGAAAGCAGGATTGTTTAATGAAGGCCATAGAA
>1097992_contig_3710
TACATTGAGGAAGATTGCTCTGTATGTCAATCCGCAAGAACCTTATCAACTTCAGTTTTGGTTGCAGTGATGTATTTTTCACTCTTATACTCTCGTTCGCCTTTCTTTAGTCTTTTCACAGTTTTCTCATCGAGCAATACCTCCATCCTCTCTATTACTTCAGTAAATTCAAGCGATGTTTTGAGTAGTTCCTCTACCACTTTCTTTGGTAGTCTAACAGAACCAGACATTTTTGCCAATGCGATTTACCTTTAACATTTTATCATATTCCCATTAATAAACCTGATTAACATCATTTTCGTGATTAGATGGTTGGTTCGACCCTTTGCACACGTAATCATTCTAGACATTCTATTTTTAGATAATTCTTGTTATCTTCTAGTAATAAAATAAAATGGTAGGGGTTTAGTAGCCGACCCAATGGCTACCCGAATAAGTGCTGGTTTTTCACTAATTGATTATACATAAATCTATTTGGATTGTAGCAATTTGATTCTTTCAATACCGTCTATCTCCTTAATTATTTCTGCAACTTGCCTTGGAACAAGTTCCTTCCAGTTTTCATTGTTGGCTATTCTCCTCCTTACTTCAGTTCCCGACAAGAATTTGCGCTTTACCATTGGTACCTTTACAACCTTCTTTCCATGCTCCTTGAAGAGCGTGGTGCTGAACGGATCGTTTGTAAATGCAACATCATATCTGGGAACCAAGATATCGATCTGGTTGACCCATAGGGAGTGAACATCGACATCGTTAACAGGAATTGCGAGCCATCGCTTCGGATCTACTTTGTTTGCGTCCAGTGCTATCTTGATCATCGCGAGCCTCTCCCCTGCAGTGAAAGGATTTCTTGGCTCATGGTTTTTTTGAGCAGAGCCAATAATTATCCAGAGCATCTCAACCTTGCTCAAGGCAAACTTTACCGCTTGCAGATGGCCCAAGTGAAACGGTTGGAACCTTCCAACCAGAATTCCGTATTTCATGTATAACCGTTGGTTCAGTGATTATTTAAACAAATTATGGCAAAATGGAGATCATTTATTTTATTACCATGTGCTAAAACTATTATGGATTTCATCAGCGTCGATGGTGCCTATGGTGAGGGAGGAGGGCAGATCTTGCGTACTTCCGTAGCATTGTCTGCAATAACAAACAAGGCAATTGAGGTCTTTAACATAAGAGCGAAGAGAGAAAATCTTGGCTTGAGACCGCAGCATGTCACAGCGATCAAAGCTATTGCTTCGCTTTGCAACGCTGAGGTTGAAAATCTGAGCGTTGGTTCTAGCATGATTAGATTTTTGCCCAAGGAGATGCGTGGCGGTTCTATGAAGATGGATGTAGGCACAGCTGGAAGCATAACTATGATACTACAGGCAATAATACCTGCAGTAAGTTTAGCAGGTGAAAGTGCCGATATTGAACTGATCGGTGGCACTGATGTTAGATGGAGTCCAATATTTGACTACATGCGTTATGTTGTGCGAGCAGCTTATAAAATTCTAGGAATAAATTTTGATCTTGAATTGCTGAAACGAGGATACTATCCTGCTGGCGGTGGCATCGTGAAAGCTTCGATAGAAGCATGCAACAAATTGAATGCGTTAGATATGGTCAATGCCCCAAGGGTAGAGCCTAAAATTGTTAGCGTCTCTTCGATGCTTCCCAAGCACGTTGCCGAAAGACAGATAGCAGCTGCACTTGCAAAGCTGCAGAAGGAAAATGTAAAGTGCAACTCGTACTCCGCATCTTTAGAGCAGTCATACTCGCCAGGTTCCTCCATACTGATCTATTCCACAAGTGATTACGGACCATTCATAGGAGGAGATTCTATAGGTGAAAGGGGCAAGCCTGCGGAGCAGGTTGGTGCTGAAGCTGCTGATAAATTTCTTGAGGCGTATCTAAGCAACGCTTCTATCGATCCTTACCTAGCTGATATGCTTGTGCTCCCATTGAGCGTTGCAAAAGGCAGATCAAAGTTCACCGTAAACAGAGTTTCGCAGCACCTGAGCACGAACCTTTACATCGCAAGCAAGATCGTTAATTGTAGTTATGAGATAAGCAAGTCTAATGGCAATTATATTATAACAATAGAAGGCAAAGATTAGACCATGAATATGCAATTGGCATTTTACGTTAGATTAAAACATATTCGATTTATGTGTAGTTTGACAGGAAAGGTTTTAATGCAAAACAAATTCTAGGTTAGAACGATGATACTAACACGCGGCAAAATTATAATCGTAGCTATCTTTATTGCAATAGTAGCTGGGCTTGCTGGTCTGATTGCATTTACTAATGTCGAGACAACGCAACTTGAGGAACAGATCGATGTTAAGCTTGAAAATGTTAAGATGAAGGTGCTGGATCAGCAGAAAAATGTAATGACTATACGGGTTGATTTTGCCGTATTCAACAAGTCAGAACGAACGCTCACCATTTCTAAGATAGATTACGAACTTTTTGCAAATGATAAATCGCTGGGTAATGGTTTTATGTCGCTTGAGACTGTTCCTATGGTAGGAAGACCATCGCTCTTCTCGAATACTAGCACAACAATACCTTCTGACTTTCAGTTGAAATATTCTGACGATGTTAGCGATATATGGAATTCACTCGCAGCTAGTGAGGAGAATAGCAGCATATCATGGAGAGTGAAAGGTATGGCTGAGATAGAGTCAGCTTTCAGCATAATTCCTGTTCTTTTTGAATCGTCGCTCTAGTATCCGTTGACCTGTCTCTCCCTGTTGACTAGGTTCTTCTTCTCGTATTCATGCAGTATATCTTCTGGCTCCATGCCAAGTTCTATTGATGCGTGCACAACGAAGTGCCAGATATCAATGAGCTCCTCCCTTGCCTTTTCTTCATCAAATTTTACTGGCGTCTTCCACCACTTCCAGTTCGTTAACCTTTGCAATTCAACTGCTTCATGTATTATAGCAGTGCACAAATTAGAAATTCTTTCCTCCTTTGTTGCTGGGAACCTATTGTGCTTCATCATCGACACAAACTCTTTCTGCATCTTGAATATCGCTTCAAGTGTGTCTTCCACGGCGAGCATTCTTCTTGATTATTATTAAGAATTTCTAGACTTTGCAGTGGCAACATGTACGTCGTCTTTTTTACTTCTTTCTGATGAATATCTTGCTAGCTGCAACACCAGCTGCGAAGGCCGTTATACCTGTTCCTGCCAAGTAGATAGTTTGGTCTTGCTCGTTTGTTTTAAAACCACTTTGAACCATTTCTTGGCTCTGCGTTACTTGCTTTGCAATATATGAAAATGGTTCTCCTAGAGTTAGCACTACTACCCTGACCTTGCCGAAGGAGAATTCGTCTACATACTTCTGAAAGTCTTCAACATCCTTCAGTGTTGAAACGCCAGCAAACGTTCCTTCTGATGCGAGATAGTGCGTTGGTATAGCTATCTCTGGTCTAAGTAGCCTAGTTGCATAACCAGCCTCTCTCGGATCCATCGAGAACTGCGCATCTGTTATAGATATTAGTGCTATCTGTGGTTCGTAGAGCCGCCTTATCAATGTCATATCACTGAATATTGCCGTGCCTCCAGTGTGCCAGATCCTTACTCCATTGAGCTCGATTATCATGCTTATCGGCCAAGGTGTGGAACCGTGCAGCGCCAGTGTTGCAATTATCCTTACATCGCCAACAGTTACTTTTCCTCCATAGCCTATTCGCAGAACCACATTTGGATCTATTTCCCTTTTCGTAAGCTCTGGTATAAGCCAGTTCCTAGCAAGATCCGACTGCGCAACTATCTTGTAATCCAATTGGGCTTTTTGGAAAGCATCTGCAAGTTCAAACAGATCGCCGATTTCGTCTGGGTGATCGTTTGTCAAGGTTATTACTATGTCCTTTGAGTTCTTTTCCTTCAAGAATTGTGCAAGTGCATCTGGGCTTTCATACTGTGGTTTCAATTTTACGTTAAAAGCCAGTGACTGGTTGTAACGCCAGATGTTTGGATTTGCATATACAACAGATGAATAGTCTGCTGTTGCGATTTCAAATGTAGTAAAGCCAAACCATGTTAAATTGACCATGCCTTGTTCTGCTTTCACATGTGTTGTTGGTATTGCAGATAGTAGCAGAATTGTCGCTGTTGCTATAAATACTGATTTTGCTTTGTCTAAACTCATTGCATCTAATTCTACTAGGAAAAATTTAAGCTTGAAGGCAATGGCATTATCTGCTAACATGCCTCTAGCGAGAGAATGAGAGCGATAGATTTGCTAGGTGAATGGAAGTGATGTTACATGGATGACCTTGAATTAGAAGGTTTGATTTTCTGTTAGGCAGATACGGTTATCGTTGATTCGGAAAATTCGCCTAGGGGAATTGGATTCATCAAACTTTCCCAGAGAAATATCTGCAACTTGTAAGTGCCTTTGGTGTCTGGAATCCATGATATTGCGGTATCTATCGATTCGTTTGCTGGGATCTGGCTTGACATCCAGAAGAGCATTACAGGAGTACCATTGGAATCTTTTATCTGATATATGGTGATGAATCTTTGTTTTGCATTTACATTATTCTTCATAACTGATTGCAGCAATACCATCTGACCTGCTTCGACATTTGAAATTGGCTGATTGCTTTCGTCTACCAATGCTACCTGTGAAATGCTTATTATGTTAGGTGAAGGGAACTTCATGTTTGTTTTTGGAGCTTCACGAATAGGTATCATATTTTCACCATTCTCCTTTAACATACCAATGTAATTGTCGCCTTCAACGATAAGCAAATAGTAGCCCACGGGTTTTGGATGGGTCATGAACACAAACCTTGCACTTTCTCCAGGGGCAAGTTTTTTGCTGACGATCTGCCAATCAAAGCCAGAGAATTTGGCTTCTTTATCGTACCAGATCGCTGCTGCCTTGACAGATTTTGTGGTTAGCTCTCCAGCATTTGTTATGTATCCGCTGCTCTCTGAGTGTGCATGTGATCCATCCGTTTGGTGAGAGTGACCCAACTCGTGAGGGCTTCTGGACTGAAGCGTCCTTGGATCCACGTGCGTGACTGTAAAGGCGTTTACGCCGGAAAACTCGAATTTTTCAAGCTTTGTATCTACGATATTCCAACTCATTGAGAGAGTGTAAGAAGCTACCCTGTCTCCAACGTTTCTATCACTTATGGGAATATCAAAGGGAGTTACATATCCAGGCAAAACTGTTCTAAATAATGCAATTGCATCGAATGTTGGAAGCGCATTTCCCTGTGCATCTGCAAGTTTGGCTGTAACGCGCACAAAACCAATCGGCATTATGCCAGAATTTTCTATAATACCTATTATGTGCACCAAACCTGAACTATCAACGTACTTTTTATGCCCTGTGATCTTTACAGGTTCGTCAGCAAAGACATTGCCATAGGTGAGAGTGCTTATTGATAGTATTGCAATTAGTACAAAAGATACAACCTTCAAGCCCATTTCACACCTTCGGTTAGAGATCTTATCTTATAAAGTTAGCACTTGATCTGATCAAAACGGATCAGACTTGTAAATGCGTTTTCAGTGGATGATGCCGAAGGAAGGACATCTGTAACCTACTTTCAGTTGACCATATCCAGAGCAGATATGGGCCGGGAGAGATTTGAACTCTCGACCTCCGCCGTTTTCTTCGCTGATGCGAGTCAGAGCGGCATCCTAACCAGCTAGACGACCGGCCCATGTACAAAACACAAGATTCAGTCTTTATTATATTTGCTATGCACAAGATTTAATTTTCTTGCAATATGTTCAAACCACATGCGAAAGATCTGGATCTCTGCTACGCAGTTCGCGCTAAAACCCTTCAAGCAGTTCATGTCTTTCAAAGAAAGTGCAGTAAGCATGCTTGATAAGGCGAAGGGCTCAGACTTTGTAGTATTTGGTGAATGGTTCACGCTGGGTCTGCTTGCAGCTGATATGGAACTTGACAAGGCAAGCTATGCAGACATAAAGAAGGTTTCCAAGTTCACAAATGACTACATCGAACTGTTCAGCAGGTTTGCAAAGGAAAGACAGCAGTTCATCGTTGCAGGGACTACGGTTGAAGAGCATAATGGACATTATTACGACACATGCTTCATCTTTGATCCTGATGGAAGAGAGTATAGGCATAGAAAGACGCACCTCTTCCCACTTGAGAGAGAAGAGTGGGGCATGTCTGAAGATGATAGTATCAAGGTTATTGAAACCGAAAAGGCAAAGGTTGGTGTCTGCATATGCTACGAGTCTCAGATACCAGAATGTTCTAGATCATTAGCATTGAAAGGTGCGGAAATAATATTCTGCCCATCGCTAACACTTACTGAAGCTGGTTACCATAGGATAAGACATTCGTGCGAAGCTAGGAGCATTGAAAATCAGTTGATCACTGTAATGAGCAGTACAGTAGGCGATCTGAGCCCAATGAATGTAAAAGGCGTTGGCAGATCATCTATACTATCGCCATGCGACAATCCATGGCCTAATAATGGAATAATAGCAGAGGGGGAAATGAACAAGGAAATGGTTGTAACTGCAGATGTTGATCTTGATGAAATTTACTTAACAAGAGAAAAGGGAGCGGCAAGACCGCATAAGGACAGGATTAGAAGATCATCGCTATACAAGGAATGGTTTGGTTAGCATGGCTGATAATAGTTATAAATTTGAATTGACAACAAGATCGCGTGCAGAACGATTTTTCGCAAGAAGAAAAAGATGGGCTGTATAAGGCCATACGCTCTAGAAGGGATGTAAGAGCGCAGTTCAAGCAAGATAGTATTCCTGACGATGTTCTGCTACGCATACTCGATGCTGCACATCACGCACCATCGGTTGGTTTTTCGCAGCCATGGAACTTCATTTTGATAAAAGATACTGAAACAAGAAGGAAGGTTAGAGAATCGTTCGAAAGGGAACGCGAAAGATCTTCGCAGCTGATCGATGACCCAAAACGTTCGGCATATCTGTCGTTAAAGCTCGAGGGCATAATGGATGCTCCAGTCAATCTTTGCGTTACATACGACCCAACAAGGTTTGGTCCATTTGTTATAGGTCGAACAAGCATACCAGAAACGGGTGTGTA
>1097992_contig_3875
ACCTGTGATCCCTTGTGGGTCAGATGCGGGGGACAACTCATTTAATTCTTTAAAATATGTGCATTGGAATAATTTTGCACTCGGTTTGCTAGAACGAAGCAGTGAAGACCTGATTCGTATTCTTGTTCCTGAACTCCAGAAGTGTTATTGTTTTGGGTATGCTGTAACCATACTTATTTACAGGCGTCTTTGTTTTCCTGTTGCCAACAAAAGCCTTGTTAAAATCCTTTTCGTAGCCAACAGAAGAACCATAAAACGCATAAAGCAAATTCTGCCCATCTTTAGACCTTGATACATCATTGACCATTTTATTGAACTGTAGCAATTCTTCTGCCGAAACCCTCTCTCCCCTCGGCTTGTTTTCACCAATAGCAATTAACCCCTGGTCGCCAAAAACAGCTACTTTAACTCTGTAGGCAACTCCAGATTTACCTGTTACAGTTTGATCAAACATGAGCCTTGAATGAACACTGCTGGAGATAAAAACTCCAAATCTATAATCTGAAAACTCACCTTTTTCATCGTCTTCGCACTGCACAAATATTTTGTGCAAGAGTGTAAGCGCAGACTCATTCATGCTACCAAGTATATTTGTAATCTTACCTTTCCTAATAAGTTCTGAATTACATTTGCTTGCAACTTTCTCTAGCACGAATTGAGGAAGATTGTAGTTAGCCAATTGCGAAACTAATGCATCCTTTCTAGATGATTTTTGGTTTAGAACTTTAGTAGGCGTAATCAAAATTTAACCCCCAAGATAAACCAGCAAACCGCAATAACCCTTTCACGCTTTGGTTACACGCTCATGGCATATAACTGTTGGCAATCATATTTCATTCTCTGGTTATGTAGTTATTTGCTACCAGCCATTGTTCATGGGCACCTATGTATCGCCAAACTATGTCAGCTTTGTCGCTCTGAAAATCCCATGGTGCTACAAGCACTACATCGTTCTCTCTCACCCACATCTTTCTCTTCATCTTACCCCTTATCCTGCACATTCTTATCTTTCCATCTGTGCATTTAACAATAACACGATCCCCTCCAGGCATCTTCACCACTCTGCCCAAAAGTTCACCCTGTTGTGGAAGCACCAGTTCCTTCAGTTCAGATTCGCTCAACACTTTTCTTTTACCCATTTTAAGAACACAAGGTAGCGTGTATGCTAGTTATATAACTGTTAATAAAAAATAAAATTGTGGTGAGTATATCACCATCGGCTCTTTAATCCGTAATAGTTCCTCTGATAAGTTCTTCGCTGTCTTGGCCAGCGATTGTATCTGTCTCTTGCATAACCATAATTCCTTTGCGGTGTATATGCCTTGATTTCAATACCCAGTTCTTCGTTCAATCTCTTTATTGATACTTCTGTTCTTTCACGTATTCTGCCAAACGCTTCTTGTTCCTGACCAGATACAAGGGTAAATGCCAATCCCTTTCCACCAGCTCTAGCTGTTCTCCCAATTCTGTGGAAGTACATTAGAGGATCACTGGGTACATCGTAGTTGATCACATGTCCAACTTGCGGGACATCTATACCTCTTGCTGCCAAATCTGTAGCAATCAGTATGTCGTCTTGTCCCTTTCTGAACCTGTGCATTGCATTATCTCTTTTGCTTTGCGGTAGATCTCCATGAATCGCGCTTACTCTGAAACCCTTATCCTGCAGGTCTCTTGCCAACTTTCTGGTTCTATACTTGGTTGCACAGAAGACTATTGTCTGTGTGTTTTTGCGTTTTATCTGGTTACACAAATGTTCAAGTTTATCTCTTGCATCTACGACCAAGTATGACTGTTCAATTGTGTTCAAGCTAAGTTCGTCGTTGTCCAGAAGTATATTTTCAGGTTCTCTCATGTACCTAGCTGCAAGTCCAAGGATCTCCCTTGGCATAGTAGCCGAGAATAAGCAAACCTGTCTGTTGCTGGGCACACGTTCGAGTATGTACTTGATATCGTCAATGAATCCCATATCTAACATCTTGTCTGCTTCATCAAGCACTACAAACTTTACATCTCTCAATGAAATGGAACCTCGCTTCAAATGGTCAATCAACCTTCCTGGTGTTGCCACGATTATATTTGTGCCACGTCTCAACGCATCGAACTGAACATTTATGCTCTGGCCGCCATAGATCGTAACTGTCCTTATCGGCATGTATTTGGCAAATTTCTTTATCTCTGTAGTAACCTGCATTGCAAGTTCCCTTGTAGGTGCTATTATCAATGCTTGAATCGGTATATTACGATCTATTTTGTGCAGTATTGGTAAGGAAAAGGCTGCTGTCTTGCCAGTGCCCGTATGAGCCTGACCTATAACATCTTTTCCTGCAAGTATCAATGGTATTGCTTCCGCTTGTATTGGAAATAGTTCTGTAAATCCAATTTCTTGAAGTCCTTTCAGTATCTCACTCTTTAGTCCTAATTCTCTGAATTCTTTCAATTTTTTTCACTTTACAAAAGCAAGGGAAGAAAAAAGCAACAATTTCTCCTGCTCCTTTCTGCCGTAGTTCTTTTGTCAGTGAACCTCCATGCAGACACAATATAAGCCTTTTTGTGTCAAAATTGCGATTTATCAACTTAAACTTATTGCGTTAACTTATCACTATTTCTTTCTCTTTGTTTTGTGTTGTGCCTTTCTTTTCTGCTTTAGATGATACGCAAACATTATAATTCCAATTGTTGTTGACGCTATACTTCCTACACCTACAATCAATGAGATGAATGCTGGTCCTATCCACACCCCCCCAGCTGGACCAATCTCAAGAAACCCTCTAGGTCTCACCAAGAGCGGGAAGGTTTCTGTAGATTCATGGTAATCATTTGCAGCGTCCAAATAAGAAGCCTTGACCTGTAGCAATTTGTTTTCTGGTTTATCTATCGTCTCTGGAACTTCGAGATCAAATTCAAAAGCAAAGTTATCATCCGCTTCTAGTTGACTCAGGGTATGTACATTTTGGCCTATGATCGTTAAATCACTTGGTGGTATTATGTTCACTTTAACATCATATGCATCATGTCCAACATTCTCTAGTTTTACTTTGACAGGGAATTTATCACCTCCAAACAAGGAATCGGGGGCCTGAATGGAATATACAATTTCAGGCAAGGGTTTCAATTGTATTTCAATAGCCTTTGAAAATGATTGCTTAGTGTAATCGCCAAGCAGTTCTTTATGTTCATAACTTACAAAGAAATTGATCGTATGAATGCCTTCAGTTGCATCTGTGGTTGTTTCTAGTTCAAATGTAAACCCTAACGTGCTGTCTTGTCGAAGTTCAGGAATGTAGAATGAATCATCGCCAATGACCTTAAATGCAGCAGGAGGAGTGAGTGACAGTGTTACATTAACATTGTCAGCAGTCTTTCCTCTAAGCACAGTAGAAACGATAAACTTGCCTTCCTTTGTTACCGTACTGGGATGAGTTACATCAACTTGAATGTTAGCATCCCAAAATTGAGTCTGGGAGGCCAATACTGAAGTACAACCGATAAATAGTGAAAGAATTACAATTGGTAACGACAATACCAAGTTTTTCCTAGCATTTCCCAATTGCAATCTAGGAAATTTACTCCGTACGATTAATAGGTCTTTTTGATTAAATGACTTAATATCCAAATTTTGCAGCTATTATCAGCTCTCCCTTCTAAAAAATTGATGCTTTTATGCATTTGGCTTGGTGTAGGCATAAATTCAAAGTGAGAATCAAAACGAAAGATATACAATTTACGCAAACGTAAACAAAGTATGGAAATTAGGCATAAGCATCAACCTATTTCTGAACTTTCTCATAGGATAACGTATAAATTTGCAACTGCAATGACGGTTCTTGAACCTTTACTACCTGTAGACGGTTTATACGCTATAAAAGGTGGCTATTGTTGACAGACGAGCAATCGAAAGCAGAAGAGAAGCATAATCAAGCGTTAAAGAAGATGTTCGATTCTTGGACGGAAACGCTCAACTGGATCCAAAACAGAACTCCTGGCATACCAGCTATTGGGCCAGCTGCCGGTCTAGCAAGGAACTCTGTAACTATAAATGCTGAACTTGCACAAGCAATGCAGTCCCTTGCAGAGTTCAACAAGTATCTGGCGCAGTATTATGCCAAGATCAGTGCTTCATGGATGGAGGCAACAAAGAAGGTAATGGCAGAATGCCCAGCAGATATTTCAGACGAAAAGGCTAGAGAACGTCTTAAGGATATTTGGATAGAAACATTTGAGCAAGAGTTCACAACCTTATTCGACTCAGAGGATTTTGCCGAAATATTTGGGCAGATGCTCAAGAGCGAAGTGAAGTTTAACAAGCACGTGCGCAACCTTGTGGAGATACTTTCTACGAACATTGGTATGCCAACTAGGAGTGAAATGGATAGCGTCTACAAGGAAATAGAGAGAATAAAGAATAAACTGAAGGAGATATCAGATAACGTTAGAGATCTGTCCAAGGGAACTAGGAAGGAAACTGCAAGAGTATCTGGGTGATATTTTGAATTCCAGTGATTATTCAAAGATCTTCTCGACAATAATGCAACAGATGCAAAGATCTGCACAGGGTGTGGTGCAGGCATCTGAATATGGCAAGGCTCTTGGCAATCTAGAAGTGGGAACCACGCCAGCAGAAATTGTTCATCAGGGAAGGAAGTTAAGGCTCCTGCACTACAAGCCTATGGTTGAGAAAACTCATCCTGTACCATTGCTTGTTGTTTATGCGCTCATAAATAGATACTATGTTCTCGATCTGCAGCCAGACAGAAGTTGGGTTCGCAATCTGCTCAAACAAGGTTTTGATATATATCTGATAGACTGGGGCTCTGCTGAACCAATAGACAGGTACCTTTCGTTCGACGATTACGTAAACAGGTACATCGATACGTTCGTAGATATGGTAAGGGATGCCTCTGGTCAGGAGCGCATAACCTTACATGGGTACTGCATGGGTGGAACGATGTCCGTAATGTATGCTGCGCAGCATTGTGAAAAGGTCAAGAACCTGTATGTAACAGCGCCTGTAATTGATGTTGAAAAAGATACTACGGTTTTGGGCAATTTATCAAAGCATATCGATGTTGACCTATTAGTCGATAACTTCGGGAATATTCCCCCGGAGTTCATGTATCTTTGCTTTACAATACTCAAGCCATTCAAGCAGGGTGTCAACAAGTACATAGAGTTTGTGAAGCATGTAGATGACAAGGATTATGTTGAAAACTTCATGCGCATAGAAAAGTGGTTGTACGACACACCAGCAATTGCTGGTGAAACCTTCAGGCAGTGGATCAAGGATATTTACCAGAAGAACCTGCTGATCAAGAACCAGATGAAGATTGGAGGAAAGTTAGTTGATCTGAGCAGAATCGATATGCCATTGCTCAATGTTGTTGCAGAAGATGATCATTTGGTATCTCCAGAATGCAGTGTACCATTAAACTACCATGTGTCGAGCGAGGATAAAACATTGAAGGTCTATCCAACAGGCCATATAGGTCTGCTTGCAAGCACATATTCGCAGAAACACATTATGCCAGGGATCGGTGCTTGGTTGAAGGAAAGATCCTACAATCATTCTGAAAAATAGTTTATACTATTGCATATTACTTGATTTGAGAATTTGATTTATTGATTCAATGACATTAACCACATTATTAGCACTAACCGTAGGTTGAAGGGTTACCAATATAGTACTAACTGGGAGATAAAATGTAAGCTGTTTTATTTTTTCCCTTTCAACATAAGCAAAAAGAGTCTTGCCATACAACTTGTCAAACATTTCGTACATCTCTCTGCGTATAGAAATCTGGTTCAGCCATCTTTTAAAGTGAATCTCGTCATCAAGCGATTCAAGGCCCTCTCTCATTCCACCAGCTACAAGTTTACCAGATTTGTTTACAATGCCAACGAATCTTATGTCCTTGTTGACATTGAATATTTTGTTGCAGACTTCCGTGTAATCCACGCATAGTGTATTTGTTAACAAATTTAAAAGTCTTCACGGAAAAACTATATCTAAAACAAAAAGATGTAGGGTTTGCCACCTACTGTCTAGCTGGCACTACGAAGGACTGCCATGTCTTTATCAGGTTCAGGTTTATCTTTGCAAATGTGTCTACGCTATCGTTAAAGGTCTTTACATTCTGCCTTGCGGCATCAATGCTTGCGATTACCGCCTTGTTGTTTATTACTGCTGCCTTTAGGAATGCTTCTGCAAGTTCGCTTGCATTTCTTGCCATCGCAGCTGGGAACTTTCCTGGACCCCATGTAGCGTTAGCAAACTCCTTCTGTACTGATATAGTTGCTTCAGTAATTCTCTTGAATGCTTCTGTGTATTCTTGCTGTAGGTTTGTTACTGACTGTGTATATGCTGGTTGTAACTTTGCAACTTCATCTATTACGTTCGCACATGTTTCCTGATAAATATCGAATGCGTCCTTATCTTGTCTTTTCTCACTCAATCTTTCCACCTCCTCCTGTGTATTGGATTTTGAGGAATCATGCTTGACCACTCTTGGACTTCCTCCCTTTTTCCAAGGGGACTATGATAACCTGAACAAGATCCCCGTCTTCTATGTTCAATGCTTCCCTTTCCGCTTCTGGAATAGAGATACGGCCATTGCTCTGAACGGCTGCCTTGAAAACCGCATTGAAGTTTGTTAGTGTCTGCAACATGCCGAAAAATCCCTGCATAGCATCGGACTGCATTGAAGCCATACGCTTTACAAATTCTGCTTGAGCTTCTGCACCCTTCTTCAGTGTCTTCTTGAAGACATATTCAGGACCCTGCTCTTCGTTTTCATTGTTAGTCATGGTTTTGATTCCCTTACAATACCATTATATGGTAGAGTATATAATGATTGTGGTTTTAATTGGTATATATATCCATCATAAACCATCAAAATCTTACCTAA
>1097992_contig_3888
CCATCTTTTTCACGGAAGCTTTTCTGTACCAAACTATTAGAACCATCGTTTTGCTTGAATTTCATCTTTATAATGCATGAAAGATGGAGATTTCATTAACTAGCAAGGGTTTCAATCAACACCTTGCAATAAACAGTTGCATTTTGTGAATCATGCTCTTTGAGTTTGAATCTACCACCTAAACTCGTACTAATATTTGTGTCATACATTCACCATAGATTTCAAAATATTGTAAATCTCTTTACTGCTTCCTGATCTAAACAATCCCTTATACTCTGCAAAAACATAAACCGTTTTAACACCATCATTCTCCCTGTACTTTATTCTTACTGGCTCGAGCTGATACTTTTTCCCCTTGCTGTCCTTGCCAATGAAAATATTGTCAAACCCAATGTACAGGTCTACTATGGAACTTAAAGGTACATCAACTCTGAACTTTTTTCCACTTAAAAGCTCCTTCCCATCAAAGGTCAGTGAACCATTAATTGTAAATGTACAGTCGTACCTGTGTGGTGGAAGCATCTGCGTGACAATCTTGGCCTTAAGGGTTTTGAGAAGCTCCACATCTAGCACATCTTCTTCAAATATAATCAATGCCCGTTCCTTTAGCACAGGCATGAGCTGATCCAAATCGCTATCTAGTATCAGATATAATAAATTTTGAATCTATCTCACTAAATTAATACAGCATATATCCCAAAAACCTTATAACTTTCTTCTCAATAATTAGCAAAGCTATGGCCGTGGATATTGTGAAAGCTGATGCTGGTTGGGTGATAAAGAGTAGCGACGCTGGAAGCACTGGCGGGTTAACTAGGGGAAGTGGTGCCGGTGTTGCTATACCAAGCGCTAAGGACTTGATGGAGTTTCTCACTGCAGTGGACAGAGCAGCATCTGGAAGAAGACACTATTTTACCAGAAGTGATGGTGCACCTGTCAAAGCATATCCTAGTGAGAGGAAGGTTGGAAGCATAGTGATAGAAAGATCTGCAGGCAACTGGGTTCGTCTCAGTCCTAGTGACACAGCAGACCTAAGAATGAAGCTTACAAGGATGTAATAGCAAAAACCTTTTTTGCTTTTTTATACTGTTCTGTATATCAAATGCATTGGGACAAATTATCAAAAAATTTTGTCTATGGGTTTTACATAGCGTTCCAATGAGATCACCTCATGCCAATAGACACGGCTTTAGTGATACAGTACATTGCGCTAGCCTTGGGCGTTAGTGGCGTGGTACTATCGCTATCCTACCCACAAAGTTTGGCTAACAGCCTAAGACTGGCAATAAGTTCTAACGCAAAGAAGGCAGAAGAGGTAACACAGATGGTCGATGCGGCAATAAGAAGGATGGATGGTGCAGTAAAGAACATGGAGAAGACAAGTAAGAGCATGGAGAGAACCATGGCAGAGATCGATGAACTGAACACAAGCATAAATGACGTGCACGCAAGGATCGATGGAATAAGCAGGTCGCTGATCGCTGCGGAATATACTTTACGAAAGAACAGCAAGGATCTAGCAAGTATGACAGTAACCGTTCAGAATATGGGTAACAAGTTGGCTACACTAGGCAAGTCAGACAGCGAACTGGAGTCGGAAATTTCCAAGTTGGGTAAAGTAACATTATGGGCAGAAAGGAATGTCAAGGAGTTAAAGGACGAAGTAAAGCAAGTTAGAAGCATTGCAAAGAACTCTAACGGTCACAGAAAAATCAATGGCAACGGAAAGCATGGTGGAAACGGTAAACATTTTGTTAATGGTAACGGAAAGCAAAGTGCAAAGATACTTGTAAAAGAAAAGGCGCATTAAGCAGCATCTACAAACTTTTTTTTATTTACCCTTGCAGCAGTCACCTTCTGGTATTTTGTGACCATGCGGGCAGCTCCTTGGATGTTTTAGCAAAGTGCATAAAGCATCGGTGAATTTTTTATTCATATGATGCTCTATACCGCAGACCATTTCTTCATCAATATCTATCTTAAGTGCGTTCTTCATCAAGACTTCCAATAATCTGCAGTTCCTAATCATCTGCTTGCCTATCTTTTCACCTTCATGCGTAAGTTCAACACTGCCTTTTTTGTAAACGACCAACTTCATTTCATCCAGCTTCTTGAGCATCTGCACCACACTTGGCTGGGTAACGTTTAGGATCTTTGCAATCGAACTTACCTTAGCCTCTTCTGCCATCTCCCTGATCCACCATATGGCTTTTAGATACATCTCAACATGCTCAGATTCTGCGGTGCCTACAAACAGCATCTCGCCATTAGTTGTGCTCATCGCGTGCATTTACATTACAGCAATAATTTATTAAGCTTAACGATTGCTAACCTGCTTCTTTCGCGTCTTCCCATAAATACTGGAAGTATTCTTTGGCAAAACTAGCCAGTCCTATATGTTCTGCCCATATGGCCAATGATTCATAGTTCTTGCCAACCCTTTCAGCACCCAACAGTATGACTACCTGCTTGCCATCACTTATCACGCCACCACCAAACATGCTGTTCTTCAGTCTAACTTCACCTATCCTTGATAATGCCTTCACAGTGTCTACAGTAGCGCTTTCAGAAGCTAGAACAGTTATCTTGACGCCCTTTTCATGCAACATTCGCAGAGTTGGTTGCAAGGGTTTTGCAACACTTTCGGCAACTGCTGGCAATGCAAGTAACAACTCTTTTTCGCAGTTCTGGATTATTTCTTTGACCTTTGCAGCTATATTGTAGAGCCCTCTAAGGACCCAGATCTCTGGCTTTTCTTTAGTTCCGCTCTTTTCGTAAAGAGACATAAGCTCGCTTATGATCATAGTTTCGTTATCCTTGATCTGGCTCTCTATACGCATACGCATGGCTTCTAACGCAGTGGCTGGGGACTTTGGGTAGAATTTGGTTGGCCTAGAGCTGTCAGATTCCAGCCAGCCCTTTTCCTCAAGCTTGCCAATCACTTCATAGATCTTGCTGTAGGGCACGTTAGATCTTTTGCTTAATTCTTGTGCAGTCACTGCACCATCGTTAAGGAGAGAAACATAAACCTTGACTTCATAGCCAGTCAGGCCCAAACCTTCCATTGCTCTTCTGGCCTTGTCGCTGAGCATACTAGGGGTGCATCTAAGCGCGTTAATATGTGTAATTGCCGTCTCATACTATAGTAAGGGTTATTTAACAAAACTGTCTCACGCTGTCAATTTCTCATTAAAAAGATAAAAACCTACGATTCACCGTATGTTTGCTTTCAATATATTTATATTCTAAAAGTTAGGCTTTCCCTGTAAGGGTGTGGAGTACGGATCTAATTCAGATATCGTCTAGTATACACAAGCAAGAGGGGAAGAGGAAGACCATAAGGTATACGCAAAGCATCTGCCCAGACTGTAACATGATTCTAGACGCAGAAGTCTTTGAACGCGATGGTAAGGTCTTCATGACCAAGACCTGCCCAACCCATGGGGAGTGCGAAGAGCTCTACTTTGGTTCCTACGAAATGTACCAGAAGTTCAGCACATACTGGATGGATGGTAAGGGAGCGCATGCACCAAACGTTATGATCGATAAATGTTCATGTCCTATGAACTGCGGTTTATGCACAAATCACTTGAGCCACTCTGGTCTGGCAAATATTATAGTTACAAATAGATGTGATCTAACATGCTGGTACTGCTTCTTCTATGTCAAGAAGGGTCTTGAAGGTGCTTATCTGTATGAACCAACGCTCGAGCAGGTAAGAGCGATGGCAAAGACCTTGAAAGCAGAAAGGCCGATCCCAGGTAATTCGTTGCAGATAACTGGAGGAGAACCAATGTTAAGGGAAAATATTGTTGATGTGATTAAGATCCTAAGAGAAGAGGGTATTGAACATATACAGATGAATACAAATGGTATCAAGTTGGCATTGGATCCTGATCTGATGCGACAGGTCAGGGAAGCAGGGGTTAGCAATCTATACCTTAGCTTTGATGGCGTAACTCCAAGGACAAATCCAAAGAACCACTGGGAAGTGCCTTACACTTTGGAGAATGCCAGAAAGAATGGTACGACTGTTGTTTTCGTTCCTACAGTTATCAAGTCAATCAACGACCATGAGTTGGGCGATATCATAAGATACGCTCAAAAACACCTTGACGTTGTTCATGCGGTAAACTTCCAGCCCGTCTCACTAACTGGAAGGATGACCAAGAAGGAGCGCGAGAAGTACAGGATAACAATACCTGACTGTATAAAGAGGATTGAGGAACAAACTAATGGTGAAATTCCAGAAGATTCTTGGTTCCCTGTTCCAAGCTGTATGCCAATGACAAATGTAATAGAACAGTTCAGCAAGAAGCCCAAGTATGAATTGAGCATTCACTTTGCATGCGGTGCTGGAACATATGTATTCGAGGATGCGGAAACAAGGAAACTTGTGCCATTAACATCTTTCGTGGATATCAAAGGATTGCTGGAATACTTCGAGGAGAAGACAGAAGAGATCAAGTCTGGCAGAAACAGATACCTTACGATGTTAGAAGTAGTTAGAAAGTTGAATTCATTCATCGATAGAAAGAAGCAGCCTAAGGGCTTGGACCTTGCAAAGATGTTTGCAAGCATACTTGTAAAGAGGAACTTTGGCTCTGTTGGTTCATGGCACGTTAGAAGTTTGTTCCTTGGAATGATGCACTTCCAAGACAAGTACAACGAAGATCTTGAAAGGCTGCAGAGGTGCGATATTCATTATCTAACACCAGATATGAGAATAATTCCTTTCTGTGCGTTCAACGTTATACCAGAATGGTACAGGGACAGGATACAGAAGAAGTATGGTTCACCTGTTGAAGAGTGGGAGCAGAAGAACGGACAGAAGTTGGAAGAAGGTCTTTACAGAGGTTTGTTAAGAAGAGGCAAGCCGCAGTCTGAATTTGGCTGTGCTATGAGCGAGATGCATAGGCAGAGCGAGCTTGCGCAGGGATTGACTGGCGTATAGCTAAACTCCACACCTTGGTTTATTCCGGCTATATAGAGTATAGAAAATTAATGTCGTAATTCTTAAGTCTGCTAATTGAAGTATACATATGGCACAGAATGCACATATTACACTGAGTGTACCTAGGCAGCTGTATGAGGAGATGAAGAAGCATAAGGAGATAAACTGGAGTGAAATAGCAAGAAAGAGCATCGAAGAAAAATTGAGCGAGTTAAAGGATATTACAGAAGGAAAAGAACTAGCAGAAAAACTCGATCCAGAAAGTAAGAGGATACTGGAAGAAATATCCAAGTTGCCAAAAAAAGACTGGATTAATTATTATCGCAAAGTGAGAGAAAGGGAATGGAAGAGAACAAGGTCCTTGATAAAAGCGTCCTAATTACGGGAAGTAGCGGAATTACCACCATCTTTAACATTATCGAATACCCTCCAGCCTACGAAAAATGCAGTGTAATCTGGCCCAGACGTGAAGATTATGCACGAGCATTAGCATCGAAGTTAAGGAAAGCTGGTAAAGCCATCGGGGCTATAGACATAATTATTGCAAGTATCTGCATAAACAGAGCACTAGTTTTAGTTAGTAAGGATGAAGATTTTAAGGTCATAAGGGAGATAGATCCATTATTGAAGCTAGAATCACGTTAAGTTTCTTGCAAGAAATCTATTACAACCTTATTGAACAAATCCGATTTTTCAAAATGCGGTCTGTGACCACATCTCTCTATTAGCACCAGTCTGCAGTTGTCCATTTTCATGATAAAAGGCTCACAATATTTAATAGGAATCAATGCATCATCCTTCCCCCATATGACCAGTGTTTTTGCCTTTATTGTTCTTAATCTATTGGCTAGCCTAGGAGCAGCAGAACTTTCTTTTAGCGATGACATGAAAGCATATCTTGCTCCCTCCATCCTTATGTACTGGTAAATGTTCTTGACATACTCTTCAGTTATCGCAGATTGATCTGCATCAACTGGTAACAGCGCTTCTCTAACTTCATCCATGTTTTCTGCATCAAATATCTTTGCATATAGTTTCAGTTCTCTTGTGCCCTTGAACGCTCTTGGCGGTATCCCTGCTGGGCTTATTAGCACTAATCTTTCAACCTTATTAGGATACGTTATCGCGAACTCTGCAGCTATCTGTCCACCCATAGATGAACCTACCATACTTGCACTTTTGAGACCTATAGCATCCATAAATTTGCTAAGAAAGTTTGTGAAGACTTTCGTTGCATAACGTATGTTTGGCTTGTCACTATGACCAAACCCAATTAGATCGGGCGCAAAAACATGGAAATGCTTGGCAAATTCATCGATATTGTAAGTCCAGCTTTCGGCTGAACCACCAAGCCCATGAATCAGCAATACATGCCTTAACTCATCACCAGATTCTGCATATCTGACTTTATAGTTCATCACTTTTACGAACTTGAACTGCATCTTACAAGTTAAATTAAACCTAGACTTAAAAGCATTCATGAATATTAGCATTGTACTGGTTGAACCAGAACATGAAGTTAATGTTGGACATATTGCAAGGCTGATGAAGAACTTTGGTTTAAGCGAACTTTTACTCATAAATCCAAAGTTCGATCTTGAGAAGGCAAAGAAATATTCTGCAGGCCTGGCGCTAGAAAAGATCAATGACGAGATCCGTTTAACCTCCGGCCTGATGATCGATGCCTCAACACGCAAGCCGAGGGTTCATTACCGCCTCTTGGAAAAAAAAGAAGGCGGGCGGCGCGCCTCGTTTCTCTACGAAGGCACGGTCCGGGCGGAGGACGCTCCGGAGTTTACCCGGCGCTGGCTCATCGTAGCGCGGAAAGAAGGAGACCAATGGCGCGTCTCCAACTTCACAGAGTATGACTGACGAGAAAGGAGAAGAGATCTTCCGATTAAATGCTAGCCGCTTCTTCGGGCAGGGGTCTCAGCGCCA
>1097992_contig_3958
TAACTTTGATTTCATCTCCTGAACTCATCACGTCAACCAATGGTTCCCTTTCACCCTTCAGCGCAAATTTGCTTCCTGGTGCAAGTGAAGGCTTTACGTTGCCAAACTCTCTTACCACTGGTTTGCCATCAGGACCTATCGTCACAGAATATCCATACACAAATGGCCCCCATTCCTTGCGTATAGTGCCATCTTGTAACTTGCGCTCTCTAACAAGCTCTTTAGGCATCTTGCCTTCAAACTCCTTCATGCTTTCTTCGAACATCTTCTCCATCTCCTTCATCATCTCGTCAATTTCGAAGTACCATGGACCTAGGAATGGTCTCATCCTTCTCTTGAACCAATCATCCCATGTCATATGCGATCAATTGTGCAGGTGAAATAAAATTTTAACTTTTGTCCTTATCAAACTCTTCTTGCAACTCTCTCAACAACGCTTTCTGTCTTTCGTTCAACTTTTTGGGCACCTTAACATTAATTCTGACCAGTTCGTCGCCTCTGTCTCGTCCATTATACTTCGGTAGACCCTTGCCCTTTAGCGTTAATATTGTATTTGGCTGCGTGCCCTCTGGAACCTTTAACTGTGCATTCCCTTCAAGTGTCGGTACCTTTATTTCTGCTCCTAATGCAAGCTGTATAAAGTTAAGTTTAAGATCATAGATGAGATCGCTGTTTGAACGTTTGAAAAATTCATGAGACTTGATGTTTATACGGACATAAAGATCTCCACTTGAACCCCCATCGATAGGCTCGCCCTCACCAGCAATTCTTATCACACCTCCGTCCTCTGCTCCAGGAGGTATGTTCACTCTTAACTTCTTTGGCTTTCTGACCTGACCCTGACCATTGCAAACATTGCATGGTTTCTCTATTATGCTTCCCTTGCCTTGGCATGTCCTGCAGGGTTCGATTGAAACGTATACCCTAGACTTTGATTGCTCCAATACACGCTTGACCTGTCCCTGACCATTGCATATGCTACATACCCTTGGCTTTGTACCAGGCATTGCGCCTGAACCCTTGCAATTATCACACTTGCCAATTCTTGATACTTCGATTTGCTCCTGCTTGCCATGCAGAACATCTTCAAGCGTTATGGTTGCATCATAAACTATATCCTCACCCTTCCTTGCCCTTCCAAAACCAAAGCCTCCAAATGGTCCTCCGCCAAAGAACACATCGAATATGTTCCTGAAACCTCCAGAGCCGGCAAAATCGAATCCCAGATCCTTGAATATCTCATCGAAGTTGAACTCCGCTCCTCTGAAGATATCCTCTGCAGTGTATCTGCCAGTAATACCTTCATATCCGTACATGTCATAGACGCGTCTCTTTTCATCATCAGACAATACAGCATATGCTTCTGAAAGCTCCTTGAACCTTTCCTCAGCGTCGGAAGATTTATTTCTGTCAGGATGGTACTTCAATGCTAACTTTCTGTAAGCTTGTTTGATCTCATCTTTGCTAGAATTCTTCGATACTCCTAGAACGTCGTAATAATCGTGCTTGCTCATTGTTGTCCCTGCTTGCCCTGCTCAGAGCTCGGACCTTGTTCAGGCTGACCTGTCTGAGCACCTGGAGCACCTGCTGCTCTGTAAACTTGTGCACTCACTTCGCCCAGAACGTTCTTTAGCTCATCGACCTTTGTTTTGATCGCTGCAGTATCTGTTCCAGCAAGAACCTCCTTCAAAGAAGCTGCTGCTTTGTTTATTTTATCTGCCTGTTCGCTCGTTATCTTGTCCTTCAGATCCTGCTTGACCAACTTATCAGCGGTATAAATCAGATTTTCAGCTTCGTTTCTTAACTCCGCTTCTTCCTTCTTCTTTCTGTCCTGTTCTGCAAACTGCTCCGACTCTTTCTTCAGCTTCTCTATATCATCTTTTGATAATTTCGTTGTCGCTGTTATCGTGATACCCTGCTGCTTGGCAGTTGCAAGATCTTTTGCATTCACGTTCAATATGCCATTTGTATCGATATCAAAGGTAACCTCGATCTGAGGTACTCCTCTAGGCGCTGGAGGTATGCCATCTAGGTTGAACATTCCAAGAGAAACGTTGTCAGAAGCCATGGGTCTCTCGCCTTGGACAACGTGTATCGTTACCGCTGATTGGTAATCAGATGCCGTTGTGAAGATCTTGCTCTTCTTTGTTGGTACCGTTGTATTGCGCTCTATCAATGGTTCTCTCAAACCGCCTAGAACCTCTACCCCTAGAGTTAAGGGTGTAACATCCAGCAATACTATATCCTTAGCAACATCGCCAGAAATTATTGCGCCTTGTATAGATGCGCCTATAGCTACTGCCTCCATTGGGTCTACTCCTCTTTCTGGCTCCTTGCCCATCACGTCATGAACGAACTGTTTTACCATTGGCATCCTTGTCGGTCCTCCGATCAGTATTATCTTGTTAATATCCTGTGGTTGCAACTTTGCATCAGACAATGCCTGCATCATAGATGCCCTACAACGCTCAACTATAGGCCTTACAAGCTCCTCGAGCTTTGCTCTTGTTAATGTCATAGTAAGGTTCTTTGGAGAATTTGTTTTCTGGTCGTATGCAATGAATGGTAAATTGATCTCTGTGGTTACTAACGAAGACAATTCGATCTTTGCCTTTTCTACAGCTTCCCTGATTCTAGTAACAGCAGTTTTATCGCTTCGAAGATCTATACCAGTATCTTCCTTGAACTTGTTAAGAACGTAATCAACAAGAGTATTATCCATATCTGTGCCTCCTAGTTGCGTATCTCCAGATGTGCTCTTGACCTCAAAGACACCGCCGCCCATCTCCATTATCGTAACATCCAGAGTGCCGCCACCGAAGTCGAATACCATTATCTTCATCTCCTTCTCTGCCTTATCGAGCCCATATGCAAGTGAAGCGGCTGTTGGTTCGTTTATTATCCTGACAACTTCAAGACCAGCTATTGTACCAGCATCCTTCGTTGCCTGCCTCTGATTGTCATTGAAGTATGCAGGTACTGTTATCACTGCCTTCTCGACCTTTTCCCCCAAAAATGCTTCCGAGTCTCTCTTTATCTTCTGAAGCAGGAATGCTGATATCTGCTGAGGCGTGTACTCCTTGCCAAAGATACTGAATTTGTGATCGGTTCCCATCTTGCGCTTTGCTGCTATTACAGTTCCTTCTGGATTTGTCACCATCTGTCTTCTAGCAGGTTCTCCAACGATCAACTGACCATCTTTTGTGAATGCAATGTATGAAGGAAATGCCTTTCCAGCAGCAGTGGTCCCTTCTGCCGCTGGCACAACTACTGGCTTGCCTCCTATCATAACAGCTGAGGCAGAGTTACTTGTTCCAAGATCTATGCCGATTATTTTACCCATTTACATCAGCCTCCAGTATTAACATTTGGTCTTTTTGAAACTTCTACCAGACTGGGTCTAATTACCCTGTCGCTCAACATATATCCTTTCCTGATCTCTGTAGTTATAGTATTTTCTGGAAGTTCTACGCTGTCTACAAATGACACAGCTTCATGCAGGTTTGGATCGAATGATTTGCCCAACACATCTATCTCCACAATGCCCTCTTCTTTTAAAACATTATCAAGATTTTTTAATACACCTTCAAGACCATTAATGATCGTGTTTGTGCTATCACTCTTCTTTACAATTTCGATCGCTCTTATGTAATCATCACGCAGATCCAACAATTTTAGAATAAACTTTTCCACTTCGTGTCTTACCCTGATTTCCGATTCCTTATCAAGTTTCTTTCTGTAATTGTCATAATCAGCCAACAGATACTTGTACTTGCTAACATACTCTTCTGCTCTTTCTTTCTCTTTCTTCAGCTCCTCCTTTAAGTTGTTCAGTTCGTCAAGTTGAGTGTTATCCTTATCATTTTCATTCAAACAAATCACCTAGAACAATTAAACTTGATATGGTATACAAAATTTTTGGGAACCTATAAAGCTTATCACAATTATACAACTTCGCACAGAGGATTTGCCTTCATCAATATCATGTCTGATTTTGGCCCGCTCTTTGCTACTGCCTCATAATCATGCTTTGAACATGCAATTGTGATCGTGGTTTTATCAGTATGATAAAGGTCAAATGTATCTCCTTGCTGCCTTTCAACATCTCCGATGTAATCCCTCAGTTTTGATTCCAGCGTTGTTAGCAGGTCAAGTTTGTCACCACGCATCTCGTTGCTATCAAGTGTCCATACGATCGCTACTTTTGTTCTACTTGCCTTCAACTCATTCTTCTTTAACACTTCCCTTATCTGGTCTATCAAGTGCTTGATGTAGCCTTCCATGCTCTTTATGCTCCCGTTTACCAGATACATCAGCGAACCAGCACCTTCTAGTGAAGATGCTATTACGCGCAGATCAAACAAGCCGTTTGTGATATCATCAACGTATATCTCTCTAAATTCTTCTCTTTCTAGCCCCTGCTTTGCAGCAGGTTCGGAAATATACTTGCACATCTCGAAGGTGCTTGCAACTGAAGAGTAGTGTGATAATACGCGTATTGCATGTGTAAACTCTGCCGAACCAAGATCGACGAATCTAAGTTTACTCTGGGCATAATCCTGAAGAAATTTTGCCATAACGCTATCGGATTGGGCCTTGATGGAACCTACCAAAGGGTTTTCAAATTTCTCGGGTCCGATGGGCATGTAGTAGTAGTTTATGTCGTTACCAACTGTCAAACCAGTGACATGCTCTACAAGTGCGATATTCTCGTTGTTGCCTCCAATGCCTGCTGGAAGGTTATAGATTATCGAGGAACCTTTTTTCAGTGATCTAATCGCATCCTTGAACTTGGTAGATATGTCGCTCTTTGCCTCCTGTCCCGTCTTCCTTACCCTTGGGGCAAAGAACAGGTAACTCGCATTTCTTATTGCTACATCTTCAGGTTCAAGACCAAGCAAGGGTTCATCCTCCTTGAGCGCAATTACATTAGGATATGTTCTAGCTACTTCTGGTCTTAACGTAAAGGCCATCCTTTGCGCCTCATCTACTATGGACACATTAACACCCTTCACAGCTATTGCAGATGCGACCGCATAACCCTCGGTGCTTAGCCCATATACAACTGCCTTGACATCAGCCAAATCTGGTTTTATTAAACAGTAGGACACAAAAAGCTTTTGCATACCTATGATTACAAACTTGTTAAAAGTTTATGCAGGGTTGTTAGAATCCAGTTGATGCGTCGTAAATTAATAAGTAGGATTTTAGGCATAACGCTAGTAGCCCGGTGGTGTAGACTTGCTCAAGGCACAACGGTCAAGCAAGGTCAGTGACCCTTGAATAGGGGCCTTTGGAGCCCTTGACGGCAGTTCGAATCTGCCCCGGGCTACCATTTTACTATGCAAAAAAAGAAGTGACGCTTTGATGCGCTAAAATGTTAACAGCTGCTGAGTGATTTTATGATAGCTAATACGATTTTGTAAATGGAATAAGTTAAATATATAACCGAAACTGTCTAATTGACCTACAGATGCGAATAGAGTACGAGGATTCTTTTGTCAAGATCGCTGGTTTGATTGGTGGTGAAGAGTATCTCAAAGTTGCACGTGCCTTGTTAAACACAGAAGACGCTACGGATGAAGAGATCGCAAGTGCGACTGGATTGAGGATCAACATAGTTAGAAAGGTACTCTACGACATGTTCGGTAAAGCACTGATAACAGGCATAAGAGTCAAGGATGAGAAGAAGGGATGGTTTGTTTATAGATGGAGGGCAAAAAGGGATCAAGTTGACAATTTCATTGACAACCAAAAGAGGAAGATACTTGACAGGTTGAAGAAGAGGCTGCAGTACGAAGAGGCTGCAGAGTTCTATCATTGCGGTAATCATGACTGCCCTCGAGTGGCTTTTGAGCAAGCGGTTGAAATGTTCTTCAAGTGCCCAAACTGTAAAAACCTTCTTAACATGATCGACAACTCAAAGGTAAAGCAGGCATTAAGGTACAAGATAGATCAGATCACGCGAGATATAAGCAAGAAGTAATTAAACTACTCTGTAGAACAAAATCACTTCGCTATCATTTTTTGTTACCCTGTAAAGTTTCAGTTTTATTCCTTTGCTTATCTTTGCAAACCCCCCTCCTTCAACGAGTGTTACTGCATTCCTTCCTCCAACTATCCTAGGAGCAATTGTAACCATCACCTCGTCAACAAGATCATCTGCAAGCATTGTCCAGTTGATCTCTCCACCACCTTCAACCAACAGTCTGTTAATTCCACTATCTTTCAAAATTGACAGCAGTCTTGCAAGATCAACCTTGCTCTTTCCAAGAACCATTACAACAGCTCCTTGCGCTCTGATCTTTTCCAACTTTGCCTTGCTTGCCTTTTCAGAAGATGCTATTATTGTAAGCACTTTATCACAGGATCTCATTATCTTTGAATCCAGCCTGATTCTTGCCTTGCTGTCAACTATTACTCTAGCTGGGTTCTTGCCATTCACATGCTTGGCAGTTAACATCGGATCATCGATGAGAGCCGTATTTATCCCAATCAATATCGCATCAACTTTACTTCTCAAATCGTGAACCCTCTCGAGATCCTTCCTTGATGATATTTTTGAGTCTCTTGCAGTAGTAGCGATCTTTCCGTCAAGCGTCATAGCTGCATTCAATATGACATACGGTCTAGAGCGAGCCATGCACGAACCTGCCTCCTATCACTACAGCTTTTATGCTGCTTTCATTTACCCTATGCACAATCGATGTATATGGGTCATGCATTGGTTCGAGATCGAGCGAATGCATGTCTATGAATACAGCGTCAGCGATCATGTTCTCTGCAATGTAGCCCAATTTATCAAGTTTCAAAATTTTTGCAGCATTAA
>1097992_contig_4048
AATCCTTCTAAGATATACACGTTCCATGGTTATTCTGCAGAACTCGCGATGCAATTAAATAGGCTTGGATACGATTCTGAACCTCTGGCAAGAGAATCACTCCTGCATTATATGAATGGTGATTAATTTGATCATGGTTGCAGACAAGGAGTATAGTAAACAGAAGATTCTTTCAGTGCTAGATCCGCTGGTTGCAAGATGGTTTGCCAACAAGTTCAAGGATCTGACACCACCACAAAGGCATGCAATAGTTAACATACATGAAGGCAAAAATACATTGATAGCAAGTCCAACTGGTTCTGGCAAAACGCTTAGTGCTTTTCTCAGCATAATCAGCGAATTGGTCAAATTGGCAAAGAGTGAGAAGCTAGAGGAACAAGTTTACTGCATCTACATAAGTCCGTTACGTTCATTGAACAACGATATCGCAAAGAACCTTAGGGAACCATTGGAAGAACTTGCAAAGATCGATGAATGTGTATCACAGATAAGAGTTGGTGTTAGAACTGGTGATACTCCTCAAAATGAACGCTCGAAGATGTTGAGAAAACCTCCACACATACTCATAACCACACCAGAAAGTATTGCAATAATATTGTGTGCTCCAAAGTTCAAGGAGCGGTTAAAGAATGCAAGATGGATAATAGTGGATGAGATACACGAATTATGCTCCTCCAAAAGAGGTGTACATCTGAGTTTAAGCTTGGAACGACTAGAGGAATTATGTAACAAATCTATCGCTAGAATAGGTCTAAGCGCCACAATACATCCGCTAGACGAAGTTGCAAAATTTCTGGTTGGATATAAGAATGGCAGGGAGAGAGATTGTGTAATAGTTGATACAAGATTTGTTAAACCATTGAAGCTGGAAACATCATGTCCCGTTTCAGACCTGATTCGCACATCATCAGAAGTCATAAACAGAAAGATGTATGCGAGAATAAGAGATCTTATCAAGAAGAATAGAACCACACTTGTCTTTACAAACACAAGATCTGGTACAGAACGCGTTGTTTACCATCTATCGAAGTTGAAGGTTGTCGATGCGGATGAGCTTGCTGCTCATCACGGCTCGTTATCAAGAGAGACAAGGCTTGATGTAGAAGACAGGTTGAAGAATGGCAAGATGCGTGCAGTTGTTACAAGCACGAGCCTTGAGCTTGGTATAGATATAGGTAGCATAGATGTTGTAGCACAGATAGGCTCACCAAAATCGATCTCCAGATGCATACAGCGAATCGGAAGATCCGGACATTCGTTAGATAGAGTTTCAAAGGGTTACCTTATTGCAATGGAACGCGATGCGCTTGTCGAGGATGCTGTGATATGCATGCACGCAATGAAGGGCAATCTAGATCGTGCATACATACCCAAAGGCGCTCTTGACGTTCTTGCTCAACACATAGTAGGTATGGCCGTAGAGAAAAGATGGAAAGCGGATGATGCATACAATGTTGTAAAACGAAGTTACTGCTACAGAGACCTTGATATAGAAACATTCAGGAGGGTGCTGAAGTACCTCTCTGGTGGTTATCAGGGTCTTGATAGGCATAGGGTATACGGAAAGATATGGTATGATGAGGATCAAGAAGAGATTGGAAGGAAGGGCTACATGGTAAGGGTCATTTATTCCACAAACATAGGCACGATACCTGATGAAGTCGCTGTAAAAGTTTACACTCTAGATGGCAAGTGGGTTGGAAATATCGAGGAAGAATTTCTTGAACGGTTATCTAAAGGTGATATATTTGTGCTTGGGGGCAAAACCCACGAGTTCATCGCTGCAAAAGGATTCAGGGCGTATGTTAGAAAAGTAGAAGGCGTGAAACCAACTATCCCGAGTTGGTTCAGTGAGATGTTACCACTAAGTTTTGATCTAGGGGAAGCTATCGGGAAATTAAGGGGACAGATATTCGATATGTTCAAGCAGAATTATACAAGAAAGAATATAGTATCTTTGATCAAAGCGGAGACATTTTCAGATGATTATGCAGCAAATGCAATTGTATCGTATATGAAGGCCGAGTATGACTTTCTTAAGGTGCTGGGAGTAAAAGAGTTCCCAAGTGATAAAAATATTGTAGTTGAAAACTTTGTAGACAGTTCTGGCAAGAAGAACATCATATTCCATTGCGTATTTGGGAGGCGCATCAATGATGCTTTGTCAAGAGCTTATGCCAACATCGCAAAGAAAATGACCAACAGAAATGTGTTGGTCACTGTCAGTGATAGCGCATTCATGCTCACACTTGCGCAGAACAGCATGTTCGATATCAATACACTGTTGAAGAGACTCAATTCAAAAAATGTAAGAACGATGCTTCTAGATGCTGTCAAGCATACAGAGATGGTTAGGCGCAGGTTCAGGCACTGCTCAACAAGATCTTTCATGGTTCTTAAGAATTACAAAGGCTATGAAATCACTGTAGCAAGGCAGCAGACAAATGCTGAGATACTGATGAGATTATGCGAAGGACTTGACAGATTTCCAGTACTGGAAGAAGCTTATAGAGAAGTGATCGAAGACCTCATGGATGTTAATAATGCAACCAAAGTTTTGGAAGATGTGGAACAAGGCACAAGGAAATTTGTTGTTTGCAGTGAAAGTGATGTACCATCACCATTTAGTCATGATCTAATTGTGATGGGCTACACAGATGTTGTATTGATGCATGACAGAAAAGAATTGCTGGAAAGCCTGCATGACATGGTCATCAAGAGGATAAAGGGAGAAAAACTCCAGCCATTGATATTCAAGAAAAGAAACTGGAGATAATTTATGCTTGACGAAGCAATAAGGATCGCTAAAGGGATAAGCATTGCAAGTCCTTGGCCTTGTATATATTTAGAAAGAGAAGACACATTGCTTGTTAGTGATACGCATCTGGGTTTAGAAGATCAGCGTGAAAAACTTGGCATGCATATACCTGGTTCGATCATGTCACAAATTCTAGAATGCATAGTCACGCCTGTCAAGTCATTGAACTGCAAATATGTTATATTGTTAGGCGATGTGAAACACGAATTTGGAAGACCCAGTGAAGCTGAATGGTATTCTGTCAAGAAGTTCATCAAGGCTTTGCGAGATGTCGATTGCGAACCAGAGGTAGTTAGGGGCAATCATGATAATTACATCATCTATGTGTTGAAAGAACTTGGCATAAAGTTGCATGACCCATCACTTCGACTAGGAGGCTGTTATTTAACACATGGGCATCATGATCTGGAGGATGATTACAAAGATGCCAAGCATATCTTCATGGGTCATGAGCATCCCGCAATTGTGGTTAAGGATGATGTTGGTGTAAAACACAGATTCAAGGCATTCCTATCAGGAATGATAAATAATAGAACTGTTACAGTGCTTCCTTCTATCTCACCGTTATCTTATGGAAACCCTATGAATGAAATGTCTAAAACGGATTACATGACACCATTACTGAGAAAATATGGCATTGATAACTTTACTCCATATCTGATAGAGATTGGCAAAACAGTAAAGAGATTTCCAGAAATGAAACACCTAACACAGGCTTTTATTACACAACCATTAGAGAAAGAAGATTAATCCTTATGGTTTTTGAAGTATGGCAATACTTTTCTGCCAAAGTGTTCGATATTTTTGTAGTATCCTTCTCCCCAGAATCTTATCACAAAATGTTTTACACCGGCTTTTATAAAACGTTCGAACACTGGTATAACATCATCGGGCTTGCCTATCGCTATAGCAGATCGTGCAACCTTATCAGGAATCATTTGTGCTTCTTCCCTCATCTTCTTTATAAGATCAGGATTTGACATGGAATACTCTGTAAAGTATTTCCTGAAATCAAATTCGACTTTTGTCTGTATGTCGTGAACTTTCAGAACTTCTGGCTTATACAAACTAACCTTTAGAGGATTTTTCAATCTTGCCCAAGCTTCTTCTACATCTTCTGCAAAGTAAACATCAATATCAAGACCAAGTTCTAGTTTCTTAGGATCACGGTCAGCTTCTTTAGCAGCATCGGTAATTATTTTCGCGTGATACTCGTACAATTCTGGCGTATATGCTATAGGCAGCCATCCATCGCCAAACCTTCCTACCAAAGAAAGTGTTCTTGGAGCACCAGCAGCTAAGAACATTGGGGGTCTGGGTTTTCTGATTGATTTGGTTTGCAGACATGCATTCGTTATTTTGTAAAATTTTCCCTCGAAGCTGACTCTGTGCTCTGGCGAAGACTGAAAGAGCAAAGATATAATTTGTAACTGTTCTTCAAAACGTCCGACAGGTTTGTCCCATTGTATACCAAAATCGTTAATGTTCTGGGCCTCTCCAGCTCCAATGCCAAGTATTGCTCTCCCATGGGATAATCTGTCAAGAGTTATTGTTTGCAGCGTAACAGTTGATGGATGCCTTCTTACTGCATCTGTAACACATGTACCTAATTCAACATTTTTTGTAACTTGGGAAGCTGCTGCAAGAAAGATCCACGCATCATTAATTATTGCGCTAGACCATTGGGGAACATTGGTATGGTCCATTATCCATACAGAATCGTATCCCATCTTGTCAGCAATCATGCATGCCGTTAGTTGCTGATCTTCATTTAATCCAAGTCTTGCTACATTCAACCCCTGCTGAACCCCAAATTTAACCATGAAGAAATTTTGTTGATCATCGTGTTATTTAAATATTGAAAAATGATAGCATTTCTTAACGATAGACTTTGGAAAACAAGTTCATTTGGATAAGTATAGTCAGAACATAATTTACGATATCTTGATTATAGCTCTACCAATTATTCCGCCTTGCTCCAATTTCTCAAAGGCTGAATTTATCTCCTCAAGTTTGTAAGTTGTCGAAACAGCGTCATCGATATTTATTATTCCCTTGCTTGCAAGTGCTATTACCTCAGGCATATCAATTCTAGGCTTCCCGCCGTACGAACCTATGATCTTCACACCCCTTCTTACTACAGAGTTTATTTCAAAGTTAGCTTCGGAACCCTTTGAAGAAAGACCTACCAGCACAGCTCTGCCACCAGATCTTACAGATTTTATGGCTGCGTTTATGGTATCTTTTATACCTATAACCTCGATTGCAACATCTACGCCTTTACAGTTTGTTATATCAAGTATTGATTTTACAGGATCCTCTTTCTTTGGATTTATAGTGCTTATAGCACCTATACGCTTTGCATGTTCAAGTTTTTCGTCGCCTAGATCAATTGCAATAACATTTGCGCGAAACACCCTAGTCGCGATCTGTACCACATTCATACCAACACCGCCAGTACCGAATACAGCAACAGTTTCTGCTGCTCTTAAACCTGCATTCTTACATGCTCCATAGGCAGTCATGATTGCACAACCAAGTATTGCTGACTTTTCATGATCAAGTGTTTCAGGTATCTTGAATACGGAAGTGGACGGAATTACAGAGTACTCCGCATGTGCGGACATTGATAACATACGGACTGGTTCCCCAGAAGAAGTGAAGAGTCTGGTTTTACCATCATAGTATAAACCTTGCAGCCTATTATAACTATAGAATTTTTCACACAGATCTTCCTGACCATGCATACAATAGCCGCACTTGCCGCATGGAAGGATAAAAGGTCCTACCACCTTATCGCCTACCTGCACATTGTCAACTCCATTTCCTACCTTTACCACGGTACCCGCGACTTCATGGCCAAGAACCGCAGGTAATGGAAATGGTATATGTCCCTTTAACACATGCAGATCTGTGTGACAAAGACCAACAGAATTCACCTTGATTAATACCTCATCATTATTAGGCTCGGGTTCTCTCAGTTCTTCAATATTTAATGTTCCAACTGTTCTTAGAACTGCAGCTTTCAATTCTATCCGCGTAAGGTAATGGAATATCTTTTATTAAAGTTATTGAACCTCAATCTCCTCACTCACCTCTTCATTTCTATGATTTTACCATGTCAATAAATAATCATGCAAAGGACAACTAATTTTGAATATCTGCGTAAAATGCTAGTTGCTAAACAGTAGTGCAATGTTAATCAAGATGGATGACAAGTTCATGGAAATGGTTGATGAACTGGTTAGACTAGCTGACGGTGACGAGGAGTTGTATCAAGGTATCAAGTGGATAGATAATGAATCTAAAAAACTAGGGATATCTTTTTACGAGATGTTCTTCATAGTTTTGCAAAAGCATCTTGCGGATGAAAAGGCAAAAGAATGGTTTAACCAAAGAAATCAAGCAAATCAGTGATCTCTTTTCTGTATCGGAACATATTCACAACCAAGTGGTCCACAGTATCTTCCTACATATGTCGCTTTTGGCCTGTACAGCATTGGCTTTGGTTGTGCCTCTGCAAACTTTTCTTCTATAACATGTGAAGCCCATCCAGCCACTCTGGCTATTGCAAAGATTGGTGTGTTAAGATCAATTGGAATACCCATTACATAGTAAACAGATGCGCTATAAAGATCAACATTAGCAAATATTTCTGCTTGTTTTCGCTTCCGCATCTCTTTCTTTGACAGGTCTTCAATTTTCTTGGTCATGTCGTACCACTTTGTATTTGTCTTTATTGCTAGTCTCCTAGACATTTCTCTAAGGATCTTTGCACGTGGATCGTCTGTCTTGTAAACTGCATGACCCATGCCCATGATCCTTCCACTGGCATCGAGCCTTGCCTTCACCCATTTCTCCACGCTGTCAACACTTCCTATCTCCTGCAATGCATGCATGACCTTGACATTTGCACCCCCG
>1097992_contig_4122
CCAGCAAGGGATCGTATAATGACAGTCTTTGCATCATTTGGTGGTGCCCCTGGTTATGCTGGGGCAAAGTCAAGCACAACTGGTATGAGGGTTGCTATTCAGACAATGAAGGTATCCTTCACATTCGACAAGCAGACTTACTTCACTGGTCAAATTGCAACATTCACACTAAAGTTTTCTAGCCCAGCAGGTCTTCCAATAGATCCCGAAAGCATGCGAGCAATATATGATGGTGTCACTGTTTCTCTAGAGAAAAAGAGCGAAGGTGTGTATATCTACAAAACGCCACCACTTGTACCAACACTTCATACGCTGCAGGTCATTGCTGAAAAGCATGGTTACAAATTGTTCAATGATGCTACAACTATTACCGTATTTGCACCCCAAACACTTGCTGGGATTCGCCTTAACTTTGACTTGATGCCAAAACAGATCGCGCCAAGTGTGCCAGTATCATTCACGCTTTTATTCACTGACCTTAACAACGTAGTTACGCCATTCGTGAACTATGACTTCACAATAAAGAAGGGAAATGAGATAATACTTGAACTACCAGAAGAACAAACAACCGATGGAAGCGCAGCGTATATGCATACATTTGAAGATAGTGGCAAGTATAGAGTGATAGTGCGGGTAAACTGGATAGGCCAGGAGGATTCGCCAACAGAAATCACACAGTCATTTAATTTTGATATCGACGTCGTCAAACCAGTAACGTTTGCAGTAAAAGCCAAGGCTATGCAGAAAGGCGATGTCATGAGACTAACTTTTAGGAATCCAGCTTTGGCTACCGCTGGTGTCTATACACTGCAATTAACACTTGATGACGCAAATCAATTGAAGATAAGAGCTCCTAGCGGATGGAGTATTAGCACAGAAGACAATGCCATTACAATTAATACGAGTGACTCTCCGATAGAACCAGGAAAGAATTTGCAGTTGCGAGCAAAGGTGCAAGGCACAGTAGATTCCATTGACTGGAGTGCTATGGACAATGATGGAAATGAGCTGAAGAGTGGAACTGTCAAGGTAAGGCAACTTAAGATCCGATAAAACAGTTTATTCAAATAGAACTACACTTTAGTTTTTGTTGACCAAAATAGTGAAAACCGACCCATAGGGTCGTGCAATGTCAGAGAAGGAAACATTCGAATTCCTGCAAAACGAACCACCTTTTATGCGCCTAGGCACACAGCGCAACAAGTGATCAAATATGATTAATAATTTTTATATCGCATGTTACCGAGTCTAAGATGTAGACTCATTGGTTAAAATATTTATCAACGGTTTTGGTAACATAGGGCGAAGAATTGCAAGTGCTTTATCTAACGATAAAGAGTTTCAATTCATAGGTATTGCAAAGTATACCCCTGACGAGAGAATCAAGGAAGCATATGAGCAGAACCTTGACGTATTTACTCCTGAGGAGAACATAGAGGCTTTTAAGAAAATGGGTTATAACGTTGCAGGAACAGTTAAGGAAGCCATACAGCGTAGCGATATAGTTATCGATGCGACCAAAGATGGTCTTGGTTATGATAATAAGATGAAGTATTACATTCCCATGTCAAAACCTGCAATATTTCAAGGAGGCGAAGAAAGATTTGGAGAAAGAAGTGTTGCTGACATGATCCATAATTCAAGAGTTAACTACGAGCATGCATTTGACAAGAAGTATGTTATACAAGGCAGCTGTAACGTAACTGGTTTGGGAAGAATGATGCAGCCATTGATAGAAAAGTACGGAAAAGAGATCAAGAGGTTTGATGCAACGCTGATCAGAAGATGGGCAGATCTTGAAGACAAAAAAGAAGTTAAAGACTCTATCGAGTGGGATAGAGACCCGCATCACCAGTATGATGTTGGTGATTTTATCAAAACGCATTCTTTGTATGTTGATGTGTATAAGGTGCCATCGCGAATGATGCATCTGCACCAGTTATATGTTAGGTTTGGAAATGGCTGCCCAAAAAAAGAACAAATACTTGAATTGTTTGAAAAAGAGTTCGGAGTAGCTGTTTTACAAAGTGCAAAAGGCACTGCCGATGTAAGAAAGAAAGCTATGGAATTGGGATTTCCTCATGGTGATACAGGTATGGTTCACATTCATGCAGATGTATTGAAAGTTCAAGATGATATATTGAAGATAGCATACTCTGATGATCAGACTGGCATGGTGATCCCAGAAAATCATCTCTTGTTACAGGCAATGATCCTCAGACGCAAGAAAGAAGAAGCAATAGAAAGAACAGACAAGTTCTTTCGAATGAGTGAAAAAAAGAAAGTACTCACTAATGAGTTCAAATAACTGTAAATTCTTAAATAGGGTCAAGACTTAATTTGTAATGTACTAATATTATGGACAGTAGTCTCGAAGGTTTTCGTGTCGGACAAAGAATCGCAAAAATTTCGGTTTTGACTCTTGCCGGAATAGGAGTTGCGGAAATCATAATTGGTATTATCAGCGGTAGTGTAGTAGCACTTGCTGATGGCATAGATTCTTTTGGTGACGCTACAATTTCATTCATTGTATGGCTGGGTCTGCTTATGTCGCAAAAAGGGCCAGACCCCAAGTTCCATTTTGGATACTACAAGATTGAAAGCCTCGCAGCGCTCCTTGCAGCAATAGGAATGATAGTTGTAGGCATGTTCATTGTTAGCCATGCAATAGATGGGTTCGTCAACCCAGAACCTATTGAACATGCAGAAATAACCATGGCGATCCTAGCTGCTGCTGGCGCAATTTCTGGGCATCGAGCACTTCAGATGAGGCAGATAGCCAACAGATACAAACTGCTTTCCTTACAAACAGGAGCCAAGAACTCCATAAAGGACAGTGCTGCATCGATAATAGGCTTCTTCAGTGTTCTTGCAGCAACGTACTTTGGATTTTTACAGATGGATGCCATAGGTGCTATAGCTATAGCAGGATTCATATTTTCCGTATCTTATGTTGCCGTGAGAGAATCTTCGCTTGTGTTGCTAGATGCACTTAAAAACCCAAGACTTCCTGAACAGATAAAAATGTTTGTGGAAAGCCATCATGGAGTAAATGTTAGTACTGTACTGGTAAGACCTATGGGACCTTTTCTGCATGGCGAAATAAATGTAGTGGTTGAAGGTAAAATGACGATAGATGAGTTCGATTCCATTGCAGAGAAAGTGGAAGAAACAATAAAGAAAAGCTTTCCAAACATAAAGAAACTTGTAGTAACTGTAGAACCGAAAGAAGACTAGGGTTTCTCCTAGAATGATAGATTGTAAGTGATGTCAATAGATAAAATAATAAATTTGTGATGTTAGATCGCAAGTTTATCAAATGACTTGTAATTTGCTTATGATAAACTAATGAACAAATGTTTCATAATAATTATATAGTGCTACGTCAGCAAGGAATACAGCATGGACAAGGCAACGAATGTGATATTTATAGGAAAAAAACCTCTCATGGCGTATGTAACAGCAACTCTTGTGCAACTTGCTAGCGAAGATCTGGTTACAGTCAAAGCTAGGGGAAACAGCATTACAAGAGCAGTAGATGTAGCACAGATAATTGAGAAAAGAATGGGAAATATTGGATACAAGATAGGTGATGTAAAGATTGGAAGCGAAGCATTGCAATCGCAGGATGGTAGAACAAGAAATGTCTCTACAATTGAGATAGAGATTGTGAAGGGTGCGCCAAGTACTGAAAGCACAAGTGCATCAAACGTTGAAAACAAGTCAAACTCAAACAACAAGAAGAAGGCTAGGAAGAAGGATTAGGTTCTTCTCATAGTAACAAACTATTAAGTTGGCAGCGAAATGACATAATTACACGAACGAATACCACCAGTCACATTGAATATAAAACTTTTTGATATGCATAGCCTCTAACTATTGGGGACCATTACGCAGAACCTAACTGTAGAGTTGACATTTTGGCCAACTTTAGTTCTTATAGTTTTTATTATCCTAATTTTACCGGCTTCTGCAGAACCAGTTTTAAAGGACGATGATTTCGTTGTTCAAAAATTTGTTTCTAACATTTGCTGCAGTCCAACTACAATGGCTTTTGAAGGGAAGGACATTCTGATTCTGCAAAAATCTGATGGGCAAGTACGTCTCATTAGAGATAGAGTGTTACAAGAAAAACCTGTACTTGACGAAAACGTTAACGAGGAAGGAGAGCAAGGAATGCTCGGAATTACTACAGTAGGAAAAAAGGTCTATCTTTATTTTACAGAATCAACACATGATGGAGGTTCAACACTTGGAAAACGCGTCTACAGTTATGATTGGAATGGACAAGAATTGGTAAATAAAACTCTGATAAAGGATCTACCGCAGACCCAAACTTATCACAATGGCGGAGCAATGGCAACCGGCTTGAATGGTTCGGTTTATCTAATTGTTGGAGACGCAGGAAGGTACGGGAAGCTACAAAATCATCCTGAAGGTGAACCAGATGATACAAGTGTAATTTTACGCATAGAACCACCGGGGCCATATTATGCAATTGGAATAAGAAATAGTTTTGGACTCGCTGTTGATCCTGTTACTGGAGAACTGTGGGACACTGAAAATGGACCAGATGATTTTGACGAAATCAATATAGTGCAACAAAACTTTAACAGCGGATGGGACGTAACAATGGGCCCAGCTAATGAAACACAACTTGCAAAGCTACCTGTTTATCCAAGTTACGTTTATCACGATCCCCAACTCAGCTGGGAAAAACCTGTTGTACCAACTGGACTAACATTTATCAACTCTGAACCATTTGAAAAATACAAGAATAGCCTGTTTGTTGTTGACTGCCTTAATGGGAACCTATACAGGTTTGAGTTAAATCAAAACCGAGATGGATTTGTTTTCAATTCTACACATTTGGCTGATAATGTAGTTAACATAGGGGAATCAATAGATGAAATTATTTTTGGAACTGGATTTGGATGCGCAACAGATATAGAAGCTGGACCAGACGGCCTCTTGTATATTGTATCTCTGTCAGATGGAGCAATTTACAGAATAATTCCTAAAAGCATGCTAAGCTATGACTTTCTTAGTGTCAATTCAGCATATATTTGGTATCTAACGTATGTCATAATAGCAGTTGTTGTAATATCATTCGTGATATATATGAAGAAAAGATTTAAGAAGAACAGAAATATCACCTCGCTGGGCAGTTTCTTACTATTGTCTATTCCTTAACATCCAAATGTTTTAGCCCAATCCTCGCTAGCAAACTCACTCTTTGAACAAAATTCTTTTAATATCTTAGCATGACCATTATATAGTAATTCAGCATTTAGTATCTTTCCAGAACAGCTAACCTTTCCTAGTACTCTGCCGAAATTGTCCTTTGTCAGCTTATCATCTTGGTCAATAGTAGCAGTAGATCCAACAGGACAGAGCTTACTTGTGAAAGCAGTTGCTTCATTAAAACCAGGCTCATTACTCTTTGGCGTAATCGTCAATGACAACTGTACGTCTGTCTTTGCAATGATAAGAGTATCACCATCGATTATCTGAGTAATGCTGTCAGTTATGCATAATGCAGTTCCTTTACACTTAGTTTTTGCAGAATACTCTGGCTGTGTTGACGGTACGACATTAAATGAGGCATTTCCCGAACCAGCTTGATAATATTTCTTGCTAACATTTACACTCACAGTGAAAGTTCCAGGTTTTGACTTGCCACTTATTTTCCAAGTGAAACTCCATAGGCCTTTTTCATCGGTTTTCCCTTTGAATGATTTAGTAACGCCTGAGGTATCAACAACCTTTGCAGTTACCGATGCCCCACGTACAGCCTTTCCATCACTTGTTACCGTTACAGTAACCTTTTGTGCAGTTCCTGGAGTTATGGCTTGTTTCGCTACTTTAATAGAAACGCTCAATGCTAAGGCAGAAGCATATTGAGCTACACCTGCAAATAGTAATGAAACTACTAGAACAGTAACGATCGGCAAAACCCAATAAACTTTCAAATGGTTCTGCATTAATTGATCAATCGTGTAAGTTTAATTTTAAGTATACTGTCTGCAATTTTGCTATAACATGAAACAAACTTATCTATTTGTTGTATTTACTAAATAGTTTTAGGAACTATAATTTGTGCTTCCGCAGTATTTCTACTACATCTTCGTCACCCACTTGTGAGAAATCCTCGTAGAACTCGCCTACAGCGCCAAACTCTAAAGGCATCATTAAAACTATCAACTTATCAACAACCGGCTCAAGCGTCTTAGCAACCTCTCCCGGTGCTACGGGTGTTGCAAGCACAACCATCTTGGGCTTTTGCTTCTTTACCCATGTCACTGCAACCATTGTAGTTGCGCCAGTAGCTATGCCATCATCGACCAAGACTATTGTTTTATCTGCCAGATCATATTTCTTGCTGCCACGGAACAACTCCAGCCTTCGTTCTATCTCCCTTACCTGTTCCTTTATTTCTGATCTGATGTACTCTTGATCCACATTTAGCATCTTTACAACGTAATCGTTAAGATAAGAACTACCATCATGCATGACTGCCCCAATTGCAAGTTCAGGATTACTTGGTGCACCAAGCTTCCTTGGGACAATGATATCGAGTTTAGCATCCAACGATTTTGCAATAACATCACCTACAACGACACCGCCTCTAGGTATTGCTAGAACTAATAGGTCTTTATCTTTCAACCATGTCAACTT
>1097992_contig_4425
GAACAACGCTACAAGTTCGGCGTTAACCTTTCGTGAATCTATGGCAATAGCTAGTTCAGAACCTATTGCCCCACATCCTATAAGCCCTATCTTCTTCAACTTGTTTGTTTGAATTCTAGCATTCTATATCTCTTGTTATTGTTGCAATTTACGAACAACATTAAAAATTTGGTAACTTAATGCATTCCTGAAACGAGGCAATATACACTAATCGAATTCAGTCCCCACAAAGATAAGGAAGTTCTCTGATACACGCTTCTAATCTTCTAATGTATTCTCTGTAGGAAAGTATTTGATCCTGCAGCATCTTAACCTGATACCTAATTCATTGATGGTTTGCTGCTGACCTAACACAATTAATCCCAAACCAACAAGGCTGTAGCTAACCATCCTTATGTCCGTTTCACCTGTATAATCTTAGAGAGCTGCTTTTTCACATCCCTAACATCCTTGGGCAGCATCTTTTCTATTTCTGTACCAACAAGTGCTAGGGTCAGCTTTTCTAAGAAGAATCCAGTCTTCCACATCTGATCTAATTTGTACATCTTGGCCTTGCCTACCATTCGTGTTGGTGTTACTAATCTATATCGTTCTAGTTTGGGTATTTCCCTTTGCACAGTTCTGACAGATATGGCTGCATTATTTGCTATGTCTGATTCTGAATAGTCCCAGTCCTGAAATGTTATGAGGAAATCTAGAATCTTTGCTGTTGCATTGCCAGAGAAAAGGCTCTCCAGTGGTCCACGCTCCAGAGCTTTTGTCTCTCTACTTACGATCCTAACCATACAAACAAAACGAACAGAACATTATATTTAAAGATGACGCATCATTGCGACATATATGTCGCTGTGGTAATATGTTGCTATCCTGTAAAAATGGGCATTGAACGGCCTCAAGAAAGCCATACTGAGAAAGATGTACTTCGACAAGATCATAGGCGGCAAGCATACAGCTATAGAAAATCTCAAGAAGGGCTTTCCTTCTCATGTGAAGGGCGATGTTGACGATGAAGTTAAGGAACTAATCAGGGTTGGATACATTTTGCCGAAGACAACAAGCTATGGCCTACAGGTATCACTCAATCCTAAAATGATTCCAGAGATAGAGAGGATACTTTCAAGCGATTGATATGCCTCGCTTCAGAGGATAGCTCTACTGCTAAAAAATGAAAGTAAGATAGACTATTTTTTGACTTTTTGTGATCGAAGATAGACAATAAACCTTTTTACTTCACACGCTAGTAAAGATGCTAAATTGGCAAAAAGACCGTTTACAATAGACATAGGAAGAGAACAGATACCAGTAGAAGGGCACCAGCCACGGAACGTTGCTATAAAATATCTCATGAAGCGAAGACGTTCACTGCTTATGACGAGGGATAAGGAAAAGGTTGAGCGCTTGTGGACAGAACTGCCACAAACAATAAAGATCATAGGCAAACAGTCAGAAAAGAAGTACAAGATAAACTGGGAGAGGGAAGGCACGCAAGAGTTTGTTGGAGCAAGGTTTGTATTTACACTTGACGATCTGGCGTAAACACTAACAATAAAAACTCGCATGTTTTAATCACCATAATGCCGTTCTGGTTCGGGAAGGGTAGAAAGAAGAATGCAGCAAAGGATATAGTAAAATATTGGGAGAAGTCTCAGGTATCAAATATCACAGATGAACTTGTGAAGATAATACCAAATCAAATACCTTTTTTGCGGCAAGTTGCTAGCAGCTCCCTTGCTGGAATAATAAACAAGAATCTTACTTTTTCTGCATTAGAACCAGAAGAGGTCTCTGGTGATCTTTACAATGTTATCGATAACGTAAAAGTTAAGGTGGGTCCTGGTATACCGTTAATCGGTAAGCAGTTTTCTCTTTCCATGAATTATAGCATAACGGTTGATGTTAAAGCAAAGAAGATCGTAGAGGCTAAGCCAGATTTATCATCGTTGAAGATCGATTTTGTCTAACGTAACTGCTATAAGATGCGTGAAGGCATACTACTTCGTGCCCTTGGATTTAAACGCACTTGCAGCATGGGTCGTTGTTACATTTGTATTCATTGCAGTCATAAGCATTCTTTACAGGAGATTTGCTAGGGCGAAGAAGCGAGAAGCGGATGGACACAAAGATGAGACACCTGCATATTGAGAAGAAGGCAATAAGGGCACTGGGCATAGCCGAGAGTTTCAAGAAGTCTGAAAGACAATCTGTTTTGGCTGGCATTGTAATGAGAAGTGATATGGTTATTGATGGCGTTGCATATGCAAATGCTACTGTTAGAGGCGATGATGCTACAGATGCTGTGATCGCACTTTATACAGACCTCGATCGAACCGACATAAACTTGGTGATGATTGGAGGCTTGATAATCAGCATGTACAACATAATCGATATTGAAAGATTGTACGAAAGGCTGAAGATTCCCATAATCGGAGTTACGTTTGAAGAGTCTGAAGGTCTTGATGAGCACATAAAGAGGCAGTTCCCAGACACTTGGGAGAGCAAGATGGAAGCATATCACAAGTTGGGATCAAGGGAAGAGATCAAGCTCAAGACAGGATACAGCGTATTCGTCAGGGCACAGGGAATAAGCGCTAAAAATGCAAAGCAAGCAGTAAACAAGTTTTTGTTACAAGGTTCAATACCTGAGCCAATTAGAGTTGCAAGGTTGATCGCAAGGGCAAAACTTGAAGCATAAACTTCATATTCATTGATCACCAATTGATTTTAATTTGGAGATTCCTCCTTCGCTTTGCATCCAATGCAGGGGAACAAAGCACCTCTGCGGTCTGGCATACTGTCCAGTTATGGTAAAGATGAACATTCAGCCGTTAAGACTGAACCTTGCATCCCAAGTTCAGGGTTCGAGCCCTCCAAGCGTATTCGTTGGCAGAATAGGTTATCCTAAAGTTCTTGTCGGTCCCATGCTACCTCCAGTTTTTGAAGACACCTCAACTTATGACACACCAGAGTTGTGGCAGGATTACAAGGTGGATGACATCTTGCAGTTCAGGCTCTCACTCGTAAGAGGTACAACCTTGATCGATGTTAAGGATGCTTTGAAGGAGACCAAGACGGTACAGACGCTGCAAGAGATGGCAATGGCAAGGAAGCCAGTAGATTCTGACATGATACTTAAGAAGGATCCTACAAAAGCTGTGCATCTTAGCGAGCATATCCCACCCTTTGGCCCTTCTGGTCATATGCTCAAGTTTGATGTTAGTGGAAATGTAAGCGTAGATCATAGAATCGAGAAGGCGTACTATGACAGAGATCTGAAGGCAGTAGATGCCGTTGTGGATCTTTACCATGATAATGTACCATTATCAAAGATAATGAAGTCTTTCAGTGTAGGTTCGTTTGGAAGGGCTAGGAGGTTTGTGCCAACGCGCTGGAGCATAACTGCTGTAGATGATATTGCATCAAAAGCGTTGGTTGCAAATGTAAAGATGCAGCAGGAGATTGGTGAATATCTCGTCTATGTTAGGAAGATACACATGAATACCTTCGTTGCGATAGTCATACCAGGAGCATGGGGCTTTGAATGGATAGAGGCATGGTTCCCAAATACAACATGGAACATGCTGCAATATGGTGAGCCAGAGATAATGGGAGATAACGAAGGATATAATGGAATAGATCACTATGCAAAGGTTGGAGGCTGTTATTATTCAGCAAGGTTGACTGCAGCAGAAGCTTTAACATCCCTGCATAGACAAGGTTCCGTCTTGATGTTGAGGGAAATCTATCCAGGCTTTAATATTCCATTGGGAGTGTGGTTTGTAAGGGAGCAGTTAAGGGCTATGTTAAAATCAAAACCACAAAGGTTCAGCAGTATGGAACAGGCATTGGAGTTTGCAATGAGCAACCTTACGATTCCATTGAACAAGTGGTTGCAAAAGAGCAGAATATTGCAGGACATAAGGTACCAGAGAAAGATCAGTGAATACGCATGACTATCATTACGTATTTTGATTTTACATAGAAACAAATTATAACAACAGTATGGAAAGGAAAATAATGGAACGACGAACTAGAAGATCGCTGCTTTTCGGTCCGCTACCAATAAGAGTAATGATTGGCACTGCATTCATTTTACATGGCTATTCAAAAATTACAGATATTGCTGGTACAGAAGGTTTCCTTGTACAGGTCGGATTGCCAACGGCTCTAGCTACACCAGTAGCACTACTTGAGTTTATAGGAGGCATTGTGCTCATTCTAGGCATTCTCACAAGAATAGCTGCAGGATTGTTCGTGATTCAAATGGCAGCAATTACGCTAACGATTAAACTTTCTAAGGGCTTTATTGGGGGATTTGAGATCGATCTATTGTTCTTAGCTGGTGCAGCGAGTTTGTTTATCACTGGGCCAGGAAGAATTTCGATCGAGTGGAACGTAATCAAGCGAGAAATATTTCCATATGGAAAGAAATTGGTAGCTAGTGCTTAAGCATTGATGCAAAGGTTATTTATCCCAAAACGTTAACAAATCGATATGAAAGCTGTTTTTGTCGGAGAAGAAAATAGTGTAAGTGTGAAAGATGTTCCTCTGCCAGAAGTTGGTGATGGTGATGTTCTCGTAAAGATGCGTGCCTGCGGTTTATGCGGCTCTGATCTTGAAAAGGTGTATGGACACTATGGCGTTGTATCGAAGAGACTTGGACACGAACCTGCTGGGGAGATAGTCACAGTAGGCAAGAACGTTAAAGATCTTAAAGTTGGTGATAGAGTCTTTGTGCACCATCATGTGCCATGTTATTCGTGTCATTACTGTGAACATGAAGATTATACCATGTGCTCACAGTATCAAAAGAGCAATCTGGAACCATGCGGTCTGGCAGAGGTATTTCTTGTTCCGCAATGGAATGTTAGCAGGGGAGGAATAATCAAACTCCCAGACAATATTTCCTTCGAGGAAGCTGCAATGATAGAACCACTTGCATGTTGCATCAGGGCAATAAACAAATCTGGAATGAAGAATGGCGACGATCTTGCAGTAGTTGGTGTAGGTCCTGCTGGTATAATGCATATCATACTTGCAAAAACTTTTGGCGCAGGAAAGATATTTGCTATAGATATCAACGATTTCAGGTTAGAATTCGCTAAAAAACTTGGTGTACACCTTGCGATAAACGCAACAAAACAAGATGCTACAAAAATTATACAAGACTCCACTGAAAACAGAGGTGCAGACATTGTGATAGTAGCAACAGGTAGCACAAAGGCATTGCTGCAATCATTGGAGTTGGTTAGAAATGGAGGTAAAGTAGTACTGTTTGGCGTGCCATCCAAAGGCTCGAATGTAACGCTTGACGTTAACCGTATTTTCTCAAATGAGATAAAGTTGATCCCGAGTTTGGCTGCATCTGAGAAAGAAACCAATCAGGCATTTGAATTGATTGTTTCAAAACGACTTGAGATAAAACCGATAATAACTCACAGGTTCAGTTTGGAGAGAGCTGAAGATGCGATCAAGTGCGCATATGAGGCAAAGGATGCAATGAAGGTTGTTGTTACATCTTAGTAAAATTTAACTATGGCAATCCGCACTTTGAAAATCTAGGTAATTAAAATGGATTGGGGAATGAAAAATCGTATCGCAAAAATAATCAAGCCAGATACTGGTCGTGCAGTTATGCTAGCAGTAGATCATGGATACTTTTTAGGGCCAACACAGAAACTGGAGAACCCAAGAAAAACGATTGCGCCGCTTCTGCCATATGCTGATTCTATCATGCTTACTAGAGGAGTGTTGCGCACATCGGTAGATCCCAATTTCAACATACCAATTGTACTTAGGGTGTCTGGAGGCACCAGCATCGTTGGGCAAGATCTGTCCAATGAAGCTATCACAACCTCCATCGAAGAAGCTATAAGACTTAATGCCTCAGCTTTAGCTCTTTCCATATTTGTGGGTGCAGCGCATGAGCACCAAACGCTAGTGAATCTAGCAAAACTTGTTGATGAGGGTGAAAAATATGGTATTCCAGTATTGGCAGTAACCGCTGTTGGAAAAGATATGGTAAGGGATGCGCGCTACCTTGGCTTAGCATGCAGGATTGCAGCAGAGCTTGGTGCACAGATGGTGAAGACTTACTATTGCGAAGATTTTGAAAAGGTTGTTGAAGGTTGTCCTGTTCCAATCATCATAGCAGGTGGTAAGAAGACAAGCGAGTTAGATGCACTGCAGCTTACCTATGATTCTGTCAAGCATGGAGCTGTGGGTGTTGACATGGGAAGAAATATCTGGCAATCCGATCACCCTGTAGCAGTGATTAGAGCAGTACGTCATATTGTTCATGAGAATGCTTCAGTGAAAGAAGCGTATGAATTGTTCAATAGACTAAAAGAAGAACCGGTAATTGGCATAGAGCGATAATTCCACCAAGACACTTTATACAATATGTTGCATAATAACATC
>1097992_contig_4558
TAATCGGGAACCTTTACACCATATTCTGTAAGAATCTGTTTTGCCTGCTCCTCCGTTATTACCTTGTCTTTACCTGATATCGTTACTTTGAATATCTGTTCTACAGCCACCATATAGTGTCCCTTGTGTTATAACCCAAAAGCTTGTTTTTATATAAACTTTAATCATAAAGTATGATTTTATTTTATCAGCTTCCTGAAATTACGATATAAAACTCTCGTATATTCATTCAATGAATTGACATTAGCTTCACAACCTGCAATTATATCATCTACATTTATGTAGTTACGCACGGACTCTAACTCAGATCTATACTGCATTATCCAATCCATTATCATATCTTTCGAAACTTCCAGATGGAACTGTATGCCAACTGCATTTCCAACCTTGAATGCTTGAATAGGATAAAGTTCTGACTTTGCCAATGTTACTGCATTCTTTGGTAGTTCGTATGTATCACCATGCCATTGGAAGACAGTAATATTCTTCTTCAGTCCATTGAATATGCCATTCATGCCATCATCTGTTAGTTCAACTGAATACCAGCCTATCTCCTTCCTTGAACCTTTGTATACACTACCGCCAGATGCTTTTGCAAGTAATTGCGAGCCTAAACAAATGCCTAGTATTGGCATGTTCTTTGCCATAGTTTTCTGGATTAGTTTCTCCTCATCTCTCAAGTATTGATGATTATCGTAAACACTAGCAGATCCTCCCAAAATTATCAATGCATTATAACCATCAATAGTATCGGGTAAGTTATCACCATCAACAGGGATCAAACTGTTAATTTTAAAATCATCTTTTTCAAACATTGATTGTAAGGTTCCTAAATGCTCGCAGCTAGCGTTCTGTATGATTAGTAAGCGTTTCATTGCAGTTCTTGTAGCCACAATTAAATTATTTCAGTCTATCGCTACTTATGGAAATGATAAAACTCAGAAATTTATGCAACATTCTGGTATTGTCTCATTTCTTCCTTAATTCAATCTTTAATGAAACATTATTTGAAGCCTTCTTGAGTAAGAAGTAACCTATTGAATCCGTTTAAGTTTCTCTATTAACTCTTTAACAGCTTCAGAATGTTCCTTCACTCTATCGGATGGCATATTATCTTCATAAAAATTCATATGCAATTCATTCGCCTTAACGTAAAGCGTCCAAAGATTTAACTTAGGATACTCATGATCAAGGTTCGACATAAAGTCAGCGATGCTCCTATGCGTACCAAGTTCCAATTCCCTCTTAGCAGCTATAGTCTTGATCATCTGAACAGCTGCACCCCAGTACTTTTCAGACGCCTGCAGGTAGTCGCCTTGCTGCAAGAGTTTCTTTGCATCTGTAAGATACTTAATGTTCATCCTGCGATGTCTAACTTCCATCTCTGATGATTCTTGTGCAGTTACCTTCCTAAATGCTTTCTCTTTTCTTTGCATCAATGGCAATATGGCTTGTAACTAGCTCTTTTACTTTTAGTAAACTTGGATACTATTAAACTGTATACTAGAATGTTCTGAACATCTACTATAATGGATTTATACCTGTTTATACCTATTTATGCCATGCAAAAAGTAAAACATTCAAAATACGTTTATCCAGTAACCTTGGATAAAAAAGACAGGGAAGCATTGAAGTTTATTTCTGATAAACTGGATTCTTCAAACGCTGGTGCTATACGCGAAGCGATCAACCATTACAGTGAATATTTGCAAGGCATAGAAGTTGTTAAACCAAGGAAAATATCAGATAGTCAAGCAGCTAAGGAAATAATAGAATATTTGAAAGGGAAGAACAGAGTATATACAGACGAAATTGCTGATGCACTGAACATAGACTTTGACAAGGTAAACAAGGTTCTAATGGATCTATGGCAGGAAGGAAAGGTTGAGCAGGTTGAGTGAAGGTCAAAGAATACAAGGAGAAAAAATTAGATGCGTTGGTAGAAAGGTAAGTAAAACCAGATTAATTCATTATACTCATGCTCACAGGGCAATAGAATTATTCGTAGAAGGCTATCCTGCGGTAGCTGAAGTTATAAAATCATGGAGATTGAAATAGCTCAAACCTGCTGCAGAGGCATAGGCAGTGCTGGTGGTGGTGCATCTGGCATTATTGCGATCATTGCAATACCTATGATAAAACTTGCTGCAATGAATACGATAACAGCAATTACAGCTATTCCAATAGCTGCAATCCATCCAGTTTTGAAGCTCACCTTGTAGATCCAGAACCATGCTATCAATGCCAATAACACTGCAGGCAATGCTGCAATAGCTCCAGCTAGGGGGCCTAGTATAACAGTAATTGCAAATAGCACACCGGCATATGTCAATGGACCAAGAAGAGTAGCGCCTATTGCCTGAACGAACTTTGCTCTTCCGCCAGTTACTATCTTTGCGGAGATATAGACTGGGATGGATACTATGATCCAGAGTGCAATGAGTGTAGGGATTAGTACTACTATTGCCGATATGTCTATACCTGACACTGTTATTCTATGATTCTATGGACTGATTCTTTAAAAAACTAGAGTTTTATCAATTAAAGACAATTGTTAAATTAGCGTATTTCTAATGTGTATATAATGGTTCATATAGACCAAGACGAAGTGCAGAAACTGCAAAAATTTGTGCATATGTTGAACCAAGAATCAGACAAAGGTGCTGTTGTGGTTGTTGAAGGGAAGAGAGATGTTAATGCACTAGCATCTGTGGGCTTTAAAGGCAATGTAGTTGTTCTCAATAACTTTAGGGGCGTAAACATGCTCGTCGAGAATCTCGAGAGAACAAGTAAGGTAATACTCATGCTTGATATGGATCGCAAGGGCAAGTATCTTACACACAAGATTCTTACCTTGTTACAGTACAAAGGAAAGAATGTTGACATGTTTTACAAAAAGACGCTTTCTGAAATAACAAGGGGTAAGGTAAGACATACAGAAGATCTGACGATCTATAACAAGTATATATCTGGATTCAACAAATTTGAGTTGTGAAAAAAGTAGTTCATACGATGATTTCTGGATTAATTGTTTGAATGCTTATTATTTTCCATGCCTATCTTATCATGACTGAAGGGAGAATGATGTGAAGGACGTAGTTATAATAGGAGGAGGAATACTTGGAACATCGCTAGCGCACTGGTTAACCCAACTTTACGAGGGAGATATATGCGTTCTAGAGAAGGAAAATAAAGTTGCATCTCACGCAAGTAGTAGAAATACAGGAGTCTTGCACAGGCCATTTTACCTAGATCCAGCAAAAAAGAGAGTATTTGCAAAGTCAGCTTCAATAATGTACGACATATGGAAGCACTATGCAGCAAAAAATGGTTTGCCATGGTTAGAAGTTGGTACATTAGAGATAGCTGTTGAAGAAGCGCAGCACGAGCAGCTCGAGAAATATTTGAAGTGGGGAGAGGCTAATGGTATAGACAAAAAGGACTTGAAACTTTTGTCCAGAAGTGAAGTAAAGAATTTGGAACCCAATGTTGAATGCATTGCTGCTTTACACTGTAAAAGTGATACTGCAGTTGATTATGCACGCTTCACACAGCAGTTGAAGATGGATGCTGAGGCTAATGGTGCAAAGTTCATTCTGAACTCACAGGTAGAGCTTGTAAAGGAAGAGGATGGACATGTCAGTATACACGTTAAGAACCTTTCCAAGCCTATACTTTCCAAGTTTATGATAAACTGCGCTGGAGGAAATTCTACTGACATAGCACATATGTTAGGCATTGGAAAAGAGTATACCGATCTTCATTTCCGTGGTGAATATTGGATCGCTGATCAACCTTATTCTTCTATGGTTAACACTAACATTTACTCAGTTCCAAGACATCCATCATTTCCGTTCCTTGACCCACACTGGATAATAAGAGTCGATGGTACAAGACAGATCGGGCCCAATGCTGTACCTGTAGCTGGACCCCATGCTTATGAAGGAGTCGCAATAGACGCTAATGAATTGGTATCAAAGATCGTTGAGATACTGCAAGGCGGTACAAGAAAGCTTGTGCTTAATCCTGAATTCCTTTCGCTCCTGTGGGACGAATGGATGAGCTCTCTTTCCAAGGATGCCATGATCAAGCGTGCCCAGCGACTCATGCCAAAACTGAAGCCAGAATACTTTACGCAAAAAGGAATAGCAGGTATACGAAGTCCAGTAATAGATAACACTGGTAACTTCGTGCCCGACACAATCGAACTTGAAGGACAGCATACTTATCATATCTTAAATTATAACTCTCCTGGAGCCACTGGCGCTCCTGCTTATGCTGCGTATGTTATCAGCAGGTTAGAGAATGCTAAAATGCTTAACCTTCCTAGAAAAAATAAAGAGTCAGATATCTGGAATTTTGAACAAGTAGTCTCTTATTTTGACTAAAGTGGTGCTGTTAACTTGGCTTCAGATAATCATTATCGAAGAGATCAGTATTACTAATCTCCGCAGGCGTGAAAGGCCAGACCCTCGGGGGTCTTATAAAGGACTATGAATCAGAGTTAGATTTTACCATTGAAGAAATTACAAAATGCATAAAACTAGTATCTTTAAACCTTGAAATTTAATGGAAGATCTCAAGCATACAATGAAACTTCAGATGCTTTCAGTATAGGCGATAAGATCTAATGCTATGTTAACTGAGCCTTAAATGCTGTTTAATGTTAAAAGGTACGTACCTAAAAGGACCAATATTACAGCAATCGTTTTTGTCAAAGTTGCCTTTCTGGATAATTCTTCATACACAAATCCAGGTCTAATGTGAGATATTGCCAAGGCAATTGCCAAGATGAACATTGGCTGTATTGCAGATAGTGCGCCTACAAGTGAAACCAGCTGCAATGACACCGCTCCATAATATAGCAGGTTAGCCACTAGGAACAACCCTGCTATTGCCACACCGAATCCAACCAACTTTCGGTCAAACCCTATCTTAGCAAACTCCGCCCTGAACCTAGGTATCAATAACAGCAGAAGTCTCACCACAATCAAGCCCGTAGTGAGCCAGAATATGAAGCTCCAGAAATTTGTGAATGAAAAGAGATACTTTGCAAGCACATTTTCAACAGCAATTACAATATTCAGTATGGTCATCAAAGGCAGTGCTGGTGAATATAATATGCTCCTTCCTACCCTCTTGTATGAGATAAGAAATGTGCTTGCCACAAGTAATACTACGCCAGCATAGTTGGATAAGTTGAGATTTTCGTTAAGAAAGAAAAAGGCTATTGGTGCTATGAACAATGGATAAGTGTAGTTTAAAGTAACGACCCTAGAAACCTCTTCAACACGAAGAGACTTCATGAACAAAAGGTATGCTATGCCCATGCTAGCACCGATAGCGAAACTTACCAATGAAGGTAAAAACGAGAGGTCGATCTCAAAAAATATTGGTATTATCGCAAGATTGATTGGATAGAAAACTGCAATGAATATTGCAAGCATAAGTGCACTTGGAATTCTTTTGGAGATCAGATGCTTCTCTATTATGTCAAGTGCTGAGTATGCAATGGCAGAAAATATTGTAAAGAAGAACCACTCAAATACCATTTATCATGCAACGACCTAGTTTCTATTTAGTTGTTCTATGTTCTTGCATACAGAACCCAAAGCACTTATATCTAGGCTGAATCTTTAAATTTCAGACTTTAATTAGGAGGTTGAATTTGCCTAATTCAGGAATTGTAAAGTATCATGTTAAAATGAAGTTCGACGTCGATGGAATAGTAGAGAAGGCAGACATCATAGGTGCCATATTTGGGCAGACCGAAGGACTCTTAGGGCCAGAAATGAATCTAAATGAGTTGCAAAAGGTGTCCAAAGTGGGCAGGATTGAAGTGAATGTTGAGACTAAGACCAGCAAGACGGTTGGAGACGCCTTGATACCGATGAGTACTGATATATCGACCGCAGCGCTGATAGCAGCAGCAGTAGAGAGCATAGACAAGGTAGGACCATTTCAAGCGAAGTTCACATTGGCAGGCATAGAAGACATTCGTGAAATAAAGAAGAAGGTCATAGTTGACAGGGCTAAGAAGATCGTGCAGGAGTGGGCCACAAAGACCATGAGCGAGTCAGAGGAGATGTTGAAGGACGTTTATGATGCTACTAAACCTAGCAAGTTAACTGCCTTTGGAAGGGAGCAGTTAGCATGCGGTTCTGGCGTCTTCGAATCAGACTGGATAATACTGGTTGAAGGCAGAGCTGATGTAATAAATCTGTTAAGGGCTGGTTTCGATAATGCTATTGCTATTGAAGGCGCAAGAATAGCCGAACCTGTAGTAAAGCTGTGC
>1097992_contig_4978
AACCTGCAGCTGATGGGGCCCAGGACTCAGCGATGCAACAGAAAAGACGTACATCCCTATACTCTCATTTAGAAGCGTAACTGCCCTATTATCAAATCTCGATGTTATCTTATCAGGATCCACCAACAGACCGTTGATATCGGTTATCATTATCGTGACTATGACACTTTCATACGCTAGGTAACTTGTTTTCTTTTCAACTTTTATTGTAAGTGAGTTGAGCCTCACCTCGAACGACTGCGCATTGCTCACAGAATGTGTATGCTGATCATCTCCATCAAACTTTGCAACTACAACAACTTGGAACCTGTTCTCTCTACCTTGCGTGTTCTCTGCTCCGAAACCTCCTCCAGGCTGACCAGCAACCAATTCGACATCTACTATCCATGGAATAGCGTAGAACCCGTCTGCATCGGTTTCACCGCTTGCCAGAAGTCTGGATTCACCAAAGGATACTTGCTGAACAATGTTAACGGTAGCATCGGGTATTCCTGCTAAGGTACTTGCTTTGATCAACTGCCCAGTAAAGGTAATTGTCTCTCCTTGAGTAACTGGAAAAGCTTTCTCTACAGGCATATCTAGGCTTATTGATGTTTGAGCAACAGCAGCGTTTGCATTGTTTAAACCAACATTACCTAGTAGAAGCATGATGCTAAAAGATATAGCAAGTAACAGTTTCATGCGCATTTTTAGGTCTAGTCCAAATAATAAATGATTCGTCTCAACAATCTCATTCCATGCGTAAAAGATTTTGATAAAAATGAGAACTACCTCAGAACTTCTGCTTCAGCACCTTAACCATGCCAGTCATCCATGGATGCGGCTCACAGTGATACGCGAATTCTCCTTCCTGTGTAAAGAGGAACTCATAAGTCTGCCCTGGTTGCACAAGTCCAATTGTATCAAGTGAATCAAAGCGCCCTGTGTACTTGTCTATCGCATCTTTGTCTGTAGTAACGGTATGCCCAATGCTGTCTTCGTTGATCCATACTACCTTGTTGTTTACCGCAAGTTCAATCTCTACAAGTTTTGGTATAAAGTTGTCCTGCTGCTGTGGATCGGCTGAACCAGTAATGATCATGATCTCTGTAGTCTTTGGAGGTTCCAATATTTCTTGAGCTATAACAGGCTTCTTATTGATTTCTGGCAGATAAACGAACTGAAAGTATCCTATGCTGACCCCTATGGCAATCACGAAGGCAATAACGCCTATGCTAAATGGACTGTACTGCTGTGTAGAGGCCATTGTTTCCAACTGCGCTTTTTTTCCTTTATAAAGCTTGCAGTAATTCTTGGAAGTTTTTCATCTTTACACTTTTATTCTACAGGTAGTTATTATCAACCAGCATATGCGTGCATATGTGGAGATAGATATAGAATCAGGAAGAGATGTAATAGCATCTGCTGAATTTATCAGGCAGATCGAAGGTGTAAAAGAAGCTTACGCTGTTTCGGAGCACTGCGACATATACGCCGTTATAGAAGCTAAAGATTTCAAAAGCATCTATGAAGTTGTTATGCGCAAGATACAGGTCATAAGAGGCGTTACAGACACGAGGATCTTGCCCTGCGTTGATATGGAGTCAGAACAAACCTCTACAACTAATACAGATATCACTTGACAATTCACAGTTAAGCCAGAATCTGTTATTTATCTTGGTTTCTGGAATCAGCCATAGTCTGTGAATCAACACTTCCTGTTGCAGGATTTTTTGCCGGAACGTTTGGGTTCACAACTATTGTCTGCTGTACAGGTTTCTGTGCCACTTCAACTACTGGCTGTGGCTGCACTACAGGTTTTGGTGCAGCTTCCTTTGGTGCAGGTGCCTTTGGTGGCGCTGGCTTTGGAATCTTTGCCTGCTGGCTCGCATATCTATAGATATGGAATATGCCAGCAAATGTGATAAGCACAATGCCAACAAGGAACAGTTCTACATTCCTAAATCCTGCAGTTGCTGCATAGTATGCAGATATGTTAAGGTATACTTGGAAGACCAGCAACACTACAATCAGTGCCCATGTCCAGTTTTCCGGCAATGTAATTGACTTCCTTGTCTCACCGGCAGCTTTCTTCTTTGCAGCTTCCATCTTGTTCACGAATTCTGCGTGCCTTGCAAGTTTAATCAGCATGTACGTGAATCCGAATGACAATGGGACCAGTAGTAGCATAACTAAGTACAACAGGACTGGATCTATTACCAATCTCTCCGTTAATGACTTGGTTCGATCAGGATCGATATAGAATCCCCAGTATGTTGTTACAATTATCTGAGCAAGGCTTGTTATTCCAATCGCTGTTATGAGAGGTCTGTCCTTCCACGAAAACCTCTTGTACCTATCTATGAAGGGTATCAGTGCCAATGAGCCGATGAAAAGACCAGGCCATAATACACCTGTGACAAACTTATCATACTGAGATCTAAGGTAGGAATAGAGTCCAGTTAGATACCATTCTGGAACAGTAACACCTGGAGGACTGGCTGGAGAAAACTTTGTGCCCAATTCAACCGGGAATACGCCTCCTGTTACGAATATTGCTCCTGAAATGGCCATCACCATTGGAACATCAAAGACAAGGAACCTTGGGAAGTGCACGGCCATCAGGCCAAGCATGACTATAGGCAGTATGAACACATGCAGTGCATAGAATCTCAGTACAAAGTCAGCAAAGCCAGCTCCAAAGACAGCCTCTCTTATATCAGGACCCATTACAGGTATTGAGTTTGTCAACGATGCCGCTATGCTGATAGCAAGCTCCGCTCTTTCATTGTACAAAATATCGTAACCAGTGAATGCTTCCAGAATGGTTACAGTCCCAAGAGTTACACCTGTTACCCACAAAACTTCGTTCCTGATCTTGTACCTCCCGCTAAAGTACTGGTAGTACATATGTGCTAATGCAAGGAAGACCATTGCGTTTGATGCATGGTAATGCAGATTTCTTAGATGGAACCCATATGGAATGACATCATTGATCCTTTGGACACTATCCCATGCTCGATCGAGAATTGGTTCGTAGTAAAACATCAACAATGCTCCAGTTATGCCCAAAATTATGAATGTGATGAATGTTAGCATTCCCAAAAATCCCAATGGACTGACAAACCTTGATGGAAATGTAAACTTCAACCCTAGGAACATGGTTCTCTCCAGCCCATTCCATAGCCACTTGAAGAACCTTACTAGACCATTTTCGCTTTTTAAAGTGGTGCTCATTTCACTGCCTCAACTACACGTTAACTCCTTTGGCAAAGCGGCCAAAGCCCACTACTCCATTTGCGTTTGGACTCATTACTGGCGGCAATATCCATAAAAATCCATCTGCATCAACTTCAAGATCGAGCTTGGGAAGAACGTTGGCTGGAGGTGACTGCAGAGCTGCTGGACCTGCAATGGCCTTTCCCGTTCTTGGTTCATACATGCTTCCATGACATGGACACTCACCTCTCTTCTTATTTTCATCTGGCCAGTATCGCCATAAACACCATAAGTGCAAGCAGACCATGCTGTATGCCCTGAATGCAGAAATATCATTTCTATCACCGCCGTATTCAGGAGGCAGTCTTATGAACTGCCATCGCCTGAACGGTTCCTCGTCAAGAACCCTGTCTCCAGTTTCTGGATAACGTATCGCTTCCGAGTGATTGACTTGAAACGTCTTCGCATTTGCATGCGTTCCATCAGGAAGCATAACCTTCGCTTTCTGCAAATTTGATCCTATGGGGTTGGGCATGAACTTTCCCCAGTCAATAAACGGGGTAAATGAAAGTACGGTGCCTGCAGCTGCTAGGAGCTTAAGAAAATCGCGTCTTGAGACCTTGCTACCTTTCTCAGAAGGTTGCTGGGTCATAATAGATCATGAAATCGTGCCCAAATTTAATTTATTAATGTTTTGCTCTAAAATCTTACTGTGCTGGCATATGTTTCCTTCTGTACTTTGGTAGTAACACAGCTACAGACACACCTGCACCGATCGCAATTCCAATTGCAATGCCAAGCAGCTGTGCAGTCATAAGTATAGGCCCGAAATTTGCTGTGTTTAGCGTTATTGCCTTGGAGTTAACGTTTCCCGCCTTGTCCTCTGCAGCCAACTCCAGCGTGTACTGATCATCAAACAATGTCCTTGTATCAAGCGAATACGATCCTGTGTTCTCGATCTCGATTGACTTTTCTCCTACGGTAAGTATGACGCTCTTCAGGTTATCGTCATTCACATCATATTTTATATCCAGCATTTGTGATACGGTTGCACCATCGCTAGGATTTGTTATCTCCACAGTTGGTATCGTTCTGTCAACCTTGATCGTCCTCTTCTCCTCTACAAAATTACCTGCTCCATCTTCTGCACTTATCAGTACTGTATATTCGCCATCGGCAAGCGATGTGGTATCAACTGTAAATGCATTGTTGTTGTCAACTCTGGTTCCATTTGGAAGCACAACACTGAAAACCTTCAGACTAGAATCGGAGATTTCGAGGCTAATACTTAACCTCTCTGCAACCACACTGCCGTCCTCTGGGCTTCGTACCTTCAATTCTGGTTTTGTGTTGTCAGCAACGAATATGATGTCCTTGAACACCTTGTGCCCTACTGTGTCAGATGCAGATATGCCTATGTGATGCAACCCTTCTTTCAGTGCAGTTGTATCGACAACCATTGTAGCATTCTCCTTCAAACTTACCGGAGCAGAACCATCAATAGAGTAGCTCGCATCTTCGATGTTCTCTTCATCAAGTCCTATGGGGATGTTGATGATACCGCTAGCGTACTGCGGAAAATCTAAAGATATCACTGGCGGTCTTGTGTCAGGAAGTATGGTCGTCGATTTAGCTTCAATAATTATTGGTTCTGTTAAACTCTTGCCATGGAAGAGCGTGGTGTGCAGCATGATCGAGTATATACCAGTTGAATTAATGGGAACATAAAGCACGGTTGAATTTGTGCCTTGGTTCTGCGCTGGATAGAAACCACCGCCTTCGCTGAACCTAGTTGAACCTAGCCAATCATTGCTAGCCCACCCCAGAAATACCTTGAAAACACCAGCAGGGACTGATGATGCAATTATCTTGCCATTTGGATCCGTTACCATAGCATTTACACTGGTCCAATTATTCCTCCATGATACCTTCATGCTCATGGCATTTATCGTAGGATCTGTTATATTGAAGTGATAGAACCTCCAGTCACCAGCGTTGTACCTTGACAACATATCGAATGAGCCAGAAACAACCGCATTGTCATAAAGCAGACTTTCGTCTGATCTGCCAGATACTACCAATGGAATATCTTTGGAAGAAACGGTTACAGGTATTACGAAAGATACAGGGATGTTTGATACCTGCGACCTGCTCTTTACAGTTATGAAGCCTTGGTATATACCAGGTAATGCGTCTTCTGGTACTGCTATCTTAGCATTGAAGGTACGCGCACCTTTTGGATCGACCTCAAGTGCATTATTATCAACGGAAGCCATATCCCATGTGCCTTTCTTGTAAAAACTTGCTACAAGGGTGTAGTTCATCGCAGTTGCATTCTGCTTCGTTATACCACTCCAGTAGGAGTATATTGTAGGCACTGGATAGATACCAAGTAGAGGTGTGTTCTTTATCCTATCCAATGGGTCGCGTACAGTGACCTGCTGAACTGTGCCCCAAGCGCCTCCTCTGTTCACCAGACTGGTTTCGTTGAACCATACTTTACCATCCTTGTTCGTATCGAACCAGTCATAAAGGTAAAGGGAAGATATTCTGAGTGAATTTGCATATATTGGTTCTGTTGAATTTAGAAATGACTCGAATGGAAAGTATGTTTTGATCACCATCAGTTCTGTATCTTGTGGAATATCAAGTACATTTTTCAGGTTTATGTAGTTTGGAGCGTAACCTGCTTTTGTATTGTTAAGTACAGGATCCTTCTGCCTAACTTCTGTAGTGCCGTTTATGCTCTGTTGCTTGATAAGCTCTAACATAGTAGGTTCGATTTCAACAGCAAGAGTTTTGT
>1097992_contig_5057
ACACAGGCGTTCCCAGTAACACTTCCAGGAGTACTAACAAGTGGAACAGTTGACACTCCAACAATTAATGCGAACCAACCAATACAGGTAACGTACACTGACAATGCAGACGAGTCTGGTGAGGCTGAAGATGAGGAAGAGCTTGCAACAATCCTCTTCAACACTGCAAGGCTCAGAACAGACAAGCTTGAGTATGGATTGGGAGAACCAGTGGATATCATAGTTGAAGAACCTGACTTTAACTTGGATAGCAGATCGGTTGATGAAGCATCATTTACAATACTGGATGTAATCACCGACAAATTCGATACAGACGACGGTAGCGATACCACAAATCTCCAAAGCGTAATTGATAAGATCAATGATGATGCAGCAAAGGATACAACTGGCGTAAAACAGAGCATAAGAACGAACCTAACTGTACTAAGAGAGACTGGATTCAACACTGGTGTGTTTGTAGTCCAGATAGAAGAGATAGTAGAAGATTTTGTTGACAGAGGCGAGGATGTAGAGGTAGTATACAGAGACAAGACACCATCAGGTGGTGGCACTGCAATAAGAATCGAATATGAATTCCTTGTAGTAGAGATACTGCCAGAGATCATATTTGATAAAGAAGAGTACACACCATTCGATGAGTTCATAGTGAGCATAATATCGCCAGATAGCAACCAAGACCCAGATAGGATAGAGGTTATAAGACCAGTAATCTCTAGCTCATCTGCAAGCCTTGGACAGCAGCGCTTACCAGAGACAGGTCCAAACACTGGAATATTCGAAGAGGACTTTGACCTGACACCCAACAGAGACCAGTTCCCAGGTGAATTGCTAGCAATTCGAGAGGACGGTGTTACAGTAGAGTTCAGAATCGATGAAGATACCGTTGCTACCAAGTCAGTCTTCGTGAACTACCATGTTGGGCAAGTGATGTTTGACAAGGACGCATTCAGGATCAGCGAGAGAGGAACATTAAGAGTAATAGACCCAGATCAAAATACACACCCAGATACCATAGACACCATTAGAGGAACTGACATGAGGTTCTGGTCTACAACAGATAGAGGAGGTCTTGCAGTAGTTCTAAGAGAGACTGGCGATAGAACAGGTATATTCGAAGAAATAATATCATTCACTCCAGATGAGGAAAGTACTGGAACTAGGTTAAGAGTAAGCGAGGGTGACACTATAACAGCCAAGTACACAGACAGAACATTGCCAGCACCAGCAGCGCTTGCTGCAGACTTCATCTTCACTGTAGAAGTGGAAGAGCTGTTTGCAAGTGCATTGATAGGTGCGATAGTGCCTCCATTGGAACGCGCAGTAGCCTCAGAACCAGAGCTAGTAGATCAAACAGGTGCAGCACTGACAGACGTAACAGTAGGTTCGCAGGTACTGGTACAGAGCGAGATCACAAACTCGCAGACAAAGAAGCAGCCATTCGCCTACATAGTGCAGATCAAGGATGAGAACGGAGTAACCATATCCTTGTCATGGGTAACTGGTGAGCTACCTGCAAAGGAGACGCTCAAAGCAGCCCAGTCATGGATACCAGATGCAGCAGGTGACTTTACTGTAGAAATATTCGTGTGGGAGAGCGTGGATAACCCAGTCGCTCTATCACCGGTAAGAACATCAACAGTCTCGGTATCGTAAGAATGCATAAACTTCCCCTTCTTTTTGTTTTTACAACAAGCATAATGATGATTATATTCGCATTAGTAGCGCAGAATGCATTTGCGCAGGCGCTTGAGTTGAATGTTAACCAGAGGGTGTTTTCTTCTGGAGATACATTGGTTGCTTTTGGCAAGAGCGTTCCAAATGACGCACTTATCATAGAGCTATTCAACCCTGCAGGCAGTTTGGTGCTTAGAACACAGATCGATGTTGGCGTAGAAGGCAGTTTTTCAAGGATATTAATGGAGTGGCCTGTATCTCCGACAGAAAAGTTTCGCTTTGGTATTTACTCACTAGTGGTACAATCTAGCAGAAATGCAGATCTAAGAGCAACCGAAGTACTAAGCTTCCAACCATCAGCGGGTGCTGCGCCTGGTGTGGAAAGAGAACTCGCTGTGCAGATATCAGTTCCAGCAGTTATTGGCAAGGACGAAGTTGCAAAGGCGGTAATTCAGGTAACAATGAACGATGTGTTAGTAAAGGGAGATGCTGTAAAAACATTGCAAGATTCGCATATACACTTCCCAGATGGAAGCGTTGAGCCAATAGACACCTTCACAGTTCTTGAGGATGGGATCTATCTTACAGATTTCAACAGCAGTATGCTGGGGCACCATACCATACACATACAGGCGTCCCAGCAAGGGCTCATTGCCAGCAGCGTCTCTGGTGTCTTCGTTGAAGAAGGTCCTATACTGTCGCTCGGGAATGAGATCGCAAAGTTGAACAACAACATAGAGAGTTTGAGGCAGGAAACTGTAGGAAAGACTGAGGAGATAAGCGAGGCTGTATCGGACATAGGCAATGCAGTATCTGATATAGGCGCCGCAGCTGGACAGTTAACTTCCCTACTGCTTCCAATAATAGGCATGATCGCAATTATCGTTGCACTGCAGGCTACCATGCTAGCTAAGCGTAAATAGAGCACGACATATTAAGCCCTGCACAAATGCATTCTCATGCTCTTAATTCTGTTAACTTACGTTAACATGTTTGTATGCAATTAATATCCTAGCGCTTTAAGTTTAACCTTTTCCCAACTGAGGCATAATGAAGCTGACATACCTAGGCATAATTCTAGGTGTACTGCTACTAACCAGCGCTATAAGTACATCATATGCATCTACAGGTTCTGTAAAAGTGCTGGCGAAGGAGAAGCAGGGCATGATCCTGCTACTGGTTAAAAACGAGCAAAACGCAAACATTCACAGAATAATGCTCACACTATTAGACGGAGAGATAACCTCGGTAATGACCAGCAAAGGCTGGGGCATTCAAAAAAGTTCAGCTAACCCAAAGAGTATAACTCTAACAACCGACACGACTCCAATAAAGACTCACGATCGCATGGCATTCTTCCTGCGCACAAACAATGTCAACACGATAATATCATGGTCAGCAATTGATCGTTCAGGTTCAACTATTGATACTGACAGCACAAGAACGATCTTCAGGCAGACATTAAACAAGATAGCACCAGCTAATACGGAACTAACATACATACCAAATGCAAGGAGTTTAACAATCACTACAGACAAGATCTTCTATACCAATGGTGAAAAGATGTTCATATCAGGAGCACTGGATCCAAATACAGATGTAATCATAACAATTTACACCCCCCATGGTCAGAAGATAAAGATCCTAGATAAGACAGACCAGACTGGCAGTTTCACTGCGTTGCATGTTCTGCAAAATGCCGATAGTGGCACATACAGATTGAAGGTCAGACAGACAGATGGATACGCCGAGACGATATTCAAGGTTCTGTAATTTTTTATACGAAAGATAAGATTAAAAATAGATGCAAATTGTAAAGTAGGTGTGCATACCTTACCTATTAATCCGAGCAAGATAATCTCTTCGTTACTTATAGTTGTACTTTTAGCGCCATATCTAAAAGATACCCCAGATGCCTTTGGTCTTTATGAATATGATGAACTAAGCAATAACATGCTTGAAGATCTACCAATCAGACTGCATTCTGAGCTGCTGAACCTTGATGGTCTGACATACAATCCAGATGCAGTAAGAGTAATGATAGTTGGCAAGGGTGATATCAGCGCTATTTCCGATCAGGTACATATATCACACTACCTGAAGACACTGGACGGTTACATCGCATTTGCGGCAACAACGCAGGACAAATTACCATTATTAACATCACAGGGACTTGCTGTTACTAGAGATGTAAAGCTGGGATTCGATCAGGTAAGAGACGCCTCAAGGCTTGGCGAGATCCTAGGCTCTAGTAAGGTAAACAAGGAAGATGGTTTGACTGGAAAGGGTATAAAGGTTGCAGTGATTGACACAGGAACAGATTTTACAAACAAGGATATGATACACGCTGTTGCTAGGGACGCAAACAAAAGACCGATCATGCTTGATGCTGATGGTCAGGGCATAGTGTTGACTAGAACGAAGTTCATAGCAAACCTATCACCACAAGGCAACCTTTTGAACAACACATTACCGAAGGAAAGGCAGGGCAATTTCACATCTAGCGTTTACTTGAATAGCAAGGGAGTATTTCTGAATGTTAGCAATGGCGGTAATGGAACAAAGTTCGAGGTTTACAACTCTGTCTACCCACTGCTTTCTCCATTGATACTGAACGCTACAGCTACGAAGGACTGGAAGATAGGCGAAAGTAGGAGCAACTTCATCAGATCTGCTAGTGGGGAATACCATATGGGTTTTGTTCTGCAGGTACAGTTCCATCTTGGCAGAGCTGGTCTGATCATAGTCCCAGTTCTTGTTGTAGATAGTAAGGAGCCAAGAGTTTATGACACAATCATAGCTGACATGTCTTCGTCTTGGGCAGATTTTTCAAAGTTCGAACTGAGCAAGGGTAGTGCAAATGTCGAGTTCGATTATGACTTTACAGATGAGAAGCAGATAAAACTTGGGAACGGACAAGAGTTTCTTACATTTGATGAGAAAAAGGATGGTGACATAGATCTATCAGCTGGTACAGTTGGAGCATATGTTCTAGACATCTGGGGCGCTCTGGACAAAGACAAAAAAGCGAAGATCGATAATTATATTGGTGCCGTTAACGGGACGCTGCTGAAACCAATGGATGCAAACGGCACCTACTTTGGTGTGATGTTTGATTATCTAGGTCATGGTACCGGAAGTGCTGCCAGCATAGCATCAAGAGGTCATGATACGTATGATGTATACAAAAATTCAACCAAGTACAGACTGAAAGGCGTTGCACCCGATGCTGCGATAATTCCGATCAAGGCATTATGGTACGGCGATGTTGTCTACGGATGGCTCTGGGCATCAGGATTCGAGCTTGAAAACGGGAGCTGGAATTATACGGGCAAGCATATGGCAGATGTAATAAACAACAGCTGGGGCGTTTCAACATTTCCCGCCCTTGATTACGGTCTTGGATATGATGTGCTAAGCATGCTTGCAAGTGTGTTGAGCGTACCAGGTGCTATTGATCCTGATTTTCCAGGTGTATTGATGGTGAATAGTGCTGGTAACACTGGCTTTGGCTACGGCACCCTTGGGGCTCCAAGTAGTTCGTCTTTCGTGCTTACCGTTGGCGCTACAACAAACAATGTCTTTGTAGGTTCTGGATTTACCAAGAACGAGCCAAGGTTTGGTAATAAAACAGATTTTTATGACGATGTTGCAGAATTTTCCAGCAGAGGTCCCAGTTTGCTGGGTGATGTGAAGCCTGAGGTGATGAGCGTAGGCGCCTATGGATTTGTACCATTGCCTCCAAATACCAAGCACGCACCGAATGCAACTGGTGCATTTGGACTTTTCGGAGGAACGAGTATGTCTGCCCCATTGGTGTCTGCTGCAGCTGCGCTGGTCATGGAAGGACTGAAGGAGGAGAAGTTCGATGGCAACCCATTTCTGGTAAAGTCTATACTCATGTCAACAGCAAGCGACCTTGGTAGTGATCCGTTCACTCAAGGTGCTGGCAAAGTCGATGTTTCAAATGCTATAGATTACATAAAGGGTAAGAATGACAGGTTTCTTGTCTATACGAACGACACATATTCCAATATAGCAGCTGAGCTAAACAAGGCTATAGCCAACTACAAGATCAGTGGTTTAGGGAACTATAGCCTTGCACTTCCCGACAAGGAGCTGCAGGACAGCAAGTGGTATGCAGGTTACATAAACAAGAACAGTTCTGCAGCGACAAAGTTCGTGATTGCAAACTCGTCCAACCGAACCCTTGCAGTTGAAATCAAACCCATGATGTTAGAGCTGATCAAGCAGCAGAGCATAAACGGCACTACAGAAGTTA
>1097992_contig_5225
ATCTTATACCGGGATACGAGCATGTAAAGAATAATGCATTGAACGCTGGTGCGCTTGCTGTAACAATAAGTGGCGCAGGACCATCGATGATCGCGTTCATGAAGGAAGGCAAGCAGGAGCCAGAAAAGATCTGCGGGGCAATGGAGGAAGGCTTCAGGAGTGCAAATGTACAGTGCAAAACCATTCACTGTAAGACCAGCAATGGTGCTAAGGTGCTCGAATCTAACTAAACTTTAGCATAAAGTCAGATATAGTAAAGCAAATGAAAATAAGAGCATCTCTCATGCTGTAAGGTGGGTTGGCTTCAAGTAAAGTTGGTTTAGCAGTTGGTCTTCTATTCCTAGCAGCTGCAGCTGCAATACTGTTCTTTGTATTTCCAATTGTAGGTTTTGAGTTTTCGCTAGCAATGATCCTAACTTCATTGATACTCCTAGGCATCTACGCTATACTTGTTACCGAAGTGCTGCACAGAATGACACTTGCACTCTTCGGTGCTGCCTTGACAATTGTAGTTGGCATTACCGTAGGTCTCTTTCCTCCTGAAAAAACTGTTGAATTTGTTGTAGAAGCCATCGACTTCAACACCATAGGACTGTTACTTGGAATGATGATAATTGTCGGCGTAATTGCAGAAACTGGGGTATTCCAGTATGCTGGTATCAAGGCAGCAAAGAGAGCTAAAGGTGATATCTGGAAGATTATGCTGCTATTTTCTATATTGACAGCTGTTACATCTGCTTTTCTAGACAATGTAACTACCGTCTTGCTGATGGTTCCTGTAACAATATCCATAGCTAGAGTTTTGAATATCAATCCAGTACCATTGATAATTGCACAGGCGCTGGCATCAAATGTTGGAGGAACCGCTACGCTCATTGGGGATCCGCCAAACATAATGATAGCTTCTGGTGCTGGTTTAACATTCAATGACTTCATACTTCGTTTGGCACCTGAAATAGTTGTAGTATTTTTAATATCGTTACTAGTGATGAAAGTGCTTTTCAGGAACTACCTTAAACAAAAGCCTGAAACTGTGGAACGCTTGCAAGAGTTGGATGAAAATGCTGAGCTACGTGACCGTTCTATGATCAAGAAATCATTAAGTGTACTTCTTGGAGTTATTGTGCTTTTTGTATTCCATGGTGCACTCAATGTCGAACCTTCTGTGATCGCGCTTGCAGGAGCAGGATTCCTGCTTGTCATAACGAGAGCGACACCTGAAATAGCATTGGGACATGTTGCATGGACTACCTTGCTATTCTTTGCTGGTCTTTTTGTAATAGTAGGTGGTGTGGAGCATGCTGGCGTCATAGAGTTTCTTGCTGGCGAAGCTATTGAAATAACTGGAGGAGAGATGATTCCAACTGTTCTGCTTATGGTGTGGATGTCTGCATTTGCAAGTGCGTTCATTGATAACATTCCATACACAGCTACAATGATACCCTTGGTTCAGTCGGTAAGTATGGATCCTGTCTTTGCTGAGCAGATAGCAAGGTTTGTAACTAATCCTCTTTGGTGGGCTCTTGCTGTTGGTGCTGGCTTGGGAGGAAATGGAACACTTGTAGGAGCAAGCGCAAACTTGGTTTCTGCTGGTTTAAGTGAAAGAATGGGTTATCCGATAACATTTAAAGAATTTTTTAGGGTTGGTTTCCCCTACATGCTCGTAACCACTGCTATAGCATCAATGCTTCTGATAGCTATGATGCTCTTCATACCAGGATTCTAATTTATTGCACAATTTGAGGAACCATCTGTCTTTTACAGACTATTTGCCTAGATCTTTAATGCTCTAATAGTATCCATCATGCTTCTGTGCTAAAGAAAATTATTAAGTGTTGCTTACAGGCAGTAACCTTAGAAAGTAAAATCATTAACTACGACCATATTGGTATGGTGATCATCAAAAAGGCTTTTAGGTTGATCGAATATGATTGACGTGACTATTTTGGGCAGATTCGGGTCTAAACCATTTCAAAAGAAGAAGGAGAAAGTAGTTAATGTTACATTTCTACCAAACAACGTCATTGAGACAGGTAAAAATGTTCTACCCAAATTGAATAAGAGAAAGATTAGGTATATGATCGTAGGCGCGCTGCCAGTAAATATGTACGGTAGAAATAGAACATCCAGAGATCTTGATTTGGCAATATTATTGCAAAATGATTCAGATTTGGATTTTGTGTTTCCTTCAGATCGGTTTCGTTTGACGTATCCTAAGAAAAGAGGTGAGGCTGTGAGGGCTCCAGTTGTGAAGTTTGTTGACAAGAAAACCAGCGTATTTGTGGATGCAATTATAAAGCCAGAAGGATTTACATTTGATGAATTGGCATTTAGCAGGAAGGTGAAAGTGAAGATAAACAACATAATTTCTTGGATTCCTAGCGTTGAGGATTATTTGATATCTAAGTTCTTTGTGCGTAGAGCTGGTTCACAGGACTTTCAAGATATAGAGACAACCATGCTACGTCAAAAAGGTAACATAGATTGGAGGTATATCATGAAGAGATCCAGAGAACTGGGAATATCATCGGATCTTATCAATAGCTATAGGAGGAGAGTGTATGCAAGTTAAAGTTTGTCGTGTTAGGAAGGGAGCTCCGTATTGTCCTCACTGTAAGTTGCCTATTGAGAGTCATGTAATAGATGTTGGTATTTGTACTTGTGATTTTTGCGGCGGATATGTCAGGTATTTGAGTGAAAATGACTTGGTCAATATATTGAAAAACGCCAATAAAGACATGTTAGAGGAATGGAAGTTGGAAATGAAATATTGCTAGGTGAATTAGTTGCATGCACACTTATTGTCTATGATTGAAGACTAATTGTTTATGCTTGAATCATACTGTTGTGGGATTACAAATAGCTGCCTACATGTAGGAGTGATTTATTAGTAACATAATTGCAGAGCATTTGAATTGGTAAAAACTGTTTGCATAGTTAGCGGCGGTGTAGACTCTGCGTGTACAGCGGCACATCTGAAAAGCAATGGTTTTCAATTGTATCTGCTTACATTTAACTACGGACAACGAAGCAGGACTGAATTGGAACGAGCTAAGATAATTGCAAGCTATCTGCAAGCACAAGAACATAAAATAGTCGATATGGGTTTTATGAAGGAACTTTATGCTGGGAGCAATGTTCTTACAGATGATCAATCAATGATACCCAGCAGGTTTGAATACAGCATCGTTGTTCCTGTTAGAAACGCGATCTTCTTGAGCGTTGCATCAGCATGGGCATTCAGCATAGATGCAAAGATGGTTGCGTATGGTGCACATAAAGGTGATGCAAACTATCCTGACTGTAGGCCAGAGTTTGTTAAAGCAATTAACGAGATGGTAAACATAGCTGAAATTGATGGGATCAAAGAGGGTATAAGAAGCGAAGTCAAGATATGGTCACCAGCAATGGATGGAATTGAAAAGCATGATCTCTTGAGAATTGGGTATAAGGTTCTTGGTGATAAATTGTTTCAAACTTGGAGCTGTTACACAGATGGCGTCGAGCTGGATGGTGAACTTGCACATTGTGGCAGATGTGAATCATGTGTGAACCGCAAGAACGCATTTAAAAAAGCAGGAATAGAAGATAAAACGAAATACGCAGAATAGAGTTGCTTTAGCTTTCTAAAGTTCTAACAACTTCAGATACAGCTCTAAAGGCATTGAGAGATTCCCAAAATAATTCCCAATTTCCTTGCTCCCATGATGTCATCATTCTGCGTGCAAAGTCGTGCTGAACATCATTAAGAAATTCAAGCACCTGTCTTTTTTCTCCATTTCGCATACGCTTTTATCGCCTCATCAGCCCGCTTTAATTTTTCTTCCTCTGGAATCCTCAAAATCCTATTGACAATTTCCTTTAGTTCCTTGCGTACTTTGCGCCTTGCTCTGTGCATACGAAGTGTGTAGTCGAACTCCTATATTATATTTCAGGTATCTTCGCTGTACTAACGCATTTAAATAAGGTGAAGTGGATGCAAACTGAATTGAAAGTAGGAATAAGTGAAATCTTTACAAGTGTAGAGGGAGAAGGAATTTACTTTGGAACGAAGACGTTGTTCGTTAGACTTGCTGGATGTAATTTGAAATGTTCTTGGTGTGACCAACCTGCTGCTTTATCATTTGACGATGGAAAGCGGTATGAGATTGACGATGCATTAAAGTTGATTGATCAGACCTTGATACCAAATACCTACAAGGTTAACTTTACTGGAGGCGAGCCGTTGTTGCAGCATAAAGCAGTCTACGAAATGGCTAAACATGTTAAGAGTAAGGGTTTGAGAACATACCTTGAATCGTCATGTTTTAGCGTTGAACGGTTCAAGGAGATCTTGCCATTCATAGATATATGCAAAATAGAGTTCAAGTTAAGTGATTCTGAAGTAGTTGATGCAGAACATTATGACCAACTACTAGAAAATGAGTTGAAATGCCTTGAAGAAGCCATTAAAAACAAAAAGGCAACCTACATAAAGGTGGTCATTAGCAGGTTAAGCGACAAAAGAGAGTTCGAGGAATTGACAAAAATGGTGTTTAACAAGATAAGGGCTGATGACATCGAGGGTTTCATCATACAGCCTGTTTATGGTGCAAGTGAACCAAGTTTGGATCAATTATTCACGTTTTACGATACAGTGTATCCGTACTACGAACAGGTTAGGATTGTGCCACAATTGCACAAGGTGATGGGTGTTCCATGAATAAAGAGAGGGTAAAGAAGCTAATCAGGGAATTGCTGATTGAGCTTGGAGAGAACCCAGATAGGGAAGGGTTAAGAGAAACTCCTGAAAGGATAGCAGATCTTTACGAAGAGATACTTGATGGTTACAAGATGGATTCTGAATTAGATGTGACCTTCAGCGAGGAGAGCGATGCTGTAGTAGTTAGGGAGATTCAGTTCTATAGCATGTGCGAGCATCATATGTTACCCTTCTTTGGAAAGGTTCATGTTGCATACCTGCCCAGTGGGAAGGTCTTTGGCATATCAAAACTTGTAAGACTTGTAGAAAAGTATGCCAAAAGGTTGCAGATACAGGAACGTATGACAAAGCAGATCGCAGATGAGTTACAAGATATGGGTGTTAGGGGCGCCTTGGTACTTGCAGAAGGCGATCATATGTGCATGCGTATGCGAGGCGTGAAGAACAACAGCAAGATAATGACCATTGCTTATAGGGGCGAGTTCGAGAAGAAGGAGTTAAGGGAACATATAGTGTCTATGATATACACTTCAAAGAAAGAGTTTGCGAACTTGTCATAAGCATTAACTTCTAAAAGTGGGTATCAAAGAATAAAAAATTGTGTATTTTAGCTTATGCGGTGTACTGGTATAGATAGATACGTTGTATCGGTTGCAAAGTCAGTCTTTTCAGCACTTACAATGAGCTGGTGATGTGCCTTTGTTAGAGCTTGTGTTGTATATGTGTACATACCAGTATCAAGCTGTTCCAGCTGTATCATCCTGCCATCATAGTATGCCTTTATTGAATCTGGGTCTATTGTCATACCTTCTAGGTCTGTGAATGTTACTGTGAATGTCGCTACATCGCCTACCTGATAGTTTGTCTTGTCAGATGCAATTGTTGTTACAATTTCTTGTTTAAGTGCTTTCTTTGGTTCTTCCTGTCTATCCATCACTATTGGCTGTCTGTATTCTCTTGATTTTATTATTAATTCACCTTTCTCATTCATTATCTCTCTATTGTCGTTGTTGATCGCTGTTTCGACCATAATTCCTCGATTGTCTGAACCAGTACTCTTTACATTTTTTACGTTTGTACATGCAAAGTCAACTTCTTCATAATATTGAATTCCATTTGGAAAGTAGGGTTTGTCAT
>1097992_contig_5281
TTCGCTTCCAACACCTGAAGGTACTGCCCTAAACAGTTCATTTACAAGTTCCCTTAACCTTTGTCTGACATCATTTTCGTTCAGGTTTGTTCTGATCAGCCTTACCCCACAATTCAAATCGTACCCCACACCACCAGGGCTTATTACTCCATCCTCAAGATCCATAGCCGCAACACCACCAACAGGGAAGCCATATCCTTCATGTCCATCAGGTAAAACTATCACATGTTTTTGAACGCCAGGTAATGTTGTAACGTTAATTGCCTGATCTATTGTTCTATCCTGAACCATCTTGCTCAACAATGAATCATCGGCATAGATAGTAACGGGCACACGCATATTTCTACTTGGATCAGGCTCGATCCTGTACTCCACATCTCCGACTTTCTTGATCTGATTCATTAGAACCAAAACTATCGCCTAGCCTTGTCATGTTCCTGACCAATTTAAACTATTATAAGGTAATTTTAACAAACTGGAATTCTGTTGTAAAAGTTTATTTTGCTACATTAATGCAATGAAGCTATGCCCATACTCCCTATCGATGCTGGCAGATATGGCAGTGATGAAATAAAGAGGATATTCGATGAGCAGAAGAGGCTCGACTATCAACTTGAGTTCGAGGCAAGTGTTGCTGAATCACAGAGTGAAATAGGTATTATTCCTACAGGTGCTGCGAAGGAAATTGCACAGAAAGCTAGGTCAGGCAAGATAACCGTGCAAAGAGTTAAGGAACTTGAAGCTGTAAGCGAGCACGATACAGCCGCAATGGTGGAAGCTATAAGCGAGTTGTGCAATGATACTGCAAGACCTTGGATCCATTACGGTCTAACCAGTTATGATGTTGTTGATACCAGCATATCCATGCAGATGCGTGATTCGTTATCAATAATAGAGCCTAAGATTGCAAAGCTAGCTGCTATGCTTGCTGATAAAGCTACGCAATATAGAGATATGCCAGCAGTTGGAAGAACGCATGGACAGCATGCAAGCATAATCTCCTTTGGATTAAAGTTCGCTGTCTGGGCCTCAGATCTTGCAGGTCATCTCAGCAGAATCAGGGAGATGAAGGGAAGAGTGCTTGTCTGCAAAACTCTAGGCGTTGTTGGAACTGGCTCCCTGATGGGAAGTAGAGCGCTGGAAGTACAAGCACTTGTAGCTAAAAAATTAAACCTTTACCCGATCGATGCTGCGACACAAGTTGTGTCTAGGGAAAGGCATGCAGAGTTTATCTTTTGTTTAGCACTGATAGCATCTACACTTGACAAAATTGCTGTTGAAATACGTAACCTGCAGCGAACAGAAATTGGAGAAGTTGCTGAACCATTCAAGGAAGGCCAGATGGGAAGCAGTGCAGTTCCAGTAAAAAGGAACCCTATAAAGAGTGAAAGGATTTCCTCGTTAGCAAGGATTTTGAAGGGCATGCTCAATGTGTCACTTGAAAACATAGCACTCTGGCATGAGAGAGACCTCTCAAACTCTGCGAACGAGCGATTCACAATACCTATGGCAGTGATATTGCTTGATGAGATGCTCAATAGCATGACAAAGGTCTTGTCTGGGTTGAAGATCTATGATAAACGTATAGCTGAAAATTTAGAACTTACAAAAGGTCAGATCTATGCTGAGTTCGTATTGGATGCTCTTGTCAAAAAAGGAATGCCAAGATTTGATGCGTATAGAGCACTGCAGCAAACAGCTTTTGGTGCTGAAGAAAAGAGTATTCACTTTCTTGATGCACTGAGCAGTGACAAGGAGATTTCGTCCAAATTAAGCAGGGAAGAATTGAAGGCAATATTCAATCCAAAGAACCATCTGGCGGCATCTGCTCAGATAATTGATAGTGTGACAAAAATGGTTAAGGAAGTTTGCAGAGCATAATTACATCTTGAATTCGACAAGATGGAAACCATTTCCATCCTGATCCTTAAAGGTGGACAGGACGCCGCCCCATTCCTGCTTCTCAGGTGGCGTAATATTCACGCCATTTTTCTTCAGTTCCTCATATGTTGATTTTATATCATCTGTATATAGCCATACACCAGTAAACATTCCAATCTCTTTCTCTGCTCTTTCAAACTCTTCCTTTGACATCATCTTTTGATTAGGTTCCATCAAACTTATACTCGACTGGGAGTTTTTGGGTGCCACTTCGATCCAATGCATATCGCCTACTGGCATATCCACTCTAAGATCGAAGCCAAGTTTTTTGGTGTAAAATTCTACTGCTTTCTTCTGGTCTGAAACCATGACACCTTTTCCGCCTATACTGTTGATCATCCAATCACTTGCAAGTAATTTTAAATACATGCATATAAAGTACAAAGTTTAGCAGAAGTAAGTAGATTGCAGTTTGGTAAGCGTTGTAGTTCAGTGCTTTAACTGTGGTATAGTTGAGGTTGTGATTGACCTTGTCAAGCAATTATAAATTTTACACAAAAACAAATATTTGTTAGAAAAAGTTAACAGAAATTTTGTTCTGTACAGTTCATGTTACTATATATAAACAAAAAAACACAAAATCTTCAACCAGACACGATAAGTAGTATTTTGATTTAATGTGACACAGCAACAGCCCCAAAGTGCCCAGTACAGCCACGGCCCATGCGCCCGGCAGAAGCTCCCGATTTGTGGTAGTATCTCTGTCGGGCAATTAAAGTCTCATCGCAGATCATATAATAACCCTGCAATCATTGATCAAAAAATTGGCGCGCAGAACAGGGGTACAAAAATTATTAATTGTTGGACTTGGTCTGGCATTCCTTGGTTTTATTATTGGCACATTAAGTAAGGAACTCACCTTTGTTGCTGGCATAATCTTCGTTGCGATAGTAATTGTAGGCATCGTCGGAATCATAAAAATACGAAAGCACAAGTAATGTTATTATGTTTAATAATCAGGGCGTGTATAAAACTGTGACTTATCGTGCGTGATCTACTACCAGTTATCAAGGCGTCTTTTAAAGATCCTGATTATTTGCGTATGGCAGGAAAGATAGTGAAAATAAAACTTGGTAAAAAGGTTCCCTTGTTTGGTGCCGCTGATATCAACAACGTTTGCAATCTAAAGTGCAAGCACTGTTACTGGTGGTTAAATAGAGAGGATATGCCAGATGGACTTGCTGCAGAACAATGGCGTGAAATAATCCGTAATACTTTCAAGAAACTACATTTGCTGCAGATCGTCGTAGCTGGTGGTGAACCTACTCTCAGACCAGACATACTGCAGGTCTTCAATGAAGAGCTGCCGAACAAGTTTTGTGTTGTCAGCAATGGAACTTTACCCTTGCCGTATTTCAACGGTCAGATTGCGTACTGGATATCTATTGATGGCCCTGAAAATGTTCATAATTTCATAAGAGGACCAACTTATAAGAACATAAGGCAGAATGTAAAAAGTTTCACAGAACAATATGGACAGAAAAAAGTATGGATCGCTACAACAATAAACTCGCTCAACTACAAATATATCGAGGATATAGTAAAAGAATGGAGTGATATTGCGTATGAAATCGCATTTCAATTTCATACGCCATTCAGCATGAACGATCCTCTATGGCTTCAATATGGTGAAGAAAGAAATCAAGTTATTGACAAGATCATCCATATGAAAAAAGAGTACGATGGATTTATTTCTAATTCGCCCAAGCAGCTGAATATGATGAAAGCGCCGTGGGGAGGGATAGGTACAACACCAGTAAAATGTCCAACATGGGTCATACTTGCATTAGATCATATGGGACGTGTGAAGAAACCTTGCTGTATAGGAAGTGGTAAGGAAGATTATGTCAAACCTATATGTGAAAGATGCGGGCTTGCGCCATATTCCTCAATACTATCTTTGCTAAGAATGTCATAAAAAGCGATAATGAATATGTGTGTAATAGATCTAGCTTATTTCATGAATATGAAGAGCAATGTTAGCGGTATAGATACTATTGCTGTTATTATTATGAGCGCCTGAAATGCTTGAACGTTTATATCAAAACCCCACAAAGGCAGGAAGGGTATGGGGAAGAGTATGAATACCCATATGGCAGCAAAGGCAACCAATCTACGCCACTTCCTTCGCAGATCAACTTTCATGGTTTTGTTCTGCTGGTAACTACATTTATTCTATTATACAATGCTGCTCCGTATATGTGCAGTATCTTATACCTGTCCAGTCTATCTTCGCATATGCGTATGACCAGTATGATTCAACGATACTCTCTAACATAACAAGTTCAACGTTGTCAATGCTAAAATGCCATCCCTGTTTTGCTGCCTGTTGTTGTGCGTTTTGCAGCAAGACCATAAGATCTATAACGAACAGTCCATCATCATTTACAGAATAAAAGTCCTGTCCAGCAAGATTTATGCTGTAAATGAAGTTCTCCTTGCAAGGTTCGATCCTAGAGAATTCGTTGCCTGCACCCATCACAGTATTAAGGCTCCCTGTCATTGTGTGATAGAATATATCGATGCCAAGTATCTTTGACGGAAATTCTTTCTTGCCATTTTCGTCCTCGATCATAACATTAGTAACGTTGAACCAGACATCGGTCAGCACCGCATACCAAGAAGGAAATATTATGGGCGATAAAGGTGCACCTTTCCAATCTGCAATTCTTGTTTCAAGGGTTAGCGAACTTGTCCTGCTTGCCTTCAATGGCAATGGTTGGTAACTTGGTTTAAGATCATCCCAGACACTGCCAACGCTTATACCGCTAACGTAAACCCAATCCAGCTCTGGTGGTGTTAACATGCCAATTTCTACTTGCTGATCCGACGACCATGTTGCATGGTTGTAAGCATTCGAATTTGTTATCTGCACAGAGCTGCAACCTAAAAATTCACGCCACTTCCAGACCCTGCTGTCCCACTTCCCTTCCGACTTTACCAGCGAAGGATTTGGAGACCAGTAGTCATCTGAGAGAGCAAGCGTTCTCGCAATCTCATTCTCTGGCTTTGCCATAACTACTAGAGCATGACCATACAACGCAACAAGCCAGATAACTGTTGCAATTATGGATAATTTGATTAGTTTTCGCATGAGACAAAGACAGCTAAGACTAGGGACAAATAAACTTGCCACTCTACAATCTTAGAGCATTCTCCTCTTAAATTAATTCCAAAAGGCATACTCATGAAGCCACTATATAGCATAGTTGCGTTGGTAGCAATGGCAGTGTTACTAGTTCCAGCATATGGTGCAGGTGATTCGCTTGGTGCATTGCCCGATGTAGCTGCCTACTTTGATGGGATAGTACAGTTCTTCCAGAACATAATAGCATCATTGATGCAGGCTATAAACAAGCAGTTACCAGCATCCTAATTTTTTGCTTTATTAGCAGAGGTTACTGTAATAAAATATAATTTAGTTCTCAAGTACTCTAAAGTAAACATAACACATAAAAGAAACTAAAAACGATCTTGTTTGTGGATCGACAGATAGTATTGGGCATTGCCCTTTCAGCTATACTGATCTTTAGCATAGCTGCAGGTGCATTGGCACAGGAGGCAAAGTTTTCTGCTAGGGTGCTGGCAAAGGGATCAAAGTCAAATATCACGATCCTGGTGAAGAACTCGGGCAAGAGCACTGAATCAATTTACGAATTTACGGTCACGTTTACCAAGGGCAATCCTATATCGTCCATAGCCAGAGGAGGCTGGGATGATCAGAAGGATGGCAATACTATAAAATTCACAACTACTAGGAATGCAATCAAACCTGGTGGCACCGCAGTATTTCTGATCAGGGTCTCCGATCCGGCACAGTCTTCATTTGAATGGACCATTAGCGGTAATGATGGTACAAAG
>1097992_contig_5310
TCTCCCACTCCTTCGCTGTAGTTATCGGATCATCGCTGTAAACTATCTTGTTCTTAGGATCTCCTTTTACCAGTCTGACGACTTTACCATCAAGGAGATCCACTGCAGCAATTATTTTCATTGCTCGCACTCACGTAGAAAGTTTTTCAGCATAACTGCACCAACATCGCCAGACTTTTCTGGATGGAACTGTGTTCCAAATAGGTTCTTTTGCTCTATAACAGCTGGAAACTCTGTGCCATACTCTGAATTTGCCACTACAATGCTATTGTCATTTGGTCTAGTACGATATGAATGCACGAAGTAGACCCAAGTATTATCCTCAAGGCCATGTAGCAATTTGCTCTCTCCTACAATCTTCAGATTGTTCCATCCCATATGTGGTATCTTCACCTTCTTTGGGAGCATAACAACATCGCCATCAAGTATGCTCAAGCCCTTCAGTTTACCCTCTTCACTTCTGTTGAAGAGCATCTCCATGCCCAGACAGATGCCAAGCATAGGCATTCCAGATTCTACCGCTTTGTCAAGTTCCTTTCTGTAATCTTTTATGCTCTTTATCGCTGGATCAAAATTCCCTACTCCGGGTAAAACCAAGCCATCGAATCTATCAAGGTTTTCAAGTTTGGTTATTATTTCAACGTATGCACCCTGTCGTTCCAGTGCAGCTTTAAGACTGAACAAGTTACCTGAGCCGTAATCGAAGATCGCTATACGGACCATCACATAGCACCTTTTGTGCTCGGAACCCCTCTTCCCTTCTTATCTATGTTCACTGCTTCCCTTAGCGCTACTGCCAACGCTTTAGTTGCAGCTTCTACCTTGTGGTGATCGTTGTTCCCATACTGGACAACAATATGCGTGCATGCATTGATGTTCTGTGCAAAGGAGCGGAAGAAGTGCTCCAGATCTTCCTTTGACATCCCTTCTATGTTCATCCTGTTCAGCTTTAGATCAATGTTATAGTATTCTCTTTTGACCAAATCTACTGCAGCAAATGCTAGCGCATCGTCCATTGGCACAATTGCATGACCGAAACGCAGTATCCTTTCCCTTTTGCCGAGCGCTTTATCCATAGCATTTGCAAATGTTATAGCAACATCTTCAGCGATATGATGTACTATTCTATCCTTTGACTTTGCTACGATCTTTAGATCCATCATACCATGCTTTGCTATGGAAGTTACCAAATGATCCAAGAATGGTATCGTTGTATCAATTGAAGTTTTACCATTTCCATCTAGATTCAACTCTACCTTTACAGCCGTTTCTTTGGTTGCTCTTTCGACTTTGCTCTTCCTCAAACAACTCATTGCTCTAATAGCCCCAATAAAAAGCATTTAGAAAACTTCAATTCCATTAGGTAGATAATGAGAAACTCGATCTCATTGAGATATTTAAGTAACGTGTGTTTATAGGACTCCCATTCAATGAAACTTAAACAGCTCTTCTTAGCAGTCGCAATAATCTACTCTGCTGCCATCGTTTATTATAGTCTAGTTACAGAAGAAGAGTTCAGAAAATCTCCACTAGAATTGACCCTTAAAATGGATAGTTTCCTTGTACATCTTCTCGCTTATCTAGTTTTAGCAGTATTATGGCGAGGTGCTGGGTCTGCGATGTTAACCAGTTTCATACTCGCAGTGGCTATAGGTGGTTCGCTTGAGTTTACACAGTTGTTCCTGCCTTTCAGATCAGCGTCTGTTATGGATTTCTTAGCCAATTCACTGGGAAGCTTTGTTGGTGGAGTGGTAGTTCCTGTAATAAAGAAAAAATTCTAAGGTATTTTTCATTGAAAATTCAGTGAAGTGATTTTAAGAGTTGTGGCAAGAGATTTACATTTTCGATTATTGCATCTGCACCTCTATCCATAAACATCTTAAACTGTGCATTTCTATCAATTCCAGTACCATACACACCACAAAACACGATCGGGTATTTCTCGCACGCTCTTCTAGACATTATGATGTCTTCAGCAGAGTCGCCAACACTGATTGCACTCTTTGCATTCAATGCTTTCATAGCTTTTAAAAGTGCGTAAGTCTCGGGCTTATTTACCCTTATATTCAAATTGCTTCTGATTACATCCTTCTCCTCATCCTCAAGGAAGACAGATGCATCGATATTGAAGTGTTGCAGGATCTTTTTTAGTGAGTGTTCGGTTGCAAGTCTGCTCCTCCCAGAGACTATGGTTATTTTTCCATTGAATAACTTGGATAATTCGTGGGCGCTCTCATATGAAATTACAACTTTGTCATTATCTATTAACCCTTCTGAATTGTTGAATCTGGGCTGTATGCCATGTAACTGTACGAACAACTCCTTGCCGTAGAAGAACTCATCGAAGGCTGTACTCAGTATGCTTGAACCTACCAAAGCGGGGTATTTGAGCTCGTCCTTTGCTTGCTTAAGAACACCAGCATAGCCAGATTTTTCAAGAAATTGCTCTACAGATCTTATTCCTTTATCACTTGCCTCTGATGCAACTTTAAGTGCGAACAACCTTGCAAGATCAACATCATTGCTTCCTGATGCCAGCACTGCAAGTATACAGGCATAACTTGTGTCAGTGTCGTTGTTGAAACCGCCAGACATTCTAAATCTTAGTATTAACTCATCACTAACAAGATTGTACCACTGTTTCCCACCAAGTAAGCGTTCAAGTATGAAACCGACTGTCTTCTTGATACATGCGTTGTACGAATTATTTATGTTAACAAGTGTTCCATCGCAATCAAGTATTGCGCACTCTAGATTCCTGAATCTTTGTAGACTATCCTCATTAACCAAGATGTTATCTGCAATCTTCCTGTATTTACTCATCTACAGACCACTTTCAATGCCTGCAAGAACTTGTCGTTCATGAATTTCGTTCCAATTGTCACCCTCAAGCAGCCCCTGTGACCATCTATGTTTCCAATATCTCTCACAAGAATGCCCTTTCTGATCAGGTTTCTATAAACAGTCTTGTATCTGTTACCAACTTCAAACAGAACAAAATTTGCATCAGATCTAAAGGCTGTTACATCATCTATTGCATTGATGCTATCGTAAACTCTCTTCCTCTCCTTCTTGACCTGATTTATGACCAACTTGATGTAATTCAGTTTGGAAAGTGCGATGCTAGCAGCCTTTAATGATAAACTGCTTACTGCATATGGATACTGTATAGTAGTAACAAAAATCTCTGCTGTCTTTCTATTTGCTATCATATAACCAACCCTTGCACCTGCTAGACCGAATGCCTTTGACATGGTTCTTAGCACGATCAGGTTATCATACTTTCTTACATGATCCTTCAAGGAGTAATCCGCGAATTCAACATATGCTTCATCAACGATAACAAGACCGTTAAACGATCTTATCACGTCAAGCATTGCTTGCCTGTCGAACTGGTTACCAGTTGGGTTATTAGGCGAGCATATGTAGCATATCCTTGCACCTATTTCAGAAAGCAGTTTCTTTGTATCAAGAGAGAAATCATTATTCAGTTTAACCTCCCTCATCTTTACCGAATGCAAGTTACATCGGTCTTTGTAGAATGTGAATGTTGGTTTTACTGTAACAGTTGTTGTTCCATCACCTGCAAAAGTAGCTAACAAAAGATCGAGTATCTGATCCGAGCCATTGCCTGCAGCAATGCACTCTTTCGGAACATTGAGATATTTGCTTAAGCGACTTCTCAGCTCGTCAAACTGTTGTGTTGGATATTCTCGAGGATCGGTCTTACTTGATGCCTCCATCATAATACGTGCCACAAATTTTTTGGGCAAGGCCAAGTTCTCGTTTGTATCCATTCTCAACACATTGGTGTACCTTTCTGGTTTCTGGTAGCCAGATATTCTAGAGAGCGATGATATCTTGGATCTTAACCACTTGCTCATTCCAACCTCGCCTTTATCGCCTTATAGTGGTTCGGCAGATCCTCGGCTTCGCTCATCAGTTTTACCATGCCAGCAATCTTCTTCAAACCTGCCTTGTTGCTTTCAACCACACTTACAAGCTTAACAAAGTCCAAAGATGATAACGATGCCCTTGATCTTGCAAATGCAAGCGTTGGCAGAACATGGTTCGAGCCAAAACAGTAATCGCTTGCAGCAGATGGCGTATACTCTCCAACAAGTATCAAGCCCGCTGATTCGATCTTGCTGCTTAGCCTTCGTGCATCTTTTGTGACCACCTGTAGGTGCTCCGGTGCAAGTTCGTTAGTGAACATTACAGCATCGTTATAATTTTTGCATAGCGCTATGAAGCCATTTTGTTCCAAGCTCTTGCTGACCATATCACTTCTATCGATGCTATTAATTGCATTTGATAATTCAGTTGTAACGTTCTCTGCCAGTTTCTTTGAGCATGTGACAAGCCCACAAAAGGTATCGGCACTGTGCTCTGCTTGAGATATGATATCAAGCGCTAAGCTCTTTGGATCTGCAGATTCATCTGCCAGTACAAGAAGTTCTGTCGGACCAGCAAGCATGTCTATAGAAACCTTGCTTGAGGCAAGAACCTTTGCAATGGTTACAAACGTTCCTCCCGGACCAACTATCTTGCTAACTGGCTTTATAGTCTGAGTGCCGTATGCCATTGCAGCAATTGACTGTGCACCACCAACCTTGTAAATTTCGTTTACGCCGCAAAGATCTGCTGCTACCAATGTCAACGGATCTACAGTACCATCTTTCGTTGGAGGTGTGCATGCAACTATCCTCCTTACACCAGCAACCTTTGCAGGTACAGCACACATTATCATCGTGCTTGGATATCTTGCCCTTCCTCCAGGAACATAACATCCAACACTTTCAACAGGTTTGAGCAGCTTGCTGATCTTGGTGCCATCGAAACTAACTTCGATCTTTCCTAGTCTGTTTATTACTGCTTTTTCGGCTTTTTCCAGCCTTCTCTTTATCTCCTTCAGCGCTCTTAACTGCTCTTTGCTGATAAGTAAATGCGCATTGTCGATCTCCTTGCTTGTTACAGTGATCGAATCTAACTTTACTCCGTCAAATTTGAATGTATAATCAATTAACGCTTTATCGCCATACTTTGTAACATCATCCATTATTGCTTTAGCCTTACTTACCTGCTCATCACTGATCGATGTTTTCATGCGAAGATTTGCTGCATTTTTTGTTGGATCATCGATCGTGACAATTCGAACATTAACTCTCTTCATCCTGTTTGATCTCCTCAAGGGGAAGGATCTGCCTTGGTTCATGCACCACCAAGCCCTGTGCAAGCCTTCTCATGGTAGGGATTAGTTTCACAAACTCGTCCTTGCTTATGACAGTGTTAACGCTGTACCATCCCTCTTCGCTCAAAGGGCTTACCGTTGGTCTCTTTAGCGCAGAAAGACTAGCCAGTAACTCGTTAAGCCTCTCCTTTTTAACATTGACAAATATATGCAGCTTCTTGCGACCATCAACTACACCCTTTAGCAACGTAAGTATATCATAGATCTTCTCCTTCTTCTCGGCGTCCTGCAGCGATTGTTTGTTTGCTATCAGAACCGCTGTTGACTCCATTATAGTTTCTATGGGCTTCAGGTTGTTCTGCTCAAGCGTTGTTCCAGTTTCTGTAATATCGATTATTGCATCGGTATCATCTGGAGGCTTTGCCTCTGTCGCACCAAATGACAGCAGTATCTGGATCTTGTCATTCTTACCAGTTCTCCACCAAGGTGTTATCACCGTTGGATCCGCATCACCAAAGTGTTTCCTGTATTCACTGTTCTGCTTTATGTACGATGCAGATACGGTTAGATACTCCGTTGATATCCTGAGCGT
>1097992_contig_5393
AAATGTTGTTGTACCAGTATCAAAGGAGATAGAGTATGATGCTGTCAAGAAACTTGCAGAGGGAAGGATACTTGAACTTGTCAGAAGGTTCGATAGGAATGCGGAAGTGGAAATAATTGCAAAGAATAAAGCTGTAATCAAGGTTGACAAGTCCATAATACCGCTGTTGATTGGAAAGGGTGGTGCGACGATAAATGAACTTGAAAGAATGCTAGACATAAGGATCGATGTTGAGCCAAAACTAAAATCGTTGGGCAAGGATGTGTCCTTTGATATTGGTGAGGCTGGTAATTCGGTTAATATAATGCTTGGCGACGAAACTGTAGGCAAATCTGTTGATATTTATGTTGAAGATGAGTATCTTTTTTCAGCCGTTGTAGGCAAGAAGGCAAGGATAAAGGTATCTAAGAAATCTGATGCGGGCAAGAGACTTATTGGAGCGATGATTACTGGAAGACAGATACGAGTCTTAACAACATCGCGATAGGTATTTATCATTTGTTTGCAGAATAGATTTAATGGTTATCAAGCTCGACAGATCATGCGCACTAGTAATAGTCGATATGCAGAATGACTTTATGCCAACTGGAACATTGCCGGTTCCAGATGCCGATAAGATCGTTCCAGTTTTGAACAAATACATAGACATGTTTGCATCGAACAAATTGCATATATTTGCAACAAGGGACTGGCATCCTCCAAATCACATATCGTTCAAACAAAGAGGAGGAGTATGGTCTATGCATTGTTTGAAAGACACCATGGGAGCAGAATTTCATAACGATTTAAAGATCCCTAGGAGTGCAAGAATAATCTCTAAAGGAATCGATGCAAATAAGGAATCTTATTCTGGTTTTGAAGGAACCGACCTTGCAAAGAAACTTGAACAGAATAACATTAAACATGTTTTGATTGGAGGCGTCGCAACGGACTATTGTGTTAAAAGTACCGCGCTTGATGCGATCAAATTGGGTTTTGACGTTGTTCTTCTTGAAGATGCTGTAAAGGGAATCAAAGATAGCAATGGTGCAATAAAAGAGATGCAGAGCAAGGGCGTGAAGATAGCCAGCATCAACAAGGTAAAAGATTAGCTACTTGTTGTTCTTAACCTTCTTAAGCATCTCAGGACTGTTCTTTATGATCCTGACAAACCTTTCAAGTCTTTCAAGTGTTTTTGGTTCCAGATGATGTTCGATCCCTTCAGCATCTCTGTGAGCAGATTCCTCGTCAACACCTAGCATGATCAAAAATTCTGTAAGAATTCCATGCCTCTGCCTTATTCCTCGAGCCACATCCATACCTTTATCTGTTAACCTTATACCCTTGTATCTTTCGTAAACAAGATGATCTGTATCACGCAGTCTTTGCACCATCTTTGTTACGCTTGGCGAACTTACGTTAAGGTATGTAGAGATATCACCAGTTGTTGCGTAGCCCTTATACTGGATCAATTCGTAAATAACTTCAAGGTAATCTTCCATCCTTGGAGTTCTTGCTTTAGGCTTAAAATGATGTGCAGTTTTTATTGATTCGAGCCTGCTACTTGTCTTGCCTGCCAAGTTTGGCATTTGTAGGATAAACTTGCTTATATTTTACACGGTCTTATTGAGCAATGAATAATAGTTATGCTAACATCTTGTCTAACATGCTGATCAGCACAAGCGAATTAAACAAGGAACATGATGATAATCTGCTGATAATAGACGCCAGATCGTGGCATGAATATTCTGATGGACATATACCGCATGCAGTAAACCTTGATCTATTTGCGTTTCACTGGGCAGACACGTCCAGAGAAGGCATTAAAACGTTCAACAAACAGATGACGAAAATGCTCTCGAATGCTGGCGTCTCATATGACAAGCGTATTATATTTTACGATGATGAATCTGGCATATTTGCTGCTAGGGGTGTCTGGCTCTTAGAATACCTTTCTCACAAAAATGTAGCCATGCTTGATGGGGGCATGAGCAAATGGAAGAAAGATGGCTATGTGATTGAAAAACGACCAAATCACTACAAACCAATAAGGTTCAAACCAAAGATAAATCCGAAAGTGCTTGCCACTTATAGATACGTACTTGACAGCATTTCTAACCCTAAAATCAAGATCGTGGACGCAAGAACAAAGGACGAATATACAGGCAAATCAGTCAGAGCTGCAAAAGCAGGGCATATACCAAATGCAATAAATGTTGACTGGAGAGATAATTTGGCAAAAGATGGAAGGTTCAAATCATCTGAAGCGTTGACGAAGTTATATGGAAAGATACGAAGCGATGATGAAATTATTTGTTACTGTCAAGGCGGCTACAGAGCAGCGAATGATTATCTTGCATTGAAAATACTTGGTTACAAGAAATTACGGGTTTACTTGGGCTCTTGGTACGAATGGGGTAATATGTTAGAACTCCCAGTTGAAAAGTAAATCAAGATTGAAACATAAAACATGATTCACAAAAAGCAATTGTTTATTGCAATCTGTTGATTGAAAGCCTTGTTCCTTAATGAATTCTCCATCTTTCATGCATGATACAAGTGAAATTCAAGTAAAACAATATTTAGAATAACTTGGTACAGAAAAGCTTCCGTGTAAAAGATGGACGGGAGGGGGAGAGTATTTAAGGGCATTATGCTTGGATTCTGGGCGTTATGAGTTGTCTTTACAATGATTTACAATTGTAAAGAGATAAAACAGGAATCTTAATATTTGATAAACCCGAAGGAAGAGATATGCCGCTCATGCTCGATAAAATCGATAATGCGATAATCCAATCCCTTATGAAAGATGGCAGGAAATCTTTGAGGCGGATAGCTAAGGAGGTAGGTGTCAGCACTCCTACTGTCGAAACTAGATTCAAGAGAATGGTTAATACGGGATTCATAAAGAAGATAGCGCCAATATTGGATACTGACAAGGTAGAACTTGGGATCACTGCTCTATTGTTCATGCGAGTTCTTGCTCCAAAAGCGCTAGATATAGCTAAGCAGCTTTCTGAATTTAATGAGGTAAGGAATGTTTTTACAACATCTGGAGATAATAATATGATATTAAAGGTTGCAGTAGATAAACCCGAATCTTTGGAGGCGTTGATCAGAAAGAAGATATCTGTTATCGATGGTGTTAAATCTGTATCAAGCCAGCTCATAACTAGAGTAATCAAAGATGAGCAAGATGTTGTTGTAAAGCCTGGAGTGGCTGTGAATCTTACATGCAATTATTGTAGGGGTGAGATTCCTAAAGAACCTAAGATATTAAGATTTGGGGAGTATGAGCGCTACTTTTGTTGCAAATCTTGCTTGACACTTTACAAGGAAAAATATAGGCATAGGATCAAAGCCCTGTCCAAGTGAAACGTTTCGCAAACGAATCCAAATAGAATTTTACATTGTAAATTGCCAGCTTAACGCAGCGAGGTAGTAGTTAATACTAGATTGCTAACCATACTCTATGCTTATCTGTTCTCCATCATTTAATATATGATTTCTAAACTCAGTGTTTGGTTGCCCGTCAACAAACATCTTTACAGTTTTTGTACCATCATTGCATTTATCCATTATGCAACTATCAGTAAATGTGACTCCCCATACATTGAAAAAGTCTTCCAACGTGAAATCTCTAATTTCTGTTGATTCTATGTGGATTGTACCAGTTGTATCGTGTGTATGAGTAGGAGCCATAACAGGCATCGAAGGCATGTTTGGCATCTTCATGCCATACGTATCTAATGAGTGATCCTTGTACAGTTTTGGATCTATTCCTATGTTAGCTGGTATCGTTACAGTTTTTCCCTCTATTTTTATTGTAAGTTTCGCATGGTTGTGCATCACTATCTTCTCAGTGCTATGCGTAGGTGAAACCGGAGGACCGACAGGTGAAAATGCCCCGCTCACGGCACCGTAGGCTATTGCTGCAACGATGGCACCGATAATGCCTGCAAATATTACGCTATTTTTACTTCGCTTCTTCCTAATATTCGGATTATGAACCAATAGTCATAGCTCTAAAATTGGATTAATAAATTGGTTGCTTTACATTTGTAAAGTGAAATCCGCCAAGCAATATAGATTGTAAATAATAAAGTTCAAGTACCGAATCCATGATACATATCTGGTGATGCATTATTGATGACAGACCCTATATGCGAGATGGATGTGGACGAGAATAAAACGAAGTTTACCTCTAGCCACAGGGGCAAAAATTATTACTTCTGCTCTGCCGGATGCAAGGCAACATTTGAAAAGAATCCGGAAAAGTATGCAAAATAATTAGCATTGAATTGCGCTAACGTCAGAATTTATTTTTTAACAAAATTTAGTACAGCGGTAGTGCGAGTTCACTGGTAATAGTAACCCCAGAGTTTCCACTCAGTATCATGGCAATAATGGCAGAGGTTATTGGCATCGGTATAGGAGTTACCAAGTTCAAGAGTCATCCGAAATTCTAAAATACATCTGCTTTGATTTTTTATTCCTAGTATCTCTGCACTAGATGATATCAAGATAAGAATTTATGAAGATCTTGATATTTTGCCCCTCGGCATACTGGATCCACATGTAGTAGTACTGTAGCTATTCATTTTCTGCGGGCGACTGACTAAAATTAGCTGTCACATCTTTACTATTTTGGTTGGCAATAAAAAGTCATGGAGAGATCTGAACTCTTCCTCGCATTCCTTGACTCTCGTGGTATGAACAAACGTACTCAAATATCCCAGCTTCGTTAAACGCATAGCTCCAACTATCCATATGAGATAAATCTGGGCTACGTACAGAAATTTTAGCACCAGCATCTGTCTTGAAGACTCCTACAACATTGTGTACTACATGATCATGGTTCTGCCAAGTAATCGTTGTTCCTACTGTAGCCGTCATATTGCTTGGCATGAATCTATTCATGCCCATATGAACATAGTTGGAACCCATCATCTGACCCATCATATCCTCCATAGACATCACGTCGTTCATCATATTCTTATTTCCCATCATGTTGCCCATTGACATCATATCCATCATGTTCATATTCATCATTGAACCCATGCCGTTCTTCATCATCTGTTGCTGTTGATTCGTGCTACCTCGCATCACGTTGCCACTGTCCATCATACGGCTTCCAGCATTACCTTGCATAGGCATATTTGCTCTACTTTGGTCGACCGTATTGCTAGGCTGGTTTTCTGCAAGTGTGATAAGGTCACTTGCTGTCGTTACCACTGCTATTGCAAGTCCTGTAGCCAACAATCCTATCAAAACTGTGGATTTTTGCAATTTTGTCTGTCACCGACAATATATTGGCACTCTAGCTATTTTTAGTTACTATGAAACAGTTGCTAGGAACGAATTTAGATGTTATCAGTAGTTTGTTTCATATTTTTGATACGTTCCTAATTGTAGAATTATTCATTCAGTACCTGCAGAGATCTCCTTATTCTTTTTGCCTTGAACTTTGCGGTGATCTCAGACATCTTTTCCTTCACCCCTATTAGCACAATATCATTTGCTGCACCAGATGCTGCCGTTGCTTGAATTACAGTATAAGCTGCGCAACAGTATGGTGGCGTTATACAAACAGGACAGACCATATCTCTTGTACCTATTCTATACTTATAAAATTGTTGGGCATGGAAACATTAATTTGTTCATATAAGGAAACGGGTTAGTATAAAATGCAACGTTCATGGCTTGCTCTTCTTATCTTTGGAATTGCTCTATTGATAATTTCTTCGATAAACG
>1097992_contig_5530
TTTACTATCGAGCCAGACTTCCTTTCCATCATCGAAGGAAGAACCGCTCTGGTCATTCTGAAAGTACCTATCAGATTTGTATTTATAAGTTCGTTCCATACCCTATCTGTCGTCTGGTGAAATTGGACGGGATCATTTATTATACCAGCATTGTTGACAAGAATATCTATCCTGTCTAACTGTCTGATGGTCTGCTCTGCAACTGTTTGCACCTCGCTCTCGTTTGATATGTCTGCTCGTATGGCAACGGCATTTTTACCATTCTTCTTAATTTCAGATACAACCCGATTCAATTTATCGAGATTTCTTCCAACCAGCACAACGGTAGCGCCCTCATTTGCAAAGAGCTTGGCTGTGACTTCGCCTATACCGCTACCCGCGCCTGTAATTATCCCAACCTTGTTTGCTAGACGCATACTAAGAGTTCCCAAATATTATAATTAAACACTTCCTTACCATATAATACCATTATTAGTACACGTAACAAACTTTTTTTATTTCTCAGTCATTAGTATATCATGGCTGTAGCACAAACAAGTATGATCGCTGCTAGCCTAGGATTGCTGATCTACATTGCGGTGGTAGCCTCTGGCTCTCTGGTAGCAACGCAGCAAACAGCCCAGCATCCATTTACCATGCAGTCTGAGGCCGATTCTGCAATGCGCGAAGAGATGATTGCAAATACGAATTATATTCACAAGTCTGATACGAACAGGGCATCACTTACAACATTGCTTAACGGTATCACTCTTGGTGACCGTGAATTTATTCTACTCTATGACTCTACACCTTATGCAAGCAAGGGGCACATAGCGTTAAACCTGCCCTGCGATGAAAATAGCCCAGATTCTCCGCTACTCTTTGTGCTTACTGGTCGTGCCCCTGATGTGGCGCCATTGAAGCTGCTTTATTTGGATGAGATATCTAGTCCGCCAAACAACTGTGTGTATCATTCTCAGTTTGGCTTTGGATTGCCTATTACAGACATAGCGCTACAGAACGCATCTGGTAAAGATATCAGCCTTAGAGGATCACACTCGGTAACAATAACAGTGCATGAGTCCTTCATACCCACAACTACCAGTGCCAAGGAGATTCAACATCATCAACTTCAACAACCCTAACTTTTTTTTATTTGCAACAACCTTATGGCTCTAACAAGAAGTTTATCTATCGTCAAATGTAGTTTCACACATGGCAAGACTCTTTGGCACAAATGGAATAAGAGGAGTTTTCGGCAAAGATCTAACGCTGGATCTTGCTCTTAATTTTTCATATGCGTTGGCAACGTACTTTCATGATAAACCGGTTTTGATTGGTTATGATGGCAGGCATTCGAGTGTAATACTGTCTAAGGTTATTAGATCTGGGTTCAATTCCCTAGGAGTTGATGTTGCAAATGCAGGTTTAGTGCCAACTCCTTGCCTGCAGTATTGCATCAAAAGACTAGGGTACAAAGGGGGTGTAATGATAACTGCATCGCACAATCCTTCTGAATACAACGGCATAAAGGCAATGGCCCGAGATGGTGTTGAATTATCTAGAGAGGAAGAACTAAAGGTTGAAGATATCTACTTTGGCAAAAAATTTGAGCCATTACATAGTATAATTGGCAATGACATAGAAGAACAAAGAGCAGTAGACACCTACGTTAAAGGTGTAGTATCACTTGTAGACGCAGAACTAATACGAAGAAAAAGGCTTACGGTAGTTCTCGATATTGGAAATGGTACACAAGCCGTTACTGCTCCAAAATTGATGGAGTTATTGAATTGTAAGGTAATAACAATAAATTCTACAGTAGACGGCTCATTTCCTGGCAGAGGTTCTGAACCAACCCCAGACAATCTATCATTATTATCTCAAGCCGTTAGAGAAAGCTCGGCAGACTTGGGTATAGCGTATGATGGCGACGGAGACAGAAGCATCTTCTGCGATGAACAAGGCAATGTGTATGGAGGCGACAAATCAGGCGCTATATTGACAGATCATGTTTTATCAAAGAACAAAAGTGCAAAAGTTGTAACGCCAATAAATTCTTCGATGATGATAGATATCATTGCAAGCAAGTGGAACGCAAATGTAACCAAAACCAAGGTTGGAAGTGTAGAAGTTTCTAGGGAGATGCTGAAGAGTTCTGCGCTGGTTGGACTTGAAGAGAACGGTGGTTTTATGTATGGCAAGCATATAGCAGTTAGGGACGGTGCCATGACAAGCGCTCTAATGCTTGAGATTGTAGCTAGCAAGTCTATGCACTTATCAGAACTAATTAATGCGTTGCCAAAATTTTATCAGTACAAGACAAAGTTTGCATGCACAAAGGAGCAGTCTAGCAGTGTAATAGAACATTTGATGAGTAAAGCAAGTGGCAAGGTAGAAACCTTGGATGGTTTGAAGATATTGATAAACGATACATCATGGATAATGGTAAGGCAGAGCGGTACAGAACCAGTAATGCGTCTATATGCAGAATCTAACGATAGCAAGTTTCTTAATGAAATTGTTCAGAACTATACCGAGCAGATATCGAAAATCATACATGATGAATAGACTTTCTTTTGGCAGCTTTACAAGGGAAGGTTTGCTTATGGGATGAAGTGATGCTTAAATAGCAGTAGAGGATTGGTCTTTCGTTATCCAAGTGGTGCTCCACAATCACCACAGAATTTTGTGCCTGCAGGGAACTCTTTTTCACACTTGGAACATTTTAAACTCAGAGGCGCACCGCAATGAGTGCAAAATTTGCCAGTACCAGCAGGTCGGTTGCATTTTAGACAGATTGTCTGCTTAGCATCTTCAACGCACACTCTCTTTTCCTCATCCCAGTCAAATTCGCAAGTCCATCTTTTACATACTGCACACTGGTGAAAGTATTGTTTAGCCTCATTCTTGGCAAGTTCAAAAGCTGCCTCATGTTCTCTATGCCATTGGGGAGACATCTTTCCGAACCGTTCTGCGAATATATCTGTCCCTTTTTCAATCGCACTTCCTGCATCCTTTACCTCCTTTTCCCCCTTTGCCCCCAATCCTGGCACTCCAAAACTGGGTACAAATTTTGTCGCGATGCCCGCAATCCTCCCAGCATCACGTGCTATCCCTGCTTTCTTACCCAGCTGGTATTCTACAAATTTGTTCTTATAGAATTTCTCTCCGCAGATATCACAATAGAAGGTGAACTGAAATCCCGTCTCAGTGCTGTCGTCAGAAAACTTACGTGTGAGAGGTTCTAATGCCATAATACACTGTAGACTTGGTAGAATTTATACATTGACTAGATTCAATTCGAGCATTAGTCCTCATAAAAGTAGCTCTTCGAACCTCTGAAACCTGTGCTTAGCAGTTAGCTCAGTCCATGGGAGCTCTCCACTAATTCGTAACTTCCCTAACCATTAGAAATCGTTCACATACTAAAACATGCATTCACAAGGCCAATTAAATACGCATATGCGTAATCAAATAGCTATTATTCCTACTGGAAATTGATTCGCTAGCCTTTGTCCAACATAAAATACAGTACCAGATTTCCACCATCTTAATAACACTTTTAAAACGCTTGTTATGATCACTGTGCGATAAGAGATGATCCCTAAAATGTGGGTGATAGTGCATGAGTAGACCATATTATGTGAAATTCGAAACCCCCAAGGATTTGGTGAATGCTATCTATGAAGCCATAAGGGTAGCAAAGCAAAGCGGCAAGGTGAGGAAGGGTACAAACGAAACTACGAAAGCGATAGAGCGCGGTACAAGCAGGTTGGTAGTTATTGCCGAAGATGTGGAGCCACCAGAGGTTGTTGCTCACTTACCAATATTATGCGAGGAACGCAACAGCGCATATGTCTTCGTCCCAAGCAAGCAGCAACTGGGTCAGGCATTGGGCATTGATGTTCCTTCAGCAGCTGCATGCATAACTGATGCTGGCGAAGGACAGCATATACTCGAACAGATAATAAATTCGATTGCAGGTTTCAAGAAGAGCAAAAAGGAGTAATCTGTAATGAGCAAGGCAGAGGAGAAGATAACACCTGCAGAGGTTATACAGATCGTTGGCAGAACAGGTATTGCTGGCGAGGTTATACAGGTTAGGGTAAAGGTGCTAGAAGGTAAGGATAAAGGAAGAATTTTGACACGAAATGTAAAAGGACCTGTTAGAATGGGAGATGTTCTTATGTTACGCGAAACTGAAAGAGAAGCAAGGAAGATCAAGTGATGATAGATGAGCATTACGACTAAGAATTGTAGTTTTTGTGGTAACGCTGTAAAACTAGGTACTGGTACTATGCTTGTTAAAAATGATGGAAGTCTACTTTACTTCTGCTCCAACAAATGCAGAAAGAATATGCTTAATCTTGGCAGAGATGCGCGAAAGTTCAAGTGGACAAGCAAGTATGCAAAGGGTGGAATAAAGGCCAGAAAGTAAAATGGTTGAACAGACACTTATTGTGCTAAAACCAGACTCTGTAAAGAAGAATTTAGTTGGGGAAATACTGAAAAGGTTCGAGGATAAGGGTCTTGTGATAAAGAAGTTAAAGATGCTAATCATGGAGAAAAATCAGGCTGAACGCTTTTATTCTGTGCATAAGGAGAAACCCTTCTTCAGCGAACTTGTTTCATTCATCACTTCAGGATCAATTGTAGCTGCTGTGATTGAAGGTTCGGATGCAGTTAACAAGGTGCGAGCAATAATAGGTGCGACAAAACCAAGCGAGGCAGCTCCTGGAACTGTTAGACGAGATTTTGGCACAAGCATAACCCAGAACGCAATACATGCCTCTGACTCTATTGAAAGCTTCATAAAAGAGTCAGCAATTATCTTCGACTGAAGTGAACTTGGGTTGCACATTAGGCAGCCTGTTGTTGCCGTTTTAGGCCATGTAGACTCTGGAAAGACTTCTCTATTGGACAAAATAAGAGGCACGGTAGTTCAGGCAAGGGAAGTTGGAGGCATCACACAACACATAGGTGCAAGCTTCTTTCCCATAGACACAATAAAGCAGATCTGTGGTGCGTTGTTTGCAAAACTTGGCACAGAGGTTAAGATCCCAGGCTTACTTGTTATTGATACTCCGGGTCATGAAGTATTTGCAAATTTAAGAATGCGTGGCGGCTCTGCTGCTGATATAGCTATACTTGTAGTTGATGTTACAAGGGGATTCGAGGCACAGACGCATGAAAGCGTAGAGATACTGAAGAGCAAGAAGGTACCATTTATCATCGCACTAAACAAGATAGATATGCTACCAGGGTGGCGCAAGGGCAGTAGTATGTTTATAACAGAATCCTTGAAGCAACAGCAGCAGGGCGTTGTAGATGATCTTGACCAGCGGTTGTACTCTGTAGTTGGTACATTGTCAAGGCTAGGTTTCAATTCAGAGGCGTTTTACAGGGTCAAGGACTTTACCAAGGAAGTCGCGATTATACCAGTAAGTGCAAAGACAGGCGAGGGCATACCAGAACTCCTGGCAATGCTTGTAGGTCTAACACAGCAGTTTATGCAGAAAAAGTTGCAGGTAAGCGATGTTGCAAGGGGAATAGTGCTTGAAGTTAAGGAAGAGGTTGGGCTTGGACCAACTGTGAATGTTATACTATTGGATGGCAGGATCAGGCAGGGCGACAGCATAGTTGTTGCAAAGCGCAACGATGTAATAGTAACGAA
>1097992_contig_5663
ACACTGATCATTGCTGTTGCTATCATAGGCGCAGTAGTTGTGCGAAGAAAGATGCGTAAGACATGATACTATGTTCTGAACTTTGACGCAGATTCTACTATCTTGACGATCTCATCGTAAGATGCACCCCTTTCAACAGTAATGTAAAAGGCTACGGTATCACTTGAGAATGAGATAATTTTCACCTTATCATGTACTGTTAGAGTGAACTGGCTCTTGCCTAACGATTGAGCAAAAGCCTTTCTAAGTGATTCCCTAGTCGCTGTGAGGAAGAACTCATCCCTTGCTTCTTCTGGCTTGAAGAAAGGTTTAACACCCTTTCTTAAGTTTCCAGCAATAGTCTTTCCAAAGATGTTTAGCATGCCAGCATACCTTATCTTTGGACTGAGAGCCAGTATCTTACTACAAATCTCCTTGTGCTTGCGGATCTCATCCATATTGTTTGATCTTGTGCCAGACATGTTCATCATGACCCATTGCAGATACTATTCTTAAATGTATTCATAACTAAAGTACTGTCACAAAAATCGTATGTTATATTTAGATTCTTTTCGCTGCTACCTTGAATACTTCCAGAACTTCATTGGCATGATGCTTCACATCAACCTTTGGCATCACCTTCACTATCAGACCCTTTTCGTCTATCAAGAAGGTCGTTCTTTTAACACCCATGAACTTTCTTCCCATGAAAGTCTTCATACCGTATACTCCATAAGCTTTTGCTACCTTTGCATCTGCATCAGATAATAATGTAAAAGGCAGTTCGTACTTATCTACGAATTTTCTATGTGATCCAGCACTGTCAGTGCTGATACCAATTGTTACAATTCCATTTGACTTTAACTTATCATTACCATCTCTCATACTGCAAGCTTGATTCGTGCATCCTGGTGTAAAGTCTCTTACATAAAAGTACAGAGCAACTTTCTTTCCCTTTAAATCTGAAAGTTTGATGATCTTACCATCTTGAGAAGGCAGCTTGAAGTCTGGAGCTTTCTTTCCTTCTTTTAGCATATGTAAGATACAACCTTTTTGAATAAAAATTTGATCCAAGTAATCAGTGCGGAAGGTGGGTTTGGACACCAATTTACTAGTACAGGTTCTTATCCTTCAAGGCGAATACGTGCATGATTAAGCTTCGTATGTATTCCCTCATATGCAGGTAAAAATCTTACATTCTAACTTCTGCTATCTTTTCTTCTTTGATTTGACTATCTTTTTCCTAATGGTTTCAGTTTCTTTCAATATCTCATCCTGTGATATCTTCGTAAGTCGTTGTCTTATAGCATGTAGTTCATCAACGACGTCTATCTTGAGTTTTTTGTGTGCGATTTTGCTCACCATACATACACCTCTGGCATCTTGAGTTTGAGTTCGCTTTGCGGCGAGTTCATGAAGAATTATTTCTTAACATGCTTCTTTGTCGATGAATGCACAGCTCTTGTCCTACCTGCAAGTCTTGATAATCTCTCTTCGGCTGCCAAAGTTGCATCTAGTGTCAAATCTGCAATAAGCCTCAGTTCCGCTTTCTTCCGTTCAGTAAGTTTCTTCATATCTAAACACCCTTCAATCTGTCTTCAGCTCCTTTATATCTTTCTGCTAACTCCTTGTAAAGATATTTAGCCTCTAGAGAGTTGCTGAACACGATCTGTATAACATTGCCTACACGAACTAGTCTTATCGAGGTTGTTCCAATATCATACTGGCTAGATTCCACATCATTGCTCATTGATAGCTGTTACTGTTGATGTGCTTTTAAGGTATTATTTTATTTGCAAATTAATCGAAGTTTGACCGCAGAACATTGCGATTTCGACGTTAATGCGGGAGGTGGGATTTGAACCCACGAACTCCTAAGAGACTAGAGCCTCAGTCTAGCGCCTTTGGCCATGCTGGGCGACTCCCGCATTGATGCTAGTTCGATGAACGGTTTTTATAAGCCTTCATTAGATGTATTGGCATGTTAGTTCCGGTAAGGTGTTTTACTTGTGGAAGTTTGATCGCAGACAAATATCAAACTTATCTCAACCGTGTTAAAGCTGGCGAAGATTCTGCAAAGGTTATGAATGAATTGGGAGTAAAGCGTTATTGTTGCAGAAGAATGTTTCTTTCTACAGTGGAAACAATTTATCAGGTCTTGCCGTATTATGAAGCGTTAAGGCGTAGAAAGCAGGAAGTCCAGTCAGAGCTAGAGTAAGATGCCAAGCATAACTTCCATCAAGGGAAGGATTTGCTATAACAGCAGGGGCCAAAAAAGCATAGAAGTAGATGTTGTTACAGATCAAAAATATCTGGGCAGAGCGTGTGCCCCTTCTGGCGCAAGTGTTGGCAAACATGAAGCAGCAAGTTTTCCAAGAAACAAGGCAGAAGATGCACTTAGCATGCTCAATTCTAATGCAAGTAGGTTTGTGGGACTTGATGCATCAGATCCAAAGACAGTTTACGATGCATTAAGAAGTATTGATAACACCTCGAATTATAGCAAGATTGGAGGTTCCGTTGCGTATGCATTAAGCATTGCAGCCGCAGATTCTGCTGCGCGAGCGCTGAACGTACCGATGTTCAAATTGCTGGGAAAAAATAATTCATACAAATTTCCCGTTCCACTAGGCAATGTTTTGGGAGGTGGTGCTCATGCTGGACCTGGCACTCCTGATATCCAAGAATTTCTTGTTGTTCCTGTAGGAGCAAAGTCAATGCAGGAAGCGCTTGAGATTAACTTTGAAGTTCACAAAGAGTTGAGAAATGTCATAGAGAGAAAGGATAGAGACTTTACGTATGGCAGGGGTGATGAGGGTGCATGGGCCCCAAAGATGAACAACATTCAGGCATTGGATGCGGTTGAAAAAGCATGCAATAATTCTGGCTTTAAACTTGGAAGAGATGTCGCTATGGGCGTTGACTTTGCAACATCTTCGCTATGGGACAACAAGTCAAAGGCATATGTTTATGCGCGCACAGGCAGAAAGCTAACTCCAGCAAGACAGTTGGAATATGTAATCGATATAATCAAGGATTACAAATTGATCTATGCGGAGGATCCTGTGCATGAAGAAGCGTTTGATGATATGGCTGAACTTACCAAAAAATTCAAGAATGTTTACATAACTGCAGACGATATGCTTGTTACAAACACTGGAAGACTCATGGAAGCTGTAAAGCGCAATGCGTGCAATGCAGCAATATTGAAGGTGAATCAGGCAGGAAGTTTGTATGATGCTTTAGACTTTGCTGATAAAGCAACTCAAAACAATATCAGACTGATAACGTCGCATAGATCAGGCGAGTCTACAGATGCTCATATAGCGCATATAGCTATAGCAACTGGTTCAAAGATGATCAAAACAGGTGTTTTGGGCGGCGAGAGAGTAGCCAAGTTAAACGAGTTATTACGACTGTCAGAAACTGGTTTGATAGATGGCATGGCAGAAGTTTAGCTAATATTACTTCGATTTTAATTTATATTGATAAAATGGCGAATTTTCGTATATTTACTATTTCTATACTGCACCTTGCTATTTGTTAGCGCCCCTATGAACTTGTAGCTTTGGTTTATTAGCTGTTTTCCCCTTTCAAAATTGTTTGTGAATGGGAAAAACCCCATGTCTTTTCACGTGTAGAGACAAAGTATTTTATTCCACGTGCCGAAGTTTCTGTTATGACAGCGGTAGGAATAGACAGCATGACGTACATGAGAGTAGGAAGGACGACATTTAAGGCGCCATTAGGCGTAGCTGTCGAGGTTAATGACTATGCTTCTTTCAAGGCAGACTATACACGAATCACTACCAAATTACTCGCAGAACATTCTATCTCAAGCAAACGTAAAGCACTAAAATCATATCGCATCTTCAGTATTACTGATAAGAAAAATGCTGATTCTTTCATAAATTCATTTGCTGATAGTATACAACAGTATGTTAAGATGCTGTATGTTTGTCATTCTGTCATACCGCCAAAGAAGATTTCCCAAATCTATTGTTATCGAGGCTCCAAGATCATCACTCCTATTGAGTGCATCAATCTGCTGTCCTCGTCATATCCACATTGCATAGCATGGAGTTTTCTCAAGGATTTTCCAAATATGTCTGAATCATCGATCTTTGTTGACTCTTTCGATGGAGAAGAAACAAAGGCATGGGAGCAGATAAAGAGTAATCCGAATCTGCATATATTTCCTGCAGGAGATGAATGTAACGCTCTTATTTCAACTGCAGATTTGCTGACTAGATACATTGATGTCACAATAAGAAATAAACAGTCGGAATTGGGTACTAAAGATCTAACAGCTAAATTCGGTTCTGTAGGTATACAATCCTGTTTTGAGAATTTTCATGGACTAACTATACCCAAGTTTCTTGATACCCTATCGGAAATTACGCCAGACACGAGCAAATCAATTGATATATCTGCGAAACTCAAACATCCATGTTTCTTCGTTGTTAGTAGCCACTATGTCAAAAAAGAAAAAGAGATTATCGAGTCCACTCAATTATACGATACACTAACAAACCAAGCTTTTGATAATGATGGTTGTGTAAAATTCTTTAATTTAGACGAAACGGCTAATGAGTTGAAGAAAATAAAAGATGGAGATATTGTCGTAACCGTCGGTGATAAAGCATACGAAACCATGGAGTATCTGTTAAATGATGTTGGACTTGTAAATGCTAAAATAATAAAAAGTAGGGATTTACTTGCACGTTAATAAGTTCTATATTCATGTGACGAATGGACGCAACCCCTATGCGAGGCTGTATCCGCAATATAGCACATATGCATATGCTTATTTAAATCTTAGCTGTGCAATTTCGGCTCCGTTAACTTAAGCATGATCTTATCGCTTATACTATCACAACTGTGATAGCGTTCCGAAATTCTTGCCTGATTTCAAGCTCTGTATATATACTCTTTTTATACTCCCCCCTCAATAAAATTTTTAATGGAGGGTTATCTGAAGCTCATCCTCTTAAGTTAAGTGCCGCAATTTCACTGATACAGGTTATAGAATAGTTGATACATATGAGATTTAGCTCTATTAATATAAAGCTCGTTCATGAAGGATAAGGTTTGCGATCTTGCAGGTTCCCGAACAAAATCAGAAACTCCTTTTTAGAGTGTTATGAAGCAACGCCAATGTCTTCAGTTCTTTATTACTAAGGTAAATGAAGCAAAATTACGTAGCCCAAATACGGAAAAATAAGCAAATAGTTAATGGTTACATTGAATGATAAAAGGACTTCTCACGTCAATGGTTTCACTTTTAAGAACGGAGCCATGAAATCGCTTCTTTCGCACTCTTGAATCTTTTTGCTTTTCCTTGCTTTATTTCCTTCTCACTTTGTTTGATTCGTTTTTGCGCTTGCTTATCAAGCATGAGGTCTATCTGGCTCATTATTTCTTCTTTGCTCAATCCTTCTTTTACAGCTTCTTCCATAAATTCAAGTATTTCCTTCATCTTCTTTCTGTCAGTGATTATCTGCTCTGCTTTAGCCATCTTAACATGAGTTGTGTTAGAAGGATATAAAAGATTTTAACTACAGTTTAATTAGCGTTACACAATTTTGGTCT
>1097992_contig_5954
TTAAAGAATATTATGGCTAGACCTGAACCATCGGAAGTACGATATCGCAAATTAAATGGCAAGTATCTGAAGGAAGCAGAGGTTCTTTTGAAGAAGAAAGAGCATGCACAAGCATCGGAGAAACTTTGGGGAGCTTGTGCCGAAATGATAAAGGCTGTAGCTGCAAAGCGAGGTGTTAAACTTGGAACGCATAGAAGCTTGGGTGACTTTGTTGAGAAGCTTGACAAGGAAAATCCTGGACTTGACCTCATGGATGCATTTTTACAGGCTAATGCTTTGCACACAAACTTCTATGAAGATTGGCTGCCTCCCTACGCTATTGAGCGCGGATCTAAAGCTGTTAGAGAAATGATAGAGAAACTGAACAGGCTATAGAATGTAATCTGCAAATTATGAACTATTACCTTAGTTCCTTCCTTAGATCTATGGCGCACTGGCTCTTGTCACGCTTGTACAAACCCTTGCAGCCAAAGCAGTAGTAGTATGTGTTTCTATGATATTTGCACCACTGTGTGTATATGATTTCGCCATCACAGTAGCAGTAGTATCTAGGTGAAGTGCATTGATCACTTACTTCTGGATTAAATATGATATTCTCGTATTCGCCCATATTGATAGTTGCTATAGGTAAGATATAAGGCAGATATGACCAAGAGCGCGCTCCTGCATACGGTGGTAAAAAAAATTTCAAGTGGAAAATCAAGGATTCCTATAAACCCAATGAACTAAGGCGAAATCTTGAGTAAGATTATAGAACCGTACCAAGAATTGCAAAGAATACTGATACAGATGGTAAAACTTTCCCCATATGCGTTATACTAAAGGACTTTGCAAAGGATTTAACAAAAAGTGCGGTAAAGTCGTAAGAGGAAGTTGACTGTGTTGTAAAAGGGGAGAGGCAAAAGCGAGCCTCTCCACCAATGCTGGGCTTTTAGGTCACGGTGTGGTCTGGGCTTGGTCCATTTAGGACCAATACATATATCACTAACGATATATTTAACTTTATCGCTAGCGACTTTTAATGGATATTTGATATGATAACATGGTATCTTATTTTGAACTAGACCTTCTTCATCTTTGGATTGACTATTGCATCTAGCGCATTTCCGATCAAAACAAACGCCAAGCCAGTTAGCGCTATCATCAAACCTGGGGGCACGATCCACCACCATAACCCTCTTGCAGATGCCCCATACACGTTGGCATCGTGCAGCAATTGACCCCAAGTTGGCATTGTAGGATCGCCTAAGCCAAGGAAGCTCAGACCAGCTTCGGTAATTATTGCACCAGGAACCGATATTGCAATGCTGGCAAAGGTGTATGGAAGCAACTGCGGCAGTATATGCTTCAAAACTATCCTTGTGCTAGACTGTCCCATCAGTTCTGCTGCTTCTATATACTGCAGGTTCTTGATCTGCAGTGCCATGCTCCTTGAAACCTTCGCTATGCCAACCCAGCCAAATATGATAAGGTATCCAACGATCAGGAATATGCTCTTTCCAATTGCCACTGCTAACAGGATCAGAACAGGGAGCGCTGGTAAGGCATAGATTACGTCATTTAGACGCATCATCGCTTCATCTGTATTCCTTCCCTTGTAACCTGCCATAACACCGTAAAGCATGCCTATTATCACAGATATCGAGGAAACTGAAATGCCTATGAAGAGAGCTAATGGAGTGCCCCAGATTATGCCAATAGATAGGTCTCTTCTCAATTCGTCTGTGCCAAGCAAACCATAAACCTTGCCACCAATTATCAGTTTGCTATCTACAACCTCATCTGCGTTATCAAAAAGGAAGAATGTAGCACTGATCTTGTATTGACCTTTTAGCACAGATAATTTTTCTGTGCTGGAAAATACTACAACTTGTGGCTGTGACTGATCAATGTTAAAGTTGTATCTTGAAAGATAGTTTGCAACACTGCTCTTCACTACACTGTCTGTAGAGAATATGGTTCCAGTATACAGATACTCTGCTTCCTGTGCTGATGGAAGCGAGACCCTTGCAAGTTCAAAGGAATTATCATCAGGCCTTGTTACAGACAGCTGCAGCAAGGGCGGCGTTGCATGATACTTGGTCACAAACTTTAGCATGAAGTCGTTAGGAAATCCATCGTATCTATAATCAAATGTATATGTGTGTGTAACTGTTCTTATACCATCGCTTGTTTGCTCAGCAACCTCTGGAACAGCAAGTATAATATGCTCTGGTAATTTTTCAGTTGCAAAGAAGTTTGTCCATGATGGCAATGCTGCTCTCGGGTAGCTTGTCCAGTGCGATGGGTTCTGCCACTGCTTGAACGTATCAAGTGGAACCGTTGTGATGGCAACTATTGAAACACCTGCAAGTACTGCTAATATAGCCAAACCTGCAATTCCGATCTTATTCCTCTTGAACTCCTTCCATACTTCGGACGAAGAAATTACGCTCATCCTATCCTCACCCTTGGATCAAATAACCCATACAAGAGATCCGCGATGAATATGCTGACCAAAAATACAAGTGTTGTAACATAGGTAAGACCAATTATTACAGGCAGGTCAAGTACATTGATCGCATCAAAGTAAAGCTTCCCTATCCCAGGCCAGTCAAATACTGCCTCAGAAATTATTGCTCCACCAATAGATGCTGACAAACCAAGAGCGAGAACTGTAATTATTGGCGGTGCTGCGTTCTTCAGTGCATGAGAGTAAATGACCCTCCTTTCTGGTATGCCTTCTGCACGCTTGACCATTATGTAATCTTCGTTAAGTATACCGATGACAAAGTTTCTTACAATGTATGCCCATGCGCCAAAACCTATCAAGACTACTGTTATCAATGGCAATGTCATGTGGTAAAGCAGTGCAAAAGGATATGATGGATCTGAAGCAGGTATCAATGGAGTAGCTCTTGCAGGAAATATGTTGTACACGAAAGCAAACACAAGTATCATAAGCATACCTGTCCACCAGAGCGGGAAGCTGCTGCTGATAACAGCAAAACTTGAAGTTAGCTTATCTATCGCAGAACCTACCTTGCTTGCAGAAAAGGCACCCAAGTAAAGTCCGATTATGGATATGATTGCTGTAGAAGTTGTAAACAAAAGTACAGTTCTTGGCAGCCTCTCTGCTATTATATCAGCAACTTTTGCGGAGCCTGATTCGCTGGTCAAGAAGTATGCTCTGCCAAAATCAAGGCTCATTATCTTTAGCAGTGTGAACCCTAGCCTCTTTGGTGAGTACCATGGTTCATCAAGACCTATTGCATTGGTTCTTATCTCTATCTGGTTCTTGATGTAATTGTCCAGTTCTTTTGTATCCTTAAAACTACCAACCAATGCTTTGTTGTTTATTATTTCAGCTCTAACGTCCAACTCGACAGAACGCTTCAGTATATTGTCCATTGTAGGGCCAATCAATACTAACGTTATCAGCAGTGTAAAGAACAAGACAATAGCCATGTTTATGGAGCGCTTTAGCAGGAACCTACCGAAGCCCATATGTTCATCCTAGACTTTCATTGATCTGGTATTAATAGTATCTATGGATTTGAAGATGAACAATTACGTTAGATTAAGTTTATCTGTGAAAAACTGTTGCTATGTTTTTAATGATTTAAGGTATCGCTTCTTTATGAATTCCACGAGCTTAATACTATCTTCTTCTTTCAGGCTTCTTCTGTGCGTTACCAAGTATGCTTTTAATCGTTCAAGTTCCTTCTGTTCAACAGCACCATTAGCTCTTGCTCTTTCAATAATTTCGTCATAATTTCTTGCTGGGAAGTAGATCTGTTTTGCTATCTTTACTAGAGCAGATTTTGTCTCATGCTTTATGACACCATCCTTGACCGCCCAATACAATGTGTAGCGTATATCGATGAGTGCTTCAGACTGGAGTTTGTAATCCTGCTCAGAAAATGTCACTGCCACTTCATCGTCGGATTCTATTTTACCAGATTTGTAGAGTTGGAAGATCTTGCCAATACCTATCATTCCAAATTTTTCCAGTTCCACTGCACGCAAAGCACCTAGGCTTGCTGCCCCTACCACGATAAAGTTCTTTTTTTGCAAAAGAGTATAAACCTCGATCGGAGTAGGAGGATAATCTTGCAGAAAGACACCGTCTATGAATCCAACAAAACCGACATCATTCTGCTCGTTTGCGATCTTCAAAAAATCTCCTTTTCTTGCAGGAGGTCTGTAATCTGCTAGCGGAAATATCCTTTTCGCCTTTTCCATGCTCAAACTTGGACCAAGAAATATCACTGGCAGCATAATTTCACATCCTAGACCTTGGGAAATACCTCCTTGCACGATTTCCGATCACGCCTTTAGTAACCTTGAAGGTCTCTAGTCCCGGTATTATCACCCTAACAACTGGTATTCCAATACTAGGGTTTGTTAGATTGACTACTATAGCTCTTTTCAGTCCAACGTTTTCAAGATTCTTTAGCAACAGATGAATGTCATCAAGAATATCGATGTTTTCAAACGTCTTCACTGCGCCAAAATCTTTCTTATGTTTTGAGTGCATGAACTGCCATGACTTTGTCTCTGCAGTGTTGCCCATCTTGTAGTTCATTCTGCGAAGATCGTCTCTTGCACCCTGTATGTTTGCGGCCCTAGTTTGCGAAACTTCTGTTATCGCTCTTACAAGTGCAATCCTTGCATCTGGATGCGTGCCATGCCCTTCCGCAAGGTACCCATAATCATGCGTTACCCATTGAACGCTTGTTGCAATGAAGGTTGGAATGCCAATATCTGTAGTTATGTCTTTTATCAGCAACGGAATATTTTCTTCATTAAATCTATTGATTAGTGATCTGGCATATGAAAACTCTACACCAGAAATATCAACTTCAGGAAAAAGATCCGAGTCATCAACAAAAAGATCTGATTGCAAGGAATTTACATTTACCCCGTTGTGCTGCAAAGCCTCTGTCATAGTTTTAAGAATATGAAAAGGTATAGCACTAGACCTAAGATCTGCCAAACTTACAGCATCTCTTTCGATCACTTCACAGATAGCATGACAGATAGCTTCCTCTAGCACATTTCCAGAGGCAAGACCGTTAGTATGCGAAAACTTGAAAGGATTCACGCTTGCATTAACTGGTTCGTATCTTGATAATGCAATACCAGCAGGAACCAGTATTTTATCATTGGTGAACAGATCGATGCCTTCAAGAAAATCCATCTGCATATCATCTTTGTATTCAAACTTCAATGGTTCTAGAACATCATCAGGGTGCAAAACATTCTCTCTCCCATACTCTTTTGCTAGCTTTTCATATGTTCCAGTGATGTAATGCCTTGCAACAGTTCCAGGGAGAGAAGAGTATCTTTCTACGCATTCCATCAACGCACTTGCCTTTGCATCTGCTCTTGTAGGTCCCTTGCCGCTGTAGACCCATATGTAATCTTC
>1097992_contig_5960
GCCTGAAATTGATAAAGCACGAATAAGGCAGAGAGTCAAGGAGCTTTTGGAAAATCCGTATCTTGGCTTAAGATTGAAGGGAGAGAGTTGGATGGTTTCTGGAAAGACCGTATAGGGACATACAGAATCATTTACAAGATCGACGAATCTAGTAAGAATGTAATATTTTATGATGCGGATCTTCGCAAAAGAGTTTATGACTAAACTGAGGATTTGAATCTGTTAGCAGTGGCAGTAAGCTGTAGGGTCGGCTACAAAGACACTTTTTGGGTGTAGACCTATTTTACGTATAAATAACGGATCGAAGTGCGTTTAAGCGATAGGACATGGAATCTCCTCCAAATTATTTGGTAATGATACCAGGGTCAACAAATGTACCTCATAGGGTAATGCAGGCAATGACAGCCCCTATAATTAATCATAGGAGTGATGATTTCAGAAAGCTCTACAGGCGTATTCAGGAAAAGACGAAGAAGGTATTTCAAACAGAGAGCGATATCGTTGTATTGACAACCTCTGGCACCGGCGGTGTTGAAGCTTCTGTTGTGAACCTGATTAGAAGAGGCGACAAGGTAGTCATCCCGGTTAATGGAGAGTTCAGTAGCAGGCTTGCTACAATGATCGAGCTGGCTGGCGGTCAGCCAATAAGGGTTAGTGCACCGTATGGTGATACACCAACTTTCGAGCAGATCGAGGCTGCCTTCGATAGCAACAAGGATGTAAAGGCGCTTTATGTTGTTTACAACGAAACTTCAACAGGCACAAGGATAACATGGCTTGACAAGGCAAGTAATCTAACATCGAAGCATGGCGCATTCTTCGTCGTTGATGCTGTATCAAACCTTGGTGGGGATGAACTGCCAGTTGATAAATGGAATGTAGACATTTGCGTTACAGCAAGCCAGAAGTGTCTTGCAACCCCTCCTGGACTTGCTCCAGTATCTGTAAGTGCAAAGGCCAAGAAGTTCATGACAAGCAATCCCCCGCCAACACTGTATCTCAACTTACCAAGGTACTTCAAGTACTACGATGAAAGCGCAGAAACACCATTCACACCAGCACTACCATTATTCTTTGCATTTGATGAAGCGCTGGACATGATAATAGAGGAAGGAATTGATGCTAGAATAAAGCGACACAAGAACTGTGCAGAAGCTTTCTACGCAGCTTTGAGCAGCATGGGTTTCACACCCTTTGCAAAGACAGATGTAAGATCAAACACTGTAATAGCATTGAACTACCGCGATGGAATAGAAGACAAAAAGTTCAGAACCTTGCTTGCAAACGAGTTCAAGGTTTTAGTCGCAGGAGGTTTTGGCGAGCTCAAGGGAAAGGTCTGGAGAATTGGATCGATGGGTGAAGTCAGCAGGTACCATGTGATGAGAACCCTTTCTGCAATTTCGTCTGCGCTCAACATCATGGGGATAAAGACAAACGCTGATGCACTTTCAGTTGCTGAAGAAAAATTAAGACAGTAATTTTTCTTGCAAGGTTAATATAAGGTCATTTGATGACCGATTTTATGACGCTTGAAAAAGGTTCTCTTGTTTTGGTGAATTATACAGCAAAGGTCAAGGACACCGATGAAGTTATTGAAACTACGCTTGAAGAAGATGCAAAGAAGTTCAACATCTACGATCCAACAAGAACCTACGAGCCCAGATTGGTATCAGTAGGAGACGGCTGGGTTCTACAGGGTCTGGATGAAGCTTTGGCTAATGCAAATGTTGGCGTAAGTCTCAACGTCGATGTGCCTCCCGAAAAGGGATTTGGTGAAAGGGATCCTGAAAAGGTAAGAATGATCCCGTTAAGAAAGTTGGGCGACAAGGCTGACGAAGTCAAAGTTGGTGATGCTATTGAAATTGATGAGAAGGTTGGCATAGTTCGTTTCATCGGCTCTGGAAGGGTGCAGATAGACTACAACCATAGACTAGCTGGCAAGACAATCGCATACGCTTTGCAAATACTGAAACGATTGGAGCAGGACAATGAAAAGATAGTTGCACTGATAAAGCGCAGGATACCAGTTGATGAAAGCAAGCTGAAGATCACACTAAACGAAGGCAACCTTGACATCGAGCTGCCCAGCGAGCACTACATGCAGGAAGGCTTGCAGGTAATCAAGCGTGCAATTGTTAATGATATCTTCAAGTATGTTAGCAGTGTCAAGAAGACAAAGTTCATAGAAACTTACGAACCTCAGGCACAGCCCTCAAGCTAACTCTTTTTGCTGAATACCAGATAAAGACTGGCAGGTTCTTCCTCGCCTTCTGCTATCTTGATCCTCTTGAATCCTTTCATCAAATCCATGATCTCCTCCTTTTCAAAGAACCTTAATACAAACCCCTTTACATCGTAAACATTATCATCAATCTTTCTCCCCTTTCCATAAAACCTGTCCTTCCTGCTTCTAACTGAAAAGAAATGAAATCCGTTGGTCTTCAAAACTCTCTTCACTTCACTGAACAGAAATTTCAGTTCCTTGATGGTAAAATGCATACTAAAGAACATATGCGAGTACACGGCATCAAACTCCGCATCAGGATAAGGCAGTCCTTTCTTTGCATCAAGTACCCTTGCGTTGATTCGCAGACCGCTCCGCCTTGCATGCTTTGCAACTATCTCTACAGCAACTTTGGAATAGTCAAATGTCTCAACCTCGATTCCCCTAGACGCAAAGAAGACGCAGTCCCTCCCATGACCGCAACCAAGTTCCAGAACCTTTTTCACACCAGATCTTTTCATCAGGTCATAGCACATGCTCGAAAAAGCACTTGGTTCTTCACCAAAGAATGCTTGATCTTCGCTGTACACCCTGTTCCATACTTTGCCCTGATCCTCATGCTTCATTTAATAATCAAATTACTCCAGTCGACTTGGCAAGTTCAAACGCCTTCTGCTCGTTCAACTGCATTTTGTTCAGTATGGTATATCTTTCAGGTCTCACTGTTGCTGCCGTTAGAAGTGCCTTCACAATCGTATTGGCATCGACGCTTATTTCGCCTGCCGTTGTAGGCGCACCAACATCCTTCAGCGTACTAGCTATCTGTTCCCAATCGATATCATACAGTTTAGCAATCATTATTGTGCCAATGCCACATTTTTCCCCATGCAATCCCTTGCTGGGAGCAATGAAGTCAAGCGCATGACTGAACAGATGTTCTGCTCCAGAACATGGTCTGCTACTGCCTGCAATGCACGAAGCAACACCAGAACTGATCAGGGCTTCAACAACCGTTCTAACGCTGGATTCGTTTCCTGACCCGATAGACTTTGACTCCTGCATAATGATCTTAGCGCTCATAGACGCCAAATTTGCAGAATAGTTACCAAAATATTCACCCTTTTCATCCCTAGCAAGTTCCCAGTCCTTGACCGCAGTTACCTTAGCCATGAGATCACCGCAACCGCTTGCAAGCAACCGTTTTGGTGCTTTTGCAATTATGCTAGTATCAGCAAGAACGCCTATTGGTGTTCTTGTCTTGATTGAATAAGGTTTGTTCTGCCCTCTGATCGACGAAAATGGACTGGATATACCATCATGCGAAGCTGATGTTGGCACGCTGACAAACGGCTTGTCCAAATTGTATGCCACTGTTTTTGCAATATCAACAGACTTGCCACCCCCAAAACCAATTATTATGTCAACACTGTCTTTAGAGATCTCGTTTTGAACGGAATTTAGAGAATCCATGTCTGCTACCTTGGCAAGAAACCATTTGTTCTCCAGATCACACGAATTCAATACTTCGCTGCATAGATCTCCTGCACGTGCCTTAACACTCGGCCCACTCACAATAGCAACCTTCCTCACATCTCCAAGATCAGAAATAAAATTGCCGAGCTCTTTGATAACACCATCTCCGATCAGTATCTTTCTAGGCAACTCCATCAGATGAGTTGACAAATCAACCAAACTAGTGTTGGCTATTATTTAATTCTGACTTGAGCGAAAGCTTATTTAAGTGGTTAAATCTTAATTGCCTTGTTCCTAAAAGGTGCTATTTTGTCAGATTATGCCAACATGAATAGACTACATGGAACTACAACTGTCGGGCTACAATGCTCTGACGGTGTAGTGTTAGCCACCGATACCAGAGCCACTGCTGGCTTTCTTTACATAGCACACAGGCATGTGAAGAAAATTGCAAAGATAGATGAACATATTGCAATGACAATAGCTGGAAGCGTTGCTGACGCGCAGAACATTGTTGACATACTGCGCTACCACGCAAATATTTACAGGTTGGAGAGCAGAACGCCTATGCCTGTAAAGGCATGTGCAAGGTTGACATCTAATATCTTCTTCTCCCAGAGATATGCGCCGTACATTGCAGAGGTGCTGGTAGGAGGTCATGATCAGGAGGGACCAGCTGTTTACGACATAGATCTCTTCGGTTCGCTGAATAAGGAGAAGTTTGTATCTACAGGGAGTGGCTCTCCAATTGCATACGGAATACTAGAAACCGAGTTCAAGGAGGATATGGGCGTAGAAGAAGCTTCCAAGATCGCTGCAAAGGCAATCGCTGCAGCAATAAAGAGGAATGCTGGCACAGGCGATGGCGTTGATGTCGCTATAATAGGCAAGAAAGGTTACAGAGAATTGAGCAAGGAAGAGAAAGCAGCAATAGTTACGCTTAGTGAATAATAATGCAAGAAAAGGTGAACGGGCAGAGTCAAAGCATAATTGCCGTCATAATGCAAAATATCCCTGGAGACGCTGCTGTAACTAGGATCGAATATGAAGGTCCTAGAATCGCATTGTATACCAAGAACCCAAGGTACCTTATGGAAAATAACCAGATAATTTCAAACATGGTCAACATGATCAAGAAGCGCATAGTGGTTAGAACTGACGAGTCAATCAGAAAGAACGAGGAGGACGCAAGAAACATCCTGCTTCAACTGGTACCGAAGGAAGCGGAGGTGAAGAGCACGTTCTTCGACACCGCATTGGGCGAAATCGTAGTTGAAGTGAAGAAACCATGGATACTGAACAGCCAAGCAGAGTTCGAAAATACTAGTGCTTTCAACATGGTCGATCTTGTGGATAAAACTGGTTGGAAGATCCGTGTTCGAAAAGCATCACATATTCCATCTGAAATGATGCAGCAGGTCAACTACACGCTTAAGATGTCCGTGCAGGACAGGGGCAGGTTCTACAAGCAGGTAGGCGAAAAGATCTTCAGACCAAAATTGAATGAGGATGCAGAGGCGAGCCTTCTTACACTAGGAGGTTTCAGCGAAGTAGGAAGGTCAAGTATGTTACTGACAACGCACGAAAGCAAGATCTTGCTTGACTGCGGAATAAACCCAGGTGCGAGGGAATCATTAAACGCCTTTCCACGACTGGACTGGGCAAACATAAGTTTAGACGAATTAGATGCAATCGTGATAAGTCATGCG
>1097992_contig_5997
GCAAGTCCAGCAATGGCAATGAATACATCTGCATCACTCTCCCTGACGTATTTGGTGAGTTCGCTAGGTTTTCTATGTGACGAAAGCACAAGGGTTTCATGATCAACGCCAAACTCTTTTAGCGTCTCCGCTGCGGTATCTATGAACTGCTGATCCGATTTGCTCCCAGCTATTATTATTACCTTCACGGCATTCCAGAGATGCGATAGTCTTATAAGTTTTCAAATATGTCTTTGATTGTTAATTTGGAAGGCTAGAATTTACTCACCCTTCATCTGCGCTCTTGTCTTGAAGACTGGTTTTATCCCAAGGTTCGCGTAGTTACCAGTTGAACATGTAAAACATAGTTCCTCTCTTGGCAGACCTATTGCTTGAGCAAGGTTGTCTGTATCGTTATAACCAACAAAATCAGCACCAACTGATTTCGCAACTAGTTCACCAATATTTTCTTGGCCGTTGCCATTGCTAACTCTATGTGCAAGCAGCTCATCCTGTGATGGAAAGTCAATGCCTGCATAGCAAGGAAATGTTATTGGCGGATAAGAGATAACCATGCTTATCTTCTTTGCACCTGCTTGCCTTAACGTCTTGATTATCGCTGCAGAACTTGTGCCCCTAACTATGCTATCATCAACAACGACGACATTTTTATTTTCAATAACCTCTCTTATTGGTATGATCCATCTGGTTATCTCGACCCTATCACTGTGATACGGTTCTATGAAGCTTCTAAAGGGTCCCTTCCTGCTGTACCTATCCTTGAGAAGACCCTCCTCAAAAGGCACACCAAGTTCTTCTGCATAGCCTAATGCAGCTGGTCTAGCAGAGTCTGGGACCGGGATTACTATATCTGCATCTGAAAATGGGAACTTCTTTGCTAGATACTTGCCTATTCTCTTCCTTGCAGTGTATATGTTAACCCCTTCCATTATACTAGTTGGGTGTGCGAAATACGTGTACTCAAATGCGCAGTGGGCATGCGGTTTTTCTGTTGCAAAGATTTCGTGCTCCAAACCATTGTCGCTCATCTTTATAAGCTCACCAGGTTCAACGTCCCTGATCAACTCTGCACCTACAGCAGAAAGAGCGCATGACTCAGATGCTACAATATATGAACTTGTTTGTTTATGATAGCCTAAAACCATAGGTCTGAAGCCTTTTGGATCCCTTGCAGCAAAGACATAACCATGATCTGTAACAAAAGTAAAGCAGAATGAACCTATCATTTCACCCCTTAACACACCCAACGCTTCGCCCATATTGCCCTTGCTACTGAGCAGGCTTACAATTCTCTTAGCAGCTAAAAGTGTATCATTCATAGTTTGAGGTGTGAAGGTGCAGCCCCCAGCCATGTTTGCCAACTCTTCAACATTCGCTATAGTTCCATTATGGGCAACACAAAGGTCTTGCACCTTTATAGGCTGGGCATTCTCAAGATTACTCTTACCAACTGTGGAATATCTAACATGCCCAATCGCTGCATGTGACACATACTTCTCTTCAAGAACATTGAATTTGCTTGCAGCCTCGGAAACAAGACCGATCTCCTTATAGGGCGATTTCTTGGGTATGGCAACTCCCCAAGCTTCCTGACCTCTATGCTGTAAGGCTCTCAAGCAGTCAACTACAATAGGAATTACATTCTTGCCATCTAGCGAAAAGACAGCAACAACACCACAGTTCTCTCTAACCATGCTCAACCAATTCCTCTATCATGTTTACCCATGCATCCTCTGCTTTATCAATGCTTATGTCTACCACACTACTATTTTTTGAAAATATGATCGAATTGCCTTGTACCTTTCCAATAATACCATAAGGAACGCTGCTGTCTTCTAGCATACTTGTAACTTTAGAGATCTTATCTTTTTCAATGGATAGAATGAACCTGGAATGAGATTCAGAAAAGAGCAGTTCGTCTTTTCTGGAACATTCATTTGGCACTTTTGATAGATCAATCTTTGCACCGACATTGCCAAGTATGCACATCTCTGCTACTGTCACTGCAAGTCCTCCTTTAGAGCAATCATGTGCTGCATTCACAAGTTTGTTCCCGATCAGATTCAGCACGGTTTGCATTATTCTGCTATCATACACAGGATCAACCTTGGGTACATTGCCACCAACTATACCATGAATATACTCGTAGTACTCTGATCCACCCATCTCGTCTTTTGTAGAGCCTATTATGAACAAGGTATCATCTTCCCTCACCATTGAAGTCCTGATCCATGACATGTCATCGATCAGTCCTAGTACGCCAATCACTGGCGAGGGTTTGATAGGACCCTTGTTGCTTTCATTATAAAAGCTGACCTTCCCACCAACGCATGGTATGTTCATTGCCTTGCTATAGTCAGAGACGCCCTTCAACGCTTCTGTAAATGCCCAGAAAATTTCTGGATCCTCTGGGTTGCCGAATTGTAAATGGTCCACCATTCCTATCGGTTCTGCACCAACATTGATTACATTCCTGCATGCCTCTGCAAAGCATCCCATAGATCCATAATATGGATCCAAGTAGCAATGCTTGCAATTTCCATCAAGTTTTATTGCCAAGAACTTGCCATTATCAAGTTTTAAAACTGATGCACCGGCATGACCCGGTTTTACTACTGTTCTGACACCTACCTCATGGTCATACTGCTGGTAAACCCATCTCTTGCTAGCTATTGTAGGGTTTGAAAGCATCTTCAGCAGGATAGTATTCAGATCGCTTGGTTGAGACGGTTTCTTTACAGTTGCAAGTTCATCGATGTATCTTGGTCTCTTTGCATTCCTGTTCGCAAGCGGTGCGTTTGCAACCAGACTTGCGGGCATGGTTGCAACCAAGTTGCTGTTGTATTTGACGACAAGATTGCCATGATCCTGAACCTTGCCTATGATAGAGTAACTTATCTCGTACTTGTTAAGAATAGAAATCAATTGTTCGAGATGCGCTTTATCAGCTATGTAGAGCATCCTTTCCTGTGACTCCGAGATCATCAACTCTGCAGGTGTCATTCCATGCTCTCTAACATGCATTTTCGCTATATCTACCTCGATTCCTTTCCTGACCTTATCAGCAGTCTCCGATAAACAGCAGGAAAGACCGCCACCACCAAGATCCTTTACCGCTTTTACACACTTGACATTTATCGCATCAATGGTTGCTTCTATAAGCAGTTTCTCCAGAAACGGATCTGGTATCTGCACAGCAGAACGGTTCTCCGCTTCAAGCGCTTTTGATGCAAATGATGCGCCATGGATGCCGTCTCTACCTGTTGAGCCTCCCGCTAAAACAACATAATCTTCGCGATCAGCATTTGTAGTGATTATATCTTCCGTCTTACCTATGCCAACACTTGCAACATCGACCAAGCAATAATTTTCAAAAGAACTGTCAAACTCGACCTCGCCTCCAACAGTCGGTATCCCTATACAGTTCCCATAGTCCGCAATCCCTCTGACCACATGCTTGAATAACCACCTAGCATGGCTGTCTTTCTCTATGTTGCCAAACCTCAACGCGTCTAGAACGGCTATGGGTCTAGTTCCCATGCTCAAGATATCTCTTATAACACCTCCAACACCTGTTGCGGCACCACCATACGGTTCCACTGCAGATGGGTGGTTGTGACTTTCGATATGTACAGTGATAACGTAACCATTGCCAACATCAAGCACACCAGCATCGTAGCCAGGACCAACAAGAACGCGCTTGCCCTGCGTAGGCAACAATTTTAAAAATGGTTTAGATGACTTGTACGAGCAGTGTTCAGACCACTCAGCTTCAACAATGCTCAGCTCAACTTCGTTCGGCTGTCTCTTCAACTCGTTCTTCAGATAAACAAGTTCTTCCTGTGTCAGGCTCATCTCTGCTCATCCAGATAACTAAGAAGCGATTTGAAGATCAGCACAGCATCATCGCTTCCAAATGGGCTTAGTATACTTTCACTTGCCCTTTCTGGGTGCGGCATCATGCCAACAACATTGCCTTGTTCATTGCTGATTCCTGCTATACCATTTATGGATCCGTTAGGGTCATCATTGTGATACTTGAAGACTATCTGATTATTATTTTCCAATGTCTCTATGGTCTTTGGATCTGCGTAGTATCTTCCTTCCTGATTCGCTACTGGTATTCTTAGCTGCTGCTTTGGCTTCAATGCATGTGTAAATGGTGTTCTATTACTTTCTACTGTTATGTTTGTCCATCTGCAGATAAATTTTAGCGAATTATTCTTCATCAAAGCTCCTGGTAAGAGACCCGACTCAACAAGTATCTGGAAACCATTGCAAACGCCTAGAATTGGCGTACCTTCATTTGCCAGTCTCTTGACCTCCTTCATAACAGGGCTGAAGGCTGCTATCACACCAGCTCTCAATCTGTCGCCGTATGCAAAACCTCCAGGTAGCACTATAGCACCGTAACCTTGCAAATTATCCCTCCTGTGCCATAAAAGATCAGTATCTACATGCAGAACGTTGCGGAGAACATGATGGATGTCTTTATCACAGTTGCTTCCAGGGAATACAATTATCCCTATTTTCATTGGATAGCTCTCGCAACACAAATTTGCTATAAATACCTTCTGGGTCAAATCGTAAGATCGATGGTTTTCGGAAATAGTTTGTTACAAAGAACATGATTCACAAAAGGCAACTGTTTATTGCAAGGTGTTGATTGAAATCCTTGCTCGTTAATGAAATCTCCATCTTTCATGCATTATAAAGATGAAATTCAAGTAAAACGATGGTTCGAATAATTTGGTACAGAAAAGCTCCCGTGAAAAAGGTGGACGGGAGGGGGAGAGTATTTAAGGTCATTATGCTTCATAGCGCAGCTAAACTTTTTGCCATGCGCTTCTAAGATCTGCTAAACTAATCAACTTTTAACTTGCGCGGTACCCACACATTCGACCCTGCAGTTACTAACAACTGGATTATAGATCCTCAGTTCATCGCATAGTTTCTTTACAACATCTTCAGCATCCTTGCGATCCTTTGCCTCTATTGTTATATTGAGCATCTTCGCTGTTCTAACCGTTTTGACAGATGAGTAACCGCCTTTAGCTATCAGATCCTTTAGTATGGTTTCTCCTTCAGGGTCATTGATGTAGGGCTTATTCTCAATTATAACACTGACAAGATACCTTTCCATGTCAGTTCTTGATTTGGCATTAATTTAAAGGCATAGTTCTGATCGAAGAACTTTAGCTTAGATGTGCTATGAAGAAAAATATCATGGTTAACCTTTTATTTTATATGCATTTGACAGTAGTACACGCCTCGGTAGCTCAGCCTGGTAGAGCGAGTGCCTTGTAAGCACTAGGTCGCGGGATCGAGGCCCGCCCGAGGCTCTTATTTTACCTAGTTCCTCAGATGAAACCTAACGATG
>1097992_contig_6023
AGCCTTCCTTTAATCCCAGACCGAATTTCGTTGCTCGATCTATGTCCTCCCTGTTGCTTACCCCATTAGTTATTAGCCAGCAAGCATTGTTGACAGCGACTCCAAGGAGTCTAAGAGGATTGTAACGTTCGGCCTCCTCTTGAGTTAGATTTATCCTCTCATAAGTACCGCTCTTGTACTCGTAAAAACCCTTACCAGATTTCTGCCCAAAACTGCCTTCTTTAAATAACTTCTCAATAAAGGGATGCGGACTGATTACCTTCTTGTCCCTAGAGTACATCTCCTGCGTTGCTTTGTGTACAACATCTATACCAGTATAATCTGCAAGCTCGAATATGCCCATTGGGAATCCTAACTTGTACTTCACAGCTGCATCTATTTCAGTCATCTTTGCATTATCTCTTTCAAGCGACCACGCCGCTTCATGTATGAGTGGAATGAAGATCCTATTAACTATGAAACCTGCAACGTCTTTTTTACATAACACTGGTTCCTTTCCAACCTTTTTGATAAATTGCATTGTTACATCGATCAGATCACTATCAGTCTTTGCACCTGGTATCACCTCTACCAACGGCATCAATTGGGGGGGATTGAAGAAGTGTATGCCAATGAACCTGTTTGGTCTGCTGGTTGTATTTGCAATCTCTGTTATCGGCAATGTGCTGGTATTAGAAGCAAAAACTGCACTGGTGGGCGCAAGTTTGTCAACTTCTGCGAAGACCTTCTTCTTCAAGTTCATATCCTCTGGCACGGCTTCTACGACAAGATCGCAGTCGTTCAACGCTTCTTTCAGGTCAACAAACGTACTTATCCTAGCAAGTATGGTTTCGGCATCCTTGTTAGATATCTTACCTTTTTCAACAAGCTTGTTTAAACTCCATCTGATCTTATCCATTGCCTTGTCAAGAAAAGATTGATCTATATCGCGTATAGCAACATTGTACCCAGCCATTGCAGATACCTGCGCTATCCCGTGCCCCATAACTCCTGAGCCTAAAACCGTTATCTTGCTGATGTTCATATGCAACACAAGCATATGAGACAATAGTTTTTAAAATTGTCTATGAGGTTTCATTAGAAAATTTAAATTACGAATAAAAGTTGATTCAGTTAGGTTGGATTTAGAGAAGTTCACACGTGACGTGAACGAGGTTGCGGTCAAGACCTGCGTAAATGAGGAACAGATCGTTCTACAACGAGTGAATTTCGTGAAGCAGAGATTGATAGACCTATACAAGAGAAACCTAGTAAAGATAAACCACTCAGTGATGGAGATCGTGTGTGCGAAGCACCTGATAAAATATGGCTATGATGTTGATGTTGAAAGGCAGCTATCCGATACTCTTGTTTGCGATGTTTATGCCACCAAGGGCGATGGTAGCTTTATAGTTGAAATAGAAACTGGATTTACACCTCCAGAGCACGCTCTTGACCCCTTGGGATACTACATATCAAGAATCGCAAGCAAGATCGCTAGGTACAGTCAATTTGCGAGCAAATTTGCACTTGCAACCCCGCCAGTAAGTGTCTTACCCATACCAGAAATATTCATGAAGCCTCCAAGGAACAGAAAGGCTGCAGAAATAAAGAGAGTAAAGGAATTGTGCGATAAGTACTACAAGAACCCTCCCATAAGCCCTGGCGAGATTCAGAACGCTAGGCTTCACGCTGTCTATATAATCAATATTGACGATGCAAATGTTAACGAACTGGACCCCGAAGGGTATCAGGAGTTAATCAGAGAATTAAATACGCATTCAGGTTTGCAGATATAAAATAGTCTATAATATACTATAAAATATTCATAAAGATTTAAATCCAATGTTGACTATAATAAGTAATAGCCATCCAGTCGGAAGAGAAGATGGTTCATCGGTCAAGCTTGCGTATCAGGGGAAGCCTTGACATGCTGTGCAGACAGATGACCGCTGCTGCCACATCGCGGAAACTGTGGGGCAACTCACAGGAGTCTCGTGTAGCAGTAGTGAGGGCAAACTGATGCATGTGTGAGATTAGAAACCACGACAGCGCTGCAGACAGAAAGCCACATCGTCTTCGAGTTCTGGGTGGCTTTTCATTTACATATAATACTGACCATAACGCTCTCTTCGTCTCTTTATGTATAGCATTATCCTACCAGATGCAAAACCGAATATGAAACCGCCTATATGTGCAAAGTATGCTATTGGCGAGAACCCAGCAAATGCGAACGGAATCTGGGCTATGAGCCAGTAAATTGCAATTCTATCTCCTAACGCAGCAGATATGCCAATCACACCAGAGATGGCACCTGAAGCACCTACAACTGATGTGTTTACCCCTGCATCAGCTATGAATGCATATGCTGTATGCAACATAGTTCCAGCAAAGCCTGAGAGTAAGTACACAAATACGAATCTTGCAGGACCTATATGCGGTTCAAGTATCCTTCCAAGTGTAACAAGTGCAAGCATATTAAAAGCAATATGTACTATATTTGCGTGAAGAAACATCGATACCAATGATGACAGAGCAAACATTGGTGGATCTTCAAACAAATACACTGGGACAAGTGCAAATTCGTATATCCCATTATCTGATAAATACGTCGTGATAAATACCAGAACGTTGATGGCTAACAACGCTGTTGTTACTGGTGCCCACATACTGCGAATTCTCTGCATCTGTATCAACGGTTGTTGCTAGTCAGTCATAAATCTGTCTAGGCTAGGTTTTTCCTTCCCTATCATCCTGTTCATCCTACCTACCATGCTCTTTGCCTGTTTCATCTTCCTCTTGCTGATCCAGTAGTATGCTTCGTCAAGCGTATCTTTTGTTATCAACACAACAACTCTGCCTGGAGCCTTTCTGCCAGTTCGTCCTTTCCGCTGCACGAACCTGATCGCGCTTGGAACGTTATCATAAAAGACAACCAAGTTGCATTCGGATATATCAAGCCCCTCTTCTCCAACCTGCGTTGCAACAAGTATGCTGTACTCGCCTTCTCTAAACTTGTCAACAGCATCTACCTGCGCTTTTTGCTTCAACCCACGCTTGCCTGCCTTGCCTATTAGGTACCCAGCGCTGAAACCCATATTATTGAGCTTGTTGTAAAGCACCTCCACAGAATCCCTGTAACTTGTAAATACTAGGATCTTACCATCAACGCCAGATAGTATCTCCTTGAGCTTGTCAACTTTAGGATGCTCGATCCCACTTATCTCTGCCCCTCTGGCAAGTTCATAGGCGTTCTTGAAGTTTGTATCAAGAAACAGATCCTTTATGCCTATACCTCGCTTCTCTTGAAGCCTGTCACAAAACTTCAGGAATGAAGTTATACCTTGCGTATCAAATATGTTTAAAGCATGACTGATCCTGATGGCCGTATACAGCGCCTTTGCGCCGCTTCGGTTTACGTGTAAATAGTCTCTTGCCCTGATCAGCTCACTTGTAGATACCTTGTTGCTGCGCAGTATCCCCTTCTGCCTTAACTCACTGGTTCTTACCTCCAGTGCGGATATCAATCGTGATCTGATCTGCTTAAGAATTGGAGGCATTTCAACTTGAATCCATTCGATATTGGTTTCGTGTATGTATGGTCTTACGTCATCGCTCGATTCGTCTCGCATTTCGATCTTCTTTATTCCTAGATTACTCACTATTTCACTTGCCTTAGTTTGATCGCTGGGTATAGTAGCTGTCATTCCAACTATCCTAGCATCATGCTCCTTGATCAGCGATGCTATACCGCAGTAGGCGTAATTACCCACAGCCCTGTGTGCTTCATCGAACACTACAAGCGAGAAATCTTCAGGTCTAACGATTAACCTCTCCAGATCGTTAAGTGTTATCTGTGGCGTTGCGCATATGACGCTATTGTCCCACGCTTTTTCTCTTTCGCTCATAACATCTTCCCCAGTGATCATCGCTATGTCAAATATTTTCAAATAATTTTTCAAAAATGTGTAATGTTGGTGTACCAAGACCCTTGTAGGAGCGAGGAACAAACATCTTCTCTTACTCTTCGTTAACGTTTCTGCAATTACAAGCAGCGCTATGGTAGTCTTCCCTAGTCCTGTTGGAAGTACTATCAGCGAGTTGTTCTGCAGGACTGTGCTTGCAAGCGAAACCTGATAATCACGCTTTTCAATGCTATTGGGTTTTATCAAATTGTGCTCGATCCACGCTTGTACGTTGCTCAAGTGTATAGTATACCCTTCACAATAGCAATGTAAAAAGTTTGCATGATCACATTTATTTAATGTGGCAGTTGCGATCCATTAATTAGCACGGTAGAGTAAGTATAGGTGTTAAAATGCAGATGGTGAGCAAATCGGATCTAACACAAAGAATAAAGGAGCTGTCCAAGGATACTGCTAATCTAGAGCCATCACTGCTGGTTTCTGCAACTTATGATGGTGAGAGAAGGGTCACGATACTGAAGTTTTACCATCCAGGAAGTCAGAGGATCTATCTCTGGTATGACAACACTGGGCATAAACCATACTGCTACACAAAATTAATGCCTGACGAATTGCCATTGCTAAAGGACAGGAAGGACATACGGAGCATAGAACGTGTAAAGAAGTATGACCTGCTGAACGATCAAGATATCGTGCTTACAAAAATAGTTGCCGAGGATCCGCTTGCCATTGGAGGCACTGCAACAGAAAAGAGTATCAGGAACCTTGTTGAGGCATGGGAAGCGGACATCAAGTATCATGAAAACTATCTCTACGATAGCAGTTTGATTGTAGGCACATATTATTCTATAAATGAAGGGAAACTTACACAGCACAGTTACAAGGTGGCAGAGCAGGTCGAACTTGCGTTGAAGAGTTTGGTGTGGGATAAGATAACGGAAAGCATCAGCGGTGATGGAGATAATGAATCGAGCAAGTACATTACGGAATGGGCTAGATTACTCAACCAGCCAATACCAAGCTTCAAGAGAGCTGCTTTGGATATTGAAGTTGCATCTGAAGAGGAGAGAATACCAGATGCGAAAGCAGCGGAGAATGAAGTCATTGCTGTATCACTTGTAGGAAGCGATGGCTTGCACGAAGCTTTTGTTTTAAAACGTAAAGATGTTGAAACTGGAAAGAATGAAATGGAAGATCATATCAAGGTAGCGTTCTTCGAAGGCGAAAAGGAACTGCTACGAGCAGTTTTTGATAGAATCCTTGATTATCCATTCATAGTAACATTCAATGGTGATGATTTTGATATGCCGTATCTTTATTATAGAGCACAAAATATCGGTATATCTAAAGAAGAAATACCAATAGTGATGCAACGGGATGCTGCAACGCTAAAACATGGTGTGCATATAGATCTGTATAGGACATTTTCGAATCGCTCCATGCAGATCTATGCATTTAGCCAC
>1097992_contig_6039
AAACGGATCCCCTACTTCAGGTATGTATGACAATGCTATCAGTCCGAGAAAACTGGTTGGAACTACTGTGAAAAGTGTCAAGGCTCCGCCCATGAAAGCGCCTCGAGCGGCTGTCTTACCAGAATTAGCTGCAAAGACCCTTTCCATAAAGTCTAATGCAACTATGTCTCCCAGCCCTAAAGCCAATATAGCAGCCCAGAATAACAGAGCGCCATTTGCGGGATCATAAATTCCAGACAGATCTATAAAGCTGGCTGGAATGTTTGCCATTACCGTTTCCAATGGTATTGGTGCAGAAGGACCCATAAAGAATATGAATGCCGCCCAGAAGCCAAAGATAGCAATATAGATCTGGAATATGTCAGTGTAGGCGCAAGAAAATAGACCCCCCATGTAGGTATATACCAAGATTATAATCGTAGCAATTGTAATGCCCCAAACAAAGTCGCTCTGTAAAACTGAAGAAATTATGTATCCACTTGCCGCAAGGTTGCCAGCTACCAGCACTATGAAGCTGATAGCCATAAGTACACTTGACATAACTTCGCTAAGGTTGCCATATCTTCTGAAGTAATAGTCTGGAAGAGTAAGCATATTCATCCGATTAAATCTTCTACCAAAGAATACTCCTGTTAAGATCAGACATATGCCCAATCCTATAGGGATCGATGCTCCTGCCCAGAATCCAAATTGGTAAACAAGCGAAACATTTCCCAGCGAAGAATTTCCATCGATAGACTGTGCAGCAAGCATGGTTCCTACAAAGAATAAAGGCAGGCTCTTACCTGCGATTATATACCTCTTAGTACTTTTCTTAACCAGCTTCACAGCAAGAACACCTACTGTAACAGTTGCGGCTAAAAATCCAAAGACGACCCAAGCAAAAGGTGCAAGTTCTTCGACCATTCTATCGCCCCTTCAGTTTGATGAAAAGCGTAGGATCTAACTTCCTAGCCATGTTCAAGCATTTTTGAGAATCGTCTATATTGCCAAGTTTTTGTAGCAGACGCCCTTTGTTATACCAAGCTTTAGAATAGTTGGGATTTAGCTCTAGTGCTCTTTCAAATGATTCAATGGATTCCTTTAGCATCTTCAAGCTTGCTAAAGTTAAGCCTCTGTTATGCCATGTGATAGCATTATTTGGGTTACATTCTAGGGCTTTGTTGTAGCATTCTAAAGCATTTTCATATCTCTTCATATAATCTAGAGCTAGGGCTTTCCCTCCCCAAGCATATTCGTTAGTTGGATCGAGCTGTATGGCTCTGTCGAAACACGTAATGGCAGCTTCCAAATTTCTTGAAGCCATAAACTCCTCACCTTCAACAGCAAAGTGGTTCGATGCACTTCGCTTATCTTTGTATGATTGCAAATCCATTTCAGAATTACTAGATCTTCTTCTACCCAGCAGTCCCAGCACCATGTCATGGATAACTTTGCCCTACTATTTGAAGCAGTTGCAAACTCCTCAAAAAGTAATTTTAGACATTGATATATACTAGATGAAACAAACTAACACAAATGGGCCACTTAGGAATTTTCGAAGAATTGGAGATTTCTAAGATTGATTTTGCAAGAAATAGTCTGCGGGTTAACGTTGGTTCGATCGAAGAATTAGCCGCTTCTATTGCAGGAAAAGGTCTGCTCCAACCTATAGTGGTAAGAGTTCTTGGAGACAGATATGAGGTTGTTGCAGGAAATAGAAGATTATCTGCATGCAAATTACTCAAGTGGAGAAAAATACTATGTCATGTGATTGAGCTGAATGACAAGGAGTCCTACGAAGTATCTCTTATCGAAAATGTACAACACAAGACGCTTAATCCTATCGAGGAGGCTTTGTCATTCAAAAGATATGTGGAAGAATTTGGCTGGGGAGGTGTATCTGAGCTAGCTGAAAAGATTGGAAAAAGCCAAGAGTACGTAACTAGAAGAATTCAATTGCTTGAACTTCCAGGAAAGGTGCAAGAAAAAATTATGCGCCGGCGCATAAGTCCTAGCATTGCCCAAGAATTGCTCGGTATTGATAGCAGAACAGCGGAGAGACTTGCTGAAATGGTAGAAAACAAGCATATTAAACGAGATGAAATAAGAACTATTGTAAAATCTGTCAGAAAGCTGAATTCGAGTAATTTTGAGCAAGAATCAGACTTGGGTCCTACATATGAGGAAGTTTTTGACACTAGTGATAATGCGTTAAGAAAGTGTATAACGATACTAAAATCGACATTGCTTAAAATTGATGATGTGGTAAATGAAATTGATGAGGACTGGATTACAAAAGAGATGCTTATGCAATACAGGAAGATAATTCATGGTGACATTGATTCATTCTTAAGACTTCGAAAAAGGCTGGAGAGTAAAATGCGACCTGCCTACGCTTACAGCACTGCTAAAATTAATGCTACTAACTCAGAGCCTGATGATACTTCACTTTACGTATACAAAGGAGTTTGGCAGTAATAATTCTCCTTTTTTTACTTTAAACTCCATTTTATGATCTCTCTAGCGGAAGTTATGTGTCCATCGTTAGCATTTATTTCCAGATCTACTGTGTATTGATTTTTATCATCTTTAAAATCAACAGCAACATCCCAGAAATCTGGTTTCATTGTAAATTTCTCTGCAATTCTGATGGTAAGATCTTTAACTTTGTCGCCATAAAGAGTCGTTATTACCTTTTGTACTACTGGGGTCAATTGTTTTGGATCATTTAGCATATGATATCAGTAGAAATTTGCGCTCATAAAATAAAAAGTTTGAAATGGATATTTCAGAATAATGAACTAGTTCAAATAGCAAAAACGTGATAACATTAGTCATGGGAGCTGAATTCTACGGGGACGACTACAAGATAAACAATGAGGCTATATTTGTAGGGATACCAACTTTTTTGAAGCTGCCTTGGGCGAGGACGCATAAGGAGCTTCAGCAGATCAAGCCAGATGTTGCTGTCATAGGTGAACCATTTGACTTCGGAACTACCATTAGACCTGGTACGAGATATGGTCCAAGGGCCATCAGGGCTGCATCTACAGTTCCTTCGCCTCCGTACGAACATTTTAACATAGAAACTGGCGTAGACCCGTTTGGAGTATTCAAAGTTGTCGATTATGGTGACGTTGCAATTTCTCCTGGCGATGTGATAGAATCTCACAATCGTATGACGAAGAAAGTCTATGACGCTTTGGAAATTAATGCGATACCTATCATACTTGGAGGAGATCATTCATGCACATTTGCAAACGTAAGGGCACTAGCAAAGAAGTACAAGAAAATAGGATTGATACACATAGATTGTCATGCTGACTGTGCGCCAGACGGACTTACTGGTTTCAAGTACGACCATGGTGCCCACATAAGACGCATAATGGATCTTGGATGTATGAATGGAAAGAACTACACACTGATAGGCCCTAGAGGCTATTGGCCAGGGCCAGATCTTTACAAGTGGATGTACGATAAGGAATTTCAATGGTTTACCATGCTTGATGTGGAAGAGCTTGGAGTTGAAGCCATAGCCAAGGAAGCTATGGATCGTGCTAATGAAGGGGTAGATGCTGTTCACATAAGTTGGGATATAGATTCGTTCGATCCAGCATATGCCCCAGGAACTGGAGAGCCAGAACCAAACGGACTTACATCAAGGGAGGGAATGAAGATGATGAGACTATTCTCAACAGGATTTAACCCTGACACATTCCAATTCGATCTTGTTGAAGTTTCGCCAACATATGATGTAAGTGATGTGAGTTCATACAATGGTGGAATTACTTCTATGCTTGCAAACAGGCTGATAATAGAGCTGCTTGCAGGATTGTCCCTAACAAAGAGAGGTAAAAGAGAAGGTGAACCAGTAAGGCCGAAAAACTACAGAGGGCTAGGCCATACATACCAATTTTCAATGCCAAATGGGAGCGCTAGATACAGTAACCTACATAGACACCAAGACCAGTATGGTCGTACTCATATCCACAGTCACGGTCATGGTCATCATGCTCATAGCCATACTAAGCGTGAACTTGAAAATTACAAGAATGAAAGAAGACACAGAACATCAAAGAGGTTAAAGTAATGTCAATGCACGAGCCATTTTTTAGTTTCTCTAGCAAGGACGATGAAGTAATGATCCAGTATGCTACTCAAGACGCATTAAGAAAGAAGTCTTTTGGAGCGAAATTAAATTACAAGGAAGCTGGGATTGTAATTTGCTGGCATATCATTGAACAAGCACGTAAAGGAAAAACAATCAAGCAAATAACTGATTCATCACGAAAACTTCTGCAGGCAGATGATGTTATGATCGGGGTTCCTGAAATAATGCAAAAACTTGTAGTTAATGTTCAGTTCAAGGATGGCAAGACAAGACAGGTTGTTGTTGAGAATCCTATAGAATCTGGAGAGTAATAGTACTTGTTTGAGTTATTCAACATAGTTGGCAATAATCTATCAACTGTTACTCCGAGCCTGCTTCTTACTTTTGGATTTGTTACAGGTTTGCAACATGCCACAGAGGCTGATCATGTAACAGCTGTTGCAACGCTGGTTAGTAAAAATAAGAAACTTAGCAAAGCATCTTTGCTTGGCGCATTGTGGGGAGTTGGTCATACATTCACATTGTTTATGGTAGGACTGGCAGTATTGCTACTAGCAATCAGCATTCCCACAAAATTAGCCTTGTCATTAGAGTTTGGTGTTGGAATCATGCTTATAGTTTTGGGACTTTCTGTCATTAGAAGTGCAAAGAATAAAAGATTTGTAGACATGTTCTTTGGGATCTTTGCTGCAAAACATATGCACCCTCATGCACATGGAAACAAGATTCACATGCACCCGCATAGCCATGACGGAGAACATTCTCACGATCATAAATCAATCATAGTAGGGATGATCCATGGCATTGCTGGGAGTGGAGCATTGATGCTTGTTGTGCTTTCTACTGTAGATTCTGTAGTGAATGGACTGGCCTACATAGCACTCTTTGGAATCGGTTCCATAGTGGGGATGCTTGCAATAAGTACAGTCATAGGATTGCCATTTGTCTTTACTGCAAAAAGATTTGGTAGGATAAACAAATACATCAGCATCGTTGCGGCACTGGTAAGCATAGGATTAGGGGTATCTATAATGTATGAGATCGGCATGTTAGAGCAACTCTTTATAATCTAAGTTCTTTGATAATTGTTAGCGATAAAAAATGATGCTGACACCTAGAGAAATAGACAAGATGTACATCTTCATAGCTGCAGAAGTGGCTAGAAGGAGAAAAGCTAAAGGATTGAAGCTTAACTACCCTGAAGCTGCTGCAATAATAGCAGATTATTTGGTGGAAGGAGCTAGAGAAGGAAAAACTGTTGCAGAAT
>1097992_contig_6084
GGATGGAAGGTGAACCAGAACAGATGCTGATAGGCAATCGGATCGCCTCCCATAGCTGGGTTGAAAAAGCCAGAGACGCCAAGCCTGTCAGTATATAACATTATCAGCGAAGCCGTAAATGTTGGAAGGGCCGCCAGGATCATGAGGGATGTTATCAGCATAGCCCACACGAATATTGGCATCTTCATTATAGGCAGGTCAGGATGCTTGCACTTGAGTATGGTAACTACAAAGTTGATGGAGCTTAGTATTGATGACAAACCCAAGATCTTCAGACCAAATATCCACATGTCAGCTGCCGGTCCTGGAGCTCTAATGATTGAATATGGAGGATAAGCAGTCCAGCCTATGTCTGCAAATCCAAGCCAGACAAGTGCAGCGCCTGGAGGGATCATCCAGTAAGCAACGGCATTAAGCTTTGGATAGGCCATGTCTTTGTACTTGATCATTATTGGTATCAGATAGTTGCCTGCGCCTGCAGCAAAAGGTAACAACCATAGAAACAGCAAATCGGTTCCATGTACGGTAAATAGTCTGTTAAAGATGGATGGATCGTTTATTATAGTTGGGCCAGGAAATAGCAGTTCGGTTCTTACACCCATTGCAAGTGAGCCGCCCATGAAGAGAAATATAAAGGAGGAGACTGTGTAAAGCAGAGCTACATCAGTGTGGTGAGTAGAGAAGAGTATCTCCCACAACGGTCTTGGTTTTCTTATCTCCAGTACCATTCTATCAAGCCTCCACTATCAGTTTTGCACGCATCTGTGAGTGCAAAAGTCCGCAGTACTCTCTGCACTGTATGAGGAACTCTCCAACTTGATCAGGAGCAAACCAGACCTTGTTTATTCTGCCAGGGACAGCATCTATCATGGCAGTATAAAATGGTATGTTGAAAGCGTGGATAACATCTTTAGACGTCACCTCAAATCTATATGCCTTGCCAGCTTTAAGATGCAGTTCGCCGACTTCCTTTGTGCCATCTTCATGCTCGAATGTCCAGAACCACTGCTGCGCTGTTACCTTGATAGTTTCTGCATCTTCTGGTATCTCATCGATATATTTCTCTATAACCCAAGAATCTGCTCCAACCCAAGTAAGTATTGCAACTACAGCTGCGATATACACCCACTCGATCATATTATGGCTACCCATCTATCTTACCACCTCCTGTGGTTTTTCCTTCTTTTCTCTAAACCTGAAGAGAACAAAAGCCATAACACCTTGTACAGCTGCTCCAACTACAAATGCAGCTGCCATAAGCCTGTAAAATAGACCCCAGATCTCGACCCTGCGGTTTATTAACTGCTCTGCTTCCGCAGCAAAGGCAGAATCAAGGATCGGTATTAAACTGGCAACCAATAAAGGGGCTAGAATCAAGCTCAATAGCCTGCCTGAGGTCAAACCCACACCAACACTTTTGGACTTTACTGAATATTTAAAGATTCTCATATGTTCTATCATTCTAAGAGATATCTGCTTATATCCATCACATTAAATCCTGATAAACTATAATCGTTGCTACTATGCTTCAATATTGTCAGCGACGCATTTTTGATTGCCATCTTAAGAAGTGCTTCTGGTTTAAGATCCATTATTCGTTTTACAGCAGCTTTTATCGGATCAAGGTGCGTTACAAGCAGTACATTTTTGTTATGATGCTTTTCTGCAACATAATCCAGCATATTGCTCACTCTAGCACCTATAGCAGAAAATCTCTCAATACCCATATCGCTTAACGTTACATCATTGTCTTGGTAGAATCTCAGGAACAAATTTCCATATTTTTTCGATACATCATTGGTGTACATACCTGTAAGTGAACCCATTTCAGTTTCAGTAAGCCTTTCATCGATCCTGTAATCTATACCTAATTTTTCTGCAACAATTTGCGAAGTTTCCATCGCTCTAGTTATTGGACTTGCGTATATGGCATCGATAGGAACTTCCTTCAACTTTTCTGCTACATCAGAGACTTGCACCTTACCCTTTTCAGTAAGATGATACTGTAGTCTTCTTCCTGCCAGAACGTGAGTGACATTGTTTTCTGCCTCACCGTGCCTCATCAGTATTGCTAGAGCCAAGAGGGATGAGGATGCTACAAAAGTTAATATAAATTATCACACATGCATTGGCTGCATGAAAATTGGGATTGTTGGCGGTACTGGCGGTATGGGCGAAGGTCTTGCATTAAGATGGTGCCTTGATCATGATGTTATCGTTGGTTCTAGGGAAGCCCAAAGAGCAATCGATTCAGCTGCTGCATATTCAAAAGTAGTTTCTGAAGCATATGGCGCAAGAATGAAGGGCGGCATAACTGGTAACGAAAATATCGCAATGGCAAAGGAGTGCGAGTTGCTTGTCTTATCGATACCATTTGAATACATAGATGATATGTGCGGTAAACTTGCAAGTGCAACCAAAGAAAACTGCGTAGTGGTAAGCCCGATAGTGCCTATGAAAAAGGGTAACGATGGTTTTGAATACATGCCAATGAAAGGTAGTGCTACTTCGGCAGCAGAAATGGTCGCCAGCAAGATGCCGCCTAGGTCAAGGATAGTTTCTGCCTTGCATACCATATCTGAAGTTAAACTGAAGCATCTCAATGAAAGCCTCGATTGCGATATTCTGCTATGTGGCGATGATCTTAATGCTGTTAAGATCGTTAGTTCGCTTATTGGAGAGATAAGTGGTTTGAGACCTGTTTACCTTGGTCCATTATCAATATCCTACCAAGCAGAAATAATAACGCCTATGCTACTAAACGCTGCCAAGCAGAACAAGATCAAGCATCCAAGTTTGAAAATAGTTTAAGAACAATCTATGCACAGGTTTATGTATGTGGCGCAGAGCGAAGGGCGTAAAAAACTGGATGACTGCCATGGCTATACTATTCGCTGTAATGGCAGTAATAGTGGTGTTGCGTGAAATAGCGCTCTGGGGTCCTGAATTCGTTTTCGATGATTTTATGAACGAGAGAATTACTAACGAAAAGATAGTTCTAATAATGTTTGGCATCGCTGCGGTGTTGTTTGCAGTTGGTATAAAGAAGGGCGAGGAATTGCACCGTTAGGTTGAAGCTCTAGAAGCTCGCATATACGCTTCTATGTCCATCAGTTGTTTGACCCTTGCTTCTACCGGCGGATGTGTAGAGAACAGACTGGCAATGGACTCACCTATTGCAGGGATTATGAAGAATGCGTTCATGCCCTCGACTTCTCTTAACTCGTTTTTTGGCGTTACCTTTATTCTACCGCTTATCTTCATAAGTGCGCTTGAAAGTTTCAATGGTTTACCTGTAATGAACGCTGCACCCCTATCAGCTGAAAACTCCCTATAGCGTGAAATAGCCCTTATAATCAAAAAACTTAGGAACCAGACTATTGCTGCCACCAAGAACAAGAGCAGTATACCTCCACCTTGCTGTCTATGACCATAGCCGTAACCTCTGTACATGGTAGAATGCATCATGAACCATGCAATGGTAGAGAACAAGCTTGCGAGTGTTATTACTGTAACATCTCTGTTTTTGACATGCGTCAACTCATGTGCTATTACTCCTTCAAGTTCATCCCTCTCGAGTATTCGCATCAACCCAGTTGTAACCGCAACAACGGCACTTCTAGGGCTCTTGCCCGTTGCAAACGCGTTTGGTATATCAGCTTGGATAACAGCTATCCTTGGTTTTGGCAGGTTTACTTTAGAAACTAAATTTTCAACCATTCCATGAAGTTCAGGATACTGCTCTTTGCTAACTAACTTTGCACCTGTACTCCATAGAACTATCCTGTCTGAAAAATACCACTGTATCATTATCATGAAAGCTGCTATAAACATCATTGGTACTATGCCAAGGTTAAAGTAAGTTGCGAGGGCCGTTAAGAAAACTAGATAGAGCAATCCAAGTACAATAAAACTGATCGTCATTCTTGCAGTCAAGCCTCTATCTCTCTGCCATCTGGATGTTTGCATAATAATTAAGATGTTAATTTAGAAATTAAAATCTTGCGAAATCAGCTCATGAACTTTTCAAGTCTGTCCATGGCCTCTTCAAGTATATCTATTGGAGGCAGGTAAACGATCCTGAAGTGCCCAAAGCCATGTTGTTTGCCGAAACCAGAGCCATGAACGGTCAGCACGCCTGTACTCTTGAGCAAGTCTATTACAAAGTCAGCATCGCTCTTCCACTTTTTATTGTCTAGGTTGATCTTTGGAAAGACGTAAAACGCACCTTTAGGCTGTGCGCAAGTCATACTATCTATCGCATCCAAACGTTTCGTTAGATGGTCTCGTCTTGCCCTTAACTTGCTGACCATATCCCGTATGTGATCCTGTGGGCCCTGCAGAGCCTGAACTGCAGCCATCTGTGCAGGTGTGTTTGATGCAATCCTTACCCTAGCCAGTTTTGGCAAGTTTTCCCGCAGATCGTCAAGCGCAGCACAGTTGCTGTTCATGCAGATGTAACCCAGTCTCAAACCAGTCATAAGGTACACCTTTGAGAAACCATTGAGCATTATCAATGGTGAATCTTTTGCGTATTTTGCTACACTGACAAAATCTTGATCGAACACGATCTTGTCGTATATTTCATCACAAATAATGTATAGACCGTTTTCTGCTGCAATCTGAACAAGTTCCTGCAGGACCTTGCCATTGTAAACCGCACCAGTAGGGTTGTTTGGGTTTATGATGGTAATTGCAACTGTTTTATCGTTGATCCTTGCCCTCACATCATCTACATCTGGCATCCAGCCGTTTTCCTCTACACTTCTGTATTCTACAGGTTTACCGCCGTAAAGTTTGGCATATGACGAATACGGTGGGTAGCATGGACCAGGTACAAGGATTTCATCACCTGGTTCTATAATCGAGGCCATGACCATATCAACGCCCTCAGAAACACCGTTTGTGATCAATACATCTTCTGGATTTGCAGACAATCCTTTTTTGTTCTCCTTCTCCGCAATTACCTGCCTTAACTCCTTGACACCTTCAGATGGTGCATAGTTGTTCTGATCGTTGAAAACTGCATTTGTTAATGCTTCTTTGATATGCTTTGGAGTCTTGAAGTCGTAAAGAACAGGATCACCTATGTTCAGGTAGATTATGTCCTTGCCTTTTCGTTCAAGCTCCCTTGCATACACTATGATATCACGTATAGCATATTCTACGTTCTTGACGCGATTAGAGACTTTCAATTACCACTACTCAAATATTAGACCGAGATAAAATCTAATCGGGCCCGTAGCCTAGCAACCTAACATAGACATTTTGTCATGTTAGGCTAGTGAGGATAGGGCAGCTGGCTTCGGACCAGCAGGTCGTGGGTTCGAGTCCCTCCG
>1097992_contig_6184
TCACGATGACCACCAGACAACATTTTACCATTCGTATCACACACAGTGGCAAAACGAACCTTAGGATCTAGCTGCAAAATATCTTTGTACAGTTTGCTATAGTCCATTACTTTGTTTAATTGCTACACAATAATAAAGATTTATCTAACGAAAGTTTTGGACAGCGTTAGAGAAGGAATCCTAATCCTTATGGTTCTTGAAGTATGGCAAAACCTTCCTGCCGAAATGTTCAATATTTTTGTAGTATCCTTCTCCCCAGAACCTTATCACAAAATGCTTTACACCAGCCTTAATGAAACGTTCGAATACTGGTATAACATCATCGGGTTTGCCTACAGCTATAGCAGAACGCGCAACCTCATCAGGGATTATTTGTGCTTCTTCCCTCATCTTCTTGATAAGGTCCTGGTTTGACATGGAGTATTCTGTAAAGTATTTTCTGAAATCAAACTCAGCTTTTGTTTGTATATTATGAACTTTCAGAACTTCTGGTTTGTATAAACTAACTTTTAGAGGGTTTTTTAATTTCGCCCAAGCTTCTTCTGCATCTTCAGCAAAGTATACATCGATATCAAGACCGAGTTCTAGTTTCTCATGATCACGCCCAGCTTCTTTGGCAGCATCATTAATTATCTTTGCATGGTATTCATACAGTTCTGGTGTATATGCTATAGGTAGCCATCCATCACCAAACCTTCCTACCAATGAAAGCGTTCTAGGAGCACCTGCGGCTAAAAACATTGGCGGTCTGGGTTTTCTGATAGGTTTAGTTTGCAAACATGCGTTACTAAGTTTGTAAAATTTCCCTTCGAAACTGACTCTGTTCTCTGGAGAAGATTGAAAGAGCAGAGATATGACCTGCAACTGTTCCTCAAAACGCCCTACAGGTTTGTCCCACTGTATGCCAAAATCGTTTATGTTTTGAGCTTCACCAGCTCCTATACCAAGTATTGCTCTACCATGAGATAATCTATCGAGAGTTATTGTTTGAAGTGTGACCGTTGACGGATGCCTTCTTATAGCATCTGTAACACATGTGCCTAATTCAACATTTTTTGTAACCTGTGAAACTGCAGAAAGAAAGATCCACGCATCGTTAATGATTGCGCTGGACCATTGAGGAACATTAGTATGATCCATTATCCAGACGGAATCATATCCCAATTTATCAGCGATCATACATGCTGTAAGCTGCTGATCTTCGTCCAGTCCCAGTCTTGCGACATTCAACCCTTGCTGGACTCCAAATTTAACCATGGGGATCACTCCTAAGAATCAGACCAGCTTGCACTTTTTCTCGGTTTCAGCTTGGGAGAATCTTTTAGCTCTAAAGGTTTAGCCGTTGTAGCAAAGACCACTTCAAATGTCATAACATAGGTTCTGAAGAAGAGACTATTTAAATATTGTAAAAATGGTTTCTGTAAGTTATAGGCTATGCTCTGAGCATGGATTAGTTTCCAGATTCTTGAGTAGATACAATAGTTTGACAGTACCTAAAAATGCATGAGATGTTTATAACAGCACGATTTTCAGCAAGTGTATGCGACCAGCTGTCTTCTCGAGACAATCGGTATCGAAGAGAAGACGAACAAATCATTGCTAGAAGGACACTGACCCAGTAAAGCATAAATCCCTTAATCAGCGACTTATGCGTCATGTGGAAAGTAATGATACCAAGGAAAATACTATTTGGCGAAAATGCTGCAAAGGAGTTTGAATATCCCAAAAATTCTCTTGTTATCACGACTACCACTCCTGCCATTTACAATAAGTGGCTGGACTATATGGGAATAAAGAACTATGAAGTATACGACAAGGTTACCCCTGACCCAGCAATTGAAATTGTTGAAGGCATCAGAAAACAGTACGAGGGTAAGAATATTTCTGCATACATAGGCCTTGGTGGTGGAAGCTCCATGGACGTATGCAAGTATCTAAGCAAACTTACCGGCGTTCCAAAAATCTTGATTCCAACAACCTTTGGAACAGGTGCAGAAATGACAACATATGCTGTAATTAGTTTTGAGCACAAGAAAAAGCTGTTACGCGATGACGCATTTCTTGCAGACGCTGCAATCGTTGATCCGTACTTCTTACCTGGAACACCGTTTGAGATCATGAGAAATTCCGCTTGCGACGCAGCTGCACAGGCATCAGAGGCCTATGACAGCAAACTGGCAAATCCACTTACAAAACTTTTCTGCAAGGAAGCATTCGACATTTTGGAAGATGCAATTATCAACGACAAACCACACCTGTTGCCATATGGGGCAATGCTTTCGGGAATTGGATTTGGCAATGCCTCTACTACACTGGGCCACGCACTCTCCTACGTATTTTCAAATGAGGGGGTACCACACGGCTACGCGTTATCATCTTGTACTACGGTTGCACACAAATTTAACAAGTCCATTTACTATGAAAGGTTCAAGAGGATTGCCAGAAAATTAAAGTTCGAACCTCTTAAGCTTAAGCAAGGACTGGATCAAGCAGCAGATGTAATAATGCCTGACAGGGGACATCTTGACAATAACCCAATACCTGTTACAAAGGAGGGCATTGTGCAGTGCTTGGAGGAGATTGTAAATACAAATCCTTTGGCCTAACAACTTTGCATAGCACAGACCAAGTCGTTAGGCTTTACAAAGATGTTCATATGTAATTCTATGCATTTTCATATTTACAGTGCAGTTTGCTAAAATTGCATTCCTAGCAAGAAATTTGTCAATAAATAATCATACAAAGGACAACTAATTTTGAATAACTGCGTAAAATGTCGGTTGCAAAAGAGTAGTGCAATGTTAATCAAGATGGATGATAAGTTCATGGAAATGGTCGATGAATTGGTTAGACTAGCTGATGGTGATGAAGAGCTATTCGAAGGCATAAAGTGGATAGATAACGAATCTAAAAAACTGGGAATATCGTTCTACGAGATGTTCTTCATAGTTTTGCAAAGGCACCTTGCCGATGAAAAGGCAAAGGAATGGTTTAACCAAAGAAAGCAAGCAAATCAGTGATCATCTCTTTTCTGTATTGGGACATATTCGCAACCAAGTGGTCCGCAATACCTTCCTACATAGGTAGCTTTTGGTCTGTAGAGTATTGGTTTTGGTTGGGCTTCTGCAAACTTTTCCTCTATAATATGTGAGACCCATCCAGATATCCTTGCAATCGCAAATATTGGTGTGTTCAGATCAAGCGGAATGCCCATAACGTAATAAACAGAAGCACTGTAAAGATCGACATTTGCAAATATTTCTGCTTGCTTGCGTTTCCTCATCTCTTTCTTTGACAGATCTTCAATCTTCTTGGTCATATCGTACCACTTTGTATTTGTCTTTGCTGCCAGGCGTTTTGACATTTCTCTTAGGATCTTTGCACGCGGATCGTCTGTTTTGTAAACTGCATGACCCATACCCATGATCCTTCCACCAGCATCGAACCTTGCCTTTACCCATTTCTCCACATTGTCGACGCTTCCTATCTCCAGCAATGCTTGCATGACCTTGACGTTTGCACCTCCATGCAGCTCGCCAGAAAGAGCACCAACTGCCGCAGCTACCGACGCATACATATGCGCCCTAGTCGATGCCACTTCGCGTGCAGCAAATGTTGAAGCATTGAAGCTGTGCTCTGTATGCAGGATCAGGCATGCATCAAAATCTCTTGCAAACTCTTTGTCTGGCTCTTTGCCGTTCAGCATATATAGCGAGTTGGCAGCGTGTGTTAGATCCTTCGATGGTTCTACTATTGGTAGGTCATGCCTTACGCTGTTCCAGGCAGCGACTATAGTTGGAAACTTTGCAATCAGACTTATCGCTCTACTTGCATTTGCTTGCTTCGAGTCATCGCTTATATCACTATCAAAATCTGCAAGCATGGATACAGATGACTGGAGAACATCCATTGGAGAGGCAGATTTTGGTCTCTCCTTCATAACCCTTATAACCTGCACTGGAATATCCCTCGCAGCATACAATTTTTTCTTAAAATGCTGTAATTGCTGCGCCGTTGGGAGATCTCCAAATAGCAACAAATAACTGGTCTCCTCGAATGTTGAGTTTTTTGCCAGATCAAAGATATCAAAACCACGGTAGGTTAATTTGCCGTTCTCGCCATCGATGGAGCAGATCTTTGTATCTGCAACCTCAATATTCCTTAAACCTATATTCTTGGTGCTCAAACTGCATTATACTATAAATTATCGATATTAAAGTCATGCGTCTACAGTTAAATTTAGAGTATGGTTCGATGACAGGTCTGTTTAATAAGTTCTTTACAGAGTAATGGTTCATGAGTGATCCCATACGGAAAGGGAAAGAAATTATCGAAAATGAAATCAAGTCATTGCGAGCTGGATCAATGGAGATCAAAGACGGCTGCGTCGCATGTCATATGATATTTACGATGGTAAATAGGTTGGACACAAACGAGCAAGATGCAGCTGATCTGTTGTCACAGGTATTAACAAACTATCCAACGCTGAATGATGAGTTCATCGATGTAGTCGAGGATATACACATGCGTTCTAGGATGAAGGCAATGAGTTTCTACAAAAGAAGCAGGGAAGCCAAAGACAGGTACGTTGAATCATACTTCAAGAATGCCTTGACCGAACTACAAACTGATGCCGTGAAGCACGGTGCTCATACGGCTTTACGCAAAATTGTGCTAAACTATCTTTCGTCCTACCTAGCACAAACACTTGGCATAGATTTCCACGCATCAACAGAGGAGCTTTACTACATACTTAGGAAGCATGAAGCCTTTGACAATTATCTGGAAGACTTTCTGCATAAATTCGTGGAAGAGTTAAAACCTAATGCTTAATACAGTTGGTGTACGGAAATGGCAGACGCATATGATGTTGAAGAATTATCAAAAAAGTTGAAGGCTAGCGGGAACTGGTTCTATGGTTTTATGTCCAAAGGCAGTATGGATGCTGGCATCTTGCGTCTCTTGCCTGGAGAGAAAGACCCGCAAGGACTGCACGCTAATGACGAACTATACTACGTCATAAAGGGTCATGGATTCCTACGTATAGAAAAGGAGGATTTGCCAATAAAACCTGGTAGCATAATATTTGTCCCTGCTAGGAAGAAGCATAACTTTCATGGTAATAGCGATGAGTTGCAGGTGCTGTATGTGTTTGCTGGCGAAGATAAGGATGCTTAGGTATAATTTTTTGATCCTGTTATTCAGATTATCTTATATCACGATCTTAAAACACGATGCACAGATAATAGCGCAATGAGTAAGAGCAAGGCATTATTCGTAATAGCGGTATTT
>1097992_contig_6446
TATTTTTCGCTACGATTGACGATCCCTCAGCACTAATCTATTCTCTTGCATCTAGCGTTGCTATTAGCGTGGTAATAGCTAGGTTTGTACGCTTTGAGCCAATACTGCCAGATCCAGCAAGAGAAAAGATCAGTATGATTGTTCCTTTTAGACAACTTGGTTCTCTCTTTAGGAAATATCAAAGCTACGAAGATAGTCAAAGCGGTGGTCAAAAAGTAAGAGTTATCAAATCTCTTACAAGGGCTAATTGGATCTTAATCACAAGAGGAACTCTTGCGTTACTTGCACTTAGAGCAGGTACAAGCATTACTTACCCTGCAATTGATGCGGACCTTGCGGGTATCGAACCTGTAACAGGTTCAGGAATTAATATTTTTGATGCGACCAATATAATGGCTGGATTATCGGGGCTTGCTAGTGCATTTTTTGGAGGTGCGCCAGTCGAGCCAATCATAACTGGCACAGCAGCAGCACCAAACCCAGTCTTCTCAGCAGCACTAATGATGGGCATTGCAGCAATTATTTTGTTAGCTGGTCTGATTGGCAGAGCTGCAAGATATATCCCAGTTCAAGCTGTAACTGGTTTCTTGCTTGTACTTGGAGCACTCATAATATTCCCTGAAAATGCACCTGCTGCCATGGAGGAAGATCCTACCATTGGAGGAGTCACTACTGTAGTCACAGCTGCTACAATGGATCCGTTCATTGGAATGGTTGCGGGACTTATTGTAAAAGGATTAATAACAATTTTGGGAATTAGTTAATAGTGATGGTATTTGGAAAAACAGCAAAAAGAGAATATCTTGGGTAAACACCCAGTACTTTTAGTAATTGACGTTCAACACGAATTCATGGATAGTGATGGGGCGGTTCCCTGTCCAGCGACTTCGGTTTCTAGCGTAAAGGAGGTAATAGGTAATATTAGAAGATTGGTAGAAGCTGCAAAGATTTCTAAAATCCCAACCATATTTACTAAAGAAATACACAGGGCCTCTATGATTGATATGGGTAGAGAATTAGATGGTGACGAGCCCGAACATTGTCTTGAAGGAACAAAAGGTCCGGTCATACTTGAAGAGGTACTACCAGGTGAGAAGCTCGACGAGAACCAATACCTAGTTCCAAAGAGGCGATATAGCGGATTCATTGGCACGGATTTGATATTTCTCCTTAACGCACTCAAAGCTGATACACTAATACTTACTGGAGCGGCTACCAATGTTTGTGTTCACTATACGGGAGCAGATGCGCATCAGTACGACTATAAGATTAGGGTTGTTGAAGAGGCAACAGCTGGGACATCACCAGAAGCTCATGAAGCAGCTCTTGCAGCATTAGAGTACCTTCAGCATGGTGCAAGAGTTCACATTGATGATGTAATTGAAGCATTGAAGAGTTTCAGAAAATCAGATTAAAGATAGATCAAGATGTAAACACTTTTACCTTTCTTACACTCCTTATTCACAGGTTATGTTAACAATAATATCTGTTATAGGCAATGTCAAATCTGATAAGAAACTCAAAGATGTTTATCAAAAGTTGAGTAGAGAAAACAAGGTAGAGAAGGTTTTGCTGTCAAGAATGGATGCACAAAGAACAAGAATCAGAAGAACCACCGATGCAGGTACTGACATAGCCATTACCCTAGAGCATGATACCATGCTTCAATATGGTGATGTGTTACTTCTTGAAGACAACAAGATGATTGTTGTAGAATATGAGCCGGAAGATGTTTTGGGTTTTAAAATAAAAAATGAGTTAAGGAGCGATGAGAAGATTTCTACAGCAATCAAGCTTGGGCATATCATTGGAAATTTGCACAGACCGATATTGATCAAAGGTGACGTAACTTACATACCAATTCAGTCTGAATCAGAAGTAGCAAATATCAGGAGGAACCTTGCACCAATACTTGATTATATTGATATTCAGCACACAAGGATCGTATTTGAGCCAGAGGAGGGAATCGAAGTTCACACGCACTAAAACAAAATCTCAACGTGAAGAAAGTTTGTTAAGTATAATGCAACTTTCTGACTCATTCTTTCCAGCAGGAATGTATACAATGTCGAATGGACTTGAAACGCTTTTTTATCAAAACAAGATAAAGAATGCTAAGCAGCTACAAGCGCTGGTAGAATCTTGTATTAGGATGCAGATCGGAGTAGCTGACTGTGTTGCTCTAGGCAATACAATTGATGCTGCCAATGCATCCAATATCGAGTCTATCATAGAGATCGATCAAACATTATATGCAATGAAACTTGTTAAAGAGATCCGTGAGGCTTCTGTTAGATCGGGTGTACAACTGTTGAATTGCATATACGCATTCGCAAAAAACAGTTTGTTAAACAAGTATAGAAGAGCTGTAAGCACTGAAAGAGCTACTGGAATTTATCCTGTGTCGTTGGGAATTGCATCAAACATAACTGGAATATCAAAGCACAGTGCAGCTCTAATTCTGCTATACTCATTTTCTGTTAGTTTCGTCGGAGCAGCGCTTAGGTTAGGCATGATTGATCATAAAGAAGGACAAAAAATAATACATGCATTGAAGCCAACAATAGCAACAGCATCAAAAAATGTTACAAAGCCGCTGCAAGCAATGTGGCAGTTCTTTCCTGCTTTAGATATAGCACAAATGATGCATGAGAGAATTGAAAATAAGATGTTTGTAACTTAGGTGGTAATATGGGTTCAAGACATATTCCAAGGCTTGGCATCGGCGGTCCTGTTGGCTCAGGCAAAACCATGCTCATCGAGCAACTAGTTCCTAGATTGGTTGCAAAGGGTTACAGACCAGCGATAATTTCCAATGATGTGATTTCAAAGGAGGATGCTGCCAGAATGAAGGCTGGTCTGTCGATAGAGAAAGGACTGGTGCCAGAAGATCTGATAATAGGCCTTGCAACAGGGGGTTGCCCGCATACGGCAATAAGAGAAGATCCATCGATGAATATAGCTGTTGTTAACGAAATAGAGTCGAAGCATGACGAACTGGATCTAATAGTAATAGAAAGTGGTGGGGACAATATTACAACTACGTTTAGTCCTGCTCTGGCTGATTACTTTATCTACATCATAGACGTTGCAGGGGGTGACAAGTACCCAAGGAAGGGAGGACTAGGAATAACCAGTTGTGATCTATTATTAATCAATAAGATAGATTTAGCACAGCATGTTGGTGCTAATCTTAAGGTCATGGAAAGGGATGCTAAGGCAGTAAGAGGAAAGAAACCATTTGCATTTGTGAACTGCAGAACAGGTGAAGGTATAGACGATGTAATGAAGTACATCGTGCATGATCTGCTGTTTGAATTGCCACCGAAAAATGTTTCCAAAAAGGGAAGAAGAAATGCTTGAACAGAAATTTTACGTGTCAGAGGATCTTCCAAAGGAATTTTTGTTGTATGAACAACAAGTGAAACAGCTTCGTGTAGGTGAAACTGGTAAAACAGGAGCAATCAAGATAGCATTGGAAAGAGACCTGCAAACAAACAAGACTGTAACAAAAGAACTCTTCAGCAAAGTTCCGCTACAAGTGCAAAAGATACTTTACATTGAAGAGTCACTTCCACAAATGGCCTACGTATACCTCATGTCTCCATCTGGTGGAATACTGCAGGGCGACAGGTTAAGGATTGATATCAGATTGGAAAATAATGCACAGGCACACGTTACAACACAAGCAGCAACCAAAGTTTACAGGATGAACAGCAATTATGCAACACAAATGGTAAACGTGTTTGTAGGTGACAATTGTTATCTTGAGCTTATTCCGGATCAATTGATTCCGTACAGAAATGCTAGGTTCTACCAGCGTGTTAAGATGCAGGTTCATGATAGTGCTACAGCTATATATTCAGAAATAATAACACCTGGCAGGGTTGCAAGTGGTGAATGTTTTGAATATGACATCTGTTGCTTTAAGACAATAGCAACAGATCAAGATTCTAGATTAAGATTTATGGATGCTTTTTTGTTAGAACCAAAAAGAGAGGAACTGTTTGATGGGTTTGGTCTGGGATCCAAATCTGTGTTTGCCAACATGTATATTTTGACAAAAAGTGTTGACTCAAAGACTCTAAGCGATACTGTCCATAACATTCTGAATAAAAGTTCCGTTAATGGCAGTGCATCTGTGCTTCCGAGGTGCGATGGTATATCTGCTAGGATGATTGCAAACACCGTGCAAGAGATAAAGAATGTGGTTGATATTATTCTAAATAAAATCAGAAAGGATGTGTTAAGCAAACCGTTTACAGGTGTAAGAAAGTACTAACTGAATTGATACATCGATTGCGAAGATGCTAAGGATCAGGGTAAATTATGATGTCAAGATATGCTGTTCAATAAATGATTGAAACTTACCAACATTCTCCTGCGTTCGAAGCAACTAAGGGGGGTATATAAAGAAATTATATTAATGCAGGATCTGTAATGCTGCGATTGTGTATTGGGAAATATTTTTTGTAAAGCAGAGTTATCCAACAGGTTCTGCAATCCTTTAGCTGTTCTTTTGCAGAAATTTTTTGACCTGTGCAACGGTGCTACTGTCTGTTTATAAAGGCCTGCTAGGGCAATTGAGAAGTTATAACAAAATAGTTGATGCCAAACCTATAAGAATGAAAGTTATGGGCAAGTATATCGAAGACTGTTGCACTAGAGTATATCCTTTGCACTTAACCAATTTATATTCGAAGAATATTGAATGGAAGTGGATTGATAACGATTAACTGTCCAACATGCAAACAACATGTTAACTATGTGTACCTAAGGATAGATGAGCCTAGGTGCGAAGATAATCATCCCTTGGGCAGATGGGTCATGTGCAGGGGAGCTAATGGGAGCCATGTATTTTTGAGCAGAGATTCGAACGAGCAATGCCCAGCATGCGGCGATAAAAACAAAACTAACGTGCCGAAGGGAATAAAGGTAAAGTGCATGAAGGCATACCCTGAGGGAAAGACATGCCCAACACCAGAATATACATGGCTTTTAGATGGACCACCGTGTTACCTGAACCATATTGATATAATATTGGTAAAAAAGTGATTTTTGCGTGGTTCTATTATCGTGTGTCAACTGCATGAAGAGGACAGAGCATGAGGAGACCAAGCCAAGTTTCTGGAGGTGCAAGGAGTGCGGGTTGGAGGCGTGGAGAACTCCAGAAGC
>1097992_contig_6454
TTTCGTCAATATCGATACCTCTGCTAAAAGCATCTCTGCAATAGTTAGGCCAGTTGTCATAAGCAGAGCAGATATTAGATCTGTCTATTGATCTTATTTCTTCTGGAGTTAGCATACATCTTGCTACACGTAGCGTTGAATAAATCTTATGGTAAATTCCTATGCTAACTTTCTTCTAGAATTCGTTTCATCTTGTCAACAAATTCTTCAACAGCTTGATAACCAACCTCAGAAACGTAGTCAGCAGGAAATTCGTCCTCGTAAAAGTTGCTATGCAAAGCTCTTGCTGTTGAAATTAATCGTCTCAGGTTCATATTTGGAAATTCCTTATCAATTTTTGAGACATATTCTAGTATCTGTCTATGCTCTCCCAAGGTTTTGTTCTCCCTTTTCGCAGCTAAAGCTTTGACGATTTCCACAGATGCGCCCCACAACTTTTCAGAGGCTTGAGAGTAATCTCTTTTTTTGATCAGCTCTTTGGCTTCCATCAGATATTTCCCATTTAAGCGCTGGTATTTGCTTATCCTTTCTTCCATACTTTTTAAACGGTTATGAGGACTTATAAGCCTTCTAGAGATTATTAAAATGGCAATTCAGTGAAAAGTCTTGGTGTTTTTGTGATAATCTATGAGAAACTTTATTCCTCTTTCAAGTGACCATTGCGGCTTGTAACCTAAGGATTTTGCTACAAGTGATAGATCTGCTATTGTGTCATGCACATAGTTCTTGATGGGATTTTCAACATAGACTGGTTCAATCGAAGTGCCTAGAAGTTTGTTCATCAGTGCAACAAGATCGTTAAAGCTAGTTCCTATACCAGTACCAACGTTGAAGATGCCGAAATCTATTTTTGATTTCATTGCAAGTATGTTTGCTGACACAACATCATTTACAAAGGTGAAATCTCTTCTTTGCGTGCCATCGCCATAGATCACTGCAGGTTTGCCTTTCATCATATCCCAGAGAAATTGCGAAACGTTGTTCGCATATTGTCCCTTGTGCAATTCCTTTGGACCGTAAACGCTGAAGTACCTCAAACCAACAGAACTTACATCGTTCTCAAAGTAGTATGTCTGTGCAACTATCTCTCGCGTACGGAATGATGCCTCATAGAATGTTTTAGCAGTAATGGGCTGAATTTCGCTGTATGGTAATGGATTGCCATTATACAAAGACGATGTTGATGCGTAAACAACCCTCTTCACACAATTATCCCTTGCTGCTTTCATGACATTCATGAAACCCAGTACATTGACCTCCATGCCAAGTTTGTGCTGCTCCTTGAACATTGGTGAGGAGCTCATGGCAGCGTTATGGAATATGTAATCACAGTCCTTGCATACCTTGTTGACAAGCTCTTCGTTCATTACAGACCCTTCGACAAATTCTATATCAGTGTTATCAAGGTTCTTCTTGCTGCCTATGTAAAGATCATCGAGAATAGTAACATCATGATCTTCAGCGAGTTTTTCAGCAAGGTTAGAACCAATAAATCCAGCACCGCCAGTTACCAGTATTTTCATTGTTGCATTGTTCTAGGATATAGCAATAAAAAGTTAATGCTGAAATTACATCGTTCTTCTCCTGAGAGGTTTGAGCCTAGCTAGATGAACTCCAAGACCTATCATTGCGAATCCAGCAACTAAGAATATCTGTGGTACCATCAAAAGTTCAGCAGATTTGTACTCTTCATTAATATTGTTTGCAAGCATTGAAGAGTAAAGCATGCCCAACGGCATCAATATGCCTTGTGCAATAAGTATCATACTTACCCTTTTTGTTGCTTCCCTTTTTGATAGAACGTATGCAACACCAGCTAGACCGAAACCTGGTAATCCAAAAAGAAAAATACCAACTAGTAGTAGCTGCCATGGAATCAAAATTATACTCCCAGGCTCTACAGGTCTCGATAGCGCATAATACAATGATGGCAGATATAGAACAAACATTGCATGCAGCCCAAGAGCTGCAAGTGCCATGCCAGTCTCCAGTTTGAGATTTATCATAACGATACCAACGTGTTATAGCATAAATAAATTATGTTTTAAGTTATGCCTACTAAACCAGCTAACTCTTTCCTTGCTGCAGAACCTAAAATTTCTGCAGAGTGCTCTGGGCTTACGTTGTTGATGTAAACACCAAATCCTCGCTCCAACCCAGACCATGTAGACAGTTGAGGATAAACCTCTACATGCCAGTGCAGCTGCCTGCTGTTCTTCTTTTCTGGCGACAGGTGGAACACAAGATTGAACGATGTATCTTTTAGTGCTTTTGAGAGACCGCCAAGCGTTGCTCTTAGTATAAGTGCAAGGTCGCTGATCTCCTTCTGCGTTATCTTAGAAAATAGTGTTATATGCCTCTTTGGAAATATCCAGAATTCATAGGGATAAGTTGGCGCCCATGGACAGAACGAAAGGAAGCTATCGGTAGCAAGAACTTGCCTTGGGCCGCTAGATTCGACGTTTATAACATTGCACATCGGGCACACACCATTTTCGTTTATGTGCCTGTGAGCAGCTTCTGCCTCCTGCTCTATCAATGGTGGGATTGCGGAAAATGTGACCATATCCATATGAGGATGATCCAGATACGAGCCAGCACCCTTTCCATAGTTCATGTATATTGAAACGTACGTAACGCTCTTCTGTGTGTAGAGCCATCTCACCCTGTCCTGAATTACAACCAGAACGTTTGCCCACTGTTCAACAGACATGTTTGAAAGTTTTTGGTTGTGCTCAGGGGCAGCAACTATAACGTAATGAAAGCCATACGCAGGTTCACTGTACAATGGTTTATCGCTATACGAACTTTCGCCAGAGGTACTCACTGCAGGCTCGTTGCTGGGAAATACTCTCACGCACCACTCACTAACGCAGTTTTCCTCAGTATCGGAAAGCCTCTGCAACATGCCATCTTTCTGTACGAGTGCCAAAACTGCCGGTGGTGTCATTTCTTCGTTGCCAGGGCAATAAGGGCACTTGCCATTTGAGACATGTTTTCCAATGGCGTTTTTAGGTACTATTACAAACCTATCGAGCAAGTAATCCTTTCTTAGTTCAGCCAACTCCACCTATTCTCCAATGCTTTGGATTTAAGATTATCTTTTTGCCATTTTTGCGATCCAAAAGTTTACAGTGGTTAAACTTTAACCATTTATGATCGATAAAGTATGCTGGCAACATTGTTAATTTTTATGGCATACTTCTAGATATTGTTCCTTGTTTAGGTCAATTTACTAAGCAGAACACAATTATAAAGCTCGCATGGAATGCGAATTATGGTCAAACTTGTCTATGTGCTTCTAGATGGTGTTGGTGATTTGCCGCACACCACACTGAACCACTTGACACCGTTGGAAGCTGCCTATACTCCGAACATGGATCGACTTGCAAGAAATGGAAAGATGGGCATGGTTTATAGTATAGGCAAGGGAATTGCGCCTGAATCGGATATAGCAGTACTTAGCATGCTCGGATATAGGTTCAGGCGTGAAGATTACGTTGGAAGAGGTGTAATCGAAGCAATAGGTTCTGGCATAGATTTTAAGGATGGTAATCTAGCAATGCGGGGCAACTTTGCTACTATAGATACAAAGTTGAACATAACTGACAGAAGGGCTGGAAGGGCAATAGAGAGGTATGAAGCAGAAACGCTCTCAAAGGCCATTCAGGACAGTATCAGACTATCTAGTGGATCATTTGTTTTCGTGCCTACTATAGGGCATAGAGTTGTATTGAGCATAAGAACGAATAATGGCAAGCTCTCTGCAGATATATCCAACACTGATCCAGCGTATACAAAGGTGAAAGGCATGGGCGTAGCAAAATCATTAGGTGCAAAGTTGAAACTGGCAGAATGTAAACCATTGAAAAAAGATGCCTCATCTAAACTTGCTGCGAAGCTTGTAAACGAATTTACAAAAGAATCGCTTAAGATACTGAAGGACCATCAGATCAATAAAAATCGAAAAAATGCAGGAAAGATGGCAATAAATTGCATTCTTTTGAGAGATGCTGGCAACAGAATGCCTATACTTGAGCCTATAAGCAAGTTGCATGGCATGAACTTCTGCTGCATAGTGGACATGCCTGTTGAGCGCGGGATAGCAAAGGTTACCAATATGCAGGCATTTGATGCTGGAGGCATAAGCGATTACGAGCAAAAAGCAAAGGTTGCAGCAAGATGCTTGGAGCAATATGATGCCGTTTACGTGCATATAAAAGGACCAGATGAGTTTGGGCACGATGGCGATGCTAGAGGCAAGAAGAAGAGCATCGAGGAGATTGACCACAGGTTCTTCGGCACACTTCTTGATTCAGTAAATGATGATATTGCTATAGTCGTATCAGGCGATCATTCTACTCCCTGCATAAAGAAAGGCCATAGCGATGATCCTGTGCCGTTGCTTGTCTCTGGGAAGATGATCAAGCATGATAACCTAGAAAGGTTTGCTGAAAGTTATGCCGCAAAGGGCACGCTTGGCTCATTGAATGGGTACGAAGTGCTTGGAAGGACAATACAGCTGATCAGATCTTAAAATATTGTATGTTTTTAGTTGCGAGTATATTTGCTACCATCTGCTTGAATCTATCATTATCTATTCCGTAATAGATGCCCTTTGAATCTTGCAACTTTGCAAGAGCCCTGTTAAGTACCGAGAAGCAGGTATCGTCTTCATCTTTTTGGCTGTGCACGAATGCTGCGCAAGTCAGTATAATACCCTGCAGGAGTTGCTTTTCGCTGCCAGAAGTGCGCTTCCACACACCTTCAAGAACCTCATGACACTCCCAGTAGCGCTCGCTATTGAACAAAGACTTTGCATGCTCTATCGCATGCTCTTTCTCAACTTCTTTCTCTACAATTTCTGTATAGCCTGCAAGTGGTGCTATCTTCGAAAGGCTTTCAAGCAAAGATTCTACTTTTTCGCTTGCAATGCTAAGATCGAATTCTATATGCTTGCTTGATACCCTTGTGTCACGGATTATTACATCATCAGCTAGACTCCTCGCCTTGAGCAAAAGCTCCTTAGCATTCTTAGCATCAAAATCCTTGTTACGCAAGTGCACGATGTAGCGTTTCATTGTTATAGCAAGTGCTTGACGATTATAAATAAGGTACATATGCTACGTTAAATTTATAAGAGTTCACTAAAGCAGTGGTTCTGCTTGAG
>1097992_contig_6498
CTGTATATCGCTAGCCCAGACACCTATCCATTTTGCATCTGGAACCGTTAATTCTCGCAGGTGCGCAGCGTTAGCAGACCCAGACTTGATCACCATTGCTATATGCTCACCGTATACATCACCATCAGCCAAAATGTAAACGTCAAGATCAAGTTCCTTGTTCAACCTTTTCAACAGGTAACGGGTCGATCTTGGCGGTTGCCCTGCAGTGTCAATGACTATAGCTTTGAATTTTTTGTGCACCTTCTCCTCAACAAATCTTGTGAACATACCGCCCTTCTCAACCGCTATAACCATATCCGCACTTGTCTTGACAAACTCTGCCGTGCTCAAACTTGGACCAATGAGGTAACCATCTGGGTGATCCGATAGATTTAGCCTTCTTCCTTCATAACCTGGCACAGTATATTCGATGGTCAGATCCCCAAAGACGCTACTCCTTTCCTCAGGGTATATGTTGAGGTCCTCCCTTGCCATTGCAAGCACAGCTTCCAAATCAGTAATAATGTGATCAGACTCTGGCTGATCTTCAAAGTCCATGTTGAAGGCTTGTGAGGAATAGTAGATGTCTCTTAGTGTCGATGTCTTGCCTTGGTTTATCAATTTATCAACAAAGAACCCTAGCCACACCAGCTGCGTAAAGGAGCGCAGATGCCGCATATTTTTTGCGGATCTATTTATCGCCGCATTGCCAAGTATGTATTGCCTTAACTTTTTGTCATAAACTATGTTGCTTACAGATCTGCTTGGTATAGATATCTCTGGGAAGATAGCATTGTCTAGGTCTCTGTAGATCTTGCTTCCAAGATCTTTCAGTAGACCCTTAACCTTCTGCTTCCTGCTCTTTGCTGTTTCCTTCTCCCTCTTCCCCTTCTCCTTCATACTTTTCACCTAGTTCTAACAATACCTTATACCTTGGCGGTTTTTTTGCCCTTGAGAGTTCAGTTGAAAATTGCGCCATCATTGGAATATACTTGGAGTAAATACCAGCTCGCTTCTTTGCCATCTCTAGACTTCCCTTCTTTGAAAGAAACGCAGACAGCTTCCTTGCTAGGAACCTTATTCCATTCCTAAGCTCGTATTCAATTTCAGGTCTGTCTGCTATGTACTCCTTACCAACGGTCTTGTAAGGCACTCTCGTTGAACATATATGCGTCACAATTATCAAGGGTGCTTCTTGGCTGACTTTGTACCTTGGCCAGTCAACTTCTTCTATGACTTTCATAGCAACATCACTACCCTCATCATAGAGCAAAGGGATCCTGTTGGCAAACCTGTAAAGGCTTATCGTATTAGCTTGTATGGCGCCACCGTATGCCATACCCATCTCGACTACGAATGGAAAGCCAGAATAGGCAGAAGGCGGTCTCTGCACAGTTGCAACAAACTCTGGATTGAAGATCGTCCTTATACCAGCTTCCAGAGACTTTTCCCCAAGAGGAGAAAGACAGCTCGCATCAGGAGCAAGAAAGCCTGGGTATCTTTGCATACCATCAGCAAGTTTAACAATTTCCTCATTAGAAAGCGTACCAGCCTTCTTATTCGGATCGATCTTAGCTTCCTTCTCCAAGAACTTCTTAGCAGTTGTAGCTCCAACCCGCTGAAAGTTCTTTGTCATGAATGTTGCAACGGTATCGCCTTCAACTAATGATGATAGATGTTTGAAGAATGGATAAATTTTCTTTAGTTTAATGGTATGGTAATTTTCATCAAGTAAGGTTATGTATGATATCTTGGAGTTTGGGATATCAACTTTATCAACACGAATCTTTTCAAGATCATCTAAGTTTATGTCAAGCAAAACGATAAGTGATACAGCTGTCTTCACATTTCTGGATAATTTTTCCCAGCGTTTCTTTGCAAGATCAGCCACTGTTTCTGCACTCTGGTTTATCCTTTCCGCACCAAGTTCCTTCTTCACACGTTCCTTCATCTCTTCGCCAAACGATGGCGGTGTATTGTATTCACGGCTTATCAACCTGCGCAAAGTTTCAACATCAACACCAGTTGGATGCGGGTTGACCTCAACAGGTGGTTCTGGAATTGAATGGGTTATCCTCTTGAACTTTGCCTTGTTACCAGAAGGATCTTCTAGCGTTATGTTGGCGTATGGAGTGATCAGAGCTGATTGAGCAATGTAATCACGTATCTTTTGCTGTGCTTTGCTAAAATCACCCTCAAGCGTTATGCTTATCTGCAGACCCTTGAAGCCATCAGAGTTCTGTCTTGTCTTATTCAGTATCATTGGCCTGTTTCTCTGTATATCTAGTAGCATTGTATACTCATACATCCTACTGTTCTGCGATGTCTTGATTGTAACAGGTTTGTTTGTTGTTATCTGTCCATAAAGGATCGCCATCGTTGCACCCAAACCAAACATTCCCCTTGCCTGCCTTAACGTAAATTTAGTGCCATAGAGTACCTTCCCAAATGCCATTGGTACATAATCAGGCGTTATACCAGGACCGTTGTCTATTACCGTAACAGTGTACTGCTTGGGATCAGCAGCACTTTTGTCAACTGCTTTGATAGACACACGTATGTGTGGCAGAATCTTGTTAAGGTCGCACGCATCCAAGGAATTTTCTACCAACTCTCTAACAGTCATGTAAAGCGCTCTTGAAGGGTTGGTGAAACCGGCAAGATCCCTGTTTCGGTAGAAAAACTCGCTTGGCGAAATCTCGCTGAACGCTACTTGCTCACTCATACACCTGATCCTCCCAGAGCTTTATTTTCTCCATCTTTGCCTTTCTCCTTGCTTCCTGCAGCATATTGTAAACAGATTTATGCATACTACCATGTGCAAGCATCGCAACAGCTTCGTTTGTAAGCCGTATCTCATCAGAATTACCGATGACCGCAACTGAGTGCCCGTATATGGATATGTATGTACCCGCCAGCTGCTCCATGGTCTTTCTTGCTTTGCCATCTACTCCGATTATCCTCCCTTTTATTCTTTCCAATGCACTGCCAGACTTGCCAACAAACTCCCTAAGATCTATTATATGCAACACACTTTCACCCTCTAGCAACCTATTTGCCCTTTGTGGCGAAAATCCTTTTGCAATTGCAGTAACAATCTCTACGGCTTTGAATGGCTGCATATCTTCAGGCTTGGCAGAGTTCCTTACTGTAACGTCTCCGTATTCGCTGTCAATATGCAACTTCACCCCGCATGCTTCTTCGATCATGCTCTTGACCTTTCCGCTCTTCCCGATCAGGGCACCTATTCGATCCCTTGGAACTTTGATCGTCTGTTCAAAACTCATGTTTTCTTCACCATCTTTAGCACTCGATCCGGATCATAAACTTTGATCCCCTTCTTGCTAAAGAACCTGTTTACATTGGAAATGTCACGGACAAGGAATTCTTGCGAGTTTGGGTGTGCAATGTCAACAGCAGAGCCAAAGTCAAAGAGTACAAGTTTCTTTCCATGCAGAAATATGTTGTATTCAGAAAGGTCTGCATGCACCAACTTGGCTCTGTAGAGTTTGGCCATGGCCTTCAGAACATCAGTATAATGTTTCTGGGTAACTTCACAGGTATTTATTGTAGGAGCTGCCACGCCGTTTTCTCCAATAAACTCCATGACCAGAACATTATCCTTTACGTACAAAGGTTTAGGCACCAGCACCTTGGCACCATAAGCTGTTTTTAGGTTCTTGAACTCCTTCCTAGCCCATAAATGCACTATATTTCTCATGCCCTTCTTTACACTGCTAAACCTAGGATCGCCAGCTATATACTGTAGCCTGCGCTTGAATTCGGCACTTGCAACAAGGTATATCTTTACTGCAACGCTGCTGTTATCATGCTTCACGCCCCAGTAAACCCTTGACTCCTTACCGCTTGCAACCACACCATTAAGGTAGCTGAACACATTCGCGTTCATGATATCATAAAGAACCATAAGCGTCTGTCTGTCAAAGACTTCCTCAAAAACAGCAGTTTCAGATTCATGGTGCCTTAAGATCCGCTGTTTCTTCTCTAGATTAACAAGATTGTACAAGACCTTTTTGCTTATCCTCTTGGGAATTTCTTCTTCACTCATAATGACACCATCAAACGATATGTTACAAAATTATCATGTATCAAAAGACCTTTCGCACCTCCATTATTTAATACTTCACAAAATGATCATAGTAACTAGAAATCTTTTGGCAGATAGTTGTTTACATGTAACCAGTCAATCTGTGCAAATGTATACCTCCACACGATGTCTCCACGTTCTTCACTCTTGAATTCCCAAGGGGCGATCAACACAATATCGTTATCTCTAACCCATATCTTACGCTTCAACTTGCCTCGAATCCTTCCCACTCTAGTTTTACCATCAACACATTTAACAAGTATGTGATCGCTGCCAAGCAACTTGATCACTCGACCTAATACCTCTCCCTCTGCAGGTAACACAAGTTCCTTTAATTCAGCTTCACTGATTATTTTACGTTTACCCATTGTATGACATTTGTTCAAAACAAATATTAGTATTTCCTATAAAGCCCTCACAAGACTTTTTAGCGTTATTGCTGAAATTTGAAGATCATTAGAAAGGGTACGCCAGAAATGTTTCTAACGCTCAAGTTGGATGCTAGTTTCATTTGCACAGCCTTTCCAACAATCCTCTCGCCAACGAGATTTGCTATGCTACATGAGCGCAGTAGTTCAGCCGCCTCTCTTTCTTCTACCATCTGCTGTCCAAAGTAATCCTGCTTTATATTGATCTCCAACTTTCCTTCGCTGACCTTGCTACCCATCAGCTCTTCATCACAGATATTGACCATGACAGAACCTTGATAATTTATCTTTCGCACAGAAAATCTGTTGTTCAAGCAAATACTCCCTTCATGGATGACTTGGCGCCGCATGCTTCGCAGACTAAGAAACTAAGCCTCTTCACCCTTTCTACCTTCGTATCTGGGCTGTTGCACACTGGACACATTATATAGTCCTTCATGTACCTTTCAAAGAGTGACATGAACGCAGAAGGCTCCTTCTTGCCAACAAATATGCCCTTCTCGCCTGCAATGTAGGCAGCAGAACCAAACTCTTTGGCCAGGTAAAGCAGAACCTTTTCTGGATCCCTCCGCAACACCTTCGGGAAGTCCATGAAGTTCCTAAATATCGTCTTGTTCCCTACCCACATTATCTGAG
>1097992_contig_6635
TTCAAACAAATTTGCTGCAATTCTATAGTCCAGAATATCTATGTTGCTAAGATTCAACTTGCTCGCAAGTCTCTGGTCCATCATTGCGCTTCTGATAAGCCTTACAAGTAAAAAGTACTGACGATCCACTTCGTCATCTCTCCTTGCAATTATCTTGAATATGTTAGAGTCTCTATTTGTTAAAGACGCTAACGTATCTTTGTACATTCCAGAAACGATCGAGCTCATTCTATGCAAAATTTTTTCTGGATCAAGCGTAGTTGCATCCAGCAAAAACTGCGCCGTTATGTTTGATGCATCTTCGTCAACTATTTCCATGCCAACCATCTTTCCGATAACTTCCTTGATCATTTCTCTGTCATCATAAGATATGTGCAAGTTGCTCTTTACCTTGATAAGATCATACCCAAGCAAGTATGCACCAGTGATTTCGTTTACTATAGCTTCAGCATACGGTGATGGATATGGGATGACAACTTCCTTTGCTTCTTCCTGCTCGGTCCCAGAAGGATAAACAACAATCGCATTATCCTTACCAACTTCAACAACAATTGTGTTGCCCTTGTCAAGCTTGTTGTGCTTGATCCATTCCTTTGGAAGCGAGACGAGAACGCTGCTCCCTATCTTCTGCAATCGTCTAGCATACCTAGCCATGTTTATACTAGCTTATACATTTTATACTTTATTTATATATATTTGGTAATGTATCATTTGAGTAAATGCAAACTGCATGTGCATTTTCTCCAGGTCATATAACAGGATTTGTGGAATTTCCTACTTCACCAAATGAACCTATTCTGAAGGGATCAAGAGGTGCTGGTTTCTGCATCAGTAAGGGTGTAAAAACAACAGTTCGTGCAGAAAGATCCAGCAGAAATAATTTTTCTATTTTTATGGACAGAAAGTTTGTTGATGATGCAGAAGTATCTAGGTATGTTGTTGAAGAGTATCTTAAGCTTGTAAAGGAAAAGTTTAGCATTAGAGTTGAGCATGATTTAGAAATTCCAGTTGGTTATGGGCTGGGCTCGAGTGGTGCTGCTGCATTAAGTTTGTCGCTTGCACTTAACAGAGCACTTGATGCTGGTTTAAGCAACATCGAAGCTGCACAGATTGCGCATAAGGCAGATCTTGTATGCAGATGCGGTCTTGGAACAGTTTTGGCAGAGTATCATGGTGGTTTTGAAATGCGACTGAATGCAGGAGCGCCTGGGATTGGTGTTTTGGAAAAAATTACCGTTAGGGATCACAAGGCAGTTATACTATGCATTGCGCCTATGTCAACAAAGGAGTTTCTTACCAATAAAGTATCAGTGATCAATGGTTTGGGTGGTAAAATGTTAAGCAGGTTGGTAAAGACAAGATCTGTTGATGATTTTGTGGAAATGTCGCTCCAGTTTGCTAGATCTGTAGATTTTGTTAGTGATAGATGCCAGCAGGTTATCGACGAAATGCTTTCAAATGGATACAAGTGTTCAACGGCAATGTTTGGTGAGACCATATTTTCTATTGTAAAGAATGATCATGTTAAAGATGTGCAAAGAATTCTTGGCAAGCATAATGGTAAATTGCTTGCATGTGATATTGATTACCTAGGGGCTAGGATGATCCAATGCTAAGGAATATTCCTGAAAACCATCCTAGGGCAAGGTCGCTTCAAATACGAGAACTGCTTGTAGATGGCTTCAAAAATGGTATAATTGTTGAGGAGGGTCTCATTGCGCATGGCAGAGGTGAGGCATTTGACTATTTGATTAGTGAGAAGACTACAGAGCAGGCACTCAGGGCAATGAAGTCTGCTGTTGCGCTCATGATGCTGGCAAAGGGACCAGTTATTTCTGTAAATGGCAACACAGCGTGCATATGCGCTAAGGAAGTCGTAAAGCTTGCAGAAATTACGAGAGCAAGAATCGAGGTCAACCTGTTTTACAGAACATATGAAAGGGAAGTAGCGATTGAAAAACTGCTAAGGGAAAATGGCACTAAAAACGTTTACGGCGTTGGCAGTAGGGCATCTGCCGAAATACCCGAATTGATGAGCAATAGAAGACGCGTTGATCCGGATGGCATCTATATCGCAGATGTTGTTTTAGTGCCGTTGGAAGATGGTGATAGAACAGAAGCTCTGATAAAAATTGGGAAGAAAGTCATTGCAATTGATCTGAATCCGCTATCAAGAACAGCACAAAAAGCAAGTGTCACAATAGTTGATAATGTTGTCAGAGCAATGCCAAAGATGGTTGAGCTGGCAAAACAGTTTGCAAATCTGCGGAAAAGTAAACTGCAAAAGTTAGCTTATGGTTTTGACAACACAAAGAACCTAGAGAAGAGTTTGCAATATATTTTGCAAGGAATGAAATCAAGGGATTAAAATGGAAAACGGCAAGGCGAAGGTAACTGTTGACGAGATCGTCTCAATGAAGAAGAAGAGAAAGATAACAATGCTTACTGCGTACGATTTTACTACTGCGAATATCTGTGATAAAGCTGGCATAGATATTTTGCTTGTTGGGGATAGCGCGGGCATGGTCATGCTGGGTTATGAAACAACAACGCCAGTAACAATGGAAGAGATGCTGCTGTTCTGTAGGGCAGTCTCTAGTGCAAGTAAAAGATCAATGATAGTTGCCGATATGCCGTTCATGTCATATCAGGTAGATGTTACCGAAGCTGTCAGGAATGCTTGCAGGTTTGTCAAGGAGGCTGGTGTTGAGGCTGTGAAGATCGAGGGAGGAGAGGAGATGGTTGATACTGTCAAGGCAATAGTTAGAGCTGGGGTTCCCGTTATGGGTCACATAGGCTTGAAACCACAGACTGCAATGCTCTGGCAGGGGTACAAGGTTCAGGGCAACAGCAAGGAAGCTGCGCTGCAGTTGATAGAGGATGCGAAGGCGCTGGAGAAGGCTGGTGTATACAGCATAGTTCTCGAGAAGATCGTTGCTGAAGTGGCAAAGATAATTACAGATACGGTAAGTGTTCCAACGATCGGAATAGGTGCTGGAAATGTTTGCGACGGGCAGGTTCTCGTGATTCATGATCTACTGGGGCTGTATGACCAGATAAAACCCAAGTTTGCAAAACGTTATGCCGAACTGTCGGAGGAAATGAGCAAAGCGTTAAAGTTGTTCAAAGATGATGTTATCAGCGAAAAGTTTCCAGCAGAGGAGAATACATTTCATATGGACAAGGGCGAGTTTGATGCATTGATGAAGGAGTTGAGCCACAGATGAACGAGCATCCTTCGAAAGATATTGTTGGATCAGATGGTGATGAATTAAAAGGGAAGAAGATCGTTTTGTGTGTAACTGCAAGTGTCGCTGCGTACAAGGCAATTGATCTTGCTAGACTTCTGATGCGGCATGGTGCAGATGTTTACACCGTTATGAGCCAGTCTACAAAGATACTTTTAACGCCTGACATGATGAAGTGGGCAACTGGAAACGATGTGGTTACTGAACTCACATGGAAGTTGGAGCATGTGCAACTTGCAGACTATGGTAGATCGGATTTGATCCTGATCTATCCCTGCACAGGAAATACGATGAGCAAGATAGCGAATGGTATAGATGACACACCTGTAACTTCTGTTGCAAGCGTTGCACTTGGCTCTAAAATTCCTATAATGATTGCTCCTGCGATGCATGAAGCCATGTATGAGAATCCAATTCTACAGAAGAACATGGAAGCATTGAAGGGTTTGGTTGAGTTTATAGAATCAAACATTGTGGAGGGAAAGGCTAAGATCGCAGATCCAGAAACGGTGCTTAAGGCTGTTCTTGCGAAGATGCGGAGTAATTCGCCACTAAAGGGTAAGAACATACTAATCACTGCTGGAGCAACATTGGAACATATAGATCCGATCAGGGTTGTAACCAATCCAGCTTCTGGAAAGCTTGGTGCTGCTATAGCTAAAGAAGCAATAAGGATGGGTGCCAATGTTACGCTGGTTTATGGTCATGGTTATGCGGATTTGCCAAGCGGTGCTAGGATAATTAAAGTGAAGACAAGTGACGAGATGATGGAAGCCGTTGTTAAGCAGTTAAAGAGTAACAATTATCACATCGCAATAATGACAGCCGCCGTATCAGATTTCAAGCCAGAGAGTCCCAAGGATGTAAAGATAGAAACTCGGGATAACAAGCAAATAACGATAACGCTAAAGACAACAAGCAAGATAGTAGATCAGATCAAGAAGGTAAGTCCAGATACATTTCTAGTTGCGTTTAAAGCTGACAGCAATGTTAGCGATGACGATCTAATTAAAAGTGCCTACGACAAGATGCGTGAGTGTAACGCTGATCTTATGGTAGCAAATGATATTGGAAGGAAAGGTTCAGAGATGGGTTCTGATACAAGCAAAGTTTTCATAATTGATAAGAATAAAAAAGTCAAACATTTACCAATTCAGACTAAACAAAGTGTCGCACGGGTATTACTTGAAGAATTGGTAAGTTATCTATGAAGTGTCTCTCAATAAAACAGCCCTTCGCAGAATTGGTAGTGCAAGGTAAACGCACGATAGAAATAAGGATATGGAATACGAAATTTAGAGGAGAATTTCTTGTTCACGCCTCACAAAAGATAGATAAGGAGATTTGCAAACTGCAAAATATTGATCCCTATAAGCTTATTTATGGTGCAATAATTGGTAAGGCTTTTCTCTACGATGTTAAAGAATACAAAAGTATAAAGGAATTCCTTAAGGATAAGGGCAAACACTTGGCGACAGAACGATATTCAGACCACAAGTACGGATTCATGATAAAGGATGCCATAAAATTTCGAAAACCTATATACATGCCTGGGAGATTGAATTTCTTCAATGTTGATCCTATAGACTAAATCTTATTATAGAATCTTTGGTTTTGATCTTTTTGCTTTAATATTAAGGTCAGTGTGTAAGACCAACAAGTTCATCCTTCCAGACATTAAGAACTGAGATCACTTGGCTGCTTATCACGCCTTCGATGGTCTTGATCTCGTTTGATAATATATTTGCAATTTCACTCAAGCTTGGAGCTCTTACCTTGAGTAGTAGATCACCATATGTGTGAACTTCATGTACCTCCAGCACAGTGTGAAGTTTTGCGAGTTCATGCGCAA
>1097992_contig_6646
GATACGTTTGATTTTGCTGATCATCTGTCTTCAAGTTTAATGCATCTACAGCAGCTGCTTTTGCTTGCTGTGCCAATACAAGAGATTCTTCATAATTTCCACTCCCATATTCTAATCGAGCCTTGTCCAGCAACTGCTGTGCATCTGCAACTGGAATACCTTTCTTGCTAGCTTCTTCTATACTCGATTCTGCATCATTTATAGCCGAAGATACTAGCTTGGCATTCTGGTTAGCTGTGTTTGCGAGTGTCTTGGCATCATTTGCAAGCTTCTCTGCATCGCTGTACTTGGTACTTTCAAAAGCATCTTTTGCTTGCTCAAGCTTACTCTCTGCCGCAGAAACGATTATACCACTTGCTTTGAGAACTGATATCGTCTTCTCTGCTTCGCTTATTGCAGCGTTTGCATGCTCTTTCGTGCCAAGTACACCTATGATGTAACTTACTTCTGTATATCCTTCAGGCATTACCATAAGGTACTGATTTTCAGATTGTTTGAGCGAAATAAATATCTGATTCAGTTCAATGATTACGCTTTCACTGGGTAATCTTATTGATACGTCTATTGGTGAGTCAATCGAAAATGTCCAAAGCCTGCCAGTTTTGTTAACAAGATCGGATGTTGTATATGTTATGAGCACGTTGGAAGCACCAAATGTATCCATGACCAAATTATTACCTTCAATCCTGTTATCCACTAGTTGATTTTCATCATCAACTACTATCAATTGCTCAAATACAGTTCCAAACAACGGAACACTTATCGTTGGCACAGTAACATCAGTGCTCAACCTGTACTCGATCTGCGCCTTGCCATCTCCAAAGAGTGTGACAATAAGTGACTCTGGGATATAGTCCTGAGCCCATGCTATGTTGAAAGTAGAGAGTATTATTACAAGTGTGATCAAAGCTTTTATGTAAAGATCAAATTTCATGATCTATCACATACTGGCATGCAGTGTAAAAAGGTCTTTAACCCAATAGAATATAATTTTATCAACATATTTGCTTCTCTAGCCTAAGATGATATAAGTCTTATTCATGAAAGGGCACAACCAATAGAGACAGAAGCTATCAGGGACTTCATCTTACACCAATTTGTCGAATATTTTTGAAGAACAGTCAAACAATACATTTTGGCTTTACGAGCCAGCAATAACAATTTATAGAAATAAGAAAATTACAATGCTATTGACTCAGGTCGTATGTAGATGTGGTCATGGTATGGACAGCCACCTACAGAAGCCAAGACAAGGATCAAAAGTTATAGATATAGTGTGTACTGCATGCAATGCTACTTGTCGAACGATAGAATGATCTTAGAAGTTAAAGGCAAAACTGTGTGAATTCAGAAACGTAGTTTCAGTTACTTGAGATCAATGTGTCTTTTTAACCAGAACTATCTTCTGCCAGCTTGGAGCGGATTTGTCTACCCACATGAACTTTCTCTGCAATGCTGCTGTGTAGATCTTCGTCCAGTCAAGGTTAACGTGGTCAGACCATGATTTGTACACTCTTGGGTCGATGTAGTTGCGCAGGGAAGTGCCAAGGTTATAGTCTTTTGTGTTTACTGCCAAGTCTAGCTGAAGTTTGACTTTCTCTTCTCGCTCTTTTAGCTTTACTGCTTGCTTCTCAGTCTTGGGCTTGGTTTCTCTTATCTTATCTAGCATAGCTTTCTTCTTCTCCAACGATTGCTCATAGTTCTTTGGAGGAGCGCGTTTATGGTTGCATGCTATAGCTGCCTGCAGGTTTGCCATCTTCGCATGGTAGATTTTCAGGTGCTCAGAACTACTTGCAATCTGTCCATCTACTTTTGACAGATACTTAGTAACCACATCAGTAGCAAGATAAGTTCTGAAGACCTTTGCTGTCAAACCTTTCATTATACTGCGGAAGAAGTTATTGACACTTCTTGATGTTATACCAGAGAATATAAGATCATTAGGCTTCTTGCCTTTTATGAACTCCTGCATATTTTTGTAAACTATCTGATCCTTGCCATTAAGATCTATGCTTTTCTGCCATCTAACGCTGTCCTTGCCAAGAAAATCAAACTCTATCGCATCGCCGTTAAGCTTAACATGCTCAACCCTTAACGTTGACGCACCCACAGTATCTGCTTCATCTGGATCCTTTTCGTCACCAACCCTCATCGCAAGCTTGTATATCAGAAAGCATGTTGTAGAAACCATCCTCTGCTTCATATCCTTCGACTCCATTGCTTGATAGATCTTGCTGATGACTTTGTCTATCTGCTCACCTAACTTGTTTGCCTTATCGTACTTTGCCTTATCTCGCTCCTGCCTCAGCACTGATGCATCTGATAACCATACATACTTTTCTTTGTCAGCTAACTTGTCGACCCATCTGGCCAGCCACATTGAATCATGGTCGTGAATTATCTGCCCCCAGTCACCTTTTGGTACTGGGACATCTTCGCCTAGATTAAGCGTTATATCTTTTGGATAAACTCTTGGCTTCCACTTGCCCCGCAATGGATGATTGCCCCTGCCGATGAATATACCTGGAGGTTCTACCAACCAGTTAGCAATATCGAACCTGTTACCGTCAACTTCAGCCCATCCGTACTTGCCCTTCATCTCCTCCCTGATCTTCTTCCTCTCTACAGCACGTTTCTTCTTTGCCTCTTTGTCAAGAACAAGGCTCTTCTCCTGATCAACGTATGCATTGATCTCGCTGAAATCAATATCATCTATCTTTAAACCCTTGTATTCAGGCGGAAAGAGTTTCAGAAAATCATCCACAAAATTGGCTGCAAAGACAGGGTCCTTAACATATGGAGTGTCCTTCTTTTTTGCCCATGCAACGGCCATCTCTTCCTGCTGCGGGTTCAAAGCAATTGTCTTGCCTTTTATCTTTATATGAAAACCCCTTGGTTCGTACTCTGGTGGGAAAGCTATGCCGTTATGCACTAAAGTCTTCCACTTCATACACCATCACACACATTTGCAAATTCTTTAAAAAGATCCCTTTGTTTATACATAAACCTTGGCATGCAGTTCTAAATATAGCCATCTTAAAACGCCATATATCAACATTAAGGTGTAACACACGGATAGTGAATTGTTAATAAATGTAACACAGTTAGCTGCTATGGATTAAAGCTTCTGAAAGTTCAATATCTACGAAATTTTGCTGCGCGGACATAATGTTATAGCTTTATCATAGCAACCATTTTTATGTTGGCAGGATTATATCGTTAGCAAATAAGTGGCAATTGTATAGGGTAATTACATGAGAGAGTTCTAGTAATTTTTGTAGCTATTTATAATGCCTGTTACAAAAATAGGAACAATGTATGTTAGGCATCTTTTTGTAATATCATTTTTCATCCTTACGCTAGCAGCGCAGTTTACATATATTCCTAACATACTTGCTATACCAACACTAAAATTCGATAAACCGAGTTATACACCGTTTGATAGGCTCACAATAACACTTAGCGATTCAAGTTACAACAAAGACAGTGAAAAGATAGACAGTGTTGAAATCACACTAACGGGGGCATTTTCATCTCACAAGATAACGTTGCTGGAAACTGGCTCTGCTACCAGTGTATTCATTCGAGAGATAAGGTTGAGCCCAGATCTGTCAAAATTTCCAGGAGATATGCAGGTTCGAAGGGATGATGGTATAACGGCTTCGTTCAGGATAGATGCTGATAATATCATAACAGAAAGTGTATTCATAGAGTATAACGAGGGCGTTGCTTCATTTGACAAGCCTTCGTACGGGGTCGCAGATGAAGCTAAAGTAACTGTTAACGATCTTGACGCAAACAGGAACCCCGATGCACCTGACTTGATAGATGTAAGGATACGGTCTGATACTGATCCAATTGGTATAACGGTGACCTTAAGGGAGGTTGATAAAAGCAGTGGGATATTCGAGGAAAGACTGCTTTTTACTATGAAAGATGTTAGTTCGGGTAACAGGCTGATGGTTTCTGATGGTGACGTGATAAGCGTAAGATATACAGACAATACACTGCCACAGCCTGCAAAACTTTCTGCCGATGGTATAGTTACACTTGATGTGAAGAATATTGTTGCTACAAGCATATTTGGCAAGCAGGTACCTTCGATACAAAGGGCACCAGCATCTGAACCAATACTGGTGGATGCGTTTGGACAGAAGATAACGCAGGTATCAATTGGTGAACAGGTACTTATTCAATCTGAAGTTGTTAACACGCAGAACAGGAAGCAGCCTTTTGTGTACATAGTGCAGGTAAAGGACAATAATGGCGTAATAGTATCATTATCTTGGCTGACATCAGAATTGCCAGCAAATGATTCGCTAAAGGTTTCTCAGTCATGGCTCCCATTAATAGCTGCGCGATATACAGTTGAGATATTTGTATGGGAAAGCATAGACAAACCAACTGCGTTATCACCTGTAAGAATGATGAATGTGCAGGTTCTTCAATAGAACATTAGGAGACTTTCTTATGTTGAAGGATACTATTTATTGTGTATTTTTTGAACAATCTCTGTGAGTAAAAGAAAGAGCACAGTAGCAGCTATAATTGTTGCAGTAATAGTATTATCGATAGCATATTCTTCAATGAGTAGTGCTAATATCGATACATTTTCAAACACTGTAAGAATCGGCTACTTTCCCAACCTAAGTCATGCGCAAGCACTTGTTGGAGTTGCTAATGGAAACTTTGAGCGAGCTTTGGAAGGTACAAATGTGCAATACAAGACATTCAATGCCGGTCCTGCGGCAATAGAAGCTTTGTTTACCAATCAAGTTGACATTACATACGTCGGTCCAAATCCTGCAATTAATGGATACATGAGAACCCATGGAGAAGGACTAAAGGTTATTGCTGGTGCAACCAGCGGGGGTGTTCTTTTCGTTGTTAGGGCGGATTCTGGTATAGAATCCCCAAAAGATCTTGCCGGGAAAAAGTTTACTTCTCCACAATATGGCAATACGCAAGATACATCATTAAAATCATACATAATAGAAAACGGTCTAAAACTTGCAGAATATGGAGGCAATGTTCATGTTCTATCGGCAAAAAATCCCGATACGATGATACTATTTCTTAAAAAAGAGATCGATGG
>1097992_contig_6768
TGACAAATATCTCTGATATCACTTTCAGAGTATCCTTCTGAAAACTTTGCCAGTTCATCAAGTTTCAAATTACCATCAACGTTCAATGGTGATGTGTAAAGTCGGAACATCTGAACCCTTGCATCGTGATCTGGCAAAGATATAGATATTCTCTTCTGGAATCTTCGCAGGAACGGCCAGTCAAGGCTCCACGGTTTGTTTGTTGCTCCTATAACATACAACTGCAAGTATTTTGACTTGGAGTTTATCCCATCCATCTCTGTTAAGAATTGATTCTTTACCCTAATCTCTCCTCCAACCTCATTAGTTCTAGTACCAAGCAAAGAATCAAGTTCGTCAACGAATAGTATTACTGGAACTTTCTCCTTCTGAGCTATCTTCCTTGCCATAGAGAAGAGTTTTGCAACATTCTTCTCAGCTTCTCCTAGCCATTTGCTCATCATCGATGCAGCATCAACATTGATGAAGTAACCTGCTATCTCGCTTGCAGTAGCAGCCGCAATTAGCGTCTTCCCATTTCCAGGAGGACCATACAACAATATTCCTCTAGGCCATCCTAATGGAAATAGATCTGGCCTTTGTGCAGGATAAACGATCGATTCCCTAAGTGCTCGTTTTGCGTCCTCAATACCTATAACTTCATCCCAACTTATTTGCGGTTTGTCCTTGATTATGAGGTCGTCAAAATTAGCTTTAAGTGTCTCTACAGCGCCTGTTGATTTGCCGTTACCATTATTTGGCGCTGTATGAATATCTTCACCATCATCAAAACCACGAGATTCCTGCAACGCCTTTATTCTGTTCTGATAAGCTTTTGCTCTCTCCACATAGATCTTGTTTAAATTGTATTCAGGATAAAGCTGCACCAGCTTGAGTAACGATTCTACAGCTCTCTGATAATGCTGTATAGCCATACCCCTAGAACCTTGCGAGTCCAATCTTATCGCTTCCTCAGCAAATTTGCTTGCAGTGTTTTCTAACTCCTGAGGTGCTAATGTCAATTAAATCCTCTCCATTTCATTATTATCAATAAGGTAGTTTACCTATACCTGAGTGTGAACTTCAGTAGCAAAACTGGTTAAATTTATTGCACTAAAATCAACAGTTCTCAAAGGTTTTGTTGCAGGCAGCTCTATGTCAATTTCAGGTAAAACTGCTGGCAACTCACAATCTTTTTGTTGAGCAAGTTCTTTTATCTTCAAATCCATTTTTATCTCCCTTATGGAATTACTTATTCTGTCTAGATTAGTATCAATTATTGGTACTATTCTCGATATATCAGACCTGATAATGCCTAAAGAAGTCATGGCGCTATCAAGTATTACAACAAACTCCTGCAGATATCTAGCGCTATCAATCTTGACAGACAGGTTCTGCAGCAACATCTCTGCAGATTTCACTATGTTAAGCATATTCACCAAGTCATCATACTCTTCTATATGGTGTGTTGCAAACTCTTTATTATCAGACTTCATTGCAGATACAAGTGCATCATTAACGATAAACTGCAATCGGTTGCGAAGAGAGTGCATTGACTTGATCTCTGTCTCTAGATCACTTATCGCTTGATAGGTTCTCTCTTTCAAATCGATATCTTTCTTTGGTGCGAACAAATTGTTTATCATAAAATGCACCGAAAAAAATTGTATTTGCTGAGTAGCATAAAGTAGAGGTGTTATGCCACCCCAGCAAACACAACGTTATCATACCACCCCTTTTGATGCTGTCCCCTCATCGATAGTGGCTGGTAGATCTGGAAACTTGTCTTTCATCCTATTCTCTGCTACGCTTGCTGCTTCTTCTAGTATCTTGGTTGCTTCCTCGTTTGCAGAGTCGAAGTTGATCGTGTATCCCCCGATCTGTCCTGCATCCATTAATACTCCTCCAAGCATCTGCGATATCTCGCCCATTTCGTTATCTACTTCTGGCATCATACCTGATAGTGATGCTCTTACGTTCTTCACGACAGCCATTGCAGGGCTCAATGTTACTACAACATCGCCTAACTCGGTTATCGTGCTTAGCCTAATCTGTATCTGCTCTAGTGCCAGCTTTGCGTGGCTGACCAGCTTGCTCATCTTTCTTATCTGCGCCAACTCGTTTGAAAGTACCGTAGAATACTGAGTATCATGCTGCTGTATTGCGCTTACGATCTTCTTGAATATGGCCTGATCCTTATCTTTCAGTTTATGCGTTATCGACTCCAACCTTGATACTTGTAACTGTAGTCTTCTCTGTGCCTGCTCTATTCTAGGTTTTAGCGGACCTGCCGGTTTCACTGCACTTTGCAGCTTCTCACCGAAGCCGGGTTCGCTCGACTTTGTCCATTTCGTTGCAAATGACATGTTTACACCGCGATCTTGATCTATTCGTAGCACTAATACCGCTATGTGCTTGCAATTTGATTAACATTGTAAACAATGTTTACTAAACGCAATATTTTGAGTGTTTGTTCAAATGTATTTGGCTATGATACTTACCTTGCTTCATAGCAAGAGATTGTAAATGCGCAATGATGATCTTGCACTCAGCTTAGAAGAGTTTGGTCTGAGCAGATACGAGAGCAGAGCATACCTTGTGCTTTTGAGTAAAGGTGCTTTATCCGCAAGTGAACTCGCGTATTATGCAAATCTTCCTAGAACAAAGGTATACTCAACAATGAAGAAACTCGTGAAAAAGAGGCTTGCTGTAATCATGCAAGACAAACCGGTTGTTTGTGGTGTTATAGCACCTGAAGATGCCTTCGGTGAACTGGTTGTAGCACAGGAGAATAGAGTCAAAGGAATGAAGAATATAGTAGTAAACTTACAGAAGATAAGCGACAAAAGCAGGAAGCCACTAGGTGCTGACGAGCGTAGGTATCTTGTTCTTGATCCTGATTCAGTGCTAAGAATGCTAAAGGAGTTAGTTCCTACATCACGATCAACGATTGCGTTGTTGATGGACAGATGGGGCGTAAGGCTGATCTCCCAGTGCAAGGATTCCTTGGCTATGATTACCAGCAATCTGGAAGTCAAAGCCCTGCTTTCCAAGGAATGTGCAAGCGATGACGTTCTATCGTCGCTTCCGAATGGCATGAATGTTAAGATTGGGGAACTTTGCACGAATATGTTCATCTTTGACAGATCCACAGTTGTACTAGTGGATGGCGGTAATGGAAGGGGCGTTCTTTTCAGATCTACTGATGCGATAGTAAATATATGCAACAAAATCTTCGACAGCTCATGGAGCAATGGCAAAGATTTGGTACACGTTAGATTTGCGAAGAGTACGCTACTATGATACTGTGAATTTGTAGTTTACTAGTTTACAGATTTATTGCCGTTTCGATCCTATGGTTTGATCAAAAATTTTGTTATGAATGTTATACATTATTCGAAGTTTAATTTGGTAAATCAAGCAATCATAGGTGAACTTTTACGGAAAAATTATTTGAAAAATTTTTTGCAAGAGACGTGCTAATGACTATTTGATCCGAAAACTTTGCATAACAAAATCATATTTAAGCAAACAAAAAATACGATTGTCATTCATGTAAAAGATACTTTTATTTAGCTGATAGTTTTATTCTAACAGAACTAACAATAAACTATGTTGAAAAGGAATTGGGTGGGACGGCAGGAATTAAGATTCCTACTTTGCCCAATTCCTTGTCTAGCGGACGCGTTTCAGCCCCACTAGCCGACCATTTCAAGCATATACTCGCTTAAATTGTTTTTTGCTAATACTATCACTAGTGATTGATCAAGATAAACTAACACTGCCATGATCAAAGTGCTTTTTACACAAATGTAAAGGTAGGGTTTGGGTACATCACAGAAAACCCCTTTACAGCCTTTTTCATTAATGCAATAGCGTTTACATTCATTACTTCAAACCTTGCTGCCATTTTCTTACATGCGTCTACACCTTCTTTGATAAATAGAGCGAATGATTAGATGAACTTGTATGCTGAAAGCTGCATCCTGCAGGGAGAGCACCAATTAGCAGAAAAGTAGTTACTATTAGACAAAAGTTCGTTAAAGCTCTTGTCGTTCGCATCTGCTGTTTTCCATGTATTTACTGTTGTTTTGTGTGCATGATTAATATATCTTCTACATCAATGCAATAAAGAATGGAGTTACAGGGAAAATTCGATGCCAAAGCTATCGAAGATCAGATTAGACAGTATGTGAATAAGGTAAACCTACGAAAGTTACTAGATGATGAACTAAAAGATAAAAAGAAGATCGGTTTTGTTGAAGGACCTCCAACGATGAACGGAGAACCGCATGTTGGGCACCTTCGGGGTAGAGTCATGAAGGATTTGTGGTATAGATTTTCTACACTTCGCAAGTTCAATGTTATATTCCGTGCAGGATGGGATACTCAAGGTCTGCCAGTTGAGTTGCAGGCAGAGAAGGAACTGGGTCTGTCGGGAAGTAAAGCAGAAAATTTGATGAGTGTTGGTGTGGAGAAGATAGTTGAAGAATGCAAGAAACTTGTTCACAGGTACAACGAAAGATGGGTCGAAGCTGATAAACTACTTGGCATATCTTTTGACTACGAAAAAGCCTACTGGACATATCATGACGAGTATATAGAAAGAGAGTGGAAGTATCTCCAAAAGGCATGGGAACAAGGAATACTTGCAGAAGGTTATAGGGTTGTAGCATACTGTCCAAGCTGCCAGACATCGTTGAGCCATGCAGAAGTAAGTCAGAGCTACGAAATTGTGGAAGACCCATCGCTCTACTACAAAGTCAAACTTGTTGATGAAGATGTTTATCTGATAGTATGGACAACGATGCCATTTACCGTTATTACAGATGAAATGGTTGGAGTTAATCCAGATGCTGATTATGTTTACACAAAAATAAAAAACGAAACTTGGATAGTTGCACAAAACAGACTAGAAACTTTGATGACCGAACTAAAGATATCTGATTATTTGATCATCAAAAAAGTGAAAGGCGAGGAACTTGATGGAAAGCGATATCTGCATCCATTACTCGCTCAAATCCCTGGTTTGAAGGAACTTGCAGATAAAATACATATAATAATTGCCG
>1097992_contig_6871
AAAGGTGTTGAATGAACTGATGCCCTTGCAGAAATCAGATTTTAAGGATATACTGAAGGTAATGGAAGGCTATCCTGTTACGATACGATTGTTGGATCCGCCATTACATGAATTTCTGCCAGGAATTGACGAGCTTCTAAGAGCCTTCTATGAATCAAGAAGCAAAAGCGCAGATCCATCAGCAATCAGGGAAAGGGAGAATATACTTAATAGAGCAAGAGAGCTCGCTGAGATAAACCCGATGATGGGTCATAGGGGAGTCAGGATAGGAATAACTTATCCAGAGATATACGAGATGCAGATCCGTGCTATATGCGAAGCAACTGCAGAGCTTACTAGCAAAGGTGTCAAGGCAGAGCCGCAAATAATGGTGCCTCAAGTGGGAAGTGCTGAAGAATTGATGACCATAAGACGCATCTACGACAAAGTTAGAAGAGAAGTTGAGGGTAAATACAAAGCTAAACTGCATATAAAGTTTGGAACCATGATCGAGGTCGTTAGATCATGCCTGACAGCTGACAGTATTGCCGAAGTTGCAGAGTTCTTCAGTTTTGGAACCAATGATCTAACACAAGCAGTATTCAGCTTTAGTAGGGAAGATGTTGAGGGCAAGTTTCTGCCATTCTATATAGAGACAGGAATTATGGCATTCAATCCATTTCAAAGCATTGATGCTAAAGGTGTTGGCAAAATAATGAAGATCGCTGTTGATCTTGGACGTGGCACCAGAAGCGATCTGGAGATCGGTATATGCGGAGAGCATGGTGGCGATCCAAGCTCGGTAGAATTTTGCGACGATATAAAATTGAATTATGTGAGTGCATCGCCACATAGAATACCTATAGCGATACTGGCGGCTGCGCAGAGCACGATAAAGCAAAAATCAGTAAATCCTTCTGAAAGAACCTTCAGGGACGTTTAGATCTCTGAAGAGATCTAAATGAATTATTTTTGCAAGTATTTCTAAACCAGTTACAGTTCTAGGTCCTGGCCTGCTAAAGTAAGAACTTGCATCTGTAGCATACACCATTTTATTCTTAACAGCATCTAGTTTCTTCCATTCTTCTTGTTTCTCTATCCTCCAGAGTTCTTTCATTGCTCTTTCGACATCAAAGCCGCAGGGCATGAGAACTATGATATCTGGTTCGAATTTCAGCGCTTCCTGCCACTTCATCCTTCGTGATGGCTCGCCTCTCTTGCTCACACCATTTATTGCACCAGCAAGTTCAACCATTTCTGGAACCCAGTGCCCTGCTGTAAATATTGGATCCAGCCATTCAATGCATAGTACCTTTGGAGTATGCCTCGCACTTTTGGCAACTGATCTTACATGATCTATTCTGTTTCTTAATGCATTGACGACTTCGTTGCCCTTCTTCTCTCTTCCCACAGTTTTTGCTACCTGCTCTATGCTAACTAATACATCGTCAAGATTATGCGGATCCAGAACAATGACTTTCGGTTTATTATCAAGTATATGCATTGCTCTATCAAGTTCCTTCATATGTGGTGAGCAGACTTCGCACAAACCTTGTGCGACTATCAGATCTGGATTTGCTTTTTTTAATGCCCTATCATCAACAACATAGATATCCTTACCATTCCTTACAAGCTGAACGATCATACTGTTGATTTCTTCGCTATTGAGTTTTGAAGCATCAAATGAACTTCTAACCACGACAGTCTTCTTACTTGCTTCTGGTGGAAAATCACACTCGTGGGTTACACCAACAACACTGTCCCCAAGATCCAATTCATATAAAATTTCAGTAGCGCTTGGAAGAAAGGAGCATATTCGCATGTGTATATTGTTATCTGGACTTTTTTAAACCCATCGTTGTTATCTACTTTGTTATTAACTAACAGATTTATTTTACGAACTCGGTTTAGAGTTATTTTCTCTTGGCGCTCTATTGGAAGAATCAAAATTTGCTAATGTTTAATATAACCTATCTGTGTGATTGCACATATGAAGAATCTAACAAAATTTGTTATGCTGAATCTATTGCTACTGTCATTTGCAGAGACAGCTATAGCAGAAGAATTTGAGCCTATGATGGAGACACTAACTAATGATGGCAGTGTCAAAGTTCATATTGCATGGGCACCAGAAACTATCGAACCAGACATCCCAGTTGAGTTCAAGATTAGATTGTTAGATCCAAGCACAGGTCAGCCAATAAAAGATGCGATCTTTAACTTCATGTTGATACATGAAGGGACTCATATAACTCACAGATCTCTCCAGAAAGCTACAGACGGTTCCTCAACACAATCTTTCACGTTCAAGTCAACACAGACAGGCAGTGTAATACTTAGACTTGAAAATGTAAACAATACTGGTGAAGCTGTTGAATTTTCGATCAATGTTGTGCCAGAGTTTCCTGCAAGCCTAGTAGCAGCTTATATGGCCATCACTTTTACCACTGCAATATTTGCAGCAAGAAAGTACAAGCCTCTAATAGTACGACGCTGATTTTTTATTTGTAATATATTTATTGAAGACAGTTGTTATGGTGTGATGGATTGAGACAGAAAGCCTTCATATGCTGCATTGTGCTTGCAATAATGTTGATCAGTCAAACCCAACTATCGTTACCTGTCTATGGTCATGGTTTGAGCAATGATGAGGCACCACCAATAGCTCTTGGAGACAAGAATGTAACAGTAGCTGTGAAGATGACCCCAGCATTCATAGTTGATAGCATCAATGATGCGAAGATACAGATCAGATTGAAGGATGCCAAGACAGATGCTACAATACCGCATGCAACATTCTTAGTGACTATCGATAAAGACAATAAAGTACTCTTATCAGAACAGTTCCATGCGCATGATGGAGAATTGTTCCTTTCAATAAAACCCACTAACACTGATAGCCCCATGATATCGGCAGATAAAGAGCCTCTTGGTTGGATAGGCAGCAAAGATTCACCAGCAAGTGCAGAGGCCCCAATATACCTAGATGGAGGACTCTATCATTACAAGATCGAGGTTCTCACACTTGAGAGAGATGATAATTTGCTTGATCCTCCATTAGTATTTGATGCGTATGTGAGTGTAGGCGAAGAGGCTAAACATCCTGCCACTGGTAATGGAGTTCAGTACGATTTTGGCACAAGAACTTACTTCGATAAAATTGCCGACTTCAGATTCGATGACAGCACAAACATTATACAATTTACCATGCCGCTTAATTGGGACAAAAATTTCTTAAGCCAGATACCATTGCTGCATATAGAAGTCCTCATTCCTAAATCAGTTTCCCAACTTATGATCAGCAGTTATAAGGGAACACTGAACGGTGTGGAACTACCAAGAAATGCTATAATGGTTGATGATTCACCGCCAGATACAAGAATCGTACATTATATGATACCTGGCAATAGATTGACGACTATTGCAGACCAAGCAAAAATTACTCCTGAGACATCCACAGCAGTATTCACCCTAGAACCTAGACCTGTTCCGGTATTTCCATTGGAAACGCTGACCAATAAGGAAAAGTTCAAGATACAACTCTCATGGAGCCCTGCCATCATAGAACCAGGACAGTCTGTGAAGTTTATCTTCAACATAAGGGATCCGAAAACGGATGAAACTTTAACGAACTCATACTACGAATTTTCACTGATAAAGGATGGCAAGGAAATATACAGAAACTCTAAAACTGCTGTTATCGGGGCAGAGGTTGAACAATTTACGTTTACTCAAGAGCACGCTGGAAATATTATAGTAAGATTTGAGAGTATCAATCATACTGGAGAATTTGCCGAGTATCTAATATCAGTCGTACCAGAGTTTTCGACTGGCGTACTAATAATATTGATAGCATCTATCTTTGGATTTGCTATCTTTACTGCAAGTCGTTACAAAAGATTATTTTATATCAGATAAACGATTACCATTTTTGAAAATACACTCAATATATTTATAAGACGTACAGAGCAGCTCATACTCTATGAGAGGAAAGCAGCACGCTATTACTTTAACAACCATTTTTGCTTTAACCAGTTCATTGCTGATTGGCTCTGCAGCACAATTTCTTACACCTGCATATGGTCATGGCTTGAGCGGTGATATGGCTATGCCAGCTTCAATAGGAGACAGGTTGGCAACAGTAAGAGTGGATATGAAACCTGCGTTTCTCTTAGCAGAGGCGCCACAGGACGCGACCATAGAGATGAGACTCTTTGATACGAAGACTGACAAAACAATAGAACATGTAACATTCTTCATCACATTGAACAAAGGCGATAAGGTACTAATACGTGACTGGTTCCATGCACATGACGGAGACCTATTCATAAAGGTCAGGCCTACTGAACAGCCAAATGTTGTTATTAATGCGCCCAAGGAACTCATACTGGATGGCTGGATTGGAAGCAGGGATGCACCCGCACTGGCACAAGGACCAATATTCCTAGAGGGTGGGCTGTATCATTTTGCGATTGAAATATTTTCAATTGATTTTGACAAAACAATACTTGAACCACCAATAAAGTATGATGCTTATGTAAGCATCGGTGAAACAACAACTTACGCAGTAACCAATGGAGCAGAGCAGCAGGTATCTATAAGGACATACTACGATAAAACACAAGAATTTAACTTTGATGAGAAGAACGGGTTTGTAAAATTCTCTATGCCCTTCAATTGGGATAAGCAATATCTCAACCAAGTACCGTTGGTGCACCAAGAAGTGGTAATTCCAAGATCCTTTACTGAATTGGTGGCAGACAAATATACGGGTGTGGTAAATGGTGTAAGATTACCTGAAAGTGCTGTAATGGTAGACGACTCAAACCCAAATGAGATAATTGTGCACTACATGATACCGAATCAACCTTTGCTGCAACTTGCTCAACACGTAACTATGACAAATGGTAGTGTTAACAAAGCAGAATTTACTCTAGCGCCAGGAACAGTAGATATAGGATTGCCACTGGAGAGCAACATGATGGATTCTCAGATGATGGGTGGCCAGATGATGGCAATGA
>1097992_contig_7091
TCAGATCCAGCTAACATCATATGCTGTCGCATATGCATTTTCAATGATAGTTGGCTTTCATGCATTTGCTGAGGGTATAATCATTGGGTTCGATCTGCAGTCTGGATATGCATTTACCTTTACGCAAAGAACGGTTCAGGCACTGAGTTTCATCCTGCATAAAGTAGCAGAGGGAATAGTCATCTCCGTACCAATAATGCTCATCAGACCTAGATCGGATGTATTCATTCTTGCTGGCATAATAGGTTCTATGCCATTGCTTGTTGGAATTGCACTAGCATATATCGGCATCCCAGGCTCTCTAGCATCATATGCGTTTGCACTTGCTGTTGGAGGCTCTACGTATATTTTGTTAAGGTTGGGATACATTTCATACAGAGTAGCAGGAAGCAAGATGCTATTGTTGGCAGGAATTATAGTTGGGCTGCTCTTCATGTATTTTGCTGGATGGATACACACAATAGAGATATAAGACTCGTGCAAGGAAAATTCTCGATGGTTAACACTAAGATAATTGTTGCAGTAGCTGCTTCTATCGCTGTGGTTGCAGCACTTGCATATGTTGCATCGATTCAAAGTTCAGAAAAAGTAGAAGAGATATTTGGCGCTGGTCTGCAAAACGCTGCCAACTGCATTCAAGGCGATTTCGTTGCAGATCCTAAAAAGCAAACAGTTGAAATCGATATGAGCGTTTACCAATGGAGGTTTGGCTATTGTCATATTACAGTGTATGAAGGCCAGACTGTAACATTTACACTGCAGAGCCTTGACGTACCGCATGGATTTGCAATAGATGGCTATCCAGAAGTAGGTAACATCTTTGTAAGCCCCCAAGCTCCATCGAAGGTTACTTTTACTGCAAACAAGTTGGGAGAATTTGTTTACTTCTGCACCGTATTTTGCGGAGAAGGACATCCACTGCACAAGGGTATAATAACAATTCAGGGACTATGATATGTCTAGAAAGGTCAAGAAGAGCAGCAGTGCAAAGAAGTTCATAATCATAGGAGTTATTGCAGCCCTAGTTGCCTCAACTCTAGCAATTGCATACAGACCAAGCACACCACAGCAGGATGAGGGAAAGGTATTCTTCTGCGGTTCTGGTGTTGCAAATTCAAACAGGTATATTCAGGAATATGTTATACCTACTGAATGTGCAGAACCTGTAGGGATAACAGTTGATGCCAATGGCATTGTTTGGTTTGCAGAGTCTGCTACAAGAAAGATAGGCAAATTCGATCCCAATACAAAAAAGTTCGATGAATATACATTGCTAGGTGCGAAAGAGCCAGAGAAGGTCGCACCTGTAGCATCAATATGGTCTATGAAGTTTGATGAGAATGGTAACTTATGGTTCCCTGATGTTTTGACAAATGCAATATGGAAGTTTGATCCTAACAAAAAGACATTTGAAACGTACAAGATCCCTGCTACAACCCAGTTTGGAACATCATACCCGATCAATCTAGAGTTTGATAGTGATGGAAAGATCTGGTTCAGCGAAATTTATGGCAAGAATATTGGCATACTGAACCCAGATCTGGCAGAGCATAACACTAACAATGGAATTACAGAAATATCTGCCAGAGTGGATCTTGAAACATTGGGCCCATTGGCATTGGACAATGATGGCAACATATGGTTCACAGCACTAACATATCCTGCAAGTGGGAAACTTATGAAGTTAGATCCAAAGCAGAATGTCTTCACAACATACAACATGCCTGAAGGCGTCTTTTCCCCAGTTGGAATTGTTCCTGATAAGAATGGAAACCTTTGGATAAACGACCATGGCACAAGTGCATTTGTAAAATTTAACCCAGATACAAATGTAACAACAACTTACGTAACATCGCTGCCATTAAGGAAGACATCGATAGGACTGTATGAAAAATGTCTGACTCAGCCAGACGGTTCTGCGATTACCTGCGCTGGATTTCCAGTCTCCTTGCCTTACTGGAACGCTATTGACAGCCAAGGAAGGATCTGGTTCAACGAACATCAGGGAAATTCACTGGGTGTATTTGATCCTGCTACAGAAACGCTGATCGAATACTTCGTTCCAACGCAAAACCTGAACTGGGGTGACTGCGAAAATTATCTTGAACCATGTGGGATAGCTAACCCGTTACAGTTCACACTTGCACCAGATGGAAAGGTCTGGTTCACCGAATGGAGTGAAAGCAAGATCGGAGTGTTGGATCCTAACTTGCCACTGCCCATCTCGCTGGAAATTTTAATGGATGAGAGAACAAACATAATCTCACATGGAGAGACTCTTACACTAGACATTGCTGTTACAGCAAATGAAAAATTAAACTCTAATGTGCAGATGCGCATATCAGGAACAGTAGTACCTACAGGAAGGTTGTTCAATATGACCGCAGAATTTAGCGAGCAGGAACTGACATTCAACGAACCATCTACAAAGACCATAACACTGAAACTTACGCCTAAAGATGATCTTGCACCTGACGATTACAAGATCACTGTTAGTGCTAGATACAATGAGGTCACATATTCAAAGATTGTAGAACTAACGGTCGAGCCAAGGAAGATCTAGTTAGTGTTGACAATGAGCATACCTTCTTTAGACCGTGAAGTTGGTATTGAAGTTTATTCCACAAAAATAGCTGGTATAGGTGGCAGAATAAAACAGGAATCAGATGAATTTATCGTAGAAGAAATACTTGATTCGTCGCTTGTTCTTGCAGCAAAATCAGATGAAGAGCATCTCTATCCATTGTACTTGCTGAAGAAAGATGGCATTGATTCAAACCACGCTGTAAAAGAAGTAGAGGTTGCAACTGGCTTAAAGCTTAAGGTTGTTGGTCTTAAAGATGCAAAAGCCATTACGAAGCAGTATGCAAGTCTCAGCAGAAGGCTGCAAGATGCCAAGGATAAAATTGTCACAAAACATTGCACACTTGACCTTGTGGGATATACGAGTACACCAATTACAAAGGGAAAGCTTGTTGCTAATAGATTTTCAATTACAATAAATAATTTTGATGGCAATGTTGAACAATGTATTGATGAATTGCAAGAGCATATAGACAAAAATGCATTAGCAAACTTTTACGGTTACCAGAGGTTCGGAAGTGCCAGACCTATTACACATCTGGTAGGCAGGGAGATTGTTAAGCGAAACTTCAGGCAAGCCGTAGATCTCTTTCTCTGTTCTTCAGGCGAATATGAGAATGAGCATAGCAAAGAGATAAGAGAGATGTGCGCTGACAGCTACAAATTCGCAGATGTACTACTGATGATGCCTGAAAGTATGGATCTGGAAAGAACGCTGATAAATGAACTTATGAGGAGCAACGATCCTTTTAAAGCGATCAGAAGGCTACCAATAACGATAAGACGACTTCTTGTGCAGGCTTATCAATCATACATATTCAATCGTTCGTTAAGCATTGCAATCAAGGAAGAATACGATATTACGTCGCCAAAACAAAACGATATCTGCTTTTCTTTTGAGCCAAGTAGTGCAAAAATTACAGGCATGAACAGGTTTGATGCAGGTGCAAAGACAATGCAACTCCCTGCAATACCACTTGCTGGTTATGCGTTTAGGGATGATAACAGATTCAGCATGATAGTTAAGAAAGTCATGGAAGAAGAATATGTTGACATGAAAGATTTTTACATAAAGGATCTACAAGAAGTCAGTGTTGAAGGTGGTTTCAGACAAGCCTCTATGTTTTGTAAAGATTTTTCATACTCCCTTAATGGCTCGCTGCAGATAAGATTCGTTTTATCAAAGGGATCCTATGCAACGATCTTGCTTAGAGAGCTAATGAAACCAAGAGATCCTATAATAGCAGGCTTTTAATCTACATGCTTTATGTCTTTGATCGTCTTTTCGGACTCTATCTGAACTGTCGTATGGGAAATCTTGAACTTTGTCTTCAAAATACTGCCGATCTCATCTATGATCCTAGCAGATTCACTCACGGTTTGATCCTTCACTATGACGTGCACACTTAAGGCATTGAGACCAGATGATATTGTCCAAACATGCAAATCGTGTATGTCCTGCACACCATTGACGCTTTTGATTTCAGCAGCTATCATTTGCAGTTTAATACCTACAGGTGCTCCCTCAAGCAGTATGTGTATGGACTCCCTCAGAATGCTTACCGCACCTCTGACGATCAAACCCGAGATCATGAAAGCTATTATCGGGTCTACGGCATAGATCTGCGTCAAAGCTGCAATTACACCTCCCGTTATGACTCCTATGGACGATATAGTATCGTAAAACACGTGTAGAAACGCACTTCTAGCACCTATACTGACCTTCCGCACTTCTTTGAGAATAAATGCCATCGATATGTTGGCAGCTAAACCGATCAGCGCCACACCAAGCAGCATGGATATGTCTATACTTGGTGGGTTCAACAAACGCATGTAAGCCTCTCTGAACAAAAATGCTGCAATTATAGCAAGTGTTATGCCATTAGCAAGAGCAGCAAGAACTTCTGCTCTATGGTATCCATATGTTAATCCATGTGTATGTTGTTTCGTTGCAAGCCTTATCGCAAAGAGACTTAATGCGATTGCCATTACATCTGCAAGCATGTGTCCTGCATCGCTTAGCAGTGCAATACTGTTGCTGAATAAGCCACCAAAGAATTCTAGCAGTGTGATCGTAGAAGCTATTGCTAGTGCTATGGCTAATTTTCGTTTTATACTAGAACTATAATCCTGCATCAATTGTTAATTAATTTTTGATAAATATAAACCCTGACAACTAAAATTTGAGCGTGTGCTTTAACTCTCTATCATTATAAATTGCCGGATGGTTCTTATCAACAAGTATGCACTCGAACCAGTAGTTCTTACCATCTTTGTATAGATAGTATGAACCTATGACCTGCGTGTTTGGATACTTTTCTGCAACCCT
>1097992_contig_7226
TTGGAATTCCGTCAGCCTCGAGATCATACAATAGGGAAGATAGCTGATGTCCCTTCGGGATACGTGGGTTCAAATCCCACCCCCGGCGTCTATGACTTTATTCTTTCTTTTCTTCGAAATCCTGCAAGATCGAAATCAGAGTCATGAGAATAAACTTCCTTTACACCGTACTTTTCCATAACTACAACCGAGCAAACATCAGTAAAACTTAACTTACCTTTATACCTCGGATATCTTTCCAAAGATTCAAGGAGTAACGCTTCGTCTATGAACACCGTAAATACTCTAGGCGAAGAAAGGAGCTTCTTACCTATATTCTTGGCATGTTCTGCACCCGAACCCTTTCTTTTCCCTAGGATGGTAACTGTTTCATCGATTATGAAATCTGTAGTCAAAGCTAGTGGTAAGGTGCCTAGTCTAACAGCCTTGACAATCTCTGCAGATGAGCCATGGAATTCATCATTAGAATCTGAAGCACCTACCCAAACCGTTGTATCGATGAAAATCAATACTCTCCCCGTTCTAACATTTCGAGCTCTTTGAGAACGTTGTGCTTACCTTTGGAGCGCACCATACCAATTATATCCTTCAAGGGATCATCTTCTGGTGGAACCAACTTTTTTAGCAAGTAATCGTATTTCTTTATGTACATCTTCAACGCTTCTTCGCCCTCTACGCTCAGCTCGAGTTTTCCATGCTTAACTAAAACGATCTTCTTGAAATCTTCGAGTACCTTATCTGGTGCGAGTATCTTGATCTGTCCCATGTCACCCTAGTACTCTTACACTATAGTGCATATAAATCTTTTAAGGTCCGTGAGTTCTCATCCCAGCGCTTATGATGCAGAATGTGATAAATGGAGTCATAGAATTCTCTTGTGAGATTTTATACCACGGCAGATTAACACTTCTCCAGTTTTACATCTTTGAGAGTGACTAAAAACGCATTAAAAGGAAATGGCAAAAGAAAACCATTCCTTTATGCGTTACTTGCGTGCTGGGGTTGGTCTGGGTTAGCGATAAATAGATCTATAAATTAAAAGCCTTTACTCACTTGAAGAGAGTCCTAGGTGTGCATAAGGCTTTTTATTTCAATTAGGTAATCGATGATATGCAAACGAATGCGAATGCTCCAAACCTGAAATACTCCTTGTTAGGTATCATAGTACGCAGTTATCTAACTATCAGAGGACAAAATAAATCAGTAATTCGAGAAAAAGTGAAAGTGGAGTAGGTGAATCTGGAGGTGAAATCTTGGTACAGATATATGACATGAAAGAGATGAAAAATGCGGAATCGATTGCGGAAGACGAGTTCATGGTCATGCTCTTGGAAGAGCTGCTTGATTAGTTTTTGTGGAGCACGTAGCAATAGCGGTATTGCTCGTGTGTAACACGTATTGTAAAAATATTAAAAGCTATTGCTGATAAGAACTCCCTATTAGTGAGTAACACATTTTAAATCTAGTTACCGTAAGTTCCAAATGCAAGAAACAAGCAAAGAAGTTTCATTTGCGTTATGCCCAAATTGTTTTTGGTTGGCGACATATTTCAAAAGAAATCAAAGGAATTGTCCACAATGCGATAGCAAGATAAGTATACAAACTGTGATTGTGAAACTTCGCACAGAAGAAACTCTCCAGAAGAGAGTATTACTTAAATATGCTTAAATGAACACATGACACAACTGGTATATAATATGGTAGATGTTGCTCCTATAACAACAAGCAAGGTACAGCTACAACCTTTACCGAATTTTGATTTTGCCGATCCTTTCATCTTTTCAATGGAGGTAATTGCGGCCGTATTGGCTTTCGTACTAGCCCTTCATTTCTACAGGTTCTACAGATTGTCTGGATTTGTGTATTTGCTAGGTCTTGTTATAGGTTTCTCCTTCATCACTTTTGCTGAGTTCCTGCTTGCTATAGATGTATGGCTAGAGTTTAATCCCGAGATCTTTAATCTGCTTTTCTGGCTGAGGCTTCTATCCTTATCTTACGGATTCTCGTTTATAGCAGTGTCGTATTATTATAAACACAGAGAGGAAGACAGGATTCCATGGATAATGAGAATTGGTGCTCTGTCAGTAATTCCTATTATGATCATGATAGCTCTAGTGGTGATTCTACCGCCCGCCTTTGACTTCCCTCCGTATAACCAAGCTGATGAATACTTCAGGGTATTCAATTTGGTCATGCTGGGATATGTCTTCAAGAGCACCCTTAGTTCGATAGTTGAGCAGGGAAGAAAGGAGTTCATGTATATACCTGCAGCATATGCGATTCTATGGCTTGGGCAATATTCTGCACTTATTTCTAACTTAGAGCTAAATGTTGGTGCCTTTATAGCCCAACATATAGCAAAGGTCATAGGATTGGCCCTTTTTGTTGGGGTGTTGTCCCAAATAATGAAAACTAAGAAAGTTACAAAGACAGAAACTGGGACATAAACTACAGATATAAAAAGATGAGAACGATGAAAATGATAGGACAAGACTTGCAAAGACGTGAGCGGAGGCATAAACTACAGATATACCACGACATCCTATCTGCGATACGTGAGGAAGCGATGAATGAAGGTGGGGCAAAACCAACTAGGATTCAGCATCTTTCTAACATGTCATACGACAAACTGTCTCGCTATTTGGACGAGCTTGAGGCTAAGAAAATGATCAATAAAGCTGATACTCTCTCGCTCACAGAACATGGACATGAATTTTTAAAAGAATATGAGAAGATAAAAGATCTTATTGAAAGAATGGGTCTTGAATAATATCGAAAACTCCCCATAAGGGAGTCCTAGTTATGCGCGATGCTTATCTTCACAACAGCATTACTAGAGTTAGGAGGTGGACATGACGAAAATTCAACGAAATATGGTGTTAGGAGTCGTACTATCGGTAACGCTGGTATCAGTATTAGCCATTTCTTCTCTTTACGCATATGCCTACCACGATTCTATTGCAGCAAAGCAGTATGCGATGAAGAACAGCAACGTGCAATCGCCACCCAAGCATATTATATCAATCACTGGCAAAATAACGAACTTCAAAGGAGCGCAATCAAAAGATCCAGCAACGATTGATATGACAATACACAAATGGAACCAGTTCAAACCTGGAGCAACCTATAGCATAGAAGCTGGAGTAATAAAGACTAGTAGCCAAGAGTATAAGATCGATCATGGCGTGGTGATAACCCACAAATCAAACGAATTCTTGATAATAATGAAGAACCATAGAGGTGAACTATTGGGGAAGTTGCATGGTTACATGAATGGCGGATATCAGGACCTACAGCAGAACAAGTCAGTAAAACTAGTTATTGATAAAGAAAGCCCCTTAAGTCTTTCAAGTGGAGGGAAAGAGTTCCCAAAGAAAGGCACTTTTGTTGCTGAGAACGGTACTCTGAATCCAGCAGGAAAAGCGTGAGTGTGACAAATCTACTGCTGCAATCGTAGTGAACCTTAGCATACTTTACGAAAATAAGATTTCTGGGAAATTCATCCAGCGATCCTTAACAATCCCGACTTTGCAGGAGTCAATGGTTCTGGAATGTTAAGGCTTCGCCACACAAAGACCTCCACCACAAAGTTACCTCTCTGTTCTGCAAACCAAAAGATTGCTGGTTTTATCGTTCTTTTGGGCAGAATAACTAGATCTTCAACCCAACTGATGAATACAGGAAAACCTTCTTCATTACTTATCTTCACGATATACGCGAACGTGCGCTCTTCGGCAAACTGATTTACTATTTCGGACTTCACACCCGCCATCTGTCCAGCTCTGAACGACTCAAGCTTGTTCTCTTCTTGATCAACAAATATCGGTGTTGAAAGTGTGAAGTTCTGTCTTACTACCGGAAAGCCGTTGCTTATACCATGTGTGGAATTTCTAAACGCCCAATCTGCAAGAGTTTCTGTATCTATAGCGTTAGGAAAACGCTGCCATGAATGTTCATCATCATTTATATCAGATAAAGAAGGAGTTCGGTCAACTTCGACTGAATCTCGGGTTAGCAAAATCACAGACTCGTTTTCGAGACCGAACATTACACTGTTAAAAGGTATAACCAGATAATCATTTGGCAATATAACAAAACCATCAGGAATTTTAAACGTTTTTCCAAGCCTCGTACTCTTTACCAGCCAACCACTAATATCCAACAGATCTTGACTCTTATTGTAAAGTTCGATCCACTGCTTGTGCGTGATCGGTCCTGGAGGGTTGAACTCTACTTCATTTATTTCGATAGTTCGACTAGCGCCATATGATTGAAGATAAGGAGTAAGCAGAAACAATGACGCTATAAATAGGACAAATGCTAGTTTAGAAAACCTTTTGTGTCTTAAAATACTCTTACTATACGACATATCTTAACTTGGCATGTTACTGCGTTATTATAAGCAAAACTCCCCTGAAGGGAGTTTTTCGAAATAAATGCTGAAAATTGATGTTAGTATGAGGTATTTCATTATTTGTTAAGGCTTTCACGATCATGCTGGAGATTACCTTAAACAAAAATAAGGGTTACAGGAACTTTACTTGCTTGTACGTGTCAGATCCAATTGTAACTACAAAGTGTTTCCATGTTGCTGTTTGCGGATTCGGTAGTATAGTGTTATGCACATTCAATTCAGTTGTGCTGAATATTTTGGATATTTTCTTAACTCTAAGGTCATCAGCATCTATAACCACTTTCTTCTCAAATCTGTAGGCATTCGGCTTCCATACTACTATTTTTTGACTATCTGTCTTGCTGTTGTATACCTTCATGTATACTGTACCTGTTGCTGCTTCAGCTTTTGGCATAGCAATTGTAACTACAGCCATTAGCAATAGCGTACCTGCAAGGATTCCTGTCA
>1097992_contig_7309
[truncated: 995,392 more chars]
