# Supplementary material for: Novel order-level lineage of ammonia-oxidizing archaea widespread in marine and terrestrial environments
Source: ISME J. 2024 Jan 10;18(1):wrad002. doi: 10.1093/ismejo/wrad002 (PMC10811736; doi:10.1093/ismejo/wrad002)
Supplement: Table_S1_wrad002 [file table_s1_wrad002.xlsx]

## Sheet: AOA genomes
AOA species genomes/MAGs/SAGs	Accession ID	Database
PRE2 10m bin1	PRJNA500998	NCBI accession ID
PRE2 20m bin1	PRJNA500998	NCBI accession ID
Ca. Nitrosopumilus sp. Nsub	LQMW01000000	NCBI accession ID
Ca. Nitrosomarinus catalina SPOT01	CP021324.1	NCBI accession ID
Nitrosopumilus oxyclinae HCE1	CP026994	NCBI accession ID
Nitrosopumilus cobalaminigenes HCA1	CP026993	NCBI accession ID
Ca. Nitrosopumilus sediminis AR2	CP003843.1	NCBI accession ID
Ca. Nitrosopumilus salarius BD31	NZ_AEXL00000000.2	NCBI accession ID
Ca. Nitrosopumilus sp. ST1	2623620461	JGI accession ID
Ca. Nitrosopumilus zosterae NM25	PRJDB6801	DDBJ accession ID
Nitrosopumilus ureiphilus PS0	CP026995	NCBI accession ID
Nitrosopumilus adriaticus NF5	CP011070.1	NCBI accession ID
Ca. Nitrosopumilus sp. HMK29	SAMN08660913	NCBI accession ID
Ca. Nitrosopumilus koreense SJ	SAMN02469589	NCBI accession ID
Ca. Nitrosopumilus koreense AR1	CP003842.1	NCBI accession ID
Nitrosopumilus piranensis D3C	CP010868.1	NCBI accession ID
Ca. Nitrosopumilus sp. HMK28	SAMN08660906	NCBI accession ID
Nitrosopumilus maritimus SCM1	CP000866.1	NCBI accession ID
Mariana trench T3L19 (10890m)	SAMC021096	BIGD accession ID
Mariana trench T3L15 (8150m)	SAMC021093	BIGD accession ID
Mariana trench T3L14 (10900m)	SAMC021095	BIGD accession ID
Ca. Nitrosopumilus sp. YT1	SAMN09475468	NCBI accession ID
Mariana trench F8-1	SAMC086941	BIGD accession ID
Mariana trench F8-2	SAMC087087	BIGD accession ID
Mariana trench T1L9 (6890m)	SAMC021091	BIGD accession ID
Ogasawara trench C4 (9697m)	SAMC026836	BIGD accession ID
Mariana trench T1L11 (5080m)	SAMC021086	BIGD accession ID
Ca. Nitrosarchaeum limnium BG20	AHJG00000000	NCBI accession ID
Ca. Nitrosarchaeum limnium SFB1	CM001158.1	NCBI accession ID
Nitrosarchaeum koreense MY1	AFPU00000000.1	NCBI accession ID
Ca. Nitrosarchaeum sp. AC2	SAMN09531786	NCBI accession ID
Ca. Nitrosarchaeum sp. ST3	2623620463	JGI accession ID
Ca. Nitrosarchaeum sp. ST2	2623620462	JGI accession ID
Ca. Cenarchaeum symbiosum A	GCF_000200715.1	NCBI accession ID
Ca. Cenarchaeum sp. HMK20	SAMN08660901	NCBI accession ID
AB-629-I23	2639762712	JGI accession ID
Ca. Nitrosopumilaceae sp. O23	2527291500	JGI accession ID
Ogasawara trench F20 (2015m)	SAMC026834	BIGD accession ID
Mariana trench D1 (5400m)	SAMC021088	BIGD accession ID
Ca. Nitrosopelagicus brevis U25	LXWN01000000	NCBI accession ID
Ca. Nitrosopelagicus brevis CN25	CP007026	NCBI accession ID
Ca. Nitrosopelagicus sp. REDSEA-S31_B2	2651870209	JGI accession ID
Ca. Thaumarchaeota archaeon CSP1-1	LDXL00000000.1	NCBI accession ID
Ca. Nitrosotenuis sp. AQ6f	CP024808.1	NCBI accession ID
Ca. Nitrosotenuis cloacae SAT1	CP011097.2	NCBI accession ID
Ca. Nitrosotenuis uzonensis N4	CBTY000000000.1	NCBI accession ID
Ca. Nitrosotenuis sp. DW1	SAMN09531785	NCBI accession ID
Ca. Nitrosotenuis chungbukensis MY2	AVSQ00000000.1	NCBI accession ID
Ca. Nitrosotalea devanaterra Nd1	LN890280	NCBI accession ID
Ca. Nitrosotalea okcheonensis CS	LT841358.1	NCBI accession ID
Ca. Nitrosotalea bavarica SbT1	FUYK01000000	NCBI accession ID
Ca. Nitrosotalea sinensis Nd2	FRFC01000000	NCBI accession ID
Ca. Nitrososphaera evergladensis SR1	CP007174	NCBI accession ID
Nitrososphaera viennensis EN76	CP007536	NCBI accession ID
Ca. Nitrososphaera gargensis Ga9.2	CP002408	NCBI accession ID
Ca. Nitrosocosmicus oleophilus MY3	CP012850	NCBI accession ID
Ca. Nitrososphaerales archaeon TH1173	GCA_014523545.1	NCBI accession ID
Ca. Nitrosocosmicus exaquare G61	CP017922	NCBI accession ID
Ca. Nitrososphaerales archaeon TH526	GCA_014523665.1	NCBI accession ID
Ca. Nitrososphaerales archaeon TH1917	GCA_014523585.1	NCBI accession ID
Ca. Nitrososphaerales archaeon TH5896	GCA_014523625.1	NCBI accession ID
Ca. Nitrososphaerales archaeon TH5895	GCA_014523695.1	NCBI accession ID
Ca. Nitrososphaerales archaeon TH5893	GCA_014523685.1	NCBI accession ID
Ca. Nitrososphaerales archaeon TH703	GCA_014523525.1	NCBI accession ID
Ca. Nitrososphaerales archaeon TH1920	GCA_014523495.1	NCBI accession ID
Ca. Nitrososphaerales archaeon TH5888	GCA_014523595.1	NCBI accession ID
Ca. Nitrososphaerales archaeon TH4187	GCA_014523605.1	NCBI accession ID
Ca. Nitrososphaerales archaeon TH1177	GCA_014523515.1	NCBI accession ID
Ca. Nitrososphaerales archaeon TH5894	GCA_014523485.1	NCBI accession ID
Ca. Nitrosomiraceae sp. SAT137	GCA_002713325.1	NCBI accession ID
Ca. Nitrosomiraceae sp. UBA213	GCA_002494485.1	NCBI accession ID
Ca. Nitrosomirales sp. DO1	2648501532	JGI accession ID
Ca. Nitrosomirales sp. MTA5	GCA_012928585.1	NCBI accession ID
Ca. Nitrosomirales sp. GW2	3300016463	JGI accession ID
Ca. Nitrosomirales sp. CS6	3300043179_23	JGI accession ID
Ca. Nitrosomirales sp. CS5	3300043269_27	JGI accession ID
Ca. Nitrosomirales sp. WS1	3300006865_51	JGI accession ID
Ca. Nitrosomirales sp. WS2	3300025310_39	JGI accession ID
Ca. Nitrosomirales sp. CS4	3300037465_91	JGI accession ID
Ca. Nitrosomirales sp. CS1	3300043178_97	JGI accession ID
Ca. Nitrosomirales sp. BLC2	3300019360_21	JGI accession ID
Ca. Nitrosomirales sp. DSS1	3300036852_12	JGI accession ID
Ca. Nitrosomirales sp. DSS2	3300036851_11	JGI accession ID
Ca. Nitrosomirales sp. GW4	2716884237	JGI accession ID
Ca. Nitrosomirales sp. BLC1	3300019458_25	JGI accession ID
Ca. Nitrosomirales sp. CS2	3300043179_36	JGI accession ID
Ca. Nitrosomirales sp. GW1	2657244912	JGI accession ID
Ca. Nitrosomirales sp. GW6	2716884238	JGI accession ID
Ca. Nitrosomirales sp. GW5	2660238810	JGI accession ID
Ca. Nitrosomirales sp. GW3	2716884236	JGI accession ID
Ca. Nitrosomirales sp. WS3	3300025157	JGI accession ID
Ca. Nitrosomirales sp. CS3	3300037479_69	JGI accession ID
Ca. Nitrosocaldus islandicus 3F	CP024014.1	NCBI accession ID
Ca. Nitrosocaldus cavascurensis SCU2	LT981265.1	NCBI accession ID
Ca. Nitrosocaldus sp. Tumba.bins.72	GCA_11058825.1	NCBI accession ID
Ca. Nitrosocaldus sp. JZ-2.bins.249	GCA_13538775.1	NCBI accession ID
Ca. Nitrosocaldus sp. JZ-3.bins.102	GCA_13538695.1	NCBI accession ID
Ca. Nitrosocaldus sp. JZ-1.bins.77	GCA_13538805.1	NCBI accession ID
Ca. Nitrosocaldus sp. QQ.bins.97	GCA_13538705.1	NCBI accession ID
Ca. Nitrosocaldus sp. QQ.bins.115137	GCA_013538675.1	NCBI accession ID
Ca. Nitrosocaldus sp. SRBZ.bins.174	GCA_013538755.1	NCBI accession ID
Ca. Nitrosocaldus sp. US01	2684622860	JGI accession ID
Ca. Nitrosothermus sp. JZ-2.bins.172	GCA_13538795.1	NCBI accession ID
Ca. Nitrosothermus sp. QQ.bins.88	GCA_13538715.1	NCBI accession ID
Ca. Thaumarchaeota archaeon J079	GCA_3695185.1	NCBI accession ID
Ca. Nitrosocosmicus_arcticus_Kfb	GCA_007826885.1	NCBI accession ID
Ca. Nitrosocosmicus_franklandus_NFRAN1	GCA_900696045.1	NCBI accession ID
Ca. Nitrosocosmicus_franklandus_bin.116	GCA_937896355.1	NCBI accession ID
Ca. Nitrosocosmicus sp. Dino_bin19	SAMN12830842	NCBI accession ID
Ca. Nitrosocosmicus sp. LS_FP_2_bin.144	SAMN20133147	NCBI accession ID
Ca. Nitrosocosmicus sp. RBC071	GCA_902826075.1	NCBI accession ID
Ca. Nitrosocosmicus sp. SS	GCA_009861625.1	NCBI accession ID
Ca. Nitrosocosmicus sp. WA-bin7	GCA_029194465.1	NCBI accession ID
Ca. Nitrosocosmicus sp. WS192	GCA_013114705.1	NCBI accession ID
Ca. Nitrosodeserticola sp. ABT-LB2	SAMN16268202	NCBI accession ID
Ca. Nitrosodeserticola sp. ABT-LB3	SAMN16268203	NCBI accession ID
Ca. Nitrosodeserticola sp. ABT-LB5	SAMN16268204	NCBI accession ID
Ca. Nitrosodeserticola sp. ABT-MB1	SAMN16268208	NCBI accession ID
Ca. Nitrosodeserticola sp. ABT-MB3	SAMN16268209	NCBI accession ID
Ca. Nitrosodeserticola sp. ABT-MB4	SAMN16268210	NCBI accession ID
Ca. Nitrosodeserticola sp. ABT-YB1	SAMN16268211	NCBI accession ID
Ca. Nitrosodeserticola sp. ABT-YB3	SAMN16268212	NCBI accession ID
Ca. Nitrosopolaris kilpisjaerviensis S1130_Bin_3	GCA_933226985.1	NCBI accession ID
Ca. Nitrosopolaris kilpisjarviensis KWL-0179	GCA_936417005.1	NCBI accession ID
Ca. Nitrosopolaris nunavutensis UBA272	GCA_002504425.1	NCBI accession ID
Ca. Nitrosopolaris nunavutensis UBA273	GCA_002501935.1	NCBI accession ID
Ca. Nitrosopolaris nunavutensis UBA347	GCA_002495965.1	NCBI accession ID
Ca. Nitrosopolaris nunavutensis UBA348	GCA_002501855.1	NCBI accession ID
Ca. Nitrosopolaris nunavutensis UBA466	GCA_002498345.1	NCBI accession ID
Ca. Nitrosopolaris nunavutensis UBA536	GCA_002496625.1	NCBI accession ID
Ca. Nitrosopolaris rasttigaisensis COA_Bin_4_1	GCA_933227015.1	NCBI accession ID
Ca. Nitrosopolaris rasttigaisensis S100_Bin_4	GCA_933226995.1	NCBI accession ID
Ca. Nitrosopolaris rasttigaisensis S89_Bin_2	GCA_933227005.1	NCBI accession ID
Ca. Nitrosopolaris wilkensis RRmetagenome_bin19	GCA_003176995.1	NCBI accession ID

## Sheet: Non-AO Thaumarchaeota genomes
Non-ammonia-oxidizing Thaumarchaeota MAGs/SAGs	Accession ID	Database
Ca. Thaumarchaeota archaeon SubAcS15-91	JAPCJV000000000	NCBI accession ID
Ca. Thaumarchaeota archaeon SubAcS9-71	JAPCJU000000000	NCBI accession ID
Ca. Thaumarchaeota archaeon AcS4-109	JAPCJS000000000	NCBI accession ID
Ca. Thaumarchaeota archaeon AcS11-71	JAPCJQ000000000	NCBI accession ID
Ca. Thaumarchaeota archaeon AcS1-6	JAPCJR000000000	NCBI accession ID
Ca. Thaumarchaeota archaeon AcS1-27	JAPCJP000000000	NCBI accession ID
Ca. Thaumarchaeota archaeon AcS1-13	JAPCJO000000000	NCBI accession ID
Ca. Thaumarchaeota archaeon AcS5-19	JAPCJN000000000	NCBI accession ID
Ca. Thaumarchaeota archaeon SubAcS10-18	JAPCJM000000000	NCBI accession ID
Ca. Thaumarchaeota archaeon SubAcS11-97	JAPCJL000000000	NCBI accession ID
Ca. Thaumarchaeota archaeon SubAcS15-57	JAPCJK000000000	NCBI accession ID
Ca. Thaumarchaeota archaeon SubAcS9-116	JAPCJI000000000	NCBI accession ID
Ca. Thaumarchaeota archaeon SubAcS15-94	JAPCJJ000000000	NCBI accession ID
Ca. Thaumarchaeota archaeon SubAcS15-15	JAPCJH000000000	NCBI accession ID
Ca. Thaumarchaeota archaeon AcS9-25	JAPCJT000000000	NCBI accession ID
Ca. Thaumarchaeota archaeon HMT_AABW	GCA_013306055.1	NCBI accession ID
Ca. Thaumarchaeota archaeon HMT_AAIW	GCA_013306075.1	NCBI accession ID
Ca. Thaumarchaeota archaeon HMT_ATL	GCA_013306035.1	NCBI accession ID
Ca. Thaumarchaeota archaeon HMT_NADW	GCA_013306115.1	NCBI accession ID
Ca. Thaumarchaeota archaeon HMT_PAC	GCA_013306135.1	NCBI accession ID
Ca. Thaumarchaeota archaeon EAC691	GCA_002693165.1	NCBI accession ID
Ca. Thaumarchaeota archaeon SAT139	GCA_002713205.1	NCBI accession ID
Ca. Thaumarchaeota archaeon SP3992	GCA_002717165.1	NCBI accession ID
Ca. Thaumarchaeota archaeon UBA223	GCA_002495905.1	NCBI accession ID
Ca. Thaumarchaeota archaeon UBA57	DABY01000000	NCBI accession ID
Ca. Thaumarchaeota archaeon AD-613-B23	IMG2609459637	JGI accession ID
Ca. Thaumarchaeota archaeon BS4	IMG2519899514	JGI accession ID
