# Supplementary material for: Novel order-level lineage of ammonia-oxidizing archaea widespread in marine and terrestrial environments
Source: ISME J. 2024 Jan 10;18(1):wrad002. doi: 10.1093/ismejo/wrad002 (PMC10811736; doi:10.1093/ismejo/wrad002)
Supplement: Table_S2_wrad002 [file table_s2_wrad002.xlsx]

## Sheet: Sheet1
Accession ID	Protein name
BAJ47301.1	prolyl-tRNA synthetase
BAJ47360.1	histidyl-tRNA synthetase
BAJ47583.1	signal recognition particle receptor
BAJ48087.1	hydrogenase maturation protein HypF, partial
BAJ48095.1	hydrogenase expression/formation protein HypD
BAJ48371.1	5'-nucleotidase SurE
BAJ48542.1	conserved hypothetical protein
BAJ48802.1	molybdenum cofactor biosynthesis protein C
Nmar_0041	homoserine kinase
Nmar_0099	glutamyl-tRNA(Gln) amidotransferase subunit E
Nmar_0102	50S ribosomal protein L2
Nmar_0291	peptidase M50
Nmar_0316	30S ribosomal protein S2
Nmar_0324	30S ribosomal protein S4
Nmar_0325	30S ribosomal protein S13
Nmar_0354	30S ribosomal protein S12
Nmar_0355	30S ribosomal protein S7
Nmar_0381	acidic ribosomal protein P0
Nmar_0382	50S ribosomal protein L1
Nmar_0385	50S ribosomal protein L11
Nmar_0398	50S ribosomal protein L18
Nmar_0399	30S ribosomal protein S5
Nmar_0400	50S ribosomal protein L30
Nmar_0401	50S ribosomal protein L15
Nmar_0425	30S ribosomal protein S9
Nmar_0426	50S ribosomal protein L13
Nmar_0432	exosome complex exonuclease 1
Nmar_0449	50S ribosomal protein L10e
Nmar_0490	glutamate-1-semialdehyde-2,1-aminomutase
Nmar_0500	phosphoglycerate kinase
Nmar_0531	GTP-binding signal recognition particle
Nmar_0582	phosphoribosylformylglycinamidine cycloligase
Nmar_0626	LPPG:FO 2-phospho-L-lactate transferase
Nmar_0696	homoserine dehydrogenase
Nmar_0780	phosphoribosylformylglycinamidine synthase II
Nmar_0781	class II glutamine amidotransferase
Nmar_0794	50S ribosomal protein L6
Nmar_0795	30S ribosomal protein S8
Nmar_0797	50S ribosomal protein L5
Nmar_0799	KOW domain-containing protein
Nmar_0800	50S ribosomal protein L14
Nmar_0801	30S ribosomal protein S17
Nmar_0803	50S ribosomal protein L29
Nmar_0804	30S ribosomal protein S3
Nmar_0805	50S ribosomal protein L22
Nmar_0806	30S ribosomal protein S19
Nmar_0807	50S ribosomal protein L25
Nmar_0808	50S ribosomal protein L4P
Nmar_0809	50S ribosomal protein L3P
Nmar_0868	glutamyl-tRNA(Gln) amidotransferase subunit B
Nmar_1033	30S ribosomal protein S10
Nmar_1261	MiaB-like tRNA modifying enzyme
Nmar_1286	argininosuccinate synthase
Nmar_1298	cytidyltransferase-like protein
Nmar_1450	30S ribosomal protein S11
Nmar_1455	adenylosuccinate lyase
Nmar_1479	pyridoxal biosynthesis lyase PdxS
Nmar_1489	phenylalanyl-tRNA synthetase subunit alpha
Nmar_1508	30S ribosomal protein S15
Nmar_1530	RdgB/HAM1 family non-canonical purine NTP pyrophosphatase
Nmar_1533	metalloendopeptidase glycoprotease family
Nmar_1536	tRNA-guanine transglycosylase
Nmar_1539	beta-lactamase domain-containing protein
Nmar_1597	UbiD family decarboxylase
Nmar_1605	GTP1/OBG protein
Nmar_1686	aspartate carbamoyltransferase
Nmar_1705	uridylate kinase
Nmar_1721	phosphopantothenoylcysteine decarboxylase/phosphopantothenate--cysteine ligase
Nmar_1754	aspartate kinase
YP_876283.1	porphobilinogen deaminase
