# Supplementary material for: Novel order-level lineage of ammonia-oxidizing archaea widespread in marine and terrestrial environments
Source: ISME J. 2024 Jan 10;18(1):wrad002. doi: 10.1093/ismejo/wrad002 (PMC10811736; doi:10.1093/ismejo/wrad002)
Supplement: Table_S3_wrad002 [file table_s3_wrad002.xlsx]

## Sheet: Sheet1
Genome names used in this study (Based on habitat types)	Genome names shown in the public genome databases	MAG or SAG	Sample Collection Temperature (℃)	Habitats	Accession number (NCBI or JGI)	Whether restricted	GTDB_classification	Estimated complete genome size (Mp)*	No. of Contigs	GC (%)	Protein-coding genes	No. of 16S/23S rRNA	No. of 5S rRNA	No. of tRNA	Coding density (%)	Completeness	Contamination	Note
WS1 (Warm spring)	SpSt-435	MAG	33.1	Warm/thermal spring sediment (British Columbia, Canada)	3300006865_51 (JGI)	Unrestricted	d__Archaea;p__Thermoproteota;c__Nitrososphaeria;o__Nitrososphaerales;f__UBA213;g__UBA213;s__UBA213 sp011331095	1.79125	135	40.6	2289	1/0	1	39	88.3	99.93	0.97	Unpublished
WS2 (Warm spring)	3300025310_39	MAG	33.1	Warm/thermal spring sediment (British Columbia, Canada)	3300025310_39 (JGI)	Unrestricted	d__Archaea;p__Thermoproteota;c__Nitrososphaeria;o__Nitrososphaerales;f__UBA213;g__UBA213;s__UBA213 sp011331095	1.72629	179	40.5	1893	0/1	1	33	88.8	88.05	0.97	Unpublished
WS3 (Warm spring)	WS3	MAG	>42	Warm/thermal spring water (well OV2, Beatty, Nevada, USA)	3300025157 (JGI)	Unrestricted	d__Archaea;p__Thermoproteota;c__Nitrososphaeria;o__Nitrososphaerales;f__UBA213;g__;s__	1.70433	434	41	1993	0/0	1	25	88.6	80.97	0.97	This study
CS1 (Carbonate Spring)	3300043178_97	MAG	38.3	Carbonate spring (California, United States - Mound Spring)	3300043178_97 (JGI)	Unrestricted	d__Archaea;p__Thermoproteota;c__Nitrososphaeria;o__Nitrososphaerales;f__UBA213;g__UBA213;s__	1.60799	107	40.3	1886	0/0	1	35	90	95.15	1.46	Unpublished
CS2 (Carbonate Spring)	3300043179_36	MAG	34.4	Carbonate spring (California, United States - Upper Travertine Spring)	3300043179_36 (JGI)	Unrestricted	d__Archaea;p__Thermoproteota;c__Nitrososphaeria;o__Nitrososphaerales;f__UBA213;g__;s__	1.86281	144	42.4	1995	1/0	1	29	89.6	91.26	0.97	Unpublished
CS3 (Carbonate Spring)	3300037479_69	MAG	34.4	Carbonate spring (California, United States - Upper Travertine Spring )	3300037479_69 (JGI)	Unrestricted	d__Archaea;p__Thermoproteota;c__Nitrososphaeria;o__Nitrososphaerales;f__UBA213;g__;s__	1.62174	105	47.7	1781	0/0	1	26	91.3	91.26	4.85	Unpublished
CS4 (Carbonate Spring)	3300037465_91	MAG	38.3	Carbonate spring (California, United States - Mound Spring)	3300037465_91 (JGI)	Unrestricted	d__Archaea;p__Thermoproteota;c__Nitrososphaeria;o__Nitrososphaerales;f__UBA213;g__UBA213;s__	1.85271	168	40.4	2053	1/0	1	36	88.8	85.82	2.43	Unpublished
CS5 (Carbonate Spring)	3300043269_27	MAG	34.4	Carbonate spring (California, United States - Upper Travertine Spring)	3300043269_27 (JGI)	Unrestricted	d__Archaea;p__Thermoproteota;c__Nitrososphaeria;o__Nitrososphaerales;f__UBA213;g__UBA213;s__	1.79704	159	41.8	1529	1/0	1	21	87.5	66.22	1.46	Unpublished
CS6 (Carbonate Spring)	3300043179_23	MAG	34.4	Carbonate spring (California, United States - Upper Travertine Spring)	3300043179_23 (JGI)	Unrestricted	d__Archaea;p__Thermoproteota;c__Nitrososphaeria;o__Nitrososphaerales;f__UBA213;g__UBA213;s__	1.69336	112	41.7	1429	0/0	1	24	87.1	65.55	1.94	Unpublished
GW1 (Groundwater)	Thaumarchaeota AK31 archaeon AG-122-D18	SAG	33.3	Groundwater (USA: Devil's Hole, Nevada)	2657244912 (JGI)	Unrestricted	d__Archaea;p__Thermoproteota;c__Nitrososphaeria;o__Nitrososphaerales;f__UBA213;g__;s__	2.15856	122	41.5	855	1/1	0	23	88.1	50.96	0	Unpublished
GW2 (Groundwater)	3300016463	MAG	24.81	Groundwater (Nye County Groundwater Evaluation Oasis Valley 2, Nevada, USA)	3300016463 (JGI)	Unrestricted	d__Archaea;p__Thermoproteota;c__Nitrososphaeria;o__Nitrososphaerales;f__UBA213;g__UBA213;s__	2.4935	75	41.6	1438	1/1	0	21	87.1	46.12	0	Unpublished
GW3 (Groundwater)	Thaumarchaeota archaeon SCGC AG-159-M13	SAG	25.59	Groundwater (Nye County Groundwater Evaluation Oasis Valley 2, Nevada, USA)	2716884236 (JGI)	n/a	d__Archaea;p__Thermoproteota;c__Nitrososphaeria;o__Nitrososphaerales;f__UBA213;g__;s__	0.991736	38	41.4	452	0/0	0	8	90.3	36.3	2.91	Unpublished
GW4 (Groundwater)	Thaumarchaeota archaeum SCGC AG-158-G21	SAG	25.59	Groundwater (Nye County Groundwater Evaluation Oasis Valley 2, Nevada, USA)	2716884237 (JGI)	n/a	d__Archaea;p__Thermoproteota;c__Nitrososphaeria;o__Nitrososphaerales;f__UBA213;g__;s__	1.56055	66	41.8	634	0/0	0	6	87.7	32.04	0	Unpublished
GW5 (Groundwater)	Thaumarchaeota AK31 archaeon AG-122-L20	SAG	33.3	Groundwater (Devil's Hole, Nevada, USA)	2660238810 (JGI)	n/a	d__Archaea;p__Thermoproteota;c__Nitrososphaeria;o__Nitrososphaerales;f__UBA213;g__;s__	1.93359	30	40.7	522	0/1	0	11	87.6	23.79	0	Unpublished
GW6 (Groundwater)	Thaumarchaeota archaeon SCGC AG-157-N13	SAG	25.59	Groundwater (Nye County Groundwater Evaluation Oasis Valley 2, Nevada, USA)	2716884238 (JGI)	n/a	d__Archaea;p__Thermoproteota;c__Nitrososphaeria;o__Nitrososphaerales;f__UBA213;g__;s__	2.50223	40	42.1	694	0/0	0	3	87.6	22.38	0	Unpublished
BLC1 (Basaltic lava cave)	3300019458_25	MAG	N/A	Basaltic lava cave walls (Kipuka Kanohina Cave System on the Island of Hawaii)	3300019458_25 (JGI)	Unrestricted	d__Archaea;p__Thermoproteota;c__Nitrososphaeria;o__Nitrososphaerales;f__UBA213;g__;s__	2.19734	124	41.8	2417	1/2	1	33	89.3	94.66	0	Unpublished
BLC2 (Basaltic lava cave)	3300019360_21	MAG	N/A	Basaltic lava cave walls (Kipuka Kanohina Cave System on the Island of Hawaii)	3300019360_21 (JGI)	Unrestricted	d__Archaea;p__Thermoproteota;c__Nitrososphaeria;o__Nitrososphaerales;f__UBA213;g__;s__	2.07586	225	42	1986	0/1	1	24	87.3	78.04	0.97	Unpublished
DSS1 (Deep sandy soil)	3300036852_12	MAG	N/A	Deep sandy soil from Switchgrass field (0.9-1.2 m; the western Corn Belt region, Nebraska, USA)	3300036852_12 (JGI)	Unrestricted	d__Archaea;p__Thermoproteota;c__Nitrososphaeria;o__Nitrososphaerales;f__UBA213;g__;s__	2.31	63	41.7	2685	1/1	1	36	86.9	100	0.97	Unpublished
DSS2 (Deep sandy soil)	3300036851_11	MAG	N/A	Deep sandy soil from Switchgrass field (1.2-1.5m; the western Corn Belt region, Nebraska, USA)	3300036851_11 (JGI)	Unrestricted	d__Archaea;p__Thermoproteota;c__Nitrososphaeria;o__Nitrososphaerales;f__UBA213;g__;s__	3.67863	433	42.5	3325	0/0	1	29	84.9	67.96	1.94	Unpublished
DO1 (Deep ocean)	Euryarchaeota archaeon SCGC AB-629-J07	SAG	N/A	Dark ocean	2648501532 (JGI)	Unrestricted	d__Archaea;p__Thermoproteota;c__Nitrososphaeria;o__Nitrososphaerales;f__UBA213;g__UBA213;s__UBA213 sp002713325	1.23241	75	34.6	1196	1/1	1	23	84.6	86.01	0	Unpublished
MTA5	MTA5	MAG	2.3	Mariana Trench 2000 m	GCA_012928585.1 (NCBI)	n/a	d__Archaea;p__Thermoproteota;c__Nitrososphaeria;o__Nitrososphaerales;f__UBA213;g__UBA213;s__UBA213 sp002713325	1.91705	380	34.9	2175	0/0	1	43	85.9	82.94	1.94	Zhong et al., 2020
SAT137	SAT137	MAG	N/A	South Atlantic Ocean	GCA_002713325.1 (NCBI)	n/a	d__Archaea;p__Thermoproteota;c__Nitrososphaeria;o__Nitrososphaerales;f__UBA213;g__UBA213;s__UBA213 sp002713325	1.6101	53	36.1	1575	1/1	0	27	87.4	86.33	1.94	Tully et al., 2018
UBA213	UBA213	MAG	N/A	Marine water	GCA_002494485.1 (NCBI)	n/a	d__Archaea;p__Thermoproteota;c__Nitrososphaeria;o__Nitrososphaerales;f__UBA213;g__UBA213;s__UBA213 sp002713325	1.35898	150	34.8	1442	1/0	0	24	81.8	86.83	0.97	Parks et al., 2017
N/A: Not Available
* Estimated complete genome size = the total length of MAG/ the completeness of genome
