# Supplementary material for: Novel order-level lineage of ammonia-oxidizing archaea widespread in marine and terrestrial environments
Source: ISME J. 2024 Jan 10;18(1):wrad002. doi: 10.1093/ismejo/wrad002 (PMC10811736; doi:10.1093/ismejo/wrad002)
Supplement: Table_S4_wrad002 [file table_s4_wrad002.xlsx]

## Sheet: ANI
	PRE2 10m bin1	PRE2 20m bin1	Ca. Nitrosopumilus sp. Nsub	Ca. Nitrosomarinus catalina SPOT01	Nitrosopumilus cobalaminigenes HCA1	Nitrosopumilus oxyclinae HCE1	Ca. Nitrosopumilus sediminis AR2	Ca. Nitrosopumilus koreense SJ	Ca. Nitrosopumilus koreense AR1	Nitrosopumilus piranensis D3C	Ca. Nitrosopumilus sp. HMK28	Nitrosopumilus maritimus SCM1	Ca. Nitrosopumilus salarius BD31	Ca. Nitrosopumilus sp. ST1	Nitrosopumilus adriaticus NF5	Ca. Nitrosopumilus sp. HMK29	Nitrosopumilus ureiphilus PS0	Ca. Nitrosopumilus zosterae NM25	Mariana trench T1L11 (5080m)	Ogasawara trench C4 (9697m)	Mariana trench T3L19 (10890m)	Mariana trench T3L15 (8150m)	Mariana trench T1L9 (6890m)	Mariana trench T3L14 (10900m)	Mariana trench F8-1	Mariana trench F8-2	Ca. Nitrosopumilus sp. YT1	Ca. Nitrosarchaeum limnium BG20	Ca. Nitrosarchaeum limnium SFB1	Nitrosarchaeum koreense MY1	Ca. Nitrosarchaeum sp. AC2	Ca. Nitrosarchaeum sp. ST3	Ca. Nitrosarchaeum sp. ST2	Ca. Cenarchaeum sp. HMK20	Ca. Cenarchaeum symbiosum A	AB−629−I23	Ca. Nitrosopumilaceae sp. O23	Ogasawara trench F20 (2015m)	Mariana trench D1 (5400m)	Ca. Nitrosopelagicus brevis U25	Ca. Nitrosopelagicus brevis CN25	Ca. Nitrosopelagicus sp. REDSEA-S31_B2	Ca. Thaumarchaeota archaeon CSP1−1	Ca. Nitrosotenuis cloacae SAT1	Ca. Nitrosotenuis sp. AQ6f	Ca. Nitrosotenuis uzonensis N4	Ca. Nitrosotenuis sp. DW1	Ca. Nitrosotenuis chungbukensis MY2	Ca. Nitrosotalea devanaterra Nd1
PRE2 10m bin1	1	0.967673	0.897787	0.883419	0.804874	0.800933	0.797927	0.809688	0.810891	0.808667	0.808067	0.823835	0.79586	0.760809	0.793949	0.793749	0.797292	0.791152	0.79351	0.793573	0.794479	0.79231	0.793968	0.79128	0.79293	0.794344	0.780166	0.768308	0.768331	0.769675	0.768075	0.736586	0.742975	0.729517	0.619195	0.698597	0.696982	0.694658	0.695987	0.715177	0.714805	0.717034	0.718468	0.677292	0.669305	0.66432	0.675209	0.673178	0.681287
PRE2 20m bin1	0.934729	1	0.906365	0.88605	0.794624	0.791887	0.786937	0.780279	0.780498	0.780948	0.780729	0.782627	0.784862	0.750622	0.783782	0.783877	0.787248	0.782159	0.781953	0.786478	0.782592	0.781857	0.784171	0.781973	0.782262	0.782819	0.771198	0.761215	0.760495	0.76247	0.761856	0.731253	0.736414	0.72103	0.624049	0.696101	0.695239	0.692313	0.695192	0.712914	0.712072	0.715297	0.714194	0.67362	0.6685	0.66205	0.671058	0.670661	0.679798
Ca. Nitrosopumilus sp. Nsub	0.87711	0.905067	1	0.894369	0.793373	0.789882	0.78643	0.777731	0.77806	0.77973	0.778255	0.780288	0.783725	0.750639	0.781474	0.782575	0.782022	0.780513	0.78143	0.785451	0.782394	0.781156	0.785068	0.78118	0.781904	0.782003	0.770392	0.759643	0.759567	0.760561	0.759773	0.72824	0.735124	0.719263	0.626939	0.694657	0.694694	0.691034	0.690485	0.710222	0.710062	0.713619	0.710953	0.673101	0.666765	0.660931	0.670669	0.668521	0.678961
Ca. Nitrosomarinus catalina SPOT01	0.86405	0.884948	0.895108	1	0.792099	0.78991	0.785046	0.77644	0.77552	0.777903	0.775873	0.778285	0.781419	0.750068	0.781949	0.781757	0.784236	0.780235	0.780291	0.784205	0.782204	0.780857	0.783758	0.780993	0.782036	0.782038	0.770508	0.757838	0.758201	0.757933	0.757962	0.72821	0.734495	0.718473	0.62356	0.694717	0.693596	0.691079	0.69124	0.710828	0.710435	0.711356	0.710988	0.673962	0.667566	0.661866	0.669924	0.669211	0.677869
Nitrosopumilus cobalaminigenes HCA1	0.799769	0.795238	0.793822	0.792708	1	0.843543	0.840757	0.794739	0.793024	0.798439	0.797406	0.79943	0.807352	0.767513	0.802569	0.804267	0.809324	0.80042	0.806666	0.808945	0.808336	0.807074	0.810375	0.80825	0.807558	0.808631	0.793045	0.763709	0.766387	0.765705	0.764119	0.73436	0.740056	0.721416	0.629922	0.695114	0.694059	0.691048	0.691362	0.706884	0.707191	0.709311	0.711764	0.675773	0.671173	0.665352	0.674765	0.673105	0.680628
Nitrosopumilus oxyclinae HCE1	0.795328	0.792876	0.791606	0.791164	0.843177	1	0.836539	0.79241	0.790848	0.794035	0.794745	0.794063	0.808982	0.767042	0.803028	0.803123	0.807607	0.799793	0.804956	0.807462	0.806381	0.805644	0.808248	0.806595	0.805222	0.806266	0.791881	0.765671	0.766827	0.765829	0.764057	0.732758	0.738251	0.721071	0.629272	0.694159	0.693554	0.691023	0.691979	0.706023	0.706331	0.708547	0.710995	0.67664	0.670849	0.666003	0.676315	0.674939	0.680141
Ca. Nitrosopumilus sediminis AR2	0.793359	0.788813	0.787841	0.786958	0.840468	0.836084	1	0.795912	0.793334	0.795543	0.794503	0.79366	0.81191	0.771145	0.803749	0.803557	0.810535	0.802274	0.806597	0.809007	0.807429	0.806954	0.810108	0.807684	0.807075	0.807955	0.793394	0.764025	0.765267	0.765725	0.764511	0.733994	0.738835	0.720837	0.631706	0.692935	0.693513	0.690086	0.690404	0.703317	0.704303	0.706767	0.710304	0.678468	0.67231	0.66712	0.67536	0.673781	0.679016
Ca. Nitrosopumilus koreense SJ	0.80866	0.781936	0.779639	0.778554	0.795247	0.791794	0.795975	1	0.999758	0.861133	0.862432	0.853577	0.793456	0.760735	0.791964	0.791528	0.796788	0.791383	0.799767	0.80118	0.800539	0.799569	0.80265	0.800224	0.800129	0.802241	0.786013	0.759394	0.761206	0.762251	0.761116	0.736837	0.740953	0.721685	0.631988	0.692307	0.692227	0.691071	0.691691	0.705694	0.706083	0.707197	0.712148	0.680528	0.674228	0.669831	0.679051	0.678119	0.682087
Ca. Nitrosopumilus koreense AR1	0.808516	0.781543	0.779299	0.778284	0.794552	0.791514	0.794905	0.99868	1	0.860649	0.861916	0.853334	0.792987	0.760336	0.791601	0.791004	0.796371	0.79099	0.799352	0.800737	0.800296	0.799411	0.802566	0.800029	0.799895	0.802094	0.785726	0.758777	0.760736	0.761975	0.760539	0.736421	0.740487	0.721215	0.632849	0.692177	0.691629	0.691535	0.691125	0.705512	0.705529	0.706778	0.712013	0.680347	0.674167	0.66966	0.679193	0.6778	0.681956
Nitrosopumilus piranensis D3C	0.806842	0.781256	0.780319	0.778587	0.798669	0.794802	0.796202	0.861723	0.861214	1	0.991401	0.851124	0.79508	0.76046	0.795617	0.794947	0.796917	0.79298	0.799248	0.801845	0.800528	0.799453	0.803157	0.800471	0.799693	0.802484	0.786756	0.762223	0.763901	0.76535	0.763279	0.735114	0.740505	0.725078	0.633977	0.693081	0.69242	0.690593	0.69178	0.704294	0.705604	0.706802	0.71305	0.680782	0.674571	0.670182	0.677933	0.677784	0.680717
Ca. Nitrosopumilus sp. HMK28	0.806696	0.780817	0.780422	0.778104	0.798458	0.79551	0.796229	0.863103	0.862269	0.990832	1	0.852307	0.794844	0.760757	0.795379	0.79503	0.798252	0.791343	0.799452	0.802229	0.800701	0.799827	0.803272	0.800611	0.800368	0.802632	0.787164	0.762379	0.763261	0.764978	0.763483	0.734732	0.74062	0.724318	0.633965	0.692644	0.692661	0.690799	0.691437	0.703853	0.704817	0.706631	0.712939	0.680132	0.675449	0.670163	0.678301	0.677467	0.680285
Nitrosopumilus maritimus SCM1	0.822753	0.783522	0.781382	0.779398	0.79944	0.793685	0.794804	0.852257	0.852157	0.85011	0.851026	1	0.791307	0.757894	0.790977	0.790319	0.792702	0.788621	0.797244	0.798589	0.798201	0.797829	0.799298	0.79758	0.798593	0.799957	0.78456	0.76084	0.762233	0.763627	0.762629	0.7359	0.73969	0.72353	0.632363	0.69351	0.692927	0.690237	0.692144	0.706039	0.707095	0.708652	0.712316	0.681442	0.673979	0.67006	0.678916	0.678104	0.681016
Ca. Nitrosopumilus salarius BD31	0.790502	0.78495	0.784162	0.782458	0.806431	0.807704	0.811688	0.793152	0.792704	0.79531	0.794843	0.790699	1	0.811329	0.80606	0.805946	0.815819	0.807044	0.812222	0.813428	0.813294	0.812213	0.814395	0.813249	0.811313	0.813547	0.799437	0.76567	0.766639	0.767945	0.767126	0.736438	0.741998	0.720773	0.632034	0.69131	0.691872	0.68912	0.690227	0.703072	0.703967	0.70598	0.711507	0.676777	0.672429	0.667249	0.676851	0.676233	0.68144
Ca. Nitrosopumilus sp. ST1	0.764962	0.759204	0.757471	0.757127	0.779377	0.77987	0.78277	0.768546	0.767093	0.768376	0.767358	0.765419	0.835332	1	0.777534	0.776048	0.786151	0.779297	0.782003	0.786027	0.783128	0.78242	0.786571	0.783145	0.783292	0.783665	0.770324	0.750329	0.748709	0.750022	0.750342	0.824986	0.760981	0.710376	0.635136	0.68297	0.683393	0.681029	0.681703	0.691419	0.691505	0.692463	0.701519	0.673907	0.669584	0.666057	0.6732	0.675474	0.67219
Nitrosopumilus adriaticus NF5	0.78963	0.784503	0.78341	0.78268	0.803494	0.803676	0.804534	0.791651	0.79085	0.795469	0.795565	0.791924	0.805248	0.766609	1	0.89811	0.861093	0.83077	0.807591	0.809245	0.808379	0.807813	0.811088	0.808691	0.808213	0.810035	0.794677	0.759982	0.760931	0.764779	0.764476	0.734856	0.739603	0.71892	0.631261	0.694173	0.693979	0.691664	0.691884	0.703291	0.704365	0.706872	0.710195	0.676377	0.671419	0.666354	0.677425	0.674862	0.678538
Ca. Nitrosopumilus sp. HMK29	0.789728	0.783904	0.783121	0.783009	0.803527	0.802614	0.804456	0.791086	0.789997	0.793967	0.794487	0.79017	0.806877	0.767001	0.898291	1	0.860885	0.832738	0.807025	0.807541	0.807409	0.806719	0.810856	0.808154	0.807587	0.809581	0.79413	0.759784	0.760827	0.764661	0.764051	0.734708	0.740074	0.719277	0.63105	0.693948	0.694139	0.691343	0.691777	0.702727	0.703436	0.705151	0.71088	0.676526	0.670015	0.666378	0.675356	0.674379	0.678761
Nitrosopumilus ureiphilus PS0	0.793069	0.787274	0.784618	0.785795	0.810398	0.809361	0.811263	0.797676	0.796182	0.797323	0.79878	0.796348	0.816792	0.774625	0.862711	0.863367	1	0.853224	0.820933	0.821761	0.822448	0.820811	0.824236	0.821022	0.821205	0.822206	0.806698	0.765502	0.766543	0.76978	0.767205	0.737386	0.74304	0.72166	0.632291	0.693647	0.695239	0.692847	0.693243	0.703474	0.70354	0.705542	0.713348	0.676955	0.671285	0.66802	0.677371	0.676498	0.680977
Ca. Nitrosopumilus zosterae NM25	0.786463	0.781474	0.780418	0.780798	0.80037	0.799857	0.802199	0.791498	0.790422	0.792499	0.791161	0.789562	0.806362	0.769086	0.832115	0.833498	0.851663	1	0.808337	0.808172	0.808921	0.80862	0.811634	0.809192	0.80894	0.810114	0.79531	0.759601	0.759711	0.764421	0.764084	0.735171	0.740175	0.718401	0.633348	0.691606	0.692397	0.689497	0.690805	0.700983	0.700824	0.703955	0.709333	0.676766	0.670995	0.667154	0.675413	0.675603	0.679836
Mariana trench T1L11 (5080m)	0.788853	0.780487	0.781073	0.780246	0.807122	0.805175	0.806259	0.79844	0.797839	0.799462	0.79919	0.797762	0.811262	0.771224	0.80687	0.805698	0.81857	0.808182	1	0.989196	0.996739	0.995995	0.99649	0.994756	0.997506	0.997499	0.962837	0.769659	0.76953	0.77029	0.768866	0.736089	0.742071	0.722446	0.6244	0.695693	0.696078	0.694999	0.695273	0.701828	0.701851	0.704059	0.713574	0.676447	0.66959	0.664723	0.675963	0.673833	0.679443
Ogasawara trench C4 (9697m)	0.790771	0.782493	0.783707	0.781993	0.808015	0.806144	0.808007	0.797896	0.796872	0.798463	0.799354	0.796402	0.812347	0.773586	0.805964	0.804371	0.818741	0.806677	0.987731	1	0.987919	0.987744	0.98867	0.986795	0.99108	0.989867	0.947056	0.771669	0.769857	0.770499	0.772465	0.737348	0.743414	0.722332	0.631052	0.695115	0.695248	0.697071	0.692539	0.704424	0.704925	0.706475	0.716991	0.677643	0.671194	0.667718	0.677528	0.677102	0.680224
Mariana trench T3L19 (10890m)	0.789006	0.781035	0.782368	0.78122	0.807809	0.806045	0.807171	0.798997	0.79909	0.800506	0.800217	0.798834	0.812043	0.771364	0.807641	0.807054	0.819783	0.809282	0.996417	0.988873	1	0.997755	0.997987	0.996095	0.998889	0.998707	0.963426	0.770547	0.77057	0.770808	0.76978	0.73629	0.741682	0.722433	0.626358	0.696282	0.696346	0.695213	0.69442	0.703278	0.702831	0.704564	0.714631	0.677637	0.670936	0.666235	0.677563	0.674954	0.679843
Mariana trench T3L15 (8150m)	0.788965	0.781059	0.782025	0.78071	0.807525	0.805753	0.806921	0.798719	0.798271	0.800021	0.799518	0.797832	0.811258	0.771138	0.807078	0.806172	0.819324	0.808623	0.996026	0.988822	0.997661	1	0.997757	0.996325	0.998316	0.998266	0.96358	0.770386	0.769862	0.770393	0.769479	0.736248	0.741504	0.722195	0.625708	0.695931	0.695896	0.695448	0.699854	0.702775	0.702522	0.704617	0.714308	0.677191	0.670027	0.665825	0.67699	0.67439	0.679607
Mariana trench T1L9 (6890m)	0.790755	0.782814	0.783726	0.783025	0.80957	0.808743	0.809548	0.800854	0.800358	0.802059	0.801726	0.799737	0.813251	0.772311	0.80982	0.807967	0.821907	0.811088	0.9955	0.989568	0.998207	0.997267	1	0.995878	0.998191	0.997673	0.963786	0.772204	0.771428	0.771966	0.770387	0.737161	0.742197	0.723542	0.627037	0.696396	0.695496	0.695291	0.694681	0.704065	0.70313	0.70561	0.714645	0.677727	0.670716	0.665898	0.677434	0.6748	0.680392
Mariana trench T3L14 (10900m)	0.790089	0.781183	0.782561	0.781017	0.808442	0.807377	0.808373	0.799145	0.799152	0.800646	0.800119	0.79828	0.811884	0.771981	0.808217	0.806505	0.820731	0.809921	0.994918	0.989545	0.997848	0.996679	0.997875	1	0.9981	0.997446	0.962452	0.771079	0.769962	0.771023	0.769762	0.73632	0.742135	0.722408	0.625756	0.698456	0.69746	0.697337	0.696708	0.702701	0.702162	0.704644	0.713827	0.676937	0.670164	0.665147	0.67712	0.674401	0.679366
Mariana trench F8-1	0.788864	0.781894	0.782499	0.781445	0.807045	0.805451	0.806961	0.799208	0.79874	0.800855	0.800561	0.798745	0.810844	0.770994	0.807366	0.806856	0.819298	0.808915	0.997103	0.99132	0.9979	0.998209	0.998344	0.997119	1	0.99847	0.964707	0.769194	0.769462	0.76975	0.769058	0.735258	0.741562	0.7217	0.624046	0.694586	0.694925	0.693819	0.693397	0.701791	0.701529	0.703702	0.713266	0.676016	0.669368	0.665584	0.676361	0.673891	0.678416
Mariana trench F8-2	0.788464	0.781098	0.781367	0.780392	0.806432	0.805125	0.806252	0.79871	0.798633	0.80074	0.800196	0.798558	0.811023	0.770599	0.807019	0.805929	0.818823	0.808561	0.996359	0.990245	0.997912	0.997902	0.99766	0.996646	0.99821	1	0.963622	0.769234	0.769099	0.769729	0.769023	0.735562	0.741205	0.722029	0.622822	0.69536	0.694694	0.693256	0.695205	0.701978	0.701619	0.704082	0.712912	0.676417	0.669724	0.664766	0.676934	0.673744	0.678129
Ca. Nitrosopumilus sp. YT1	0.786595	0.778739	0.780543	0.779161	0.804522	0.803725	0.804595	0.796889	0.79724	0.798688	0.798991	0.796828	0.810976	0.769601	0.806037	0.804853	0.81812	0.807897	0.991888	0.984083	0.992577	0.992433	0.99391	0.992151	0.993323	0.992965	1	0.768177	0.76794	0.768285	0.767836	0.734771	0.740493	0.721121	0.622066	0.742694	0.738026	0.73418	0.76182	0.701742	0.702005	0.702167	0.712078	0.675566	0.668585	0.665123	0.675445	0.673543	0.679823
Ca. Nitrosarchaeum limnium BG20	0.76288	0.761648	0.760108	0.758404	0.767356	0.76739	0.764296	0.761381	0.760562	0.762858	0.763358	0.761698	0.767853	0.746539	0.760769	0.759846	0.766036	0.759645	0.769378	0.774606	0.771294	0.770251	0.772545	0.771495	0.770093	0.771139	0.760879	1	0.960836	0.81934	0.818559	0.739183	0.7444	0.722486	0.632968	0.69574	0.695624	0.693424	0.695044	0.703411	0.704347	0.706227	0.715359	0.680432	0.672542	0.67081	0.679864	0.679303	0.683946
Ca. Nitrosarchaeum limnium SFB1	0.763557	0.75989	0.759529	0.759736	0.766482	0.767491	0.763845	0.760156	0.759763	0.762878	0.761959	0.760248	0.766444	0.746156	0.759546	0.759342	0.76504	0.758864	0.768668	0.773424	0.770682	0.7702	0.771902	0.770491	0.769794	0.771282	0.760828	0.956042	1	0.818537	0.818397	0.73779	0.743802	0.72224	0.631576	0.694693	0.695084	0.692788	0.69361	0.702936	0.703257	0.705322	0.716327	0.679285	0.672305	0.669665	0.678292	0.67668	0.682565
Nitrosarchaeum koreense MY1	0.764878	0.762445	0.76094	0.759288	0.766374	0.764496	0.765179	0.760941	0.760233	0.764811	0.763862	0.762474	0.767586	0.746542	0.763705	0.763835	0.768565	0.763877	0.770023	0.775085	0.772018	0.770778	0.772953	0.771868	0.771062	0.771842	0.760097	0.817579	0.818595	1	0.96491	0.739583	0.74454	0.72306	0.629363	0.695052	0.693891	0.691128	0.694267	0.702335	0.703227	0.705524	0.716671	0.679752	0.672393	0.669099	0.679085	0.67714	0.682009
Ca. Nitrosarchaeum sp. AC2	0.764827	0.762567	0.761135	0.759016	0.765847	0.764675	0.765461	0.761687	0.760198	0.763955	0.763683	0.762234	0.767766	0.746528	0.764306	0.763522	0.768486	0.762936	0.770111	0.775999	0.772588	0.770958	0.773498	0.77199	0.771721	0.771999	0.760557	0.817112	0.817637	0.966652	1	0.73876	0.743784	0.722509	0.63149	0.695633	0.694566	0.69132	0.694212	0.702123	0.70258	0.705277	0.717006	0.680497	0.672631	0.669593	0.677884	0.677138	0.683067
Ca. Nitrosarchaeum sp. ST3	0.730838	0.730541	0.7275	0.729033	0.733863	0.732803	0.732603	0.734985	0.733597	0.734591	0.733539	0.733777	0.736238	0.807483	0.732765	0.731567	0.735707	0.734172	0.73508	0.73733	0.73528	0.735553	0.736441	0.735205	0.735998	0.734987	0.72937	0.737747	0.736714	0.737881	0.737133	1	0.767091	0.705318	0.634694	0.684004	0.681561	0.680347	0.679528	0.685612	0.685606	0.687518	0.696582	0.671189	0.666918	0.66649	0.670974	0.671504	0.670833
Ca. Nitrosarchaeum sp. ST2	0.73912	0.738333	0.735086	0.73506	0.74132	0.739482	0.740285	0.741098	0.740569	0.740651	0.740274	0.739222	0.742183	0.755286	0.741595	0.740078	0.742412	0.739722	0.742173	0.744774	0.743373	0.742358	0.743133	0.74094	0.743181	0.743153	0.736573	0.744465	0.745357	0.745367	0.744728	0.76843	1	0.710132	0.63477	0.685104	0.683862	0.681302	0.683821	0.6899	0.692386	0.692423	0.702091	0.674282	0.669315	0.667591	0.674422	0.674478	0.674249
Ca. Cenarchaeum sp. HMK20	0.719854	0.717676	0.714479	0.715071	0.717431	0.718396	0.716865	0.71824	0.717062	0.720216	0.719393	0.719601	0.718368	0.705032	0.716601	0.715698	0.717522	0.713832	0.719144	0.720697	0.720313	0.719928	0.719949	0.717946	0.718579	0.720586	0.716837	0.718389	0.719421	0.719737	0.719179	0.702566	0.708052	1	0.638373	0.693334	0.691732	0.690524	0.69123	0.694793	0.696505	0.699042	0.71067	0.678576	0.675375	0.672699	0.679105	0.677922	0.679284
Ca. Cenarchaeum symbiosum A	0.618136	0.621867	0.626442	0.624304	0.624907	0.626029	0.628892	0.630994	0.630988	0.630789	0.631616	0.630518	0.633315	0.634756	0.629388	0.629961	0.631045	0.629941	0.625499	0.631017	0.628181	0.627185	0.627039	0.626247	0.625216	0.62716	0.624825	0.632885	0.63061	0.628913	0.629213	0.639194	0.634304	0.639914	1	0.628691	0.630947	0.628751	0.62697	0.623482	0.62557	0.625315	0.633083	0.639765	0.642139	0.647319	0.645129	0.648272	0.625883
AB−629−I23	0.694121	0.695167	0.693301	0.6928	0.693978	0.694545	0.694054	0.692191	0.692163	0.692762	0.692754	0.693914	0.693252	0.681977	0.694163	0.692628	0.694945	0.692794	0.695278	0.696261	0.696274	0.695652	0.695274	0.697519	0.694476	0.69699	0.742835	0.694963	0.693746	0.693404	0.694456	0.68175	0.684857	0.695122	0.630773	1	0.948241	0.938552	0.884704	0.699372	0.700517	0.703271	0.703413	0.671197	0.664955	0.663788	0.671431	0.670466	0.671153
Ca. Nitrosopumilaceae sp. O23	0.694414	0.69437	0.693808	0.691578	0.692833	0.694259	0.693378	0.691871	0.692154	0.692511	0.692806	0.693343	0.69402	0.682412	0.692112	0.692476	0.694564	0.692581	0.696396	0.697584	0.697036	0.696005	0.695668	0.698813	0.69442	0.695921	0.740657	0.693616	0.694588	0.693042	0.694552	0.682617	0.684384	0.694892	0.628794	0.946955	1	0.93822	0.882931	0.698218	0.698724	0.701701	0.703315	0.670415	0.664603	0.66432	0.671314	0.669841	0.67127
Ogasawara trench F20 (2015m)	0.691735	0.691923	0.690556	0.68953	0.691081	0.692844	0.690967	0.690203	0.689734	0.690013	0.690625	0.691375	0.690995	0.680309	0.690125	0.689951	0.693444	0.689497	0.69455	0.699454	0.69638	0.695601	0.694513	0.698381	0.694098	0.694399	0.739495	0.691895	0.69227	0.691022	0.692099	0.679661	0.682218	0.69351	0.630547	0.938718	0.939661	1	0.893855	0.697562	0.697908	0.699227	0.701509	0.669682	0.663828	0.664095	0.670407	0.6689	0.669172
Mariana trench D1 (5400m)	0.690796	0.69196	0.690457	0.686996	0.688819	0.689782	0.68854	0.687794	0.68729	0.688407	0.690041	0.689557	0.690631	0.679657	0.688821	0.686032	0.690259	0.68854	0.692163	0.69295	0.691347	0.698213	0.691812	0.69377	0.691731	0.694579	0.762591	0.691978	0.690406	0.68937	0.691789	0.678376	0.682561	0.692898	0.622198	0.883347	0.882102	0.892945	1	0.693544	0.692802	0.696832	0.702248	0.66814	0.662757	0.663428	0.671415	0.669722	0.667966
Ca. Nitrosopelagicus brevis U25	0.711443	0.713308	0.711289	0.709396	0.70848	0.70635	0.704556	0.705376	0.704039	0.704225	0.704119	0.705176	0.705443	0.69064	0.704326	0.702899	0.704785	0.702434	0.702262	0.707141	0.703614	0.702661	0.703646	0.704925	0.702338	0.703273	0.703573	0.703664	0.70373	0.703251	0.702436	0.687521	0.691134	0.699047	0.625739	0.699901	0.699479	0.695746	0.697223	1	0.999838	0.843076	0.697793	0.669181	0.663647	0.661185	0.665984	0.666344	0.673403
Ca. Nitrosopelagicus brevis CN25	0.711434	0.713473	0.71132	0.709952	0.708499	0.706147	0.705354	0.705236	0.703842	0.704509	0.704495	0.705046	0.705387	0.690748	0.704271	0.702836	0.705035	0.702193	0.702443	0.707141	0.703783	0.702583	0.703732	0.704664	0.702374	0.703422	0.703488	0.7036	0.703755	0.703292	0.702357	0.687304	0.690944	0.69919	0.626279	0.699754	0.699469	0.695754	0.697196	0.99976	1	0.843031	0.697821	0.669124	0.663732	0.661315	0.666407	0.666379	0.672913
Ca. Nitrosopelagicus sp. REDSEA-S31_B2	0.711642	0.715374	0.71367	0.709881	0.709211	0.707169	0.706453	0.705434	0.704618	0.706994	0.708355	0.707477	0.70872	0.68968	0.703989	0.702916	0.706033	0.704033	0.701336	0.709758	0.703175	0.703383	0.702158	0.703693	0.701579	0.70393	0.703299	0.706053	0.704662	0.703682	0.704697	0.689132	0.692226	0.701209	0.625772	0.701138	0.700704	0.700282	0.697354	0.8422	0.842609	1	0.699224	0.670693	0.664346	0.663496	0.671029	0.668665	0.673542
Ca. Thaumarchaeota archaeon CSP1−1	0.712726	0.711966	0.709138	0.708689	0.711335	0.709741	0.709223	0.710709	0.710084	0.711893	0.711702	0.710615	0.710169	0.696324	0.708735	0.708663	0.710487	0.708561	0.713758	0.717777	0.715671	0.715927	0.715546	0.713334	0.714353	0.71596	0.713127	0.715653	0.714104	0.715606	0.71514	0.697428	0.701708	0.713591	0.632181	0.702903	0.703543	0.701661	0.704057	0.696567	0.698039	0.699674	1	0.682199	0.675014	0.674813	0.683155	0.682092	0.684116
Ca. Nitrosotenuis cloacae SAT1	0.674224	0.675353	0.674126	0.673458	0.67652	0.677622	0.679362	0.680015	0.680264	0.680146	0.680482	0.681812	0.680432	0.673346	0.679184	0.67731	0.678713	0.677258	0.677451	0.680787	0.678309	0.678611	0.678424	0.677584	0.676961	0.677663	0.677021	0.679856	0.680069	0.681167	0.681926	0.674131	0.674688	0.68395	0.640954	0.671279	0.668901	0.669432	0.668949	0.669603	0.670005	0.672846	0.683052	1	0.783451	0.712407	0.718451	0.720518	0.673809
Ca. Nitrosotenuis sp. AQ6f	0.666738	0.669328	0.669484	0.668391	0.672145	0.67356	0.673998	0.676286	0.675531	0.675775	0.678351	0.676908	0.676192	0.670977	0.673389	0.671434	0.674345	0.67338	0.672032	0.677087	0.673045	0.673446	0.673763	0.673472	0.672557	0.673863	0.672876	0.676074	0.674276	0.674536	0.674529	0.671374	0.671287	0.680308	0.644867	0.666999	0.666146	0.665196	0.668094	0.664611	0.665495	0.668546	0.677813	0.785097	1	0.71107	0.717517	0.719347	0.670686
Ca. Nitrosotenuis uzonensis N4	0.663504	0.66361	0.661346	0.661852	0.666274	0.665856	0.667103	0.669667	0.670058	0.669411	0.670287	0.67043	0.669415	0.667338	0.666845	0.666024	0.668542	0.668075	0.66657	0.670525	0.668443	0.667596	0.666916	0.665978	0.66773	0.667912	0.666737	0.67086	0.6703	0.66968	0.668515	0.669161	0.66854	0.676359	0.649087	0.664643	0.664215	0.663512	0.664623	0.659869	0.661634	0.663946	0.676527	0.712256	0.711952	1	0.713099	0.715353	0.667391
Ca. Nitrosotenuis sp. DW1	0.670455	0.672008	0.670451	0.670181	0.674982	0.67613	0.676105	0.679236	0.678751	0.677192	0.678539	0.679287	0.678559	0.67342	0.676588	0.675308	0.678248	0.675621	0.676601	0.681604	0.678162	0.677864	0.676984	0.676745	0.677434	0.678612	0.675826	0.680574	0.679388	0.68005	0.679631	0.673964	0.675877	0.683709	0.647051	0.672942	0.672036	0.670685	0.672789	0.666918	0.667508	0.67213	0.685034	0.719756	0.717809	0.714951	1	0.93927	0.674191
Ca. Nitrosotenuis chungbukensis MY2	0.668329	0.669762	0.668006	0.668313	0.672724	0.673605	0.674014	0.67719	0.677068	0.676075	0.677618	0.677223	0.676877	0.67258	0.675291	0.673723	0.676114	0.673792	0.674529	0.67882	0.675091	0.675682	0.675106	0.674383	0.674716	0.676451	0.673617	0.678031	0.676417	0.677408	0.677184	0.672463	0.674911	0.68097	0.648586	0.671257	0.670169	0.670589	0.672309	0.664182	0.665835	0.668968	0.683353	0.720124	0.717703	0.713553	0.940071	1	0.672342
Ca. Nitrosotalea devanaterra Nd1	0.67899	0.679276	0.675775	0.677858	0.679719	0.679768	0.678784	0.682172	0.680683	0.679967	0.680763	0.682291	0.681726	0.672445	0.679476	0.67624	0.680541	0.677622	0.679405	0.682465	0.681091	0.679844	0.68065	0.681604	0.680593	0.679054	0.681233	0.682747	0.681606	0.682563	0.681788	0.671694	0.674849	0.682904	0.625816	0.67214	0.673566	0.669695	0.673232	0.674077	0.674219	0.675008	0.685767	0.672841	0.667	0.665227	0.672203	0.671879	1
Ca. Nitrosotalea bavarica SbT1	0.682669	0.681484	0.680476	0.680207	0.681807	0.683817	0.681889	0.682439	0.68267	0.682023	0.6818	0.684739	0.682735	0.672667	0.681833	0.679768	0.683038	0.680471	0.682158	0.685714	0.683388	0.683409	0.683518	0.683191	0.682719	0.683184	0.682985	0.685926	0.685293	0.683621	0.684951	0.670423	0.676524	0.684731	0.623662	0.673417	0.675909	0.671979	0.675229	0.674273	0.675414	0.677207	0.689102	0.671033	0.665628	0.663682	0.672865	0.670623	0.813986
Ca. Nitrosotalea okcheonensis CS	0.672443	0.673017	0.671068	0.672742	0.67444	0.674355	0.67421	0.676726	0.675905	0.674352	0.676009	0.675573	0.67752	0.668837	0.675268	0.671777	0.675429	0.673542	0.674675	0.677546	0.674384	0.675532	0.675552	0.6757	0.675388	0.674182	0.675591	0.68004	0.676638	0.677578	0.678679	0.667698	0.671646	0.678637	0.627114	0.66867	0.670887	0.66781	0.670923	0.66811	0.668847	0.670606	0.681405	0.669417	0.666274	0.664737	0.67128	0.66953	0.826527
Ca. Nitrosotalea sinensis Nd2	0.676617	0.67807	0.675556	0.675126	0.677434	0.677616	0.675886	0.679036	0.679143	0.678059	0.677212	0.679689	0.679089	0.670714	0.677903	0.673069	0.679884	0.677055	0.678332	0.67992	0.677836	0.677736	0.676949	0.678228	0.676442	0.677771	0.677334	0.68129	0.679962	0.680008	0.679959	0.670665	0.673143	0.681701	0.627743	0.670505	0.671654	0.668693	0.671537	0.67113	0.67156	0.672536	0.683161	0.670773	0.666583	0.666159	0.671451	0.671959	0.792827
Ca. Nitrosocosmicus exaquare G61	0.640303	0.641446	0.641753	0.641548	0.640742	0.64363	0.640142	0.642625	0.644215	0.638277	0.641159	0.645514	0.643324	0.634896	0.640246	0.640473	0.642268	0.640194	0.637514	0.6491	0.645449	0.643398	0.641333	0.643606	0.639272	0.64102	0.644596	0.6437	0.642413	0.641552	0.643731	0.638636	0.635548	0.644246	0.614817	0.637871	0.638942	0.63754	0.636909	0.642253	0.642499	0.640193	0.639171	0.628976	0.63044	0.632483	0.630487	0.630868	0.64549
Ca. Nitrosocosmicus sp. RBC071	0.638546	0.641535	0.638262	0.641055	0.63928	0.642416	0.640667	0.640838	0.640774	0.639261	0.639162	0.643205	0.640376	0.633026	0.637843	0.638464	0.638218	0.639354	0.637335	0.646042	0.643532	0.641249	0.637636	0.641961	0.637151	0.636512	0.642013	0.642111	0.640468	0.639963	0.642047	0.63706	0.633211	0.642004	0.611764	0.636044	0.638091	0.63437	0.633665	0.640622	0.640002	0.638119	0.638336	0.627677	0.628941	0.629773	0.629802	0.627039	0.643333
Ca. Nitrosocosmicus franklandus SRR6227243 bin.116 CONCOCT v1.1 MAG	0.638416	0.640464	0.640199	0.638521	0.638067	0.641515	0.637173	0.637739	0.640878	0.639292	0.639245	0.64146	0.640101	0.635283	0.639145	0.638033	0.638213	0.641111	0.637807	0.643496	0.640656	0.64078	0.641001	0.641533	0.639621	0.640793	0.643457	0.641888	0.639228	0.639763	0.641901	0.636358	0.638009	0.642963	0.610242	0.634867	0.636386	0.634511	0.637667	0.64235	0.642211	0.63591	0.639388	0.628958	0.623802	0.629221	0.628344	0.62872	0.645681
Ca. Nitrosocosmicus sp. WS192	0.638255	0.640994	0.638878	0.639636	0.639273	0.64103	0.636304	0.640543	0.643885	0.640152	0.640121	0.641386	0.641583	0.636471	0.640476	0.638098	0.6414	0.643084	0.63818	0.645413	0.642539	0.641506	0.641131	0.643793	0.640198	0.640147	0.644544	0.643276	0.641982	0.651937	0.647858	0.63593	0.639078	0.644987	0.613744	0.635932	0.637049	0.635374	0.637798	0.643363	0.642702	0.636719	0.64113	0.628971	0.62465	0.630796	0.62974	0.630343	0.647832
Ca. Nitrosocosmicus franklandus NFRAN1	0.638551	0.640051	0.641149	0.642248	0.63807	0.642071	0.641452	0.641881	0.642656	0.639865	0.641176	0.639611	0.64225	0.632081	0.640659	0.638778	0.641	0.641211	0.640582	0.646255	0.643939	0.643786	0.641687	0.642472	0.641677	0.640033	0.642993	0.642605	0.641147	0.641371	0.644043	0.635757	0.63729	0.641517	0.616805	0.636923	0.639262	0.633515	0.637189	0.642789	0.641265	0.641542	0.637736	0.631319	0.630654	0.630115	0.63025	0.631956	0.643138
Ca. Nitrosocosmicus sp. SS	0.638995	0.644725	0.642951	0.641932	0.64034	0.643879	0.640696	0.641081	0.640625	0.640011	0.641745	0.641223	0.643965	0.63574	0.642807	0.639179	0.639344	0.640559	0.63797	0.646776	0.641874	0.640083	0.641264	0.642196	0.639395	0.64107	0.644107	0.643787	0.641925	0.641923	0.643205	0.636758	0.636587	0.640077	0.612563	0.635487	0.63778	0.635837	0.635482	0.643751	0.642359	0.638889	0.639516	0.630833	0.628704	0.632562	0.629639	0.628844	0.644893
Ca. Nitrosocosmicus oleophilus MY3	0.639856	0.64261	0.640646	0.640876	0.638923	0.640836	0.640652	0.639507	0.641935	0.637064	0.637648	0.641437	0.641807	0.635175	0.640053	0.641131	0.641232	0.642425	0.639178	0.649617	0.64592	0.643315	0.641324	0.643322	0.639182	0.640091	0.642315	0.646135	0.641676	0.639698	0.644269	0.635956	0.636084	0.643696	0.61341	0.634748	0.637172	0.634214	0.63473	0.642454	0.641208	0.63888	0.64065	0.627554	0.628717	0.62833	0.630651	0.628379	0.644179
Ca. Nitrosocosmicus sp. WA-bin7	0.639954	0.641202	0.639228	0.640088	0.639779	0.640187	0.637743	0.639034	0.63994	0.6382	0.635745	0.641926	0.639397	0.637673	0.641553	0.641615	0.639525	0.639314	0.641812	0.644519	0.643824	0.64248	0.641897	0.64286	0.638767	0.640831	0.644867	0.643905	0.640808	0.639469	0.644264	0.635264	0.637148	0.643549	0.608587	0.631135	0.638564	0.634881	0.634992	0.641528	0.639904	0.638459	0.638163	0.627401	0.627916	0.627753	0.626525	0.626762	0.639098
Ca. Nitrososphaerales archaeon TH1173	0.63822	0.636624	0.636707	0.63775	0.636248	0.636582	0.637784	0.635944	0.637327	0.635123	0.63468	0.637563	0.635706	0.634765	0.639002	0.635701	0.638419	0.638085	0.640224	0.641586	0.641893	0.638138	0.63818	0.639581	0.638256	0.637806	0.642196	0.641	0.638123	0.637056	0.638909	0.632508	0.6336	0.639374	0.608835	0.631368	0.636257	0.631651	0.631862	0.637744	0.637861	0.634208	0.636549	0.626948	0.623351	0.624374	0.626992	0.62433	0.639345
Ca. Nitrosocosmicus sp. Dino bin19	0.635625	0.638444	0.635981	0.637531	0.635005	0.635646	0.635268	0.636595	0.639298	0.63279	0.632845	0.637358	0.637412	0.631547	0.637503	0.635411	0.63696	0.638795	0.63791	0.638283	0.637188	0.636833	0.634673	0.636873	0.634021	0.636106	0.640763	0.639976	0.637344	0.635347	0.640634	0.630571	0.634783	0.639769	0.605962	0.629232	0.631954	0.629232	0.632186	0.639612	0.636738	0.634631	0.63581	0.625246	0.622729	0.623714	0.62691	0.622454	0.640524
Ca. Nitrosocosmicus arcticus Kfb	0.637988	0.639322	0.640177	0.642701	0.641488	0.641469	0.640851	0.639245	0.642205	0.636883	0.638411	0.641966	0.642235	0.634133	0.64103	0.638343	0.640992	0.643564	0.640471	0.647469	0.645354	0.642467	0.642946	0.644246	0.637476	0.639482	0.643385	0.644648	0.643476	0.642622	0.647617	0.636579	0.635166	0.641947	0.61496	0.635211	0.638727	0.635032	0.635597	0.642323	0.641523	0.640811	0.641391	0.631678	0.630722	0.627203	0.631857	0.630336	0.644547
Ca. Nitrosodeserticola sp. ABT-LB2	0.636817	0.639684	0.638226	0.639907	0.638361	0.635718	0.638712	0.64156	0.639521	0.638482	0.639144	0.638153	0.64055	0.632981	0.639261	0.640073	0.639685	0.638335	0.640411	0.640032	0.640403	0.639817	0.640983	0.638357	0.637253	0.640404	0.642292	0.640584	0.639921	0.639513	0.642326	0.636472	0.634047	0.640441	0.614616	0.633366	0.6357	0.635225	0.633896	0.639907	0.639601	0.637372	0.638963	0.626302	0.626155	0.627915	0.628716	0.628048	0.640408
Ca. Nitrosodeserticola sp. ABT-LB3	0.635991	0.638987	0.637727	0.639748	0.638206	0.636188	0.639266	0.641188	0.639639	0.637847	0.63905	0.639093	0.640263	0.631851	0.637705	0.639684	0.639826	0.638581	0.640231	0.639552	0.639593	0.639667	0.640036	0.637541	0.635955	0.639035	0.641329	0.640542	0.640415	0.640004	0.642743	0.635813	0.634908	0.639979	0.614667	0.633479	0.63493	0.633497	0.635327	0.639111	0.639433	0.637177	0.638366	0.625754	0.62718	0.628926	0.629192	0.629288	0.64073
Ca. Nitrosodeserticola sp. ABT-LB5	0.637725	0.639764	0.639282	0.639012	0.639102	0.637481	0.638331	0.640781	0.640119	0.639876	0.64005	0.639929	0.641327	0.634748	0.639811	0.640323	0.639846	0.640176	0.639729	0.642125	0.641005	0.640229	0.6426	0.638334	0.638199	0.640135	0.642193	0.640001	0.641494	0.640111	0.642467	0.635996	0.635298	0.64124	0.617894	0.632927	0.635454	0.636223	0.637119	0.640216	0.639988	0.637291	0.642504	0.627104	0.62694	0.628872	0.628986	0.628235	0.643975
Ca. Nitrosodeserticola sp. ABT-YB1	0.635054	0.639522	0.635364	0.63769	0.637314	0.63705	0.637184	0.643271	0.64093	0.638271	0.641119	0.640233	0.641943	0.634044	0.639842	0.641085	0.641699	0.639738	0.640295	0.6392	0.640941	0.642253	0.64238	0.639544	0.639321	0.638135	0.6408	0.638923	0.640046	0.639664	0.642943	0.640176	0.63409	0.645119	0.620734	0.634518	0.636521	0.63546	0.638298	0.640473	0.639747	0.635027	0.640369	0.626297	0.631108	0.631306	0.632938	0.630506	0.642019
Ca. Nitrosodeserticola sp. ABT-MB1	0.636435	0.640549	0.639081	0.637994	0.638494	0.638524	0.637684	0.642266	0.638488	0.640007	0.640655	0.640143	0.640789	0.633715	0.638979	0.640231	0.643606	0.639778	0.637539	0.640242	0.638593	0.639099	0.641542	0.638885	0.637758	0.639145	0.642281	0.641325	0.640941	0.640065	0.641078	0.636411	0.636744	0.640092	0.618667	0.634245	0.63707	0.634829	0.63693	0.640389	0.640571	0.637016	0.640574	0.625945	0.629988	0.629614	0.628348	0.628828	0.642116
Ca. Nitrosodeserticola sp. ABT-YB3	0.637042	0.640001	0.638606	0.637766	0.638656	0.638233	0.638768	0.643083	0.639162	0.639419	0.639925	0.63938	0.640247	0.634407	0.637913	0.639994	0.641999	0.639487	0.638843	0.640236	0.639132	0.639535	0.640229	0.637868	0.637935	0.639007	0.641962	0.640302	0.63993	0.63953	0.641517	0.639624	0.635485	0.640898	0.618506	0.634058	0.636722	0.632973	0.634761	0.640185	0.640389	0.636577	0.639679	0.627325	0.630244	0.628933	0.628973	0.627429	0.641402
Ca. Nitrosodeserticola sp. ABT-MB3	0.63471	0.637099	0.636035	0.636286	0.636814	0.637278	0.637432	0.640095	0.638462	0.638702	0.63777	0.638223	0.638208	0.633764	0.63873	0.639289	0.64111	0.636934	0.636853	0.638237	0.639589	0.637875	0.638105	0.635167	0.635939	0.638235	0.640763	0.639399	0.639193	0.639028	0.639809	0.637036	0.631545	0.639134	0.6148	0.631148	0.634438	0.632831	0.633712	0.639441	0.637908	0.636275	0.636223	0.624572	0.628041	0.629034	0.627833	0.627605	0.64029
Ca. Nitrosodeserticola sp. ABT-MB4	0.635675	0.639766	0.637507	0.636983	0.638448	0.637545	0.638927	0.642178	0.639481	0.639955	0.64017	0.639528	0.640031	0.634079	0.639225	0.639282	0.642315	0.6391	0.638616	0.640872	0.640288	0.640776	0.640383	0.638261	0.636618	0.639146	0.642283	0.640809	0.639686	0.639785	0.641468	0.636959	0.635414	0.640874	0.617779	0.634009	0.634983	0.632547	0.635155	0.641058	0.640067	0.636807	0.639448	0.626555	0.629243	0.630853	0.62795	0.628575	0.64169
Ca. Nitrosocosmicus sp. LS FP 2 bin.144	0.646016	0.648297	0.646218	0.64664	0.64597	0.64532	0.643357	0.644828	0.645513	0.645513	0.645762	0.643609	0.647561	0.637388	0.646987	0.645221	0.646756	0.642105	0.645162	0.65035	0.646677	0.644265	0.645825	0.645432	0.641846	0.644072	0.647247	0.648065	0.646723	0.645828	0.64775	0.637349	0.642117	0.645998	0.601841	0.637878	0.640498	0.639698	0.636582	0.647197	0.645614	0.6432	0.645621	0.628875	0.626573	0.625425	0.626755	0.626285	0.647265
Ca. Nitrososphaerales archaeon TH703	0.633342	0.635679	0.636947	0.63841	0.636464	0.636807	0.636253	0.63833	0.633578	0.635389	0.636537	0.633334	0.635197	0.633567	0.634505	0.635261	0.63858	0.638054	0.638137	0.640161	0.637461	0.638129	0.637267	0.638529	0.636252	0.637608	0.641264	0.639578	0.639565	0.636113	0.640217	0.633031	0.633611	0.6395	0.6149	0.633435	0.633727	0.627848	0.632059	0.637493	0.637267	0.6373	0.638647	0.625783	0.62712	0.628424	0.629773	0.626364	0.637447
Ca. Nitrososphaerales archaeon TH1920	0.637619	0.63572	0.638899	0.637837	0.637711	0.638419	0.638301	0.638995	0.63608	0.638025	0.636238	0.637159	0.641067	0.63398	0.638042	0.636033	0.639399	0.637389	0.638439	0.645515	0.642432	0.640542	0.639006	0.640972	0.637166	0.640977	0.642012	0.641158	0.638467	0.638268	0.641209	0.633765	0.635375	0.642674	0.608423	0.634387	0.636002	0.630265	0.634585	0.638011	0.638794	0.638523	0.640758	0.626244	0.625673	0.628675	0.626927	0.626624	0.640674
Ca. Nitrososphaerales archaeon TH5888	0.632163	0.636526	0.63622	0.636835	0.637146	0.636327	0.632345	0.632595	0.63468	0.636854	0.631632	0.634799	0.63616	0.629881	0.635192	0.632807	0.635124	0.633659	0.634815	0.639004	0.635582	0.638108	0.635496	0.636937	0.631538	0.635531	0.639764	0.638934	0.635208	0.637073	0.638149	0.634059	0.634453	0.637304	0.609903	0.631377	0.633072	0.629251	0.635524	0.635333	0.635877	0.640249	0.636443	0.626757	0.624671	0.630986	0.63167	0.625537	0.634591
Ca. Nitrososphaerales archaeon TH4187	0.636517	0.637042	0.635589	0.638271	0.635666	0.639215	0.636265	0.638946	0.637222	0.637215	0.63736	0.637012	0.63591	0.635204	0.63318	0.636105	0.637844	0.636784	0.635796	0.64309	0.642101	0.637604	0.642035	0.635965	0.636707	0.63753	0.639978	0.639686	0.637102	0.636844	0.639161	0.635477	0.637158	0.639203	0.613335	0.632828	0.633098	0.628779	0.632519	0.638169	0.63833	0.64222	0.639257	0.628003	0.626437	0.627538	0.628611	0.627165	0.6368
Ca. Nitrososphaerales archaeon TH1177	0.651602	0.651918	0.65078	0.652828	0.649446	0.651622	0.650228	0.647742	0.647971	0.649073	0.647202	0.649385	0.651466	0.641788	0.648837	0.647834	0.648907	0.646706	0.649849	0.655233	0.651345	0.651892	0.652192	0.651218	0.649916	0.648647	0.653208	0.653717	0.650187	0.651322	0.652398	0.644641	0.647217	0.652569	0.6035	0.644545	0.648974	0.642219	0.647301	0.652544	0.652428	0.650844	0.652242	0.631111	0.631801	0.633667	0.632489	0.631608	0.649943
Ca. Nitrososphaerales archaeon TH5894	0.646275	0.648143	0.647807	0.646277	0.644126	0.642898	0.644473	0.645953	0.644858	0.644878	0.646072	0.64373	0.650055	0.63945	0.646038	0.644081	0.646672	0.646175	0.646429	0.648728	0.646866	0.647798	0.649329	0.6478	0.644595	0.644005	0.650413	0.649303	0.647753	0.645393	0.648229	0.639295	0.642206	0.65039	0.604068	0.640365	0.643644	0.63786	0.641893	0.648357	0.648188	0.645567	0.646848	0.628429	0.630479	0.630048	0.630018	0.628265	0.64641
Ca. Nitrosopolaris nunavutensis UBA466	0.628533	0.624642	0.625578	0.628747	0.629794	0.628733	0.630275	0.634251	0.631317	0.630219	0.631188	0.632142	0.633554	0.626054	0.63074	0.632972	0.632284	0.630676	0.631149	0.632254	0.634394	0.631545	0.630889	0.633415	0.631534	0.627426	0.6345	0.634556	0.631409	0.630973	0.63169	0.632169	0.630241	0.636899	0.613911	0.631381	0.629523	0.629788	0.629046	0.631509	0.62865	0.630451	0.633761	0.624222	0.624871	0.629007	0.628476	0.625769	0.643639
Ca. Nitrosopolaris nunavutensis UBA536	0.628894	0.628357	0.629732	0.632536	0.632814	0.631378	0.632589	0.633696	0.632687	0.63017	0.632938	0.63408	0.638152	0.627389	0.63193	0.637342	0.634134	0.630517	0.630478	0.643839	0.64072	0.633473	0.632002	0.635654	0.627711	0.629636	0.63629	0.636837	0.632778	0.631252	0.634127	0.629757	0.629373	0.632976	0.620238	0.63023	0.633828	0.633435	0.630376	0.63591	0.632479	0.635653	0.635537	0.63151	0.627877	0.631961	0.63024	0.626365	0.640763
Ca. Nitrosopolaris nunavutensis UBA348	0.628834	0.626617	0.626576	0.628168	0.629236	0.62902	0.629555	0.631431	0.630176	0.62851	0.630781	0.631277	0.634064	0.626935	0.63047	0.633116	0.630933	0.629682	0.63107	0.63067	0.631984	0.631418	0.630083	0.631412	0.628452	0.627617	0.634097	0.634113	0.629975	0.630662	0.631858	0.631084	0.628	0.635575	0.611815	0.629164	0.627707	0.627763	0.628778	0.63064	0.629384	0.630005	0.631104	0.624371	0.624544	0.627731	0.629193	0.624789	0.641359
Ca. Nitrosopolaris nunavutensis UBA347	0.631131	0.628628	0.632541	0.631806	0.63173	0.627632	0.633815	0.629583	0.63224	0.628821	0.63119	0.63366	0.636897	0.628524	0.631459	0.635784	0.632583	0.628892	0.630308	0.644269	0.642183	0.632265	0.630716	0.635571	0.626408	0.628588	0.636561	0.635599	0.630025	0.631697	0.634487	0.631788	0.628561	0.630478	0.619858	0.631296	0.633241	0.633558	0.626318	0.634987	0.631729	0.635113	0.635977	0.63116	0.628487	0.631197	0.632356	0.626936	0.637894
Ca. Nitrosopolaris nunavutensis UBA272	0.629371	0.62862	0.627926	0.630284	0.631895	0.633125	0.632397	0.635879	0.632388	0.631046	0.633012	0.63423	0.635603	0.628057	0.631651	0.635643	0.634297	0.633407	0.631568	0.631739	0.634974	0.632726	0.6326	0.632423	0.628599	0.629211	0.634334	0.636303	0.633811	0.634451	0.634279	0.632384	0.632239	0.638284	0.611858	0.632982	0.630256	0.629383	0.633244	0.63301	0.630055	0.630848	0.633369	0.625232	0.626954	0.630018	0.631205	0.628361	0.647192
Ca. Nitrosopolaris nunavutensis UBA273	0.628962	0.627101	0.627298	0.62983	0.629625	0.630259	0.630179	0.633664	0.632628	0.628722	0.632628	0.632543	0.634215	0.626488	0.631704	0.633853	0.631571	0.629012	0.628927	0.629712	0.63286	0.630724	0.630967	0.630602	0.628252	0.628643	0.634175	0.633977	0.630203	0.631989	0.632173	0.630732	0.628626	0.635961	0.610106	0.632008	0.628627	0.628368	0.630184	0.632387	0.629759	0.631775	0.631646	0.624577	0.624459	0.627862	0.628538	0.626367	0.641647
Ca. Nitrosopolaris wilkensis RRmetagenome bin19	0.62943	0.630074	0.630132	0.630851	0.632273	0.634007	0.631732	0.632901	0.633738	0.630623	0.633802	0.635429	0.636807	0.626864	0.632781	0.633747	0.63447	0.633449	0.630413	0.637184	0.637752	0.634333	0.633081	0.63493	0.628389	0.630438	0.634792	0.636572	0.633773	0.633149	0.636841	0.630331	0.628625	0.635552	0.617295	0.633675	0.634868	0.631661	0.629414	0.634961	0.632922	0.632796	0.636456	0.628507	0.62955	0.630814	0.630638	0.629604	0.644568
Ca. Nitrosopolaris rasttigaisensis COA Bin 4 1	0.627464	0.626314	0.620967	0.623308	0.628432	0.623318	0.624235	0.627841	0.627194	0.620814	0.628048	0.627213	0.629175	0.621514	0.627393	0.627985	0.628263	0.625328	0.627356	0.630706	0.634088	0.628057	0.628272	0.626933	0.625189	0.628025	0.633204	0.630921	0.626639	0.627854	0.630308	0.62822	0.624361	0.628207	0.611746	0.622545	0.625307	0.625634	0.622571	0.625959	0.622279	0.629549	0.631741	0.621213	0.621149	0.623212	0.624642	0.620426	0.637277
Ca. Nitrosopolaris rasttigaisensis S100 Bin 4	0.62888	0.631255	0.631081	0.632505	0.632354	0.632548	0.633042	0.633517	0.635327	0.634014	0.636605	0.635832	0.636119	0.627637	0.632457	0.636739	0.636004	0.632847	0.630328	0.639015	0.637089	0.633876	0.635478	0.633607	0.628752	0.632217	0.634618	0.63674	0.633078	0.636558	0.63681	0.632608	0.628485	0.63562	0.619263	0.633494	0.633488	0.630599	0.633141	0.635645	0.635392	0.631135	0.637702	0.628068	0.631922	0.631038	0.632277	0.627209	0.643054
Ca. Nitrosopolaris rasttigaisensis S89 Bin 2	0.627365	0.634046	0.633517	0.630981	0.634355	0.633783	0.633749	0.636074	0.639238	0.632912	0.635964	0.63829	0.638525	0.629615	0.634806	0.636897	0.637242	0.633312	0.632345	0.642514	0.639823	0.633059	0.632522	0.635748	0.627914	0.63275	0.635679	0.635513	0.633115	0.64042	0.634836	0.63172	0.63081	0.634864	0.624569	0.634692	0.635982	0.634594	0.63545	0.638775	0.636593	0.632056	0.636285	0.63031	0.632616	0.632576	0.630254	0.628314	0.642467
Ca. Nitrosopolaris kilpisjaerviensis S1130 Bin 3	0.626963	0.629496	0.630231	0.633297	0.634952	0.631566	0.634537	0.634601	0.633151	0.633364	0.632722	0.635905	0.634853	0.623809	0.629179	0.635326	0.634915	0.633747	0.633012	0.641292	0.638271	0.63462	0.636129	0.636984	0.631036	0.630158	0.633415	0.637879	0.633745	0.635876	0.633009	0.630786	0.629736	0.633029	0.621067	0.634157	0.635167	0.635955	0.628533	0.636299	0.632829	0.630965	0.634367	0.629443	0.628808	0.630529	0.630308	0.628577	0.643605
Ca. Nitrosopolaris kilpisjarviensis KWL-0179	0.627076	0.625006	0.625521	0.625627	0.627417	0.631991	0.627878	0.630013	0.632408	0.628968	0.628794	0.630765	0.633076	0.624947	0.627722	0.629426	0.629887	0.628809	0.63154	0.636644	0.635945	0.630791	0.631549	0.630429	0.630686	0.63095	0.63318	0.635494	0.631341	0.63233	0.63288	0.629402	0.629767	0.631489	0.613004	0.629719	0.629149	0.628236	0.633286	0.630087	0.627387	0.629043	0.630624	0.621631	0.623099	0.624537	0.625983	0.624106	0.637901
Ca. Nitrososphaerales archaeon TH5893	0.62917	0.630067	0.630532	0.631838	0.631978	0.633154	0.631158	0.632842	0.632416	0.632219	0.632964	0.634041	0.633588	0.626865	0.630116	0.631632	0.634396	0.630076	0.630044	0.634198	0.635219	0.633035	0.63184	0.634542	0.632831	0.633555	0.635937	0.633418	0.63205	0.637265	0.636368	0.630455	0.628071	0.637055	0.612833	0.627706	0.630651	0.627851	0.632137	0.632749	0.632937	0.634205	0.633128	0.627206	0.627713	0.63044	0.627528	0.626273	0.637504
Ca. Nitrososphaerales archaeon TH1917	0.62971	0.627779	0.628035	0.627806	0.630562	0.629808	0.630923	0.627829	0.627737	0.630978	0.629035	0.62969	0.632566	0.627896	0.630939	0.629383	0.632756	0.631465	0.630348	0.634293	0.630858	0.630681	0.629228	0.630805	0.626745	0.630436	0.637186	0.630545	0.629411	0.632303	0.631305	0.629266	0.629308	0.633609	0.611084	0.627373	0.63125	0.62679	0.629328	0.633822	0.633733	0.632335	0.631036	0.625136	0.628505	0.627195	0.627096	0.625358	0.633826
Ca. Nitrososphaerales archaeon TH5896	0.629702	0.625148	0.626437	0.625666	0.628065	0.632156	0.629911	0.63142	0.628287	0.632534	0.628191	0.632463	0.631101	0.625981	0.633001	0.630059	0.630355	0.629244	0.628604	0.63094	0.632425	0.626133	0.629387	0.629341	0.628002	0.631914	0.629196	0.636529	0.628127	0.632164	0.629083	0.632248	0.625285	0.633919	0.614223	0.624384	0.628023	0.624228	0.625825	0.630025	0.632311	0.630737	0.631336	0.624852	0.626556	0.626545	0.625923	0.624737	0.631971
Ca. Nitrososphaerales archaeon TH5895	0.631013	0.632472	0.626135	0.629099	0.630492	0.633157	0.629719	0.6336	0.630139	0.631081	0.628833	0.632261	0.631542	0.626223	0.631667	0.631588	0.63361	0.629846	0.628762	0.635621	0.631994	0.627934	0.631706	0.629587	0.62902	0.630951	0.63311	0.633354	0.631365	0.632948	0.633493	0.630204	0.627564	0.636148	0.617891	0.624613	0.63046	0.628612	0.630461	0.632719	0.632727	0.63146	0.634857	0.623367	0.628101	0.628434	0.627279	0.626044	0.635604
Ca. Nitrososphaerales archaeon TH526	0.628942	0.628016	0.62574	0.62712	0.627545	0.631989	0.628964	0.6281	0.628069	0.62878	0.625208	0.629368	0.632585	0.623847	0.631123	0.628203	0.629055	0.629457	0.629125	0.635943	0.632096	0.626446	0.630194	0.629888	0.628242	0.63153	0.631244	0.630118	0.629538	0.631273	0.629708	0.629483	0.62818	0.634968	0.612417	0.624632	0.626554	0.625639	0.624273	0.630786	0.629196	0.63047	0.630836	0.624209	0.624324	0.626469	0.626616	0.626152	0.632842
Ca. Nitrososphaera evergladensis SR1	0.608739	0.614189	0.614647	0.612845	0.612808	0.617945	0.619323	0.615082	0.618387	0.619322	0.617401	0.62139	0.621735	0.617463	0.61465	0.617745	0.61859	0.617026	0.612929	0.62272	0.619039	0.614132	0.618173	0.619405	0.613149	0.615394	0.620813	0.618878	0.61691	0.615403	0.617336	0.619493	0.615549	0.619069	0.645503	0.617975	0.622088	0.618464	0.62336	0.614991	0.615447	0.615983	0.621972	0.631315	0.638424	0.637161	0.635439	0.638309	0.627097
Nitrososphaera viennensis EN76	0.606334	0.609371	0.61664	0.611119	0.614172	0.61604	0.616244	0.615119	0.616922	0.616147	0.614985	0.616157	0.62072	0.615984	0.609955	0.620658	0.613956	0.612197	0.612694	0.62322	0.619777	0.616179	0.618335	0.621393	0.609958	0.612956	0.61712	0.617813	0.612784	0.611823	0.615707	0.620021	0.612671	0.617628	0.650118	0.618633	0.61821	0.618078	0.620919	0.612693	0.612119	0.612608	0.618436	0.628567	0.635702	0.633622	0.635853	0.637562	0.624892
Ca. Nitrososphaera gargensis Ga9.2	0.611275	0.614875	0.617516	0.613499	0.616993	0.617656	0.621762	0.618086	0.620665	0.620437	0.618694	0.619294	0.62171	0.619525	0.617048	0.619051	0.620418	0.619062	0.618483	0.624429	0.624379	0.62087	0.621391	0.621963	0.618143	0.620093	0.621019	0.623003	0.619429	0.619922	0.619022	0.618985	0.618386	0.62459	0.64343	0.619587	0.624318	0.622283	0.622639	0.619817	0.62102	0.61853	0.625686	0.632295	0.63291	0.636962	0.636985	0.638025	0.630799
Ca. Nitrosomirales sp. DSS1	0.62425	0.626529	0.626739	0.625789	0.625429	0.627374	0.627565	0.631821	0.629552	0.629156	0.627363	0.628451	0.629836	0.625112	0.626841	0.626007	0.627102	0.628599	0.628685	0.6335	0.629963	0.631659	0.628206	0.631395	0.627617	0.627931	0.631148	0.629311	0.630057	0.626428	0.629129	0.627519	0.628619	0.635466	0.623414	0.628489	0.630018	0.627954	0.628601	0.624402	0.625262	0.629759	0.630478	0.628137	0.628889	0.631377	0.629124	0.629738	0.637821
Ca. Nitrosomirales sp. DSS2	0.62473	0.629666	0.629657	0.626526	0.625354	0.627012	0.628234	0.633613	0.629112	0.627581	0.628585	0.628551	0.634116	0.627741	0.629294	0.626055	0.627733	0.629046	0.628836	0.635528	0.629456	0.632884	0.629249	0.63206	0.629732	0.630185	0.635127	0.629284	0.632478	0.631291	0.63032	0.629489	0.629734	0.637503	0.622391	0.628388	0.630592	0.626745	0.629373	0.625315	0.624818	0.63246	0.629591	0.63044	0.632512	0.635325	0.633359	0.639062	0.636205
Ca. Nitrosomirales sp. BLC2	0.622851	0.625242	0.624571	0.623634	0.625983	0.622999	0.625529	0.627018	0.627852	0.627238	0.624958	0.627024	0.626269	0.625127	0.627482	0.625637	0.626821	0.627714	0.625386	0.630966	0.626432	0.628455	0.626236	0.629958	0.626958	0.628861	0.631017	0.629445	0.629259	0.626103	0.62801	0.627762	0.625716	0.634552	0.62039	0.627872	0.62671	0.62596	0.62904	0.625734	0.625448	0.627366	0.632542	0.628506	0.628664	0.627918	0.628711	0.632731	0.635664
Ca. Nitrosomirales sp. BLC1	0.624335	0.627107	0.628074	0.625361	0.62884	0.626446	0.626348	0.632065	0.63015	0.628216	0.628763	0.631112	0.631591	0.624782	0.62781	0.626231	0.629587	0.627776	0.625346	0.634439	0.628211	0.629216	0.626387	0.631399	0.626636	0.628767	0.631411	0.631468	0.63101	0.629615	0.63103	0.628544	0.628429	0.635913	0.623544	0.630623	0.631872	0.629416	0.629507	0.628205	0.627313	0.632212	0.630846	0.626582	0.626585	0.634321	0.630554	0.629896	0.636695
Ca. Nitrosomirales sp. CS2	0.623515	0.62535	0.626159	0.62432	0.626146	0.626648	0.627226	0.630357	0.628069	0.628293	0.629466	0.627029	0.630256	0.627577	0.627421	0.625077	0.629062	0.628906	0.628938	0.629673	0.62921	0.631138	0.624763	0.630096	0.626681	0.63024	0.631284	0.631517	0.630364	0.630654	0.630513	0.628882	0.629131	0.636064	0.619453	0.627905	0.627809	0.627958	0.628502	0.625285	0.624214	0.629349	0.632158	0.626525	0.625798	0.629442	0.629388	0.629361	0.635227
Ca. Nitrosomirales sp. GW6	0.624742	0.63085	0.629338	0.626488	0.630497	0.628662	0.625881	0.628069	0.630622	0.63083	0.630201	0.627308	0.628129	0.631005	0.627421	0.627406	0.631084	0.628518	0.629421	0.632161	0.63167	0.63447	0.629749	0.633259	0.628558	0.632434	0.631301	0.630942	0.631442	0.629654	0.63019	0.62454	0.627611	0.63277	0.626361	0.624733	0.632966	0.628681	0.635035	0.627014	0.626373	0.63108	0.626653	0.625056	0.634723	0.630086	0.6295	0.630362	0.637615
Ca. Nitrosomirales sp. GW4	0.621681	0.629273	0.629359	0.624827	0.62362	0.625085	0.62791	0.635486	0.624062	0.630557	0.628542	0.626218	0.631092	0.622363	0.631467	0.622384	0.628412	0.628748	0.62805	0.631761	0.627187	0.630018	0.628769	0.628765	0.628842	0.630588	0.631351	0.630547	0.628967	0.626475	0.626038	0.632137	0.624195	0.637057	0.621276	0.625525	0.629824	0.623857	0.627753	0.62664	0.626884	0.635062	0.630624	0.625717	0.629316	0.628409	0.629678	0.627248	0.632069
Ca. Nitrosomirales sp. GW1	0.616317	0.623983	0.628292	0.623509	0.622316	0.622344	0.622205	0.629291	0.624534	0.6255	0.62985	0.629063	0.626013	0.619588	0.627837	0.62242	0.625641	0.624991	0.618452	0.632321	0.624751	0.628286	0.619253	0.628819	0.625291	0.620344	0.628173	0.626513	0.629044	0.626672	0.629123	0.627279	0.624527	0.632611	0.621642	0.631124	0.629625	0.627656	0.632705	0.621776	0.622122	0.625439	0.631967	0.625272	0.627372	0.630692	0.626339	0.625578	0.634152
Ca. Nitrosomirales sp. GW3	0.631595	0.629984	0.630585	0.625585	0.630803	0.625517	0.629956	0.638081	0.632853	0.63077	0.6297	0.632875	0.632909	0.630148	0.630471	0.626958	0.633061	0.631637	0.637906	0.641604	0.634134	0.636943	0.635768	0.63347	0.634978	0.638681	0.633184	0.631995	0.631974	0.629652	0.631375	0.628261	0.635734	0.641156	0.627932	0.628581	0.633972	0.632414	0.630091	0.628128	0.630957	0.626227	0.633214	0.626391	0.630539	0.629194	0.629113	0.631189	0.640143
Ca. Nitrosomirales sp. WS3	0.628337	0.628048	0.627207	0.629932	0.631773	0.627674	0.628593	0.636172	0.632404	0.631583	0.63453	0.631621	0.630396	0.627004	0.632279	0.631225	0.631888	0.63273	0.633282	0.63436	0.634544	0.637046	0.629662	0.632483	0.631414	0.632674	0.633652	0.632228	0.632549	0.63125	0.632575	0.631642	0.631294	0.63833	0.619363	0.629738	0.630238	0.628668	0.632286	0.630952	0.630974	0.63164	0.635767	0.630652	0.62931	0.633308	0.630487	0.628014	0.634571
Ca. Nitrosomirales sp. GW5	0.625278	0.634316	0.629595	0.631524	0.628452	0.630259	0.640587	0.633306	0.63426	0.638275	0.637588	0.634161	0.639242	0.631189	0.630557	0.636086	0.627826	0.639395	0.629713	0.642947	0.632735	0.635655	0.629583	0.638076	0.631126	0.639235	0.638088	0.635865	0.63988	0.637997	0.638841	0.632106	0.630352	0.640729	0.627112	0.628044	0.630467	0.625458	0.629632	0.63066	0.635316	0.627848	0.637373	0.628887	0.637196	0.634065	0.630848	0.633238	0.638926
Ca. Nitrosomirales sp. CS3	0.608171	0.611382	0.610538	0.608618	0.611571	0.611074	0.610679	0.617045	0.613674	0.615877	0.615472	0.616035	0.617936	0.618352	0.615832	0.613021	0.613397	0.613928	0.613929	0.616011	0.61487	0.615205	0.613033	0.612464	0.61337	0.613872	0.615292	0.618586	0.615263	0.614733	0.615356	0.620313	0.618231	0.618784	0.629081	0.620063	0.618616	0.614104	0.61778	0.616236	0.614015	0.619375	0.615756	0.619197	0.622069	0.626596	0.622869	0.624124	0.624234
Ca. Nitrosomirales sp. SAT137	0.633177	0.637732	0.63758	0.63493	0.636684	0.632822	0.636013	0.638153	0.635851	0.636799	0.634998	0.635566	0.637306	0.628886	0.635225	0.636952	0.63844	0.635604	0.634162	0.638811	0.636351	0.638204	0.63406	0.638857	0.632393	0.636451	0.639296	0.638053	0.637512	0.635529	0.63733	0.629917	0.633243	0.637326	0.613868	0.63664	0.636007	0.635524	0.636876	0.635973	0.637414	0.636068	0.639508	0.626178	0.620985	0.6292	0.627396	0.626327	0.639595
Ca. Nitrosomirales sp. UBA213	0.632756	0.636164	0.635536	0.633184	0.636307	0.631479	0.631966	0.636625	0.634266	0.634102	0.632895	0.633897	0.635034	0.627685	0.634657	0.635113	0.638016	0.633482	0.634377	0.636735	0.635288	0.636367	0.633874	0.63689	0.632639	0.636384	0.638276	0.636372	0.636029	0.633703	0.63669	0.630587	0.633317	0.638909	0.608323	0.633317	0.632395	0.631569	0.636077	0.634714	0.634679	0.634091	0.637176	0.62485	0.61993	0.626654	0.62589	0.623487	0.636834
Ca. Nitrosomirales sp. MTA5	0.636335	0.639723	0.638651	0.634916	0.638845	0.634792	0.636811	0.637988	0.635948	0.634831	0.636737	0.638682	0.636562	0.63149	0.63723	0.637603	0.638981	0.636289	0.637449	0.641121	0.638379	0.641755	0.634995	0.637948	0.637054	0.639867	0.642168	0.637884	0.638642	0.635627	0.639056	0.634004	0.635134	0.640085	0.611317	0.6437	0.6418	0.642726	0.648833	0.636108	0.635942	0.636973	0.638909	0.627919	0.621856	0.626433	0.625764	0.625464	0.640732
Ca. Nitrosomirales sp. DO1	0.636551	0.640916	0.63682	0.635988	0.638296	0.634038	0.637594	0.639643	0.638191	0.637362	0.636583	0.638921	0.639517	0.629597	0.637358	0.639026	0.639079	0.636156	0.635627	0.642585	0.641033	0.639312	0.635649	0.640906	0.635142	0.638761	0.643484	0.639827	0.63928	0.639782	0.639896	0.630634	0.635235	0.638275	0.612638	0.637646	0.638174	0.639259	0.636769	0.641117	0.642288	0.639048	0.641129	0.630261	0.625335	0.629588	0.629338	0.627235	0.640502
Ca. Nitrosomirales sp. CS6	0.621132	0.621304	0.622487	0.618593	0.62066	0.620364	0.623862	0.626652	0.62404	0.620589	0.622928	0.627222	0.628206	0.622646	0.623884	0.622067	0.623586	0.622802	0.621925	0.630393	0.623257	0.621709	0.618754	0.621917	0.621366	0.62367	0.6262	0.625792	0.624245	0.624999	0.627536	0.624483	0.625183	0.625504	0.613006	0.623169	0.626351	0.620352	0.624748	0.62279	0.621171	0.625265	0.625202	0.622135	0.620628	0.622253	0.623673	0.624342	0.630224
Ca. Nitrosomirales sp. CS5	0.623571	0.622914	0.622618	0.620981	0.623472	0.623697	0.623579	0.629275	0.626106	0.621361	0.625088	0.626187	0.627371	0.623355	0.624331	0.620791	0.626306	0.62521	0.624457	0.629987	0.626047	0.625155	0.622009	0.625559	0.6229	0.621498	0.627326	0.625252	0.626471	0.625264	0.628518	0.626422	0.626765	0.630143	0.614411	0.624577	0.628075	0.621038	0.627447	0.623726	0.623677	0.629225	0.625765	0.621518	0.62144	0.624107	0.625723	0.626335	0.629706
Ca. Nitrosomirales sp. GW2	0.622573	0.62678	0.628384	0.623551	0.625387	0.628972	0.625381	0.630869	0.625891	0.625809	0.627116	0.631137	0.632268	0.624435	0.627168	0.626675	0.630802	0.626722	0.624083	0.634033	0.62895	0.627165	0.625003	0.624715	0.622819	0.626293	0.63148	0.627042	0.629175	0.625848	0.631998	0.626194	0.62503	0.627894	0.620364	0.629343	0.629455	0.623845	0.629402	0.625935	0.62285	0.630571	0.629006	0.622951	0.624002	0.630008	0.631384	0.62813	0.63577
Ca. Nitrosomirales sp. WS1	0.629147	0.630279	0.631385	0.630367	0.630529	0.630514	0.630469	0.633639	0.629916	0.631681	0.630354	0.631256	0.634312	0.626085	0.630633	0.631492	0.633489	0.631731	0.631071	0.635427	0.633977	0.633451	0.628816	0.633572	0.630041	0.633047	0.633068	0.633185	0.633771	0.631995	0.633756	0.632471	0.632502	0.637425	0.61847	0.629384	0.632441	0.630668	0.632743	0.632129	0.631776	0.634773	0.635589	0.626837	0.626835	0.630701	0.631189	0.629249	0.638651
Ca. Nitrosomirales sp. WS2	0.630289	0.631598	0.630935	0.629153	0.63122	0.630747	0.630863	0.632884	0.630133	0.631367	0.629403	0.630659	0.633782	0.62609	0.630664	0.631521	0.633421	0.631751	0.631064	0.633456	0.633209	0.633646	0.628127	0.630933	0.629531	0.634088	0.634195	0.632587	0.63216	0.631789	0.633302	0.631875	0.632403	0.637901	0.61768	0.628205	0.633418	0.629573	0.634528	0.632302	0.632431	0.633881	0.634988	0.626991	0.627132	0.628859	0.630244	0.629377	0.638789
Ca. Nitrosomirales sp. CS4	0.629254	0.630405	0.634021	0.629344	0.63096	0.629701	0.629526	0.633119	0.630582	0.63154	0.630807	0.630968	0.632614	0.628218	0.631785	0.630445	0.630157	0.630109	0.631143	0.636698	0.634761	0.633584	0.631072	0.633806	0.628869	0.631874	0.632454	0.635199	0.634232	0.63205	0.63383	0.634466	0.631502	0.636846	0.617621	0.631403	0.633138	0.63172	0.633001	0.631309	0.630991	0.632656	0.635813	0.627878	0.625131	0.631513	0.62896	0.627162	0.63833
Ca. Nitrosomirales sp. CS1	0.62872	0.629417	0.629876	0.627922	0.630324	0.629293	0.629938	0.632883	0.630103	0.630541	0.629979	0.630624	0.632071	0.626873	0.631209	0.629562	0.629685	0.628825	0.631261	0.635368	0.632191	0.633754	0.6302	0.632309	0.628137	0.632007	0.633639	0.63413	0.633805	0.630054	0.632593	0.631953	0.631371	0.636175	0.615245	0.630396	0.632308	0.629147	0.630023	0.630075	0.629644	0.632064	0.633494	0.626345	0.624554	0.628605	0.628232	0.626997	0.636517
Ca. Nitrosocaldus sp. JZ-3.bins.102	0.621657	0.624925	0.624882	0.627041	0.627756	0.629612	0.626244	0.62909	0.630146	0.631831	0.632369	0.629257	0.629683	0.625056	0.630721	0.628763	0.627012	0.628418	0.625169	0.633426	0.631632	0.629138	0.63024	0.630342	0.62814	0.627757	0.630145	0.630615	0.629644	0.627269	0.630071	0.626281	0.630632	0.632927	0.626601	0.628389	0.630693	0.628226	0.62949	0.630494	0.627769	0.630117	0.628771	0.628316	0.630954	0.635242	0.626972	0.629766	0.637868
Ca. Nitrosocaldus sp. JZ-1.bins.77	0.621845	0.625043	0.624344	0.626115	0.628071	0.629309	0.625477	0.629296	0.629495	0.63128	0.631413	0.629899	0.627986	0.624439	0.629852	0.629574	0.62561	0.62764	0.625821	0.633284	0.632191	0.629554	0.632297	0.629485	0.62751	0.627831	0.630066	0.629891	0.630108	0.627072	0.630085	0.62547	0.630414	0.632877	0.625014	0.627637	0.629772	0.627523	0.629265	0.63035	0.628099	0.630717	0.628152	0.627383	0.630346	0.634776	0.626798	0.629545	0.63581
Ca. Nitrosocaldus sp. QQ.bins.97	0.622027	0.625031	0.624297	0.625239	0.627897	0.628471	0.625122	0.628741	0.629541	0.631793	0.630286	0.630121	0.628417	0.623763	0.628851	0.628287	0.625438	0.626343	0.625189	0.632535	0.630721	0.630476	0.630643	0.62981	0.627422	0.627735	0.630235	0.630663	0.628368	0.627027	0.627849	0.625288	0.629239	0.633044	0.622955	0.627368	0.630253	0.627022	0.628073	0.629644	0.626872	0.631349	0.627411	0.626789	0.62926	0.633861	0.626949	0.629542	0.635358
Ca. Nitrosocaldus sp. JZ-2.bins.249	0.614756	0.619352	0.613163	0.617153	0.615015	0.628568	0.61937	0.628455	0.629061	0.628117	0.621774	0.628629	0.619502	0.619025	0.623375	0.625478	0.61947	0.618302	0.625722	0.628468	0.625568	0.623753	0.623918	0.623364	0.620824	0.621685	0.626417	0.625939	0.630347	0.622837	0.624402	0.623591	0.627358	0.627447	0.616572	0.621475	0.623357	0.62192	0.628065	0.625865	0.625626	0.62981	0.626802	0.619427	0.62703	0.632369	0.618065	0.623502	0.632836
Ca. Nitrosocaldus islandicus 3F	0.621475	0.628243	0.625041	0.626338	0.628453	0.627949	0.626687	0.630372	0.631028	0.62964	0.630737	0.631304	0.628131	0.626423	0.629464	0.630163	0.627036	0.62937	0.625453	0.634487	0.633199	0.631325	0.632492	0.634087	0.628089	0.629556	0.631007	0.630815	0.629598	0.630199	0.630454	0.625228	0.631028	0.632716	0.628059	0.629811	0.631285	0.630661	0.631798	0.628623	0.627945	0.628357	0.629645	0.627476	0.630492	0.634196	0.629974	0.631528	0.63704
Ca. Nitrosocaldus cavascurensis SCU2	0.621258	0.628431	0.625046	0.626829	0.628429	0.62795	0.626682	0.630025	0.630999	0.629715	0.630969	0.631803	0.628296	0.626456	0.629646	0.630017	0.62708	0.629151	0.62542	0.634509	0.63317	0.631307	0.632506	0.634079	0.628563	0.62952	0.631008	0.630812	0.629859	0.630179	0.63047	0.625176	0.630973	0.632745	0.628631	0.629645	0.631268	0.63092	0.631848	0.628621	0.62766	0.628365	0.629771	0.627396	0.630431	0.634154	0.630009	0.631543	0.637179
Ca. Nitrosocaldus sp. Tumba.bins.72	0.619963	0.626896	0.625364	0.625915	0.628283	0.626751	0.626484	0.630743	0.630858	0.629819	0.629603	0.631101	0.627706	0.626117	0.629857	0.630042	0.626869	0.628556	0.625053	0.635165	0.634369	0.631181	0.632164	0.632492	0.628004	0.627551	0.630741	0.628969	0.630253	0.62911	0.630664	0.624959	0.629569	0.632688	0.627388	0.629518	0.629939	0.628881	0.63239	0.62867	0.627997	0.629277	0.629777	0.627985	0.63084	0.633268	0.628602	0.630534	0.637481
Ca. Nitrosocaldus sp. QQ.bins.115137	0.620947	0.623281	0.624246	0.619195	0.620441	0.622201	0.620776	0.624699	0.624918	0.628624	0.628412	0.626201	0.627243	0.623577	0.625351	0.626699	0.621908	0.626576	0.626808	0.629321	0.625966	0.627041	0.62718	0.629961	0.628017	0.629125	0.632842	0.627973	0.627662	0.628043	0.623479	0.622001	0.627633	0.629773	0.625244	0.623902	0.627571	0.623559	0.626306	0.626665	0.624266	0.625924	0.625424	0.623241	0.627677	0.63014	0.626596	0.625657	0.631726
Ca. Nitrosocaldus sp. SRBZ.bins.174	0.620408	0.626776	0.626752	0.622867	0.625518	0.624687	0.624058	0.628853	0.629266	0.639119	0.633184	0.629445	0.626648	0.624537	0.631777	0.631994	0.629056	0.62869	0.629519	0.631146	0.630392	0.629907	0.630999	0.631867	0.631587	0.629001	0.632171	0.631862	0.627706	0.63022	0.625085	0.623526	0.629096	0.63553	0.63241	0.628891	0.629952	0.628909	0.633043	0.629991	0.625798	0.627698	0.627569	0.625915	0.629479	0.631857	0.628815	0.627586	0.634891
Ca. Nitrosocaldus sp. US01	0.606899	0.61373	0.60849	0.612276	0.615209	0.613985	0.612913	0.61277	0.617035	0.61982	0.616591	0.614946	0.618879	0.613093	0.618283	0.617009	0.614937	0.614369	0.607117	0.618269	0.616956	0.611285	0.611794	0.618901	0.610699	0.6125	0.617695	0.616589	0.615859	0.611721	0.618736	0.61479	0.616261	0.617212	0.635003	0.613719	0.621732	0.614825	0.614106	0.614277	0.611254	0.613909	0.617372	0.620161	0.622113	0.630051	0.62595	0.627348	0.624171
Ca. Nitrosothermus sp. JZ-2.bins.172	0.639042	0.640842	0.639606	0.637708	0.640054	0.637397	0.63893	0.638631	0.638651	0.641175	0.642135	0.639839	0.641494	0.631074	0.638588	0.638406	0.639959	0.640322	0.635344	0.643094	0.63961	0.63902	0.636127	0.640344	0.635021	0.639064	0.641505	0.640659	0.639824	0.637969	0.642388	0.632704	0.636753	0.639257	0.611626	0.635075	0.635928	0.631112	0.632281	0.639861	0.640342	0.639409	0.639155	0.627514	0.626502	0.629182	0.627234	0.623955	0.636628
Ca. Nitrosothermus sp. QQ.bins.88	0.637952	0.63989	0.638716	0.63628	0.639116	0.636654	0.638563	0.638171	0.638021	0.640401	0.640822	0.638696	0.641008	0.630224	0.63817	0.637415	0.639288	0.638768	0.634375	0.641813	0.638537	0.638186	0.63526	0.639303	0.633615	0.637964	0.640995	0.639911	0.6388	0.63733	0.640768	0.63019	0.635228	0.637841	0.609959	0.634037	0.635525	0.630796	0.63162	0.63887	0.639637	0.638864	0.637924	0.626669	0.625031	0.62775	0.626046	0.622602	0.636534
Ca. Thaumarchaeota archaeon J079	0.639106	0.639403	0.63897	0.637669	0.638186	0.636428	0.634348	0.637429	0.633765	0.638989	0.636269	0.639376	0.636145	0.629702	0.63416	0.637202	0.634179	0.636195	0.636515	0.638752	0.63618	0.636207	0.635436	0.635877	0.633999	0.637108	0.63963	0.642975	0.637972	0.637441	0.638441	0.631144	0.634231	0.640043	0.603869	0.633276	0.637242	0.632821	0.634927	0.63879	0.636828	0.637995	0.638759	0.625015	0.618154	0.622315	0.620935	0.618618	0.636097
[truncated: 85 more columns]

## Sheet: Coverage
	PRE2 10m bin1	PRE2 20m bin1	Ca. Nitrosopumilus sp. Nsub	Ca. Nitrosomarinus catalina SPOT01	Nitrosopumilus cobalaminigenes HCA1	Nitrosopumilus oxyclinae HCE1	Ca. Nitrosopumilus sediminis AR2	Ca. Nitrosopumilus koreense SJ	Ca. Nitrosopumilus koreense AR1	Nitrosopumilus piranensis D3C	Ca. Nitrosopumilus sp. HMK28	Nitrosopumilus maritimus SCM1	Ca. Nitrosopumilus salarius BD31	Ca. Nitrosopumilus sp. ST1	Nitrosopumilus adriaticus NF5	Ca. Nitrosopumilus sp. HMK29	Nitrosopumilus ureiphilus PS0	Ca. Nitrosopumilus zosterae NM25	Mariana trench T1L11 (5080m)	Ogasawara trench C4 (9697m)	Mariana trench T3L19 (10890m)	Mariana trench T3L15 (8150m)	Mariana trench T1L9 (6890m)	Mariana trench T3L14 (10900m)	Mariana trench F8-1	Mariana trench F8-2	Ca. Nitrosopumilus sp. YT1	Ca. Nitrosarchaeum limnium BG20	Ca. Nitrosarchaeum limnium SFB1	Nitrosarchaeum koreense MY1	Ca. Nitrosarchaeum sp. AC2	Ca. Nitrosarchaeum sp. ST3	Ca. Nitrosarchaeum sp. ST2	Ca. Cenarchaeum sp. HMK20	Ca. Cenarchaeum symbiosum A	AB−629−I23	Ca. Nitrosopumilaceae sp. O23	Ogasawara trench F20 (2015m)	Mariana trench D1 (5400m)	Ca. Nitrosopelagicus brevis U25	Ca. Nitrosopelagicus brevis CN25	Ca. Nitrosopelagicus sp. REDSEA-S31_B2	Ca. Thaumarchaeota archaeon CSP1−1	Ca. Nitrosotenuis cloacae SAT1	Ca. Nitrosotenuis sp. AQ6f	Ca. Nitrosotenuis uzonensis N4	Ca. Nitrosotenuis sp. DW1	Ca. Nitrosotenuis chungbukensis MY2	Ca. Nitrosotalea devanaterra Nd1
PRE2 10m bin1	1	0.621509	0.524926	0.540051	0.46809	0.457844	0.432328	0.456265	0.444695	0.433707	0.462254	0.454228	0.427402	0.441063	0.405009	0.409478	0.327811	0.411791	0.521301	0.530855	0.53956	0.452318	0.548622	0.547582	0.547386	0.541781	0.529266	0.383186	0.370182	0.417804	0.394045	0.418798	0.412804	0.370749	0.107901	0.406739	0.413041	0.399198	0.43513	0.423959	0.424889	0.457139	0.408554	0.322466	0.295305	0.311556	0.289234	0.30135	0.254547
PRE2 20m bin1	0.849085	1	0.746691	0.80564	0.565408	0.557383	0.520259	0.544878	0.525584	0.50696	0.544764	0.537742	0.516362	0.523129	0.487071	0.494205	0.394022	0.485669	0.635731	0.633476	0.663845	0.555574	0.666751	0.657852	0.668403	0.654963	0.637997	0.465899	0.44908	0.506088	0.472091	0.496008	0.495321	0.457101	0.11859	0.498859	0.496673	0.477713	0.498042	0.509749	0.514989	0.552931	0.490407	0.378965	0.344276	0.363449	0.341325	0.346973	0.300134
Ca. Nitrosopumilus sp. Nsub	0.853777	0.899834	1	0.816079	0.591893	0.589857	0.552355	0.573186	0.557522	0.530748	0.574173	0.56282	0.54097	0.554238	0.510046	0.519871	0.427638	0.516207	0.666892	0.659731	0.692507	0.584822	0.700505	0.69858	0.691007	0.674647	0.669662	0.491926	0.475908	0.534313	0.50077	0.524344	0.52192	0.481384	0.121632	0.516467	0.509561	0.498569	0.522972	0.540796	0.541868	0.589033	0.520232	0.399541	0.371297	0.387736	0.359786	0.374516	0.313587
Ca. Nitrosomarinus catalina SPOT01	0.870831	0.954795	0.804827	1	0.611997	0.608451	0.568359	0.584851	0.573388	0.548691	0.587983	0.576877	0.559365	0.560494	0.523798	0.533735	0.431165	0.524522	0.691952	0.675554	0.710561	0.599673	0.720595	0.709205	0.706336	0.693805	0.67989	0.502238	0.482175	0.55112	0.514754	0.525406	0.526787	0.492794	0.138481	0.530067	0.529907	0.518009	0.536636	0.553315	0.552558	0.593405	0.525652	0.403665	0.375326	0.383001	0.368339	0.374475	0.32477
Nitrosopumilus cobalaminigenes HCA1	0.870234	0.763664	0.668138	0.701857	1	0.790738	0.709488	0.684782	0.675784	0.628233	0.676949	0.671028	0.665627	0.629101	0.646949	0.638895	0.504029	0.634943	0.737563	0.708735	0.757421	0.633001	0.755648	0.745734	0.757777	0.746332	0.728788	0.566323	0.537818	0.637302	0.601109	0.5833	0.576035	0.536542	0.153789	0.543308	0.541938	0.530251	0.543226	0.559261	0.562568	0.591033	0.57346	0.438185	0.399324	0.417887	0.390128	0.40191	0.333077
Nitrosopumilus oxyclinae HCE1	0.854262	0.75932	0.659817	0.703207	0.803303	1	0.693877	0.668958	0.656463	0.61778	0.655492	0.655703	0.648085	0.622336	0.641018	0.63077	0.501756	0.626961	0.7334	0.696341	0.747764	0.626201	0.748956	0.734654	0.756841	0.742365	0.722453	0.552976	0.530647	0.623491	0.594906	0.584988	0.573756	0.527192	0.150711	0.544728	0.542788	0.526341	0.536456	0.548663	0.548498	0.591211	0.570765	0.43391	0.398096	0.412308	0.382467	0.393687	0.332022
Ca. Nitrosopumilus sediminis AR2	0.86128	0.751064	0.660771	0.69636	0.768453	0.7421	1	0.692144	0.685892	0.645516	0.687037	0.662744	0.660693	0.634371	0.629012	0.637512	0.520414	0.639043	0.731514	0.706402	0.752704	0.631147	0.758149	0.74647	0.762857	0.739407	0.72113	0.561091	0.536742	0.614813	0.584527	0.592211	0.579948	0.536613	0.161403	0.539914	0.533245	0.522761	0.544991	0.551226	0.550445	0.583705	0.573898	0.426575	0.400702	0.41869	0.396388	0.408373	0.337114
Ca. Nitrosopumilus koreense SJ	0.898267	0.749126	0.661746	0.688577	0.711696	0.689866	0.674553	1	0.990158	0.686275	0.722946	0.698298	0.644325	0.636031	0.621743	0.628325	0.506738	0.632206	0.731495	0.717303	0.753782	0.632802	0.758411	0.748599	0.755908	0.742825	0.724069	0.566724	0.544	0.624498	0.588055	0.594491	0.583799	0.538306	0.175541	0.545794	0.544652	0.520106	0.537387	0.541384	0.544676	0.584768	0.563761	0.434373	0.406652	0.421517	0.393427	0.407291	0.335059
Ca. Nitrosopumilus koreense AR1	0.892282	0.742221	0.656208	0.68398	0.706911	0.681644	0.669861	0.991567	1	0.680937	0.716019	0.691103	0.638878	0.631791	0.615335	0.624326	0.503366	0.626187	0.726678	0.712614	0.746584	0.623504	0.749588	0.737043	0.750507	0.735871	0.719938	0.562526	0.539259	0.61958	0.581873	0.591613	0.580217	0.534831	0.172223	0.542181	0.539337	0.513446	0.534489	0.535664	0.541555	0.58245	0.55974	0.431141	0.402124	0.418782	0.390132	0.405185	0.333686
Nitrosopumilus piranensis D3C	0.898799	0.755949	0.664784	0.697488	0.690522	0.674222	0.66039	0.720491	0.702836	1	0.890795	0.717912	0.627964	0.636809	0.626491	0.628816	0.517007	0.619504	0.736105	0.717126	0.762504	0.637414	0.75609	0.752782	0.762003	0.745418	0.730562	0.547007	0.528083	0.599367	0.572624	0.603275	0.589453	0.543888	0.175777	0.541787	0.547556	0.522388	0.540045	0.545721	0.545249	0.596858	0.56167	0.435673	0.407115	0.424004	0.394526	0.407048	0.338609
Ca. Nitrosopumilus sp. HMK28	0.900581	0.758682	0.666691	0.697628	0.690104	0.667993	0.656461	0.715726	0.698628	0.838406	1	0.707344	0.626729	0.635725	0.617323	0.618112	0.507985	0.62205	0.736261	0.716331	0.760834	0.633808	0.757537	0.749305	0.759762	0.744675	0.726164	0.548996	0.530183	0.597707	0.569833	0.600539	0.58631	0.546532	0.173788	0.54369	0.544722	0.518247	0.539569	0.546948	0.546267	0.595616	0.56047	0.435663	0.401484	0.423221	0.391814	0.406292	0.340117
Nitrosopumilus maritimus SCM1	0.906643	0.760058	0.66472	0.698658	0.693106	0.674094	0.642401	0.706894	0.693685	0.689892	0.721654	1	0.636478	0.632597	0.620863	0.631666	0.504622	0.615481	0.734149	0.72403	0.761957	0.631859	0.752838	0.746297	0.757012	0.742509	0.728632	0.550215	0.529287	0.597039	0.566706	0.586843	0.583048	0.545802	0.165543	0.547624	0.543713	0.528364	0.541053	0.548572	0.549351	0.598825	0.560623	0.434733	0.406605	0.42102	0.387579	0.401965	0.337704
Ca. Nitrosopumilus salarius BD31	0.759635	0.662332	0.579748	0.603099	0.639544	0.616389	0.581288	0.588594	0.583245	0.536495	0.571156	0.576673	1	0.592139	0.549863	0.587025	0.452614	0.571417	0.650491	0.628432	0.669313	0.552718	0.682444	0.666365	0.664845	0.66387	0.634979	0.513499	0.489686	0.550665	0.519371	0.524643	0.516115	0.465005	0.150935	0.464425	0.472276	0.452278	0.46689	0.469689	0.47462	0.50944	0.501447	0.380502	0.348967	0.372139	0.347066	0.355675	0.294748
Ca. Nitrosopumilus sp. ST1	0.720481	0.62299	0.556254	0.568961	0.553112	0.545584	0.523394	0.540572	0.532431	0.513137	0.548165	0.526664	0.546567	1	0.493973	0.506418	0.409392	0.51399	0.602008	0.571623	0.616404	0.518354	0.636034	0.62636	0.617092	0.606508	0.600639	0.472685	0.465159	0.516177	0.476917	0.619833	0.595666	0.445384	0.16303	0.440974	0.446313	0.422528	0.459175	0.447451	0.449231	0.487987	0.477222	0.368727	0.344056	0.36459	0.33749	0.342803	0.293142
Nitrosopumilus adriaticus NF5	0.869316	0.76741	0.665005	0.694794	0.746847	0.732383	0.672062	0.689917	0.680706	0.661966	0.694913	0.683029	0.673207	0.65192	1	0.830211	0.589402	0.752514	0.74581	0.730785	0.769719	0.636613	0.761023	0.753469	0.762299	0.75277	0.731247	0.609531	0.586121	0.628545	0.590516	0.60546	0.589068	0.55779	0.170463	0.540613	0.533413	0.52629	0.534383	0.549093	0.547902	0.585471	0.582436	0.444175	0.409921	0.435057	0.395888	0.416208	0.347294
Ca. Nitrosopumilus sp. HMK29	0.863098	0.76116	0.66661	0.69007	0.731926	0.717195	0.675004	0.692803	0.682966	0.65024	0.6893	0.687094	0.70406	0.646186	0.814386	1	0.591484	0.742247	0.74511	0.723157	0.768836	0.642117	0.762171	0.756678	0.767607	0.753987	0.733023	0.601084	0.580748	0.626341	0.590226	0.595809	0.586015	0.551359	0.169868	0.5396	0.535652	0.526451	0.533256	0.546644	0.551668	0.589634	0.585378	0.440267	0.419115	0.441142	0.40575	0.425936	0.345146
Nitrosopumilus ureiphilus PS0	0.840252	0.729829	0.660004	0.672354	0.695293	0.675067	0.665563	0.660612	0.651936	0.643933	0.67654	0.6485	0.652308	0.642282	0.693475	0.709022	1	0.700358	0.733332	0.708926	0.754137	0.631969	0.755602	0.746792	0.756991	0.740698	0.718252	0.577628	0.562109	0.602465	0.577903	0.598816	0.581285	0.54937	0.168145	0.538957	0.531072	0.517759	0.521715	0.543492	0.54855	0.578294	0.567281	0.44729	0.416814	0.43733	0.410107	0.423794	0.335397
Ca. Nitrosopumilus zosterae NM25	0.856777	0.750301	0.659929	0.674778	0.715055	0.693073	0.667702	0.680884	0.668189	0.63621	0.679788	0.659558	0.679744	0.648034	0.723668	0.728836	0.578027	1	0.740504	0.716263	0.763569	0.634571	0.759314	0.750718	0.761075	0.748251	0.724725	0.60915	0.588284	0.623129	0.589832	0.605372	0.589369	0.545891	0.172677	0.532008	0.534285	0.522217	0.532858	0.539973	0.548837	0.575274	0.576684	0.438436	0.410473	0.436347	0.404375	0.415149	0.335526
Mariana trench T1L11 (5080m)	0.770156	0.710812	0.614716	0.647726	0.596088	0.592656	0.554798	0.570577	0.562267	0.545124	0.577445	0.561895	0.551211	0.549119	0.519908	0.530798	0.436154	0.529204	1	0.881004	0.966089	0.818274	0.956674	0.945364	0.963097	0.938571	0.889129	0.500421	0.479471	0.533836	0.512137	0.522742	0.5191	0.487165	0.160869	0.526272	0.530278	0.533271	0.548103	0.517166	0.520973	0.550689	0.532261	0.403265	0.381576	0.396855	0.36435	0.37876	0.321744
Ogasawara trench C4 (9697m)	0.459184	0.4459	0.368245	0.393346	0.366717	0.364875	0.334128	0.351584	0.348543	0.336113	0.35543	0.348595	0.33433	0.329358	0.318911	0.324891	0.259161	0.319476	0.552018	1	0.55869	0.470771	0.588201	0.570112	0.55944	0.537616	0.535865	0.314098	0.302809	0.330962	0.31003	0.330487	0.324045	0.298788	0.0997225	0.343198	0.334043	0.336314	0.323897	0.323708	0.325567	0.337497	0.327292	0.255495	0.238195	0.232978	0.231305	0.241181	0.205052
Mariana trench T3L19 (10890m)	0.791294	0.728774	0.628588	0.661434	0.607332	0.604466	0.564744	0.582958	0.572691	0.554124	0.588511	0.574142	0.559597	0.562639	0.531191	0.540169	0.44364	0.539001	0.9558	0.886058	1	0.820751	0.969958	0.950163	0.970761	0.94711	0.901662	0.509099	0.49063	0.546918	0.523564	0.531956	0.528792	0.494559	0.165957	0.537632	0.543102	0.540124	0.552623	0.526914	0.53631	0.568798	0.547856	0.413269	0.391037	0.40546	0.372661	0.388068	0.331299
Mariana trench T3L15 (8150m)	0.790026	0.724645	0.627546	0.661381	0.608105	0.604998	0.563956	0.583949	0.57461	0.554132	0.589618	0.576752	0.563217	0.563757	0.531741	0.5424	0.443621	0.539683	0.973815	0.898276	0.989232	1	0.992688	0.976095	0.989531	0.958296	0.908573	0.510406	0.492052	0.54701	0.523874	0.531536	0.529589	0.495883	0.165207	0.539242	0.54208	0.536989	0.570835	0.526394	0.53587	0.565308	0.54585	0.411688	0.393123	0.405104	0.370946	0.387794	0.330539
Mariana trench T1L9 (6890m)	0.71826	0.671525	0.584036	0.610534	0.562752	0.555736	0.523677	0.540117	0.530836	0.512705	0.546043	0.53246	0.531521	0.540713	0.487615	0.502084	0.409654	0.49906	0.884539	0.856805	0.898878	0.763663	1	0.925452	0.895576	0.863102	0.821636	0.471713	0.457377	0.507345	0.487982	0.491835	0.500437	0.460533	0.151869	0.501841	0.509718	0.500032	0.510445	0.490617	0.500205	0.530547	0.510696	0.390619	0.371087	0.377192	0.350542	0.366334	0.31068
Mariana trench T3L14 (10900m)	0.74031	0.685473	0.59389	0.624036	0.5735	0.568574	0.533885	0.555308	0.542669	0.524036	0.557262	0.545665	0.541523	0.545884	0.499561	0.513405	0.418593	0.509014	0.896759	0.858284	0.908585	0.772359	0.947537	1	0.92351	0.882498	0.843629	0.481298	0.469514	0.518573	0.498763	0.502818	0.505986	0.47128	0.157016	0.518427	0.522786	0.51471	0.522614	0.505745	0.512586	0.542758	0.521613	0.397378	0.372032	0.390569	0.356449	0.372046	0.317678
Mariana trench F8-1	0.728221	0.650943	0.55519	0.584486	0.53717	0.539257	0.500936	0.516593	0.513471	0.491873	0.519357	0.512414	0.501513	0.50048	0.468758	0.476769	0.393653	0.480539	0.844134	0.782071	0.863364	0.724462	0.855512	0.857202	1	0.901668	0.830541	0.454355	0.437899	0.485458	0.46678	0.468282	0.471891	0.440661	0.145132	0.475578	0.476567	0.472278	0.499655	0.466955	0.473986	0.504298	0.481672	0.364885	0.345653	0.357119	0.325527	0.341462	0.287913
Mariana trench F8-2	0.733285	0.653764	0.56176	0.587563	0.549465	0.541904	0.500479	0.526079	0.515159	0.492268	0.520672	0.515765	0.509365	0.503938	0.473023	0.48392	0.397242	0.485134	0.846737	0.770064	0.862362	0.71897	0.843635	0.83749	0.924921	1	0.828398	0.455334	0.43764	0.488283	0.468081	0.474996	0.475525	0.442017	0.143202	0.472793	0.47231	0.474961	0.491074	0.464233	0.474107	0.498537	0.486622	0.363668	0.343411	0.357801	0.325514	0.343644	0.285683
Ca. Nitrosopumilus sp. YT1	0.695532	0.611203	0.53754	0.562629	0.524383	0.515873	0.484241	0.502331	0.490516	0.474623	0.501173	0.491769	0.47523	0.495357	0.452077	0.462649	0.379788	0.460572	0.800093	0.739133	0.822921	0.685504	0.802435	0.803441	0.861131	0.825506	1	0.439457	0.423899	0.472127	0.446605	0.459228	0.460058	0.430621	0.140594	0.492779	0.491847	0.486067	0.527547	0.463372	0.45967	0.495337	0.470504	0.359726	0.336988	0.346243	0.321247	0.33452	0.274306
Ca. Nitrosarchaeum limnium BG20	0.717764	0.641031	0.567616	0.58695	0.569012	0.558578	0.524747	0.556163	0.548246	0.510598	0.546276	0.534762	0.54715	0.549756	0.534216	0.541432	0.431984	0.544749	0.634835	0.606071	0.652324	0.550051	0.648253	0.65208	0.650883	0.652375	0.63882	1	0.74601	0.652034	0.607342	0.540596	0.537215	0.494235	0.152738	0.497051	0.49736	0.473318	0.493593	0.502087	0.499286	0.531772	0.533993	0.417296	0.386681	0.396654	0.377933	0.392961	0.317728
Ca. Nitrosarchaeum limnium SFB1	0.770854	0.694406	0.605704	0.633106	0.616047	0.597	0.567137	0.595662	0.588678	0.550645	0.583969	0.580406	0.590393	0.595662	0.582049	0.583583	0.469786	0.598293	0.683089	0.664326	0.700521	0.586112	0.699073	0.692017	0.689803	0.683256	0.674982	0.837992	1	0.699678	0.65738	0.587779	0.585854	0.537024	0.162011	0.532977	0.522611	0.513256	0.53075	0.539135	0.54127	0.573461	0.579461	0.440443	0.417817	0.431309	0.415069	0.421456	0.34301
Nitrosarchaeum koreense MY1	0.786285	0.705728	0.618836	0.64613	0.647613	0.642072	0.579448	0.611594	0.603589	0.565407	0.593759	0.586337	0.599215	0.598897	0.556159	0.562409	0.4546	0.572334	0.68558	0.668039	0.708097	0.595819	0.70545	0.704279	0.700913	0.692297	0.689929	0.655028	0.633788	1	0.857859	0.586293	0.585216	0.531543	0.163043	0.543291	0.541178	0.520817	0.534015	0.546834	0.550261	0.583032	0.575526	0.44849	0.424143	0.43385	0.407552	0.423025	0.352501
Ca. Nitrosarchaeum sp. AC2	0.785288	0.705562	0.61777	0.650306	0.649975	0.643446	0.581896	0.609844	0.60361	0.569262	0.595273	0.59103	0.598351	0.599392	0.557	0.568976	0.460226	0.580041	0.689457	0.662895	0.709659	0.597523	0.708841	0.704661	0.700559	0.69614	0.691462	0.655752	0.635291	0.912141	1	0.59136	0.591386	0.537901	0.162498	0.540328	0.540284	0.521189	0.533223	0.54909	0.5569	0.583669	0.57774	0.4451	0.424286	0.434522	0.411538	0.425533	0.346647
Ca. Nitrosarchaeum sp. ST3	0.688656	0.597532	0.5196	0.531237	0.516502	0.508806	0.490345	0.50766	0.503417	0.481787	0.508272	0.496096	0.486894	0.635277	0.460475	0.472628	0.385095	0.476143	0.568163	0.563257	0.59079	0.487801	0.585684	0.578566	0.575041	0.579677	0.559172	0.467353	0.455274	0.505605	0.47552	1	0.60588	0.445688	0.16616	0.427353	0.432853	0.421228	0.453886	0.445004	0.440683	0.477791	0.466687	0.368919	0.348662	0.362096	0.328854	0.343923	0.284303
Ca. Nitrosarchaeum sp. ST2	0.681111	0.617375	0.544479	0.560925	0.537233	0.533929	0.506402	0.521985	0.520252	0.505283	0.531105	0.522162	0.517283	0.623389	0.472735	0.485653	0.399558	0.49889	0.593234	0.588678	0.615538	0.514519	0.619256	0.624827	0.615174	0.60521	0.603563	0.499714	0.483352	0.53472	0.507178	0.645603	1	0.470664	0.162728	0.470318	0.471206	0.457705	0.482163	0.480294	0.475511	0.51767	0.499124	0.391564	0.372057	0.388571	0.351073	0.367303	0.312419
Ca. Cenarchaeum sp. HMK20	0.716342	0.639141	0.568995	0.587528	0.560071	0.551649	0.520425	0.530908	0.530697	0.517289	0.55032	0.537354	0.512813	0.534367	0.495548	0.50225	0.415636	0.509625	0.626468	0.600343	0.640691	0.534724	0.647413	0.649908	0.641632	0.617937	0.63333	0.511574	0.488673	0.54014	0.514299	0.524411	0.517292	1	0.21366	0.543457	0.546617	0.52113	0.552846	0.563991	0.561315	0.608874	0.636539	0.487004	0.454355	0.467123	0.439485	0.457692	0.35355
Ca. Cenarchaeum symbiosum A	0.226072	0.2066	0.177579	0.189489	0.207328	0.200123	0.201346	0.206054	0.21698	0.209038	0.223119	0.208557	0.192256	0.234085	0.179212	0.185723	0.156666	0.203412	0.25403	0.250114	0.255282	0.224574	0.268142	0.268565	0.251185	0.253331	0.243865	0.182448	0.181612	0.197434	0.188925	0.234752	0.234193	0.270254	1	0.241859	0.235112	0.23569	0.242084	0.194694	0.200109	0.24125	0.238414	0.254001	0.251609	0.28123	0.245513	0.264004	0.172706
AB−629−I23	0.47778	0.450725	0.396611	0.413831	0.371198	0.360066	0.330677	0.353732	0.342371	0.3302	0.346792	0.338089	0.328676	0.339739	0.309875	0.319963	0.260341	0.322432	0.442098	0.445237	0.450365	0.386697	0.469461	0.467503	0.455321	0.443034	0.506339	0.330851	0.321374	0.351113	0.334514	0.333667	0.333913	0.355883	0.123013	1	0.802793	0.764006	0.77279	0.496844	0.496254	0.513464	0.42909	0.333788	0.314206	0.318933	0.302864	0.313138	0.27401
Ca. Nitrosopumilaceae sp. O23	0.490173	0.462947	0.407109	0.426336	0.382341	0.371729	0.342155	0.361869	0.349224	0.338153	0.355423	0.349897	0.338569	0.346278	0.321591	0.329238	0.270034	0.329487	0.459879	0.453973	0.468168	0.397826	0.48426	0.48231	0.473479	0.4547	0.51358	0.345051	0.325427	0.363848	0.341175	0.334636	0.340648	0.36595	0.128529	0.851766	1	0.796884	0.788117	0.513845	0.515778	0.531121	0.442156	0.3432	0.319993	0.3189	0.309493	0.320471	0.281725
Ogasawara trench F20 (2015m)	0.469622	0.44185	0.388008	0.407882	0.367327	0.35204	0.3289	0.347718	0.336132	0.32202	0.340488	0.332903	0.322877	0.328166	0.309056	0.319238	0.25679	0.322705	0.443463	0.436192	0.449515	0.385886	0.470318	0.46359	0.452817	0.434043	0.491228	0.331101	0.318229	0.343344	0.323073	0.32825	0.327901	0.345095	0.125488	0.79333	0.783624	1	0.756653	0.483896	0.487184	0.497202	0.42364	0.324813	0.307726	0.306224	0.294297	0.305091	0.268452
Mariana trench D1 (5400m)	0.364402	0.316931	0.281769	0.294617	0.26713	0.261687	0.238649	0.24985	0.248269	0.234146	0.249456	0.24477	0.231622	0.254037	0.225938	0.232078	0.189086	0.229838	0.325652	0.314201	0.330954	0.292902	0.333557	0.333442	0.338861	0.322531	0.390989	0.233886	0.226648	0.255577	0.237649	0.246148	0.24331	0.261177	0.089297	0.561159	0.554117	0.533689	1	0.348465	0.348961	0.376927	0.310288	0.233671	0.216924	0.223091	0.213832	0.21412	0.193725
Ca. Nitrosopelagicus brevis U25	0.588324	0.560083	0.482492	0.506211	0.438443	0.433039	0.401176	0.408721	0.409619	0.396513	0.422187	0.410143	0.392529	0.398872	0.369004	0.383349	0.314201	0.374552	0.509379	0.506105	0.524818	0.441275	0.543825	0.519814	0.531157	0.520069	0.535655	0.394622	0.376368	0.418459	0.397853	0.389418	0.402359	0.427069	0.120954	0.587445	0.585514	0.564304	0.571601	1	0.991836	0.893285	0.48358	0.384061	0.363524	0.347854	0.348063	0.35508	0.299628
Ca. Nitrosopelagicus brevis CN25	0.588501	0.560739	0.483057	0.502026	0.43907	0.434841	0.396207	0.409748	0.411294	0.393688	0.418428	0.412458	0.393725	0.398459	0.369992	0.38457	0.311077	0.376164	0.506068	0.507264	0.522444	0.440647	0.540708	0.52054	0.52955	0.52052	0.534383	0.39537	0.376923	0.419091	0.39899	0.390409	0.404119	0.424859	0.120873	0.588442	0.586574	0.564351	0.567362	0.986362	1	0.885556	0.484908	0.382353	0.363035	0.348503	0.345402	0.355951	0.301006
Ca. Nitrosopelagicus sp. REDSEA-S31_B2	0.489621	0.464772	0.406223	0.42685	0.368731	0.364377	0.333706	0.342597	0.347125	0.334658	0.348742	0.347962	0.322008	0.342392	0.316584	0.321437	0.260544	0.315287	0.430567	0.419299	0.448284	0.36973	0.461938	0.441848	0.452191	0.439859	0.452989	0.312543	0.310991	0.350382	0.330443	0.327844	0.346806	0.364075	0.108801	0.479631	0.471431	0.444882	0.480033	0.686407	0.691451	1	0.40871	0.313251	0.2984	0.290502	0.276601	0.286622	0.252191
Ca. Thaumarchaeota archaeon CSP1−1	0.643031	0.58141	0.506175	0.534781	0.49235	0.48806	0.456552	0.461947	0.466456	0.447342	0.469231	0.460728	0.465006	0.479719	0.432465	0.446417	0.364559	0.442109	0.570512	0.561422	0.58653	0.491749	0.600202	0.602128	0.583175	0.576571	0.59376	0.458709	0.446909	0.486069	0.460994	0.454657	0.462175	0.527234	0.163815	0.558479	0.552068	0.532317	0.56197	0.530053	0.533957	0.576408	1	0.446324	0.423882	0.434789	0.419252	0.4465	0.360297
Ca. Nitrosotenuis cloacae SAT1	0.573078	0.518215	0.461313	0.485817	0.455337	0.443471	0.404737	0.426635	0.411308	0.40678	0.434863	0.420905	0.413376	0.439514	0.387962	0.395762	0.338922	0.406187	0.515929	0.508477	0.533817	0.451415	0.550198	0.543884	0.536056	0.516112	0.533136	0.433046	0.401804	0.449755	0.421701	0.426534	0.430894	0.471685	0.208314	0.514529	0.519673	0.480752	0.503834	0.494578	0.494331	0.524816	0.53282	1	0.757231	0.636349	0.596072	0.603325	0.348571
Ca. Nitrosotenuis sp. AQ6f	0.567257	0.508783	0.44768	0.463751	0.43951	0.420087	0.394201	0.417789	0.406963	0.395837	0.416035	0.405795	0.396971	0.423931	0.376757	0.394153	0.326587	0.396702	0.504765	0.492384	0.522215	0.446321	0.537787	0.530553	0.51588	0.502295	0.517331	0.416467	0.400855	0.443042	0.418295	0.415094	0.420647	0.465012	0.217243	0.505625	0.487903	0.472854	0.469095	0.487617	0.488998	0.511729	0.526263	0.78338	1	0.644162	0.583807	0.600772	0.342972
Ca. Nitrosotenuis uzonensis N4	0.550918	0.495704	0.448566	0.456707	0.431016	0.414895	0.395084	0.411596	0.399352	0.390107	0.421973	0.402334	0.40251	0.418243	0.37788	0.390323	0.328677	0.394026	0.494115	0.472862	0.5028	0.439119	0.521586	0.522156	0.509852	0.499086	0.510788	0.39673	0.392818	0.427319	0.41157	0.412952	0.421958	0.453799	0.219721	0.484474	0.475021	0.454187	0.464302	0.456033	0.450741	0.491463	0.509872	0.635641	0.612441	1	0.577259	0.601073	0.3401
Ca. Nitrosotenuis sp. DW1	0.59171	0.534087	0.467057	0.49417	0.455732	0.444152	0.426756	0.436656	0.425962	0.417761	0.439651	0.424712	0.424195	0.441923	0.398846	0.414504	0.350167	0.421206	0.528701	0.52381	0.531828	0.461786	0.557193	0.555749	0.526599	0.518606	0.541204	0.437364	0.422399	0.454984	0.431537	0.435362	0.441038	0.484045	0.215745	0.517192	0.507778	0.496297	0.507109	0.501106	0.504527	0.521354	0.564113	0.671245	0.626939	0.643692	1	0.86037	0.365551
Ca. Nitrosotenuis chungbukensis MY2	0.583326	0.524554	0.460097	0.477029	0.450505	0.432643	0.418744	0.42955	0.417324	0.408203	0.430354	0.418437	0.412081	0.434611	0.390339	0.406518	0.340917	0.412679	0.510743	0.515482	0.52011	0.45191	0.542836	0.539172	0.516968	0.508836	0.522836	0.437513	0.417666	0.452649	0.428655	0.431282	0.432714	0.481644	0.216256	0.507131	0.496659	0.477763	0.481981	0.48268	0.487969	0.513739	0.559743	0.651166	0.613268	0.649957	0.818399	1	0.358706
Ca. Nitrosotalea devanaterra Nd1	0.524609	0.472785	0.418148	0.430394	0.391572	0.384775	0.360206	0.367155	0.366068	0.354244	0.373037	0.364955	0.361211	0.388354	0.342092	0.354237	0.287208	0.353822	0.461664	0.454816	0.472239	0.4085	0.495163	0.479391	0.46533	0.464071	0.478115	0.366456	0.356052	0.393398	0.37243	0.367003	0.374816	0.39824	0.146037	0.478471	0.462555	0.457365	0.458408	0.430516	0.433599	0.471627	0.475679	0.389691	0.36657	0.382347	0.364961	0.379786	1
Ca. Nitrosotalea bavarica SbT1	0.50892	0.474295	0.404262	0.41945	0.384184	0.369473	0.347113	0.361844	0.357096	0.34803	0.366295	0.352666	0.362228	0.381779	0.334611	0.339497	0.283108	0.349671	0.460506	0.441186	0.471719	0.39796	0.486842	0.479688	0.465079	0.457885	0.47411	0.359162	0.345186	0.390263	0.361108	0.366807	0.367925	0.393722	0.131754	0.480417	0.461995	0.455491	0.457238	0.427795	0.426642	0.459936	0.47076	0.372241	0.347005	0.368999	0.348467	0.358823	0.610303
Ca. Nitrosotalea okcheonensis CS	0.514194	0.467733	0.403678	0.419235	0.383552	0.371152	0.351785	0.355685	0.353723	0.350567	0.36813	0.359917	0.353914	0.3766	0.32981	0.348236	0.285244	0.345184	0.451278	0.441153	0.467282	0.401362	0.483838	0.477284	0.464859	0.45653	0.465779	0.355129	0.350584	0.378953	0.355278	0.370478	0.370445	0.397411	0.147636	0.463615	0.447775	0.44417	0.450658	0.431705	0.425408	0.45831	0.463647	0.387376	0.353105	0.37342	0.359352	0.372585	0.680981
Ca. Nitrosotalea sinensis Nd2	0.52133	0.468544	0.408318	0.428277	0.390542	0.380813	0.363556	0.370899	0.362113	0.356421	0.378483	0.366215	0.356754	0.388655	0.334481	0.355692	0.281143	0.343754	0.456619	0.452065	0.469357	0.40471	0.496088	0.482489	0.469715	0.449755	0.479827	0.361563	0.350683	0.38928	0.367184	0.372047	0.381262	0.392132	0.145198	0.475135	0.45632	0.451585	0.453534	0.431363	0.432003	0.467624	0.465504	0.385016	0.358735	0.369606	0.356254	0.367337	0.630852
Ca. Nitrosocosmicus exaquare G61	0.157406	0.168698	0.142165	0.148501	0.125457	0.119228	0.119487	0.122151	0.110548	0.117132	0.12048	0.107768	0.121268	0.118642	0.107373	0.113181	0.0970324	0.110942	0.160765	0.151084	0.157116	0.137928	0.165478	0.161535	0.151514	0.151402	0.154102	0.12339	0.119286	0.127383	0.117959	0.108151	0.114986	0.128206	0.0370786	0.153129	0.16018	0.143616	0.15062	0.154378	0.146853	0.17873	0.154583	0.10507	0.0944723	0.0978513	0.101016	0.0970595	0.107695
Ca. Nitrosocosmicus sp. RBC071	0.137791	0.14401	0.128876	0.132	0.113541	0.106885	0.103058	0.111175	0.0973082	0.100178	0.105818	0.0945954	0.107653	0.103226	0.0921895	0.0996407	0.0888779	0.0989567	0.139195	0.138247	0.14044	0.115435	0.147104	0.140578	0.136694	0.133725	0.136862	0.110059	0.111165	0.108417	0.103293	0.0920503	0.101331	0.110173	0.03003	0.132057	0.136169	0.130896	0.135182	0.13678	0.133931	0.15803	0.135114	0.094402	0.0839096	0.0860209	0.0894195	0.0860116	0.0946084
Ca. Nitrosocosmicus franklandus SRR6227243 bin.116 CONCOCT v1.1 MAG	0.158645	0.153328	0.131543	0.141263	0.115878	0.114327	0.112035	0.12344	0.106474	0.101454	0.117245	0.10084	0.114484	0.112244	0.0992646	0.108177	0.0927758	0.102933	0.156203	0.144288	0.14938	0.132237	0.164637	0.158121	0.14992	0.149438	0.151925	0.122632	0.118274	0.121335	0.113813	0.103077	0.108892	0.123916	0.0384566	0.144094	0.147039	0.136469	0.139723	0.138507	0.135235	0.167676	0.137647	0.100339	0.0908021	0.094439	0.0937321	0.0923912	0.0978688
Ca. Nitrosocosmicus sp. WS192	0.150084	0.146684	0.122554	0.131438	0.109766	0.108645	0.104946	0.115803	0.09631	0.101277	0.116787	0.0979949	0.105335	0.108381	0.0939953	0.103148	0.0839949	0.0977342	0.148895	0.136967	0.140355	0.125334	0.153962	0.147987	0.143219	0.136945	0.139924	0.114688	0.109134	0.11689	0.10658	0.0978143	0.109335	0.115454	0.0366664	0.137521	0.138163	0.128983	0.130985	0.129089	0.128591	0.158532	0.1291	0.0948736	0.0873529	0.0894241	0.0848016	0.0895568	0.0953219
Ca. Nitrosocosmicus franklandus NFRAN1	0.155819	0.164412	0.140907	0.144413	0.125438	0.122016	0.116341	0.122573	0.109593	0.108861	0.123904	0.115083	0.123677	0.113616	0.107181	0.111883	0.0989238	0.11074	0.151172	0.151686	0.157008	0.12507	0.163691	0.157663	0.144139	0.149385	0.15706	0.126434	0.120156	0.124376	0.120116	0.106432	0.112061	0.125747	0.0286164	0.152922	0.151968	0.141132	0.137445	0.148155	0.144867	0.165641	0.15514	0.0976097	0.0897198	0.101867	0.0969166	0.0913016	0.109132
Ca. Nitrosocosmicus sp. SS	0.164437	0.157641	0.137426	0.141406	0.123296	0.118498	0.11817	0.12199	0.112956	0.110494	0.121584	0.110522	0.119675	0.112756	0.101892	0.11165	0.0985163	0.109235	0.156127	0.154656	0.159241	0.13634	0.166236	0.160016	0.148131	0.14523	0.15033	0.119857	0.114733	0.125728	0.117067	0.112084	0.116068	0.128958	0.0353623	0.147456	0.157877	0.139836	0.141102	0.146922	0.146344	0.169788	0.149367	0.100295	0.0978366	0.0973165	0.0973014	0.096672	0.109837
Ca. Nitrosocosmicus oleophilus MY3	0.159732	0.159988	0.147666	0.146905	0.126519	0.125971	0.117102	0.124134	0.114345	0.113381	0.125551	0.111405	0.126437	0.117247	0.111143	0.11106	0.0983196	0.110854	0.15796	0.146585	0.153416	0.131589	0.166173	0.16273	0.155171	0.146633	0.160131	0.12625	0.121179	0.129577	0.115206	0.111766	0.119313	0.127778	0.0339707	0.159603	0.1586	0.14925	0.157079	0.149871	0.151463	0.16529	0.151547	0.10592	0.0971331	0.102637	0.0974693	0.100794	0.113651
Ca. Nitrosocosmicus sp. WA-bin7	0.14828	0.141646	0.128434	0.122908	0.106901	0.110698	0.100936	0.109374	0.0965344	0.0953564	0.110113	0.0927963	0.106553	0.0979145	0.0879723	0.0899497	0.0841386	0.0974173	0.128372	0.130536	0.130016	0.113862	0.141889	0.134965	0.13085	0.130163	0.137737	0.111925	0.101687	0.109492	0.0954717	0.0979603	0.0983234	0.111502	0.0307845	0.13372	0.130423	0.128091	0.13696	0.125854	0.12826	0.142251	0.126797	0.0872644	0.0817213	0.08678	0.0840424	0.0832799	0.102409
Ca. Nitrososphaerales archaeon TH1173	0.153877	0.151912	0.135855	0.135187	0.115878	0.114895	0.105502	0.117472	0.106225	0.104044	0.117698	0.100974	0.115319	0.114187	0.0980295	0.107897	0.0896423	0.102435	0.143268	0.139416	0.141225	0.127033	0.156409	0.148131	0.14721	0.144952	0.147221	0.118354	0.112001	0.116536	0.10783	0.109153	0.114742	0.117553	0.0311469	0.145096	0.138665	0.136627	0.144293	0.140334	0.134449	0.158278	0.142469	0.0922633	0.0873924	0.0930033	0.0856131	0.0884133	0.100962
Ca. Nitrosocosmicus sp. Dino bin19	0.136395	0.137991	0.129684	0.127676	0.105802	0.110375	0.104821	0.111931	0.0963844	0.099926	0.109448	0.0959904	0.107297	0.102979	0.094561	0.100204	0.0851084	0.0955644	0.136985	0.135585	0.132516	0.121326	0.144085	0.145839	0.140469	0.134806	0.138367	0.112779	0.105783	0.110418	0.0993526	0.0979239	0.103625	0.113508	0.0303117	0.134765	0.133845	0.131276	0.13758	0.130446	0.133732	0.141755	0.138029	0.0860991	0.0824761	0.0856774	0.0827257	0.0807699	0.0921252
Ca. Nitrosocosmicus arcticus Kfb	0.167499	0.168119	0.148388	0.146478	0.12303	0.126234	0.115226	0.127757	0.114535	0.112879	0.125515	0.107902	0.122361	0.118332	0.109209	0.115204	0.0983196	0.108075	0.149321	0.152136	0.152012	0.131997	0.158397	0.158109	0.155224	0.14848	0.157073	0.125397	0.118349	0.123376	0.109765	0.109406	0.117861	0.127041	0.0382849	0.159379	0.155575	0.145897	0.151168	0.149983	0.149379	0.16873	0.149521	0.0974511	0.0904663	0.103374	0.0956233	0.0970969	0.107136
Ca. Nitrosodeserticola sp. ABT-LB2	0.166253	0.161611	0.139451	0.145804	0.12224	0.126629	0.114584	0.119183	0.109155	0.110733	0.11766	0.112675	0.121837	0.119288	0.105984	0.111409	0.0988575	0.108807	0.151947	0.150928	0.156099	0.133764	0.155453	0.163301	0.156949	0.142886	0.151263	0.123792	0.116654	0.127587	0.115379	0.109324	0.119163	0.136952	0.0386893	0.151006	0.149087	0.136074	0.148863	0.151291	0.143738	0.169449	0.149832	0.104855	0.0976628	0.0964969	0.0962234	0.0942517	0.104874
Ca. Nitrosodeserticola sp. ABT-LB3	0.169195	0.165658	0.143028	0.148719	0.125485	0.129088	0.117518	0.122099	0.113329	0.113816	0.121229	0.115283	0.12585	0.122105	0.111061	0.114174	0.099879	0.112454	0.156555	0.153256	0.161012	0.137772	0.160385	0.170229	0.161349	0.151655	0.159431	0.131636	0.117768	0.130128	0.119175	0.113346	0.124037	0.139141	0.03957	0.15453	0.156365	0.141458	0.153098	0.153825	0.145789	0.173502	0.155906	0.110054	0.0979368	0.0997644	0.09881	0.0986641	0.108692
Ca. Nitrosodeserticola sp. ABT-LB5	0.152729	0.148811	0.128675	0.135395	0.112274	0.117326	0.10746	0.111184	0.100756	0.105071	0.11427	0.104517	0.115132	0.107386	0.0955382	0.105566	0.092301	0.0979282	0.146145	0.14301	0.146884	0.127048	0.149116	0.15523	0.149095	0.136967	0.144545	0.117242	0.106624	0.120765	0.100471	0.102517	0.110279	0.126134	0.0349917	0.135874	0.144281	0.131955	0.137714	0.140031	0.132521	0.154628	0.132015	0.100514	0.0906318	0.0883637	0.0875561	0.0929788	0.0988637
Ca. Nitrosodeserticola sp. ABT-YB1	0.117745	0.115505	0.0985559	0.10589	0.0836438	0.0853228	0.0822477	0.0850169	0.0799024	0.0780437	0.0786973	0.0750824	0.0882116	0.0843851	0.0743995	0.0809307	0.0688467	0.076109	0.109039	0.110284	0.113465	0.0963749	0.102447	0.120768	0.105308	0.097524	0.104696	0.0874524	0.0827881	0.0929915	0.0812463	0.0768156	0.0884499	0.0928843	0.0245403	0.104909	0.11086	0.0981575	0.110294	0.105995	0.102282	0.119275	0.108561	0.0811545	0.0670625	0.068617	0.070596	0.0693749	0.075004
Ca. Nitrosodeserticola sp. ABT-MB1	0.143093	0.144453	0.122489	0.133423	0.106301	0.108365	0.101248	0.105956	0.0992863	0.0978286	0.0982705	0.100485	0.111518	0.0972268	0.0902678	0.0998559	0.0803848	0.0953642	0.138252	0.135648	0.143002	0.116795	0.142531	0.146799	0.137117	0.136459	0.135503	0.114187	0.10218	0.113291	0.102486	0.0962274	0.101933	0.121584	0.0323258	0.12621	0.13499	0.128011	0.127048	0.128803	0.124192	0.148277	0.13277	0.0888217	0.0776081	0.085392	0.0817529	0.081889	0.0905548
Ca. Nitrosodeserticola sp. ABT-YB3	0.160132	0.157564	0.138494	0.148722	0.117193	0.121034	0.113836	0.114978	0.10906	0.105104	0.112565	0.112326	0.12154	0.115025	0.103216	0.11191	0.092633	0.106836	0.153553	0.147635	0.158758	0.13513	0.159894	0.1655	0.155086	0.146893	0.153122	0.126646	0.113917	0.126092	0.115916	0.107154	0.115001	0.134751	0.0373089	0.147143	0.154078	0.14406	0.146644	0.144827	0.138194	0.163592	0.149465	0.102272	0.0890557	0.0972475	0.0945911	0.0950645	0.104729
Ca. Nitrosodeserticola sp. ABT-MB3	0.146004	0.143027	0.120343	0.124471	0.104088	0.107197	0.0975827	0.100017	0.0948131	0.0944452	0.0978964	0.0979183	0.105103	0.0977957	0.0897138	0.0931302	0.0801808	0.0916203	0.136931	0.132131	0.13867	0.116882	0.139655	0.145819	0.138463	0.131503	0.13369	0.115204	0.102928	0.109732	0.0980508	0.0925874	0.105217	0.116999	0.0337487	0.129247	0.133345	0.124044	0.128564	0.125021	0.123826	0.14098	0.132751	0.0928985	0.0839126	0.0822388	0.0798115	0.0835964	0.0916582
Ca. Nitrosodeserticola sp. ABT-MB4	0.166874	0.164163	0.140351	0.152205	0.123546	0.126167	0.114905	0.116622	0.109104	0.110017	0.114097	0.113103	0.12315	0.114969	0.103081	0.112265	0.095253	0.10582	0.156629	0.15449	0.159362	0.1341	0.161667	0.160921	0.15653	0.147497	0.155391	0.128146	0.11733	0.12612	0.116527	0.108073	0.116498	0.136275	0.0377163	0.151154	0.15331	0.146411	0.148049	0.144469	0.142312	0.170221	0.149226	0.10536	0.0941553	0.0937679	0.0954794	0.0945274	0.10437
Ca. Nitrosocosmicus sp. LS FP 2 bin.144	0.178457	0.183981	0.156577	0.160898	0.133486	0.134634	0.126574	0.129276	0.113974	0.11771	0.125004	0.119477	0.123995	0.128133	0.112585	0.117761	0.102638	0.122059	0.172804	0.168419	0.168086	0.154214	0.179908	0.178355	0.178596	0.168953	0.172351	0.134083	0.126287	0.134032	0.122704	0.120241	0.125493	0.140838	0.0320725	0.170628	0.168127	0.160608	0.172199	0.163146	0.161034	0.186264	0.163826	0.100184	0.095699	0.10085	0.0980737	0.0896855	0.116452
Ca. Nitrososphaerales archaeon TH703	0.182101	0.175338	0.146065	0.155613	0.135584	0.133509	0.127794	0.126971	0.125531	0.119251	0.128321	0.122973	0.137219	0.124795	0.115102	0.121313	0.104488	0.112049	0.164403	0.160251	0.165558	0.151461	0.172072	0.168137	0.175398	0.161486	0.168788	0.132126	0.12601	0.136209	0.120878	0.118718	0.130143	0.140388	0.0391744	0.161056	0.164209	0.162168	0.160554	0.156298	0.163006	0.181776	0.167413	0.114899	0.0991977	0.103399	0.0989473	0.102614	0.123177
Ca. Nitrososphaerales archaeon TH1920	0.179111	0.18252	0.152569	0.162586	0.134715	0.138119	0.126495	0.1282	0.127911	0.117908	0.137766	0.121798	0.132956	0.130013	0.119141	0.129908	0.108927	0.121408	0.174501	0.159611	0.168856	0.154039	0.182911	0.18516	0.173641	0.163404	0.178511	0.134868	0.133077	0.137769	0.127801	0.118289	0.130737	0.140743	0.0372204	0.170372	0.170367	0.171169	0.170092	0.160657	0.160593	0.186355	0.163672	0.113939	0.100235	0.0999349	0.106071	0.099764	0.121645
Ca. Nitrososphaerales archaeon TH5888	0.118643	0.108696	0.099004	0.0968394	0.0862037	0.0873971	0.0794894	0.0848327	0.0792444	0.0754718	0.0864693	0.0814711	0.0857614	0.0828174	0.0758248	0.0828433	0.0661043	0.0773656	0.113961	0.113591	0.108429	0.0993939	0.11523	0.119325	0.112152	0.108047	0.107494	0.0872551	0.0892968	0.0873791	0.0833205	0.0770349	0.0879829	0.0885405	0.0259334	0.109342	0.108403	0.102413	0.0974014	0.104008	0.10317	0.117515	0.108811	0.0699272	0.0671427	0.0624207	0.0662746	0.0682206	0.0815054
Ca. Nitrososphaerales archaeon TH4187	0.142653	0.138634	0.123863	0.127446	0.108066	0.10345	0.104089	0.105184	0.100874	0.0971351	0.103987	0.101214	0.114283	0.103984	0.101763	0.10152	0.086642	0.0938686	0.141882	0.132219	0.130721	0.119723	0.143629	0.146306	0.132108	0.139691	0.14043	0.114762	0.106011	0.11377	0.0989917	0.0996706	0.104828	0.118246	0.0363902	0.129159	0.136276	0.130837	0.133167	0.13247	0.1322	0.144192	0.136119	0.0902216	0.0874772	0.0984509	0.0918077	0.0903498	0.104377
Ca. Nitrososphaerales archaeon TH1177	0.198668	0.191032	0.172792	0.16843	0.141971	0.143141	0.135717	0.139938	0.136896	0.126596	0.138236	0.13067	0.1447	0.134773	0.122785	0.132995	0.114908	0.132648	0.186444	0.177118	0.181599	0.162995	0.194186	0.188529	0.185904	0.178708	0.192651	0.140932	0.131441	0.148363	0.132624	0.116128	0.142032	0.144532	0.0271744	0.172111	0.161125	0.1691	0.157921	0.16322	0.170623	0.182003	0.16505	0.112217	0.0961662	0.102279	0.100249	0.0911473	0.128155
Ca. Nitrososphaerales archaeon TH5894	0.185817	0.179286	0.156764	0.154735	0.135311	0.138165	0.131087	0.13155	0.125794	0.120878	0.125591	0.126617	0.13158	0.123327	0.111376	0.1205	0.10438	0.120512	0.17115	0.175751	0.175664	0.148992	0.181607	0.179008	0.170757	0.175994	0.167587	0.13183	0.129495	0.142459	0.123157	0.116059	0.130751	0.133065	0.0260571	0.161013	0.153932	0.15765	0.154916	0.150765	0.154348	0.178041	0.161322	0.102858	0.0902683	0.0988806	0.0923456	0.0854955	0.119008
Ca. Nitrosopolaris nunavutensis UBA466	0.131428	0.128873	0.117317	0.121957	0.09928	0.10308	0.0984159	0.0999561	0.0956338	0.0953541	0.107629	0.0885769	0.10509	0.104095	0.0873146	0.0920568	0.0812856	0.0891673	0.137061	0.13439	0.12847	0.124429	0.143866	0.142743	0.135849	0.136128	0.138479	0.099743	0.0986034	0.106355	0.0948667	0.0915793	0.103657	0.109007	0.0429684	0.126366	0.13116	0.133392	0.127223	0.12314	0.124028	0.135163	0.1336	0.0951649	0.0897922	0.0921073	0.0903302	0.0866571	0.106376
Ca. Nitrosopolaris nunavutensis UBA536	0.11476	0.102957	0.0938761	0.0965527	0.0817357	0.0839267	0.0817941	0.0774855	0.0771364	0.0782469	0.0828866	0.074009	0.0862929	0.0793251	0.0700436	0.0691828	0.0644823	0.075907	0.108919	0.117916	0.104588	0.0951803	0.119109	0.11727	0.123128	0.109472	0.109476	0.081424	0.077692	0.0853607	0.0742923	0.0792698	0.0807695	0.0953726	0.0372659	0.109473	0.116288	0.106709	0.106012	0.0971905	0.103159	0.10958	0.103431	0.0735707	0.0708753	0.0776842	0.0692684	0.0744658	0.0860597
Ca. Nitrosopolaris nunavutensis UBA348	0.141075	0.136061	0.124015	0.129674	0.111091	0.109972	0.107935	0.106317	0.102337	0.100985	0.113436	0.0980861	0.111664	0.109274	0.0957096	0.0958451	0.0861736	0.0996536	0.145319	0.14557	0.134794	0.130249	0.153792	0.156041	0.146838	0.147836	0.149956	0.108273	0.105776	0.112174	0.102967	0.0982311	0.110599	0.116576	0.0434348	0.135457	0.139665	0.136266	0.138284	0.131349	0.130391	0.14132	0.140404	0.0992991	0.0954881	0.0996629	0.0953143	0.0942466	0.114838
Ca. Nitrosopolaris nunavutensis UBA347	0.0944191	0.0937695	0.0824164	0.0817851	0.0727013	0.0737419	0.0690435	0.0704205	0.0666929	0.0648318	0.0706637	0.0634933	0.0768419	0.0676027	0.0603542	0.0606155	0.0560878	0.0657557	0.0910404	0.0986195	0.0880866	0.0832166	0.101259	0.100052	0.104514	0.093772	0.0909545	0.0708724	0.0697686	0.0751032	0.0657965	0.0689132	0.0700411	0.0786002	0.0316671	0.0948927	0.0924163	0.0894354	0.0953258	0.0865855	0.087219	0.0944037	0.0917071	0.0663695	0.0611116	0.0665243	0.0558633	0.0670771	0.072934
Ca. Nitrosopolaris nunavutensis UBA272	0.103763	0.104238	0.0947774	0.095563	0.0790863	0.0819054	0.0767684	0.076271	0.0786609	0.0773689	0.082988	0.0700607	0.0867099	0.0810237	0.0724495	0.0758923	0.0636165	0.0741542	0.111184	0.109636	0.100566	0.0946871	0.112329	0.111081	0.105549	0.114803	0.1138	0.0807918	0.0804268	0.0850752	0.0750373	0.0698493	0.0822497	0.0885238	0.0338734	0.100368	0.0996612	0.102695	0.099246	0.0975477	0.0972732	0.107939	0.10579	0.0782227	0.070084	0.0772465	0.0727248	0.0744334	0.0834762
Ca. Nitrosopolaris nunavutensis UBA273	0.132068	0.126379	0.115772	0.11997	0.104001	0.103324	0.102142	0.0995623	0.0975735	0.0968117	0.106369	0.0903031	0.104974	0.103589	0.0872131	0.0921278	0.0811995	0.0936911	0.13472	0.128798	0.122308	0.118236	0.138847	0.139696	0.132094	0.134671	0.135173	0.100825	0.0992617	0.103897	0.0944593	0.0900294	0.105839	0.111942	0.0435933	0.122656	0.122525	0.120705	0.126876	0.124937	0.123438	0.133613	0.133798	0.0964481	0.0895018	0.0932905	0.0916213	0.0893548	0.104043
Ca. Nitrosopolaris wilkensis RRmetagenome bin19	0.161162	0.163578	0.142451	0.153647	0.129684	0.126921	0.129537	0.123716	0.121431	0.120125	0.130604	0.110639	0.130328	0.127305	0.115424	0.116204	0.10274	0.111816	0.170814	0.171556	0.159433	0.14848	0.176434	0.174775	0.173512	0.166839	0.169251	0.127936	0.122879	0.133563	0.115714	0.118056	0.129365	0.137033	0.0548926	0.162391	0.160293	0.155239	0.155121	0.151623	0.1531	0.165252	0.157813	0.116065	0.108295	0.119011	0.113279	0.11249	0.131138
Ca. Nitrosopolaris rasttigaisensis COA Bin 4 1	0.107052	0.0890621	0.087396	0.0868893	0.0726284	0.080226	0.0793965	0.0704496	0.0693344	0.0690698	0.0726084	0.067283	0.0765139	0.0716177	0.0667293	0.0626209	0.0592723	0.0662529	0.103497	0.097201	0.0977599	0.0899882	0.101729	0.106892	0.0993711	0.0890242	0.0989406	0.0778973	0.0692575	0.0705619	0.0663957	0.0666981	0.0741306	0.0799506	0.0341487	0.0905862	0.0962017	0.0984244	0.0900118	0.0855899	0.0819298	0.10209	0.0937212	0.0677632	0.0626688	0.0749105	0.0632902	0.0628655	0.0775891
Ca. Nitrosopolaris rasttigaisensis S100 Bin 4	0.150586	0.144963	0.124687	0.130499	0.116707	0.118652	0.115509	0.111605	0.110744	0.10239	0.113169	0.101951	0.11406	0.113467	0.101076	0.0975095	0.0873738	0.103256	0.14666	0.14811	0.143173	0.127183	0.149276	0.154108	0.156139	0.144262	0.14967	0.112608	0.106888	0.10807	0.101335	0.101853	0.112811	0.122902	0.0524496	0.138224	0.145709	0.141888	0.13362	0.131791	0.131203	0.148403	0.142628	0.101282	0.0959795	0.10398	0.0984993	0.102351	0.112541
Ca. Nitrosopolaris rasttigaisensis S89 Bin 2	0.103852	0.0919566	0.0870094	0.0923595	0.0748991	0.0804935	0.0793061	0.0707573	0.0702168	0.0701486	0.0805456	0.070212	0.0781719	0.0749264	0.0672945	0.0693008	0.0615538	0.0702175	0.0898938	0.0928672	0.0927127	0.0857516	0.0954656	0.0949693	0.0985768	0.0973538	0.0982996	0.0813496	0.0710339	0.0699884	0.0693392	0.0703018	0.0769943	0.0824964	0.0340793	0.0960494	0.0987042	0.0914638	0.0852627	0.0921734	0.0888463	0.0996267	0.097449	0.0733905	0.0635173	0.0717885	0.0683636	0.065469	0.0823579
Ca. Nitrosopolaris kilpisjaerviensis S1130 Bin 3	0.117199	0.112647	0.092456	0.0963152	0.0818432	0.0812795	0.0796981	0.0813957	0.0806274	0.0765359	0.0859444	0.0717455	0.0826513	0.0801051	0.0760433	0.0707862	0.0638891	0.0729937	0.102341	0.112861	0.10228	0.0919623	0.110642	0.10806	0.108108	0.106446	0.101222	0.0822771	0.0782758	0.0792414	0.0778815	0.0730679	0.0837759	0.0918525	0.0367364	0.0998822	0.111829	0.104305	0.10177	0.0963402	0.104004	0.107157	0.11013	0.0759415	0.0706879	0.0750303	0.0705965	0.0675496	0.0831738
Ca. Nitrosopolaris kilpisjarviensis KWL-0179	0.121799	0.120793	0.103027	0.111278	0.0941238	0.0819703	0.0915261	0.0926555	0.0855098	0.0864607	0.0990212	0.0821317	0.0937006	0.0966155	0.0870417	0.083215	0.0748142	0.0840256	0.127238	0.119563	0.115431	0.105942	0.127317	0.128647	0.122698	0.115665	0.125966	0.0871107	0.0872344	0.0915223	0.0849436	0.079729	0.0927015	0.101957	0.0356807	0.115097	0.125157	0.116166	0.11711	0.114361	0.113416	0.122741	0.122348	0.0849171	0.0762818	0.0894119	0.0822597	0.083876	0.0984244
Ca. Nitrososphaerales archaeon TH5893	0.134173	0.131371	0.115289	0.110546	0.0998429	0.0984304	0.0991972	0.100089	0.0915904	0.0914354	0.0995171	0.0888383	0.0992061	0.102226	0.092606	0.0920043	0.0795595	0.0926534	0.135806	0.118867	0.121914	0.112379	0.138363	0.135246	0.131787	0.127582	0.135568	0.102215	0.0954596	0.0945888	0.0940915	0.092806	0.108394	0.111046	0.041633	0.136268	0.122212	0.115524	0.125849	0.11281	0.117555	0.135442	0.125738	0.0870947	0.0858151	0.0887359	0.0910589	0.0887082	0.0953673
Ca. Nitrososphaerales archaeon TH1917	0.109677	0.122278	0.106857	0.106847	0.0952521	0.0944673	0.0950207	0.09883	0.0905398	0.0854946	0.0961923	0.0887009	0.0964464	0.0903918	0.0825843	0.0857393	0.071871	0.0799308	0.116341	0.109896	0.120546	0.107233	0.123135	0.121754	0.11619	0.121527	0.116949	0.0932059	0.091208	0.0969096	0.0841997	0.089491	0.094992	0.107167	0.0407665	0.119407	0.112271	0.113809	0.107124	0.109159	0.111252	0.124488	0.120166	0.0874959	0.0769994	0.0843603	0.0773078	0.0819083	0.094049
Ca. Nitrososphaerales archaeon TH5896	0.137205	0.133109	0.119911	0.124618	0.104888	0.100596	0.100182	0.100453	0.0973101	0.0906228	0.103873	0.0929817	0.10706	0.0965693	0.0861205	0.098281	0.0856422	0.0881609	0.131277	0.13307	0.128311	0.120991	0.136448	0.138695	0.127124	0.134936	0.13836	0.0965844	0.102483	0.104355	0.101692	0.0967037	0.107588	0.118785	0.045201	0.133598	0.129618	0.130057	0.118965	0.121899	0.121008	0.127019	0.135164	0.0958321	0.0888542	0.0993488	0.0912878	0.0921813	0.0976556
Ca. Nitrososphaerales archaeon TH5895	0.126716	0.121581	0.115616	0.115136	0.10087	0.0972595	0.100237	0.096791	0.0911111	0.0911914	0.101069	0.0918427	0.107368	0.0939462	0.0872669	0.0904098	0.0798989	0.0909519	0.130819	0.125993	0.125022	0.115992	0.128532	0.127563	0.124596	0.133654	0.122224	0.0965251	0.0946721	0.103814	0.0944012	0.0901001	0.0983919	0.113227	0.0410677	0.128315	0.117073	0.113515	0.120789	0.122943	0.115939	0.123296	0.124334	0.0929639	0.0882603	0.090333	0.0870389	0.0907996	0.0916577
Ca. Nitrososphaerales archaeon TH526	0.135106	0.133566	0.122865	0.121857	0.109784	0.107764	0.105378	0.11243	0.104122	0.0970761	0.110147	0.108435	0.112048	0.10198	0.0941672	0.103411	0.0853663	0.0950661	0.1383	0.137682	0.134071	0.121391	0.140167	0.144586	0.126201	0.135145	0.141699	0.108557	0.106397	0.11165	0.107543	0.102219	0.103599	0.117064	0.0444969	0.138476	0.134915	0.127675	0.13353	0.126492	0.129583	0.139711	0.137502	0.0942014	0.0969628	0.0997485	0.0962381	0.0968275	0.10148
Ca. Nitrososphaera evergladensis SR1	0.077512	0.0780579	0.0679485	0.071635	0.0820325	0.0737375	0.0827314	0.09149	0.0883574	0.0794856	0.0865349	0.0800257	0.0822839	0.0944717	0.0729104	0.0745141	0.0673799	0.0824703	0.0977927	0.100686	0.105473	0.0925146	0.104384	0.104516	0.0950003	0.0940047	0.0923498	0.0810219	0.0790735	0.0841036	0.077785	0.103531	0.0915085	0.116793	0.114112	0.119004	0.108632	0.11033	0.108178	0.100907	0.0982341	0.104872	0.11734	0.13444	0.132977	0.150468	0.143126	0.147561	0.120837
Nitrososphaera viennensis EN76	0.0623033	0.0714609	0.0533051	0.0687726	0.0644178	0.0636984	0.0762491	0.0766689	0.0751023	0.0726085	0.0841876	0.0707706	0.0701583	0.0929836	0.0690276	0.0566176	0.0610624	0.0769418	0.0824009	0.0939159	0.0863471	0.0738962	0.0903789	0.0825864	0.0919305	0.084823	0.0831847	0.0742978	0.0676148	0.0738946	0.0647562	0.0910792	0.0832039	0.100264	0.112982	0.106331	0.110576	0.101878	0.0957165	0.0911024	0.0890046	0.0982365	0.0999622	0.131624	0.136341	0.147812	0.138896	0.146475	0.108072
Ca. Nitrososphaera gargensis Ga9.2	0.102259	0.106701	0.0879359	0.097935	0.0940355	0.0960829	0.0947978	0.106257	0.10309	0.0922655	0.106446	0.0967343	0.102406	0.111843	0.0888358	0.0898177	0.0807307	0.0928389	0.110177	0.128831	0.113972	0.0971137	0.12235	0.112271	0.112784	0.110061	0.114764	0.0985169	0.0977121	0.095311	0.0916832	0.120538	0.10144	0.123099	0.108961	0.135265	0.134704	0.124021	0.130942	0.113733	0.110614	0.123697	0.127824	0.143623	0.145562	0.15428	0.146202	0.146711	0.12721
Ca. Nitrosomirales sp. DSS1	0.227237	0.205814	0.175959	0.180774	0.169838	0.162782	0.163115	0.159775	0.16624	0.162604	0.173378	0.163538	0.158419	0.167046	0.154825	0.155465	0.136727	0.151384	0.207775	0.204191	0.213047	0.184951	0.225375	0.225072	0.215706	0.201613	0.221319	0.170836	0.161309	0.182663	0.169576	0.169516	0.164646	0.181308	0.084306	0.235027	0.224867	0.219818	0.227903	0.196405	0.197783	0.208461	0.225346	0.179804	0.163909	0.172984	0.161147	0.168899	0.181287
Ca. Nitrosomirales sp. DSS2	0.152037	0.133162	0.11723	0.118957	0.114945	0.102939	0.105863	0.105155	0.112382	0.108339	0.108878	0.107524	0.102363	0.111161	0.0953996	0.106211	0.0885555	0.103858	0.145124	0.140868	0.14115	0.124062	0.149325	0.14495	0.139671	0.144364	0.143313	0.116608	0.105353	0.118624	0.110602	0.115242	0.1111	0.126999	0.0591447	0.155359	0.149335	0.155295	0.14668	0.131668	0.128724	0.131125	0.146622	0.121748	0.109545	0.121989	0.114991	0.11157	0.121383
Ca. Nitrosomirales sp. BLC2	0.170136	0.159876	0.135098	0.141228	0.128441	0.125957	0.129969	0.124357	0.138107	0.128289	0.13503	0.129989	0.122521	0.132729	0.119095	0.120194	0.105969	0.116271	0.173894	0.159189	0.165278	0.147085	0.176835	0.170299	0.171941	0.163962	0.175413	0.133773	0.121804	0.136553	0.125879	0.133738	0.134915	0.143156	0.0644706	0.161239	0.173812	0.169164	0.177723	0.146634	0.145656	0.158442	0.161768	0.132894	0.129182	0.138814	0.122654	0.123185	0.1407
Ca. Nitrosomirales sp. BLC1	0.209284	0.209165	0.168699	0.173258	0.161322	0.163386	0.164426	0.154333	0.160214	0.156318	0.163983	0.151178	0.155557	0.168674	0.147882	0.155767	0.130015	0.152212	0.211101	0.192673	0.210917	0.184055	0.21581	0.212975	0.203698	0.204837	0.211054	0.160141	0.154685	0.1736	0.161862	0.161151	0.162027	0.169573	0.0837818	0.214255	0.20941	0.207544	0.21421	0.186804	0.190126	0.199236	0.222296	0.172996	0.163777	0.166539	0.155821	0.166741	0.172539
Ca. Nitrosomirales sp. CS2	0.213125	0.196197	0.158348	0.16077	0.153835	0.150788	0.151888	0.148952	0.152932	0.143794	0.149431	0.146663	0.146854	0.155835	0.134947	0.143306	0.122775	0.13429	0.193625	0.193414	0.188981	0.161196	0.208581	0.193647	0.199104	0.188941	0.201903	0.152704	0.14861	0.154748	0.150271	0.155709	0.153298	0.16095	0.0783126	0.204147	0.203427	0.198081	0.211932	0.181529	0.185141	0.18415	0.202547	0.160817	0.153324	0.16361	0.145833	0.152513	0.160754
Ca. Nitrosomirales sp. GW6	0.054249	0.0556311	0.0422038	0.0501663	0.0403184	0.0397436	0.0431639	0.0426968	0.0409979	0.0381716	0.0427706	0.0437354	0.041436	0.0463373	0.0360004	0.0398308	0.0336941	0.042475	0.0565106	0.0727939	0.058463	0.0448818	0.0520587	0.0524444	0.0533709	0.0499169	0.0626521	0.0428545	0.0390417	0.0470556	0.0434949	0.0431303	0.0429663	0.0510666	0.0269436	0.0654987	0.0573127	0.0607366	0.0702185	0.0435199	0.0505337	0.0542297	0.0660849	0.0453629	0.0401306	0.0479199	0.0429515	0.0416411	0.045353
Ca. Nitrosomirales sp. GW4	0.056292	0.0566298	0.041799	0.0483848	0.0443571	0.044113	0.0418102	0.0402138	0.0431083	0.0400653	0.0449849	0.0416633	0.041654	0.0529354	0.0381057	0.0412346	0.0339709	0.0446675	0.058386	0.0539207	0.0564194	0.0470411	0.0580048	0.0608601	0.059746	0.0501248	0.0651433	0.043609	0.0447973	0.0470052	0.0454557	0.0431673	0.0480268	0.0496464	0.0259666	0.0616544	0.0559148	0.0521912	0.0696806	0.0461124	0.0473587	0.0546326	0.0569089	0.0490712	0.0431697	0.0478215	0.0398483	0.0426059	0.0432631
Ca. Nitrosomirales sp. GW1	0.109916	0.105973	0.0826476	0.0947116	0.0845195	0.0767202	0.0791239	0.0830221	0.0787975	0.078408	0.0821663	0.0766293	0.0800054	0.0799007	0.068458	0.0812773	0.0700399	0.0728117	0.102053	0.106551	0.110151	0.0910488	0.114679	0.110079	0.108199	0.0898352	0.10402	0.0798994	0.0744546	0.084656	0.0756069	0.077204	0.0782747	0.0899964	0.037971	0.110788	0.108575	0.108237	0.114228	0.100158	0.0943238	0.10845	0.107322	0.0843277	0.0795601	0.089756	0.0740067	0.0806956	0.089452
Ca. Nitrosomirales sp. GW3	0.0492253	0.0528962	0.0462677	0.041344	0.0389112	0.0405953	0.03728	0.0375182	0.0358837	0.0365733	0.0376303	0.0355239	0.0405841	0.0379483	0.0346805	0.0384404	0.0304023	0.0326258	0.0541138	0.0508223	0.0579989	0.0483204	0.0596122	0.0505922	0.0553402	0.0504036	0.0535823	0.0377654	0.0370296	0.0430921	0.0394321	0.0371192	0.0376134	0.0405805	0.0178599	0.0570523	0.0578985	0.0492996	0.052528	0.0463508	0.0477077	0.0554234	0.0483005	0.037376	0.0326372	0.0368707	0.0365166	0.0350357	0.0462288
Ca. Nitrosomirales sp. WS3	0.139249	0.14969	0.123397	0.117602	0.109463	0.108358	0.111753	0.110325	0.111168	0.111228	0.111717	0.108685	0.113403	0.112272	0.104639	0.103908	0.0893541	0.101343	0.153692	0.139024	0.146078	0.12951	0.162313	0.162533	0.166219	0.154365	0.156129	0.104429	0.102827	0.121681	0.107451	0.119573	0.110422	0.1305	0.0554392	0.151345	0.156073	0.154437	0.151635	0.132087	0.128917	0.144471	0.152335	0.118253	0.104419	0.111952	0.102823	0.113469	0.118555
Ca. Nitrosomirales sp. GW5	0.0529818	0.0448674	0.041064	0.0385001	0.041622	0.0424437	0.0353781	0.037557	0.0379484	0.0358869	0.0366762	0.035956	0.038352	0.0399069	0.0338979	0.0382022	0.0327694	0.0333273	0.0485112	0.0528525	0.0470685	0.046035	0.0543156	0.0486427	0.0477324	0.0519375	0.0586711	0.0371575	0.0381899	0.038748	0.0402329	0.0418407	0.0400679	0.0446029	0.0176374	0.048694	0.0563983	0.0472944	0.0601316	0.0439487	0.0427764	0.0443909	0.0520224	0.0462739	0.0373378	0.0418752	0.0329872	0.0373103	0.0388599
Ca. Nitrosomirales sp. CS3	0.12667	0.128079	0.102152	0.108828	0.104381	0.107075	0.11396	0.109407	0.114826	0.101748	0.1105	0.108703	0.107903	0.122237	0.100444	0.103502	0.0894807	0.103205	0.132156	0.138218	0.133033	0.116548	0.145549	0.150149	0.138141	0.138617	0.143426	0.0952511	0.105065	0.106167	0.0980177	0.114445	0.118474	0.14312	0.0944845	0.146325	0.139127	0.150674	0.151338	0.115401	0.123659	0.129246	0.159197	0.141117	0.137118	0.149135	0.140883	0.142682	0.137986
Ca. Nitrosomirales sp. SAT137	0.230824	0.220549	0.186263	0.196017	0.16599	0.166502	0.152297	0.154106	0.162233	0.143079	0.163837	0.155676	0.158523	0.156727	0.148737	0.146785	0.121758	0.143525	0.225872	0.209089	0.211813	0.192413	0.231038	0.223299	0.226817	0.201899	0.228702	0.157257	0.154785	0.168245	0.155258	0.151942	0.156959	0.177577	0.0477911	0.213138	0.217986	0.204808	0.218417	0.193435	0.195978	0.222927	0.209567	0.133841	0.13227	0.133976	0.123127	0.122575	0.149804
Ca. Nitrosomirales sp. UBA213	0.224782	0.218627	0.180392	0.193666	0.163042	0.168714	0.152284	0.151697	0.157337	0.144396	0.158845	0.149902	0.155879	0.158208	0.14261	0.1428	0.117555	0.142465	0.219784	0.213143	0.209788	0.183506	0.227123	0.218617	0.220564	0.201664	0.229265	0.157917	0.151857	0.163939	0.15511	0.147779	0.153794	0.176094	0.0430671	0.207449	0.21418	0.198349	0.215787	0.187205	0.189989	0.215734	0.201624	0.132468	0.132164	0.130491	0.121073	0.11829	0.146097
Ca. Nitrosomirales sp. MTA5	0.220165	0.191133	0.162917	0.175206	0.145408	0.147439	0.142397	0.136751	0.143324	0.130927	0.147139	0.139545	0.143989	0.141031	0.135078	0.135422	0.111152	0.130419	0.201351	0.188862	0.191869	0.18079	0.208249	0.198732	0.197218	0.183644	0.201712	0.146611	0.138141	0.148857	0.139139	0.132377	0.141079	0.15771	0.0399455	0.194575	0.191457	0.179769	0.205779	0.170612	0.173791	0.194732	0.189922	0.112948	0.11898	0.120843	0.112065	0.114015	0.13258
Ca. Nitrosomirales sp. DO1	0.234556	0.214702	0.181209	0.190046	0.159363	0.158474	0.153871	0.145941	0.155814	0.145829	0.166481	0.151401	0.15829	0.154281	0.144622	0.143497	0.119859	0.144517	0.224507	0.219838	0.209425	0.188696	0.232408	0.215995	0.214327	0.196633	0.221019	0.154848	0.151456	0.166732	0.15778	0.147731	0.154019	0.168905	0.0474484	0.206921	0.216855	0.198937	0.214834	0.190125	0.1897	0.217829	0.199617	0.128317	0.125727	0.131467	0.121301	0.125641	0.150094
Ca. Nitrosomirales sp. CS6	0.122908	0.123916	0.101376	0.0975269	0.0984421	0.0932976	0.0882332	0.0819736	0.0908252	0.0927319	0.0946464	0.0858005	0.0891639	0.0963956	0.0834174	0.0889903	0.0700597	0.0844017	0.122123	0.104233	0.116566	0.107725	0.132589	0.127527	0.124444	0.118729	0.13156	0.0966496	0.0919272	0.0943543	0.0936858	0.0960365	0.089714	0.0998028	0.0450201	0.127123	0.116358	0.125651	0.1237	0.108256	0.117711	0.123259	0.123705	0.0942545	0.0852171	0.0978917	0.0861146	0.0914263	0.0990947
Ca. Nitrosomirales sp. CS5	0.117865	0.124935	0.10721	0.106359	0.0992167	0.0925538	0.0968783	0.0911375	0.0970125	0.0991893	0.101071	0.0932808	0.0915352	0.0988572	0.0899855	0.0881125	0.0801872	0.0914019	0.134817	0.126177	0.12945	0.115265	0.144745	0.134768	0.126483	0.128909	0.144021	0.103721	0.0949407	0.101686	0.0997768	0.0979451	0.0970613	0.106466	0.0487769	0.140529	0.122181	0.130892	0.130589	0.116121	0.116489	0.12534	0.131486	0.105844	0.0944004	0.0976808	0.091581	0.092373	0.103516
Ca. Nitrosomirales sp. GW2	0.109455	0.123395	0.103122	0.102605	0.0924876	0.0887617	0.0918697	0.0877071	0.0980643	0.0882867	0.092604	0.0855002	0.0876731	0.0911273	0.0849531	0.0818755	0.0666781	0.0881194	0.112969	0.119241	0.114696	0.0973114	0.129118	0.12173	0.118793	0.115671	0.120814	0.0995021	0.0866601	0.0921238	0.086325	0.0938921	0.0891288	0.0992666	0.045846	0.132338	0.125575	0.132454	0.115244	0.111824	0.117276	0.124678	0.122259	0.101379	0.0890846	0.0929874	0.0845188	0.0935438	0.0937881
Ca. Nitrosomirales sp. WS1	0.23505	0.228601	0.193592	0.204	0.187553	0.183891	0.178644	0.177451	0.182672	0.169789	0.189397	0.178083	0.174191	0.184851	0.164719	0.172227	0.140645	0.162135	0.235156	0.232197	0.230808	0.208044	0.247244	0.243401	0.233684	0.227457	0.241579	0.181379	0.17025	0.18675	0.177048	0.177957	0.171708	0.195869	0.0751655	0.245239	0.237763	0.238462	0.220782	0.213839	0.213639	0.228973	0.238504	0.185823	0.165145	0.17537	0.152489	0.165825	0.185241
Ca. Nitrosomirales sp. WS2	0.189942	0.186431	0.162347	0.170675	0.158598	0.158533	0.150655	0.148973	0.150992	0.143858	0.160591	0.151544	0.152429	0.159408	0.139325	0.144713	0.116899	0.136666	0.198271	0.196465	0.190557	0.171638	0.20877	0.204128	0.195411	0.1934	0.206381	0.155651	0.140959	0.157426	0.150155	0.148695	0.153236	0.161683	0.0618468	0.204212	0.19875	0.201277	0.175894	0.179711	0.1802	0.19627	0.198624	0.155508	0.137765	0.151699	0.128769	0.140944	0.15477
Ca. Nitrosomirales sp. CS4	0.206421	0.192537	0.158398	0.168541	0.151955	0.148176	0.145591	0.149878	0.149927	0.142455	0.15421	0.148963	0.151794	0.152116	0.13864	0.146029	0.118219	0.140127	0.202023	0.190132	0.18927	0.169762	0.205487	0.198576	0.207928	0.195567	0.207563	0.147503	0.143988	0.162342	0.151353	0.150349	0.146834	0.164879	0.0628507	0.201149	0.196489	0.191802	0.193957	0.179763	0.183082	0.192572	0.202088	0.147865	0.136739	0.146901	0.134846	0.141276	0.156837
Ca. Nitrosomirales sp. CS1	0.235924	0.22138	0.185054	0.189286	0.173968	0.172721	0.169825	0.166827	0.175702	0.160486	0.175859	0.169451	0.168587	0.174193	0.159624	0.164442	0.134756	0.160921	0.229744	0.213043	0.219915	0.195989	0.233774	0.22872	0.233557	0.226699	0.240843	0.17052	0.162482	0.178287	0.167915	0.176552	0.170102	0.190107	0.0734008	0.231907	0.22581	0.2265	0.223672	0.208754	0.210963	0.217334	0.226236	0.172614	0.154921	0.168731	0.151951	0.15967	0.174705
Ca. Nitrosocaldus sp. JZ-3.bins.102	0.112882	0.115782	0.0943893	0.0940014	0.0878635	0.0835172	0.0862816	0.0865258	0.0854189	0.0811703	0.0861861	0.0805904	0.0860507	0.0852416	0.0751177	0.0780464	0.065075	0.0774026	0.102308	0.117422	0.109774	0.0970428	0.103388	0.117553	0.110947	0.107104	0.114811	0.083515	0.0795733	0.0846597	0.0803473	0.0906696	0.0816369	0.102784	0.0586093	0.121523	0.114835	0.11575	0.110881	0.100874	0.103781	0.119395	0.112664	0.0927948	0.0770448	0.0991226	0.0837132	0.0908761	0.0817785
Ca. Nitrosocaldus sp. JZ-1.bins.77	0.114722	0.114127	0.0950513	0.0969615	0.0870729	0.0838175	0.0898826	0.0889386	0.0866513	0.0823407	0.0893026	0.0816741	0.0885345	0.0878021	0.0767261	0.077262	0.0664045	0.0777883	0.105358	0.118136	0.112843	0.097733	0.103125	0.119861	0.112864	0.10731	0.115491	0.0845476	0.0806152	0.0857003	0.0808558	0.0929322	0.0821944	0.104187	0.0600371	0.124535	0.121612	0.11635	0.112828	0.102087	0.105486	0.118508	0.11513	0.0931836	0.0765057	0.101913	0.0861663	0.0912465	0.0834231
Ca. Nitrosocaldus sp. QQ.bins.97	0.112314	0.112583	0.0956245	0.0971777	0.0867614	0.0838175	0.0882504	0.0879003	0.0850909	0.0814417	0.0898047	0.0814158	0.0875663	0.0875635	0.0768287	0.0765246	0.0675793	0.0773981	0.104692	0.12028	0.112428	0.0968156	0.106608	0.120148	0.11372	0.105103	0.11197	0.0821731	0.0827001	0.0855467	0.0834163	0.0933544	0.085155	0.101981	0.0606835	0.124436	0.120031	0.117715	0.108877	0.102265	0.106874	0.119233	0.116538	0.0937101	0.0764745	0.100465	0.0847482	0.0901093	0.0845547
Ca. Nitrosocaldus sp. JZ-2.bins.249	0.0321374	0.0359892	0.0315339	0.0309372	0.0298077	0.0242829	0.0257164	0.0292096	0.0313647	0.0272509	0.0323205	0.0278473	0.0312774	0.0302997	0.0269903	0.023811	0.0239042	0.0274962	0.0311607	0.0383057	0.0370695	0.0304514	0.0373477	0.0375659	0.0370609	0.034712	0.0328861	0.0287471	0.023618	0.0292643	0.0253084	0.0349716	0.0284872	0.036763	0.019674	0.0426519	0.0411543	0.0360863	0.0445235	0.0351381	0.0361813	0.0414585	0.0345111	0.0317093	0.0222118	0.0356519	0.0288631	0.0309251	0.0263551
Ca. Nitrosocaldus islandicus 3F	0.10761	0.107037	0.0972918	0.100513	0.0873972	0.086452	0.0932761	0.0902379	0.0847263	0.0880374	0.0976571	0.0810809	0.089485	0.082105	0.079067	0.0749793	0.0736929	0.0766835	0.116618	0.119728	0.113	0.100515	0.111348	0.114424	0.113969	0.106298	0.11428	0.0857768	0.0839953	0.087947	0.083385	0.0954532	0.0858263	0.10847	0.0606273	0.128129	0.123636	0.117992	0.115618	0.108561	0.106507	0.129836	0.115602	0.0944063	0.0842142	0.103688	0.0836359	0.0933458	0.0868602
Ca. Nitrosocaldus cavascurensis SCU2	0.108389	0.106262	0.0972918	0.09989	0.0873972	0.086452	0.0932861	0.0907673	0.0847263	0.0880369	0.0971167	0.0806596	0.0889948	0.082105	0.0785651	0.075402	0.0736901	0.0772115	0.116623	0.119737	0.113	0.10052	0.111253	0.114429	0.113065	0.10633	0.114292	0.0859202	0.0831164	0.0879477	0.083765	0.0954532	0.0859099	0.108469	0.0602439	0.128332	0.123633	0.117811	0.115374	0.108561	0.107315	0.129836	0.115054	0.0944181	0.0843256	0.103715	0.0837029	0.0932437	0.0869272
Ca. Nitrosocaldus sp. Tumba.bins.72	0.110442	0.107032	0.0965777	0.0977181	0.0861646	0.0862779	0.0919342	0.0873963	0.0828628	0.0837586	0.096575	0.0803357	0.0878873	0.0800661	0.0771825	0.072128	0.0709578	0.0750616	0.112691	0.116607	0.109412	0.0975688	0.108233	0.112935	0.110158	0.1076	0.113687	0.0867534	0.0823019	0.08591	0.0815055	0.092411	0.0851707	0.107287	0.059352	0.124263	0.122592	0.118623	0.112028	0.107186	0.105718	0.125205	0.111509	0.0893698	0.0807833	0.100842	0.0836582	0.0927451	0.0843121
Ca. Nitrosocaldus sp. QQ.bins.115137	0.0919157	0.0898116	0.0763504	0.0812131	0.0774788	0.0695971	0.0730869	0.0762273	0.072143	0.0653035	0.0748716	0.067235	0.0651073	0.0793614	0.062927	0.0669035	0.0606594	0.0644188	0.083432	0.103483	0.0952029	0.0798817	0.0928117	0.0963277	0.0901431	0.0882432	0.0947652	0.0708299	0.0644654	0.0698988	0.0732212	0.086501	0.0811705	0.0914044	0.0490375	0.106765	0.0991976	0.105771	0.100239	0.08427	0.085384	0.101837	0.0964773	0.0801972	0.0707015	0.0899387	0.0728185	0.0806304	0.0739587
Ca. Nitrosocaldus sp. SRBZ.bins.174	0.0620218	0.0589576	0.0521342	0.0568843	0.050359	0.0516147	0.0520556	0.0494341	0.0484419	0.0455613	0.0511764	0.0476922	0.0458989	0.054175	0.042451	0.0396748	0.0426426	0.0409766	0.0587049	0.0687422	0.0647832	0.054874	0.0622448	0.0628412	0.0626068	0.0601525	0.069474	0.0458245	0.0466724	0.0466195	0.0456858	0.0578272	0.0544986	0.0648909	0.0334724	0.0715608	0.0653706	0.066315	0.0722126	0.0564011	0.0586067	0.0689184	0.0710311	0.0527696	0.042204	0.0596843	0.0502285	0.054259	0.0527612
Ca. Nitrosocaldus sp. US01	0.0624625	0.0604807	0.0542865	0.0508288	0.0548141	0.0497183	0.0523483	0.0586804	0.0492718	0.0505961	0.0590134	0.0509555	0.0474069	0.0625943	0.0452773	0.04676	0.0431428	0.0491862	0.0567391	0.0716537	0.0639513	0.0577846	0.0678322	0.0627489	0.0676137	0.0634503	0.0727428	0.0513053	0.046779	0.0561568	0.0478593	0.0647096	0.0584491	0.0705416	0.0657557	0.0854665	0.0748808	0.0819363	0.0757069	0.0631042	0.064279	0.075034	0.0693158	0.0686915	0.0671026	0.0842387	0.068423	0.0759082	0.063643
Ca. Nitrosothermus sp. JZ-2.bins.172	0.203878	0.212033	0.175362	0.190564	0.155352	0.157646	0.147848	0.152628	0.147553	0.134681	0.149877	0.139809	0.150747	0.13939	0.129992	0.13944	0.118136	0.131738	0.194212	0.205048	0.200602	0.170226	0.209099	0.206485	0.202264	0.194779	0.203144	0.152531	0.147276	0.159678	0.143775	0.138645	0.146648	0.163761	0.0416339	0.206071	0.201994	0.194798	0.196076	0.18848	0.192267	0.2102	0.197359	0.12475	0.106554	0.130345	0.108348	0.114312	0.142234
Ca. Nitrosothermus sp. QQ.bins.88	0.198669	0.206493	0.171198	0.186112	0.151088	0.152926	0.143995	0.147462	0.142386	0.129402	0.146472	0.135998	0.145422	0.135588	0.125075	0.135282	0.113782	0.12915	0.188014	0.196292	0.19551	0.164009	0.200772	0.20066	0.195147	0.191493	0.19773	0.146591	0.143657	0.153344	0.140681	0.134867	0.140576	0.160049	0.0392688	0.205934	0.198066	0.189133	0.191631	0.182732	0.186282	0.205518	0.189232	0.11973	0.101949	0.122881	0.104246	0.1086	0.13832
Ca. Thaumarchaeota archaeon J079	0.172962	0.171228	0.147098	0.149798	0.128106	0.127617	0.120648	0.120243	0.120289	0.108222	0.12194	0.113126	0.123476	0.120807	0.10422	0.115951	0.0959893	0.107679	0.154716	0.149535	0.160973	0.140739	0.171725	0.16835	0.167802	0.158668	0.167875	0.118432	0.116443	0.128299	0.120581	0.1192	0.119541	0.12783	0.0305836	0.166408	0.157509	0.155569	0.166993	0.144568	0.156192	0.164941	0.151739	0.0994176	0.0925361	0.106002	0.0821987	0.0866617	0.112305
[truncated: 85 more columns]
