# Supplementary material for: Novel order-level lineage of ammonia-oxidizing archaea widespread in marine and terrestrial environments
Source: ISME J. 2024 Jan 10;18(1):wrad002. doi: 10.1093/ismejo/wrad002 (PMC10811736; doi:10.1093/ismejo/wrad002)
Supplement: Table_S5_wrad002 [file table_s5_wrad002.xlsx]

## Sheet: Sheet1
	PRE2 10m bin1	PRE2 20m bin1	Ca. Nitrosopumilus sp. Nsub	Ca. Nitrosomarinus catalina SPOT01	Nitrosopumilus cobalaminigenes HCA1	Nitrosopumilus oxyclinae HCE1	Ca. Nitrosopumilus sediminis AR2	Ca. Nitrosopumilus koreense SJ	Ca. Nitrosopumilus koreense AR1	Nitrosopumilus piranensis D3C	Ca. Nitrosopumilus sp. HMK28	Nitrosopumilus maritimus SCM1	Ca. Nitrosopumilus salarius BD31	Ca. Nitrosopumilus sp. ST1	Nitrosopumilus adriaticus NF5	Ca. Nitrosopumilus sp. HMK29	Nitrosopumilus ureiphilus PS0	Ca. Nitrosopumilus zosterae NM25	Mariana trench T1L11 (5080m)	Ogasawara trench C4 (9697m)	Mariana trench T3L19 (10890m)	Mariana trench T3L15 (8150m)	Mariana trench T1L9 (6890m)	Mariana trench T3L14 (10900m)	Mariana trench F8-1	Mariana trench F8-2	Ca. Nitrosopumilus sp. YT1	Ca. Nitrosarchaeum limnium BG20	Ca. Nitrosarchaeum limnium SFB1	Nitrosarchaeum koreense MY1	Ca. Nitrosarchaeum sp. AC2	Ca. Nitrosarchaeum sp. ST3	Ca. Nitrosarchaeum sp. ST2	Ca. Cenarchaeum sp. HMK20	Ca. Cenarchaeum symbiosum A	AB−629−I23	Ca. Nitrosopumilaceae sp. O23	Ogasawara trench F20 (2015m)	Mariana trench D1 (5400m)	Ca. Nitrosopelagicus brevis U25	Ca. Nitrosopelagicus brevis CN25	Ca. Nitrosopelagicus sp. REDSEA-S31_B2	Ca. Thaumarchaeota archaeon CSP1−1	Ca. Nitrosotenuis cloacae SAT1	Ca. Nitrosotenuis sp. AQ6f	Ca. Nitrosotenuis uzonensis N4	Ca. Nitrosotenuis sp. DW1	Ca. Nitrosotenuis chungbukensis MY2	Ca. Nitrosotalea devanaterra Nd1
PRE2 10m bin1	1	0.954044	0.907169	0.902504	0.821215	0.816186	0.821189	0.836186	0.835266	0.835143	0.835661	0.849419	0.81367	0.792861	0.815114	0.814929	0.815546	0.813444	0.799665	0.79675	0.799776	0.799762	0.800708	0.800557	0.799402	0.799079	0.796748	0.768126	0.766073	0.768626	0.767914	0.750908	0.749618	0.714503	0.639852	0.664928	0.663695	0.660466	0.660421	0.667691	0.667812	0.665294	0.693393	0.66471	0.662878	0.660799	0.669433	0.667499	0.636614
PRE2 20m bin1	0.953802	1	0.929433	0.915697	0.79409	0.792168	0.791741	0.786848	0.786182	0.783907	0.783628	0.785693	0.78749	0.765945	0.785417	0.784315	0.787943	0.786029	0.777186	0.778536	0.777003	0.776861	0.781324	0.779586	0.77712	0.778027	0.774352	0.7473	0.74555	0.748524	0.748651	0.731031	0.729846	0.693422	0.628239	0.656006	0.656138	0.652619	0.653671	0.654661	0.654528	0.656696	0.680788	0.652059	0.650383	0.647176	0.655803	0.655334	0.629264
Ca. Nitrosopumilus sp. Nsub	0.907169	0.929433	1	0.919441	0.791945	0.788525	0.788666	0.78128	0.781225	0.781107	0.780084	0.779036	0.78472	0.764208	0.779442	0.778539	0.779453	0.778576	0.775404	0.776547	0.775425	0.775218	0.779623	0.777558	0.775577	0.776636	0.770264	0.742461	0.739265	0.744079	0.744144	0.726758	0.726656	0.690516	0.625597	0.653035	0.654376	0.649498	0.651499	0.655471	0.655177	0.658212	0.673194	0.649219	0.646535	0.644159	0.650934	0.650035	0.622444
Ca. Nitrosomarinus catalina SPOT01	0.902504	0.915697	0.919441	1	0.793179	0.790061	0.790667	0.782372	0.782082	0.780446	0.778958	0.78002	0.784533	0.764148	0.784241	0.78324	0.785597	0.783226	0.775891	0.774026	0.77667	0.775914	0.780792	0.777958	0.777586	0.777207	0.771964	0.745057	0.743416	0.744277	0.745549	0.729075	0.729008	0.690572	0.62381	0.652765	0.653154	0.648471	0.650078	0.652656	0.652755	0.655062	0.678707	0.650959	0.648731	0.646725	0.654655	0.653562	0.626727
Nitrosopumilus cobalaminigenes HCA1	0.821215	0.79409	0.791945	0.793179	1	0.872152	0.872288	0.812878	0.812455	0.815079	0.814514	0.815053	0.826187	0.799778	0.822722	0.820766	0.825012	0.820946	0.815746	0.814981	0.816187	0.815818	0.819686	0.817902	0.815774	0.816774	0.811676	0.759411	0.757329	0.758986	0.759609	0.745836	0.743921	0.699899	0.636102	0.658535	0.658242	0.655055	0.65402	0.657312	0.657241	0.660598	0.686259	0.654609	0.65039	0.64931	0.65469	0.65499	0.628734
Nitrosopumilus oxyclinae HCE1	0.816186	0.792168	0.788525	0.790061	0.872152	1	0.864699	0.806782	0.806646	0.806526	0.807176	0.808957	0.826186	0.798746	0.819048	0.819035	0.821505	0.815977	0.813804	0.811379	0.81368	0.813389	0.817323	0.815292	0.812735	0.813819	0.809387	0.763087	0.762497	0.761217	0.759866	0.745395	0.742834	0.699778	0.63496	0.658867	0.65817	0.653996	0.65518	0.655523	0.655443	0.657885	0.686393	0.653845	0.65024	0.649945	0.657876	0.657623	0.626995
Ca. Nitrosopumilus sediminis AR2	0.821189	0.791741	0.788666	0.790667	0.872288	0.864699	1	0.814187	0.813576	0.814443	0.813356	0.811253	0.832946	0.803164	0.824597	0.825168	0.826408	0.825682	0.818172	0.818867	0.817817	0.81787	0.821509	0.820508	0.81807	0.817759	0.814579	0.760277	0.760567	0.761965	0.761839	0.746249	0.742715	0.69867	0.636934	0.658093	0.658196	0.653435	0.657383	0.657244	0.657341	0.658601	0.686076	0.652825	0.650592	0.648582	0.654618	0.654099	0.62953
Ca. Nitrosopumilus koreense SJ	0.836186	0.786848	0.78128	0.782372	0.812878	0.806782	0.814187	1	0.999666	0.894404	0.895282	0.885098	0.812636	0.791134	0.811397	0.8135	0.815149	0.812508	0.812163	0.809549	0.812342	0.812741	0.815695	0.814711	0.812318	0.812479	0.807396	0.760727	0.761679	0.76144	0.760745	0.7513	0.746677	0.705934	0.638479	0.662221	0.661981	0.657241	0.658444	0.658361	0.658511	0.662238	0.688909	0.656774	0.657858	0.655499	0.659848	0.658938	0.631542
Ca. Nitrosopumilus koreense AR1	0.835266	0.786182	0.781225	0.782082	0.812455	0.806646	0.813576	0.999666	1	0.89433	0.895389	0.884291	0.811347	0.789901	0.811372	0.813255	0.814445	0.812083	0.811857	0.809014	0.812328	0.812309	0.815407	0.81435	0.811594	0.811505	0.807448	0.759682	0.760573	0.760824	0.759974	0.750529	0.746544	0.704514	0.637466	0.66087	0.660611	0.65641	0.657169	0.656944	0.657096	0.661289	0.687855	0.655367	0.656911	0.65492	0.659294	0.657819	0.630555
Nitrosopumilus piranensis D3C	0.835143	0.783907	0.781107	0.780446	0.815079	0.806526	0.814443	0.894404	0.89433	1	0.987316	0.881968	0.815357	0.790302	0.812859	0.814307	0.81102	0.814079	0.81235	0.811435	0.811848	0.811819	0.816087	0.814934	0.81206	0.81153	0.806897	0.762624	0.760235	0.762692	0.761014	0.751441	0.748742	0.706825	0.638227	0.662814	0.660237	0.657104	0.660578	0.654993	0.655303	0.659949	0.690341	0.656423	0.655284	0.652946	0.659436	0.6611	0.629889
Ca. Nitrosopumilus sp. HMK28	0.834977	0.786564	0.780084	0.778958	0.814514	0.807176	0.813356	0.895282	0.895389	0.987316	1	0.882574	0.815284	0.789178	0.814418	0.81424	0.813666	0.814433	0.813591	0.812384	0.813383	0.813383	0.81703	0.815986	0.813674	0.813088	0.809163	0.763905	0.762665	0.764256	0.76287	0.750277	0.748462	0.70604	0.637495	0.660614	0.65981	0.656313	0.66016	0.654268	0.654571	0.65951	0.690524	0.655794	0.655805	0.654067	0.661168	0.661918	0.631737
Nitrosopumilus maritimus SCM1	0.849419	0.785693	0.779036	0.78002	0.815053	0.808957	0.811253	0.885098	0.884291	0.881968	0.882574	1	0.807761	0.785853	0.807333	0.807244	0.809699	0.807871	0.807756	0.804943	0.8082	0.806965	0.810629	0.809461	0.807958	0.808097	0.802937	0.760646	0.75956	0.760787	0.760002	0.749177	0.745221	0.705002	0.635431	0.660518	0.661495	0.657313	0.65894	0.654998	0.654974	0.659485	0.688838	0.65843	0.654916	0.656307	0.661181	0.660871	0.632145
Ca. Nitrosopumilus salarius BD31	0.81367	0.78749	0.78472	0.784533	0.826187	0.826186	0.832946	0.812636	0.811347	0.815357	0.815284	0.807761	1	0.861839	0.827858	0.827001	0.836715	0.82865	0.822035	0.8183	0.822791	0.822509	0.824747	0.822609	0.821006	0.822746	0.817964	0.76662	0.762698	0.769814	0.771615	0.750979	0.749423	0.704391	0.637039	0.656064	0.657552	0.655119	0.657604	0.65397	0.654067	0.658696	0.690131	0.655303	0.651945	0.653856	0.65917	0.658088	0.629784
Ca. Nitrosopumilus sp. ST1	0.792861	0.765945	0.764208	0.764148	0.799778	0.798746	0.803164	0.791134	0.789901	0.790302	0.789178	0.785853	0.861839	1	0.80181	0.802048	0.80699	0.805121	0.79198	0.798622	0.793052	0.793974	0.796686	0.794682	0.794132	0.794229	0.790039	0.760488	0.759496	0.762331	0.761155	0.838709	0.78133	0.699483	0.634011	0.658276	0.658885	0.654315	0.656174	0.654013	0.654095	0.655818	0.687019	0.653958	0.652505	0.650673	0.65749	0.657211	0.631915
Nitrosopumilus adriaticus NF5	0.815114	0.785417	0.779442	0.784241	0.822722	0.819048	0.824597	0.811397	0.811372	0.812859	0.814418	0.807333	0.827858	0.80181	1	0.926273	0.883129	0.863339	0.816971	0.81353	0.816877	0.816166	0.820066	0.819049	0.817618	0.818143	0.813182	0.754646	0.754111	0.763563	0.762995	0.74744	0.748633	0.69829	0.636422	0.659754	0.65991	0.655628	0.656899	0.654006	0.654122	0.657033	0.684292	0.652658	0.648003	0.649711	0.656023	0.655569	0.62642
Ca. Nitrosopumilus sp. HMK29	0.814662	0.783133	0.778539	0.78324	0.820766	0.819035	0.825168	0.8135	0.813255	0.814307	0.81459	0.807244	0.827001	0.802048	0.926273	1	0.885817	0.866284	0.81596	0.810313	0.816633	0.815922	0.819515	0.818004	0.816538	0.817322	0.812857	0.756919	0.754317	0.763133	0.763312	0.746924	0.74626	0.698614	0.636562	0.660389	0.6616	0.656785	0.657928	0.655269	0.655386	0.658119	0.68507	0.65086	0.647547	0.650129	0.655484	0.655064	0.628288
Nitrosopumilus ureiphilus PS0	0.815546	0.787943	0.779453	0.785597	0.825012	0.821505	0.826408	0.815149	0.814445	0.81102	0.813666	0.809699	0.836715	0.80699	0.883129	0.885817	1	0.878909	0.823453	0.819214	0.823187	0.822894	0.827207	0.82477	0.824827	0.823763	0.8199	0.761774	0.761806	0.767231	0.764178	0.749171	0.747885	0.703605	0.63368	0.658394	0.658328	0.655207	0.657156	0.652555	0.652779	0.658006	0.688505	0.651969	0.649594	0.648899	0.654121	0.653132	0.628823
Ca. Nitrosopumilus zosterae NM25	0.813444	0.786029	0.778576	0.783226	0.820946	0.815977	0.825682	0.812508	0.812083	0.814079	0.814433	0.807871	0.82865	0.805121	0.863339	0.866284	0.878909	1	0.819732	0.813215	0.820119	0.819181	0.822358	0.820854	0.819845	0.819876	0.816594	0.756812	0.75544	0.767417	0.764206	0.748551	0.750316	0.700815	0.635487	0.659393	0.659976	0.654896	0.658972	0.654968	0.655065	0.655346	0.68603	0.651049	0.64905	0.648955	0.656787	0.65605	0.627488
Mariana trench T1L11 (5080m)	0.799665	0.777186	0.775404	0.775891	0.815746	0.813804	0.818172	0.812163	0.811857	0.81235	0.813591	0.807756	0.822035	0.79198	0.816971	0.81596	0.823453	0.819732	1	0.986824	0.996088	0.994738	0.99425	0.994676	0.99678	0.997347	0.989667	0.771678	0.771181	0.770495	0.771281	0.748801	0.745559	0.705998	0.631816	0.661841	0.663913	0.662103	0.660731	0.651253	0.651183	0.653737	0.694664	0.657785	0.658136	0.656422	0.664373	0.664222	0.634231
Ogasawara trench C4 (9697m)	0.79675	0.778536	0.776547	0.774026	0.814981	0.811379	0.818867	0.809549	0.809014	0.811435	0.812384	0.804943	0.8183	0.798622	0.81353	0.810313	0.819214	0.813215	0.986824	1	0.986879	0.986287	0.98627	0.98632	0.988413	0.98903	0.977112	0.769655	0.768709	0.770566	0.771384	0.751267	0.751435	0.705448	0.632808	0.65882	0.661824	0.655566	0.660527	0.652198	0.652062	0.656038	0.696852	0.658613	0.658136	0.65829	0.666072	0.666438	0.633843
Mariana trench T3L19 (10890m)	0.799776	0.777003	0.775425	0.77667	0.816187	0.81368	0.817817	0.812342	0.812328	0.811848	0.813383	0.8082	0.822791	0.793052	0.816877	0.816633	0.823187	0.820119	0.996088	0.986879	1	0.997596	0.997696	0.997314	0.998764	0.998183	0.991251	0.771768	0.771872	0.77139	0.771611	0.748776	0.74613	0.707084	0.632385	0.662495	0.663604	0.661893	0.659894	0.651842	0.651896	0.654228	0.695284	0.658254	0.658806	0.657552	0.665069	0.665202	0.634973
Mariana trench T3L15 (8150m)	0.799762	0.776861	0.775218	0.775914	0.815818	0.813389	0.81787	0.812741	0.812309	0.811819	0.813383	0.806965	0.822509	0.793974	0.816166	0.815922	0.822894	0.819181	0.994738	0.986287	0.997596	1	0.997378	0.9971	0.998267	0.998425	0.990994	0.771548	0.771994	0.77087	0.771979	0.748795	0.746095	0.707214	0.632255	0.662316	0.663753	0.660787	0.665589	0.651761	0.651875	0.654723	0.69496	0.658252	0.657384	0.657004	0.663824	0.664041	0.634839
Mariana trench T1L9 (6890m)	0.800708	0.781324	0.779623	0.780792	0.819686	0.817323	0.821509	0.815695	0.815407	0.816087	0.81703	0.810629	0.824747	0.796686	0.820066	0.819515	0.827207	0.822358	0.99425	0.98627	0.997696	0.997378	1	0.997404	0.997543	0.997876	0.989662	0.775128	0.775349	0.775212	0.775316	0.751055	0.749001	0.709854	0.632421	0.664031	0.664829	0.663598	0.660587	0.65426	0.654333	0.65679	0.69628	0.660246	0.659128	0.658886	0.665572	0.665728	0.636415
Mariana trench T3L14 (10900m)	0.800557	0.779586	0.777558	0.777958	0.817902	0.815292	0.820508	0.814711	0.81435	0.814934	0.815986	0.809461	0.822609	0.794682	0.819049	0.818004	0.82477	0.820854	0.994676	0.98632	0.997314	0.9971	0.997404	1	0.998065	0.997867	0.989255	0.774306	0.773865	0.774047	0.774599	0.750579	0.748575	0.709237	0.632505	0.666076	0.667317	0.66631	0.66353	0.652469	0.652516	0.65563	0.695295	0.660544	0.65914	0.65881	0.665414	0.665582	0.635815
Mariana trench F8-1	0.799402	0.77712	0.775577	0.777586	0.815774	0.812735	0.81807	0.812318	0.811594	0.81206	0.813674	0.807958	0.821006	0.794132	0.817618	0.816538	0.824827	0.819845	0.99678	0.988413	0.998764	0.998267	0.997543	0.998065	1	0.999031	0.991981	0.770594	0.769739	0.769557	0.770191	0.748595	0.74571	0.705987	0.63339	0.661664	0.662887	0.660632	0.659341	0.651098	0.651185	0.654199	0.69386	0.657075	0.657826	0.656416	0.663755	0.663372	0.634381
Mariana trench F8-2	0.799079	0.778027	0.776636	0.777207	0.816774	0.813819	0.817759	0.812479	0.811505	0.81153	0.813088	0.808097	0.822746	0.794229	0.818143	0.817322	0.823763	0.819876	0.997347	0.98903	0.998183	0.998425	0.997876	0.997867	0.999209	1	0.992648	0.772281	0.771546	0.770955	0.772237	0.749896	0.746016	0.706915	0.63294	0.662296	0.662526	0.660111	0.660275	0.652625	0.652625	0.654747	0.694659	0.658382	0.657402	0.656889	0.66468	0.664537	0.633477
Ca. Nitrosopumilus sp. YT1	0.797186	0.773237	0.770264	0.771964	0.811676	0.809387	0.814579	0.807396	0.807448	0.806897	0.809485	0.802937	0.817964	0.790039	0.813182	0.812507	0.8199	0.816594	0.989667	0.977112	0.991251	0.990994	0.989662	0.989255	0.991981	0.992648	1	0.767298	0.767559	0.767237	0.767189	0.745354	0.742153	0.705067	0.630743	0.708626	0.705905	0.701355	0.727661	0.655775	0.656006	0.657669	0.694213	0.657014	0.656873	0.656166	0.662963	0.662624	0.634661
Ca. Nitrosarchaeum limnium BG20	0.768126	0.7473	0.742461	0.745057	0.759411	0.763087	0.760277	0.760727	0.759682	0.762624	0.763905	0.760646	0.76662	0.760488	0.754646	0.756919	0.761774	0.756812	0.771678	0.769655	0.771768	0.771548	0.775128	0.774306	0.770594	0.772281	0.767298	1	0.966479	0.841877	0.840699	0.75491	0.750888	0.704391	0.638549	0.664877	0.665538	0.66026	0.665844	0.655594	0.655811	0.661235	0.695129	0.658351	0.653467	0.655694	0.662721	0.66283	0.63439
Ca. Nitrosarchaeum limnium SFB1	0.766073	0.74555	0.739265	0.743416	0.757329	0.762497	0.760567	0.761679	0.760573	0.760235	0.762665	0.75956	0.762698	0.759496	0.754111	0.754317	0.761806	0.75544	0.771181	0.768709	0.771872	0.771994	0.775349	0.773865	0.769739	0.771546	0.767559	0.966479	1	0.840169	0.839957	0.753943	0.751866	0.703301	0.635054	0.663301	0.664203	0.661008	0.663314	0.653913	0.654032	0.657533	0.69213	0.65527	0.65168	0.653173	0.659609	0.660428	0.633123
Nitrosarchaeum koreense MY1	0.768626	0.748524	0.744079	0.744277	0.758986	0.761217	0.761965	0.76144	0.760824	0.762692	0.764256	0.760787	0.769814	0.762331	0.763563	0.763133	0.767231	0.767417	0.770495	0.770566	0.77139	0.77087	0.775212	0.774047	0.769557	0.770955	0.767237	0.841877	0.840169	1	0.971883	0.755745	0.752959	0.706626	0.633858	0.660899	0.66225	0.658489	0.660415	0.653882	0.653956	0.658038	0.695902	0.659827	0.656669	0.656319	0.663071	0.663882	0.633097
Ca. Nitrosarchaeum sp. AC2	0.767914	0.748651	0.744144	0.745549	0.759609	0.759866	0.761839	0.760745	0.759974	0.761014	0.76287	0.760002	0.771615	0.761155	0.762995	0.763312	0.764178	0.764206	0.771281	0.771384	0.771611	0.771979	0.775316	0.774599	0.770191	0.772237	0.767189	0.840699	0.839957	0.971883	1	0.754339	0.752916	0.706824	0.633569	0.662077	0.662641	0.658564	0.661408	0.65544	0.65553	0.659912	0.695655	0.658607	0.656069	0.65458	0.662443	0.662404	0.633179
Ca. Nitrosarchaeum sp. ST3	0.750908	0.731031	0.726758	0.729075	0.745836	0.745395	0.746249	0.7513	0.750529	0.751441	0.750277	0.749177	0.750979	0.838709	0.74744	0.746924	0.749171	0.748551	0.748801	0.751267	0.748776	0.748795	0.751055	0.750579	0.748595	0.749896	0.745354	0.75491	0.753943	0.755745	0.754339	1	0.803258	0.69937	0.633559	0.656454	0.654902	0.653321	0.652235	0.649276	0.649558	0.653387	0.687651	0.653422	0.651182	0.651553	0.657348	0.655927	0.627664
Ca. Nitrosarchaeum sp. ST2	0.749618	0.729846	0.726656	0.729008	0.743921	0.742834	0.742715	0.746677	0.746544	0.748742	0.748462	0.745221	0.749423	0.78133	0.748633	0.74626	0.747885	0.750316	0.745559	0.751435	0.74613	0.746095	0.749001	0.748575	0.74571	0.746016	0.742153	0.750888	0.751866	0.752959	0.752916	0.803258	1	0.699378	0.636244	0.656906	0.657696	0.65562	0.652826	0.651324	0.651401	0.65577	0.684487	0.656142	0.653573	0.653834	0.660167	0.659631	0.62862
Ca. Cenarchaeum sp. HMK20	0.713631	0.69318	0.690516	0.690572	0.699899	0.699778	0.69867	0.705934	0.704514	0.706825	0.706431	0.705002	0.704391	0.699483	0.69829	0.698487	0.703605	0.700815	0.705998	0.705448	0.707084	0.707214	0.709854	0.709237	0.705987	0.706915	0.704564	0.704391	0.703301	0.706626	0.706824	0.69937	0.699378	1	0.650452	0.6713	0.67111	0.667038	0.668797	0.662247	0.662836	0.664728	0.702951	0.66643	0.662337	0.664142	0.670667	0.669823	0.639512
Ca. Cenarchaeum symbiosum A	0.639852	0.628239	0.625597	0.62381	0.636102	0.63496	0.636934	0.638479	0.637466	0.638227	0.637495	0.635431	0.637039	0.634011	0.636422	0.636562	0.63368	0.635487	0.631816	0.632808	0.632385	0.632255	0.632421	0.632505	0.63339	0.63294	0.630743	0.638549	0.635054	0.633858	0.633569	0.633559	0.636244	0.650452	1	0.613178	0.611647	0.609239	0.609787	0.608056	0.608045	0.609794	0.634099	0.614206	0.615517	0.616926	0.617056	0.616291	0.593885
AB−629−I23	0.664928	0.656006	0.653035	0.652765	0.658535	0.658867	0.658093	0.662221	0.66087	0.662814	0.660614	0.660518	0.656064	0.658276	0.659754	0.660389	0.658394	0.659393	0.661841	0.65882	0.662495	0.662316	0.664031	0.666076	0.661664	0.662296	0.708626	0.664877	0.663301	0.660899	0.662077	0.656454	0.656906	0.6713	0.613178	1	0.944653	0.934362	0.882212	0.667074	0.66703	0.672659	0.685135	0.652608	0.650651	0.650945	0.657106	0.655806	0.630878
Ca. Nitrosopumilaceae sp. O23	0.663695	0.656138	0.654376	0.653154	0.658242	0.65817	0.658196	0.661981	0.660611	0.660237	0.65981	0.661495	0.657552	0.658885	0.65991	0.6616	0.658328	0.659976	0.663913	0.661824	0.663604	0.663753	0.664829	0.667317	0.662887	0.662526	0.705905	0.665538	0.664203	0.66225	0.662641	0.654902	0.657696	0.67111	0.611647	0.944653	1	0.938124	0.882364	0.668621	0.668626	0.6723	0.683486	0.651906	0.650673	0.650201	0.656713	0.655288	0.631162
Ogasawara trench F20 (2015m)	0.660466	0.652619	0.649498	0.648471	0.655055	0.653996	0.653435	0.657241	0.65641	0.657104	0.656313	0.657313	0.655119	0.654315	0.655628	0.656785	0.655207	0.654896	0.662103	0.655566	0.661893	0.660787	0.663598	0.66631	0.660632	0.660111	0.701355	0.66026	0.661008	0.658489	0.658564	0.653321	0.65562	0.667038	0.609239	0.934362	0.938124	1	0.889486	0.664849	0.664874	0.671125	0.682523	0.647912	0.646708	0.647033	0.653227	0.65242	0.62791
Mariana trench D1 (5400m)	0.660421	0.653671	0.651499	0.650078	0.65402	0.65518	0.657383	0.658444	0.657169	0.660578	0.66016	0.65894	0.657604	0.656174	0.656899	0.657928	0.657156	0.658972	0.660731	0.660527	0.659894	0.665589	0.660587	0.66353	0.659341	0.660275	0.727661	0.665844	0.663314	0.660415	0.661408	0.652235	0.652826	0.668797	0.609787	0.882212	0.882364	0.889486	1	0.66536	0.66534	0.667896	0.68496	0.649389	0.649823	0.65064	0.656663	0.65464	0.631773
Ca. Nitrosopelagicus brevis U25	0.667691	0.654661	0.655471	0.652656	0.657312	0.655523	0.657244	0.658361	0.656944	0.654993	0.654268	0.654998	0.65397	0.654013	0.654006	0.655269	0.652555	0.654968	0.651253	0.652198	0.651842	0.651761	0.65426	0.652469	0.651098	0.652625	0.655775	0.655594	0.653913	0.653882	0.65544	0.649276	0.651324	0.662247	0.608056	0.667074	0.668621	0.664849	0.66536	1	0.999654	0.881542	0.661723	0.63995	0.640263	0.639456	0.642004	0.64204	0.61933
Ca. Nitrosopelagicus brevis CN25	0.667812	0.654528	0.655177	0.652755	0.657241	0.655443	0.657341	0.658511	0.657096	0.655303	0.654571	0.654974	0.654067	0.654095	0.654122	0.655386	0.652779	0.655065	0.651183	0.652062	0.651896	0.651875	0.654333	0.652516	0.651185	0.652625	0.656006	0.655811	0.654032	0.653956	0.65553	0.649558	0.651401	0.662836	0.608045	0.66703	0.668626	0.664874	0.66534	0.999654	1	0.882075	0.662148	0.639936	0.640003	0.639656	0.642137	0.642149	0.619375
Ca. Nitrosopelagicus sp. REDSEA-S31_B2	0.665294	0.656696	0.658212	0.655062	0.660598	0.657885	0.658601	0.662238	0.661289	0.659949	0.65951	0.659485	0.658696	0.655818	0.657033	0.658119	0.658006	0.655346	0.653737	0.656038	0.654228	0.654723	0.65679	0.65563	0.654199	0.654747	0.657669	0.661235	0.657533	0.658038	0.659912	0.653387	0.65577	0.664728	0.609794	0.672659	0.6723	0.671125	0.667896	0.881542	0.882075	1	0.665779	0.644979	0.645899	0.643526	0.645979	0.645839	0.621231
Ca. Thaumarchaeota archaeon CSP1−1	0.693393	0.680788	0.673194	0.678707	0.686259	0.686393	0.686076	0.688909	0.687855	0.690341	0.690524	0.688838	0.690131	0.687019	0.684292	0.68507	0.688505	0.68603	0.694664	0.696852	0.695284	0.69496	0.69628	0.695295	0.69386	0.694659	0.694213	0.695129	0.69213	0.695902	0.695655	0.687651	0.684487	0.702951	0.634099	0.685135	0.683486	0.682523	0.68496	0.661723	0.662148	0.665779	1	0.673677	0.671721	0.671775	0.681937	0.681324	0.653807
Ca. Nitrosotenuis cloacae SAT1	0.66471	0.652059	0.649219	0.650959	0.654609	0.653845	0.652825	0.656774	0.655367	0.656423	0.655794	0.65843	0.655303	0.653958	0.652658	0.65086	0.651969	0.651049	0.657785	0.658613	0.658254	0.658252	0.660246	0.660544	0.657075	0.658382	0.657014	0.658351	0.65527	0.659827	0.658607	0.653422	0.656142	0.66643	0.614206	0.652608	0.651906	0.647912	0.649389	0.63995	0.639936	0.644979	0.673677	1	0.835922	0.74478	0.741888	0.742504	0.638656
Ca. Nitrosotenuis sp. AQ6f	0.662878	0.650383	0.646535	0.648731	0.65039	0.65024	0.650592	0.657858	0.656911	0.655284	0.655805	0.654916	0.651945	0.652505	0.648003	0.647547	0.649594	0.64905	0.658136	0.658136	0.658806	0.657384	0.659128	0.65914	0.657826	0.657402	0.656873	0.653467	0.65168	0.656669	0.656069	0.651182	0.653573	0.662337	0.615517	0.650651	0.650673	0.646708	0.649823	0.640263	0.640003	0.645899	0.671721	0.835922	1	0.743441	0.738115	0.736823	0.638671
Ca. Nitrosotenuis uzonensis N4	0.660799	0.647176	0.644159	0.646725	0.64931	0.649945	0.648582	0.655499	0.65492	0.652946	0.654067	0.656307	0.653856	0.650673	0.649711	0.650129	0.648899	0.648955	0.656422	0.65829	0.657552	0.657004	0.658886	0.65881	0.656416	0.656889	0.656166	0.655694	0.653173	0.656319	0.65458	0.651553	0.653834	0.664142	0.616926	0.650945	0.650201	0.647033	0.65064	0.639456	0.639656	0.643526	0.671775	0.74478	0.743441	1	0.738922	0.73994	0.638051
Ca. Nitrosotenuis sp. DW1	0.669433	0.655803	0.650934	0.654655	0.65469	0.657876	0.654618	0.659848	0.659294	0.659436	0.661168	0.661181	0.65917	0.65749	0.656023	0.655484	0.654121	0.656787	0.664373	0.666072	0.665069	0.663824	0.665572	0.665414	0.663755	0.66468	0.662963	0.662721	0.659609	0.663071	0.662443	0.657348	0.660167	0.670667	0.617056	0.657106	0.656713	0.653227	0.656663	0.642004	0.642137	0.645979	0.681937	0.741888	0.738115	0.738922	1	0.956408	0.642677
Ca. Nitrosotenuis chungbukensis MY2	0.667499	0.655334	0.650035	0.653562	0.65499	0.657623	0.654099	0.658938	0.657819	0.6611	0.661918	0.660871	0.658088	0.657211	0.655569	0.655064	0.653132	0.65605	0.664222	0.666438	0.665202	0.664041	0.665728	0.665582	0.663372	0.664537	0.662624	0.66283	0.660428	0.663882	0.662404	0.655927	0.659631	0.669823	0.616291	0.655806	0.655288	0.65242	0.65464	0.64204	0.642149	0.645839	0.681324	0.742504	0.736823	0.73994	0.956408	1	0.642411
Ca. Nitrosotalea devanaterra Nd1	0.636614	0.629264	0.622444	0.626727	0.628734	0.626995	0.62953	0.631542	0.630555	0.629889	0.631737	0.632145	0.629784	0.631915	0.62642	0.628288	0.628823	0.627488	0.634231	0.633843	0.634973	0.634839	0.636415	0.635815	0.634381	0.633477	0.634661	0.63439	0.633123	0.633097	0.633179	0.627664	0.62862	0.639512	0.593885	0.630878	0.631162	0.62791	0.631773	0.61933	0.619375	0.621231	0.653807	0.638656	0.638671	0.638051	0.642677	0.642411	1
Ca. Nitrosotalea bavarica SbT1	0.63636	0.627944	0.623479	0.626904	0.628525	0.628666	0.628364	0.631745	0.631259	0.631074	0.630504	0.632434	0.629914	0.628837	0.629172	0.629587	0.631362	0.629142	0.636073	0.636302	0.636041	0.636149	0.63738	0.637033	0.635777	0.635444	0.633645	0.633723	0.632591	0.633201	0.634108	0.627181	0.628969	0.641498	0.592189	0.631287	0.632002	0.629556	0.629115	0.617881	0.618467	0.620118	0.653042	0.637271	0.637242	0.63615	0.6429	0.642769	0.83966
Ca. Nitrosotalea okcheonensis CS	0.63413	0.62557	0.620733	0.624401	0.627152	0.627392	0.62737	0.62929	0.627953	0.628205	0.62841	0.62847	0.628342	0.628594	0.626193	0.627148	0.624208	0.625604	0.631837	0.630813	0.632733	0.631963	0.634529	0.63326	0.631789	0.631506	0.632232	0.632068	0.62973	0.630501	0.632276	0.625563	0.626011	0.637007	0.592327	0.628621	0.629281	0.624445	0.626874	0.614988	0.615498	0.61888	0.649337	0.635377	0.635087	0.635066	0.638478	0.637697	0.860738
Ca. Nitrosotalea sinensis Nd2	0.636344	0.625785	0.622695	0.626074	0.627081	0.625378	0.626617	0.628763	0.627996	0.627481	0.629016	0.628953	0.626691	0.626498	0.626046	0.626542	0.626474	0.627073	0.63272	0.632156	0.632693	0.632786	0.634006	0.633826	0.631976	0.631838	0.631513	0.634217	0.630434	0.630075	0.631581	0.624959	0.628871	0.638298	0.594995	0.630593	0.630817	0.627958	0.627868	0.61507	0.615509	0.619696	0.651043	0.637134	0.637836	0.637914	0.641751	0.64205	0.83083
Ca. Nitrosocosmicus exaquare G61	0.535838	0.533158	0.532271	0.532615	0.532363	0.53159	0.533162	0.534408	0.534894	0.533688	0.533953	0.535017	0.537848	0.532956	0.534577	0.534835	0.535241	0.534413	0.535966	0.540985	0.535876	0.535346	0.535634	0.535499	0.535396	0.535254	0.534386	0.53773	0.535878	0.53561	0.535663	0.533992	0.538598	0.538769	0.524746	0.534529	0.534752	0.530745	0.534523	0.533423	0.532931	0.531809	0.539889	0.537083	0.537325	0.539989	0.541258	0.539345	0.546811
Ca. Nitrosocosmicus sp. RBC071	0.535459	0.530933	0.532376	0.532079	0.531855	0.531631	0.533876	0.534103	0.53536	0.536011	0.535811	0.534918	0.537264	0.534379	0.534759	0.53488	0.536388	0.535453	0.535156	0.537625	0.534717	0.534171	0.534852	0.534641	0.535148	0.534499	0.534003	0.536822	0.536799	0.536282	0.536671	0.534026	0.536814	0.538713	0.52397	0.535027	0.534613	0.52933	0.533729	0.531598	0.530856	0.531169	0.538403	0.538544	0.537652	0.540179	0.540039	0.537994	0.545988
Ca. Nitrosocosmicus franklandus SRR6227243 bin.116 CONCOCT v1.1 MAG	0.533093	0.531435	0.531781	0.532755	0.530056	0.531385	0.533051	0.533703	0.534237	0.533448	0.533668	0.534643	0.537034	0.533908	0.535105	0.53584	0.535405	0.535251	0.535981	0.543259	0.536571	0.535758	0.536198	0.536072	0.536009	0.535145	0.535311	0.534779	0.53496	0.536035	0.53638	0.534392	0.536633	0.537356	0.525893	0.533405	0.534388	0.530336	0.534147	0.532523	0.531862	0.531539	0.538421	0.536618	0.539786	0.538426	0.539746	0.537131	0.546753
Ca. Nitrosocosmicus sp. WS192	0.537231	0.535908	0.534934	0.536912	0.53464	0.533885	0.537096	0.538409	0.538814	0.538575	0.539092	0.538851	0.540949	0.539183	0.539763	0.541155	0.541749	0.540621	0.537842	0.547646	0.538191	0.53752	0.538914	0.538788	0.538581	0.537464	0.537577	0.541006	0.541798	0.545211	0.546065	0.538794	0.54098	0.541575	0.529594	0.537547	0.537126	0.533307	0.537497	0.535048	0.53453	0.532474	0.541116	0.541872	0.542833	0.542664	0.544006	0.542061	0.550309
Ca. Nitrosocosmicus franklandus NFRAN1	0.533929	0.531406	0.531565	0.533619	0.531551	0.531041	0.533285	0.533622	0.533616	0.53343	0.534045	0.534816	0.536555	0.533539	0.533781	0.534743	0.534954	0.534536	0.53499	0.539758	0.534339	0.533675	0.534642	0.533914	0.533615	0.533908	0.53264	0.536103	0.53511	0.535365	0.536999	0.532975	0.535847	0.53981	0.527838	0.53506	0.536401	0.531111	0.534646	0.532535	0.531789	0.533432	0.540191	0.53746	0.537384	0.540104	0.540458	0.538271	0.54807
Ca. Nitrosocosmicus sp. SS	0.534482	0.532294	0.531987	0.53414	0.53255	0.53372	0.534688	0.534454	0.534859	0.535567	0.535469	0.536368	0.538214	0.535682	0.535855	0.533774	0.534863	0.534035	0.534674	0.540707	0.534004	0.53452	0.534372	0.533843	0.534274	0.533372	0.53471	0.536811	0.534693	0.535523	0.536856	0.533377	0.535254	0.538598	0.525735	0.533168	0.536233	0.530398	0.534827	0.532553	0.532068	0.531339	0.537726	0.53864	0.536738	0.538012	0.53789	0.537592	0.546798
Ca. Nitrosocosmicus oleophilus MY3	0.535221	0.532987	0.529935	0.531054	0.531021	0.531197	0.532179	0.533367	0.533832	0.533964	0.534466	0.531926	0.534993	0.533059	0.532091	0.533144	0.535038	0.53481	0.534236	0.540367	0.533813	0.533969	0.534321	0.534237	0.534234	0.533358	0.532604	0.536071	0.534815	0.534455	0.535137	0.53281	0.535006	0.538243	0.524813	0.532975	0.533973	0.529065	0.535074	0.528562	0.52805	0.530861	0.539007	0.536248	0.536094	0.537387	0.539112	0.53799	0.546548
Ca. Nitrosocosmicus sp. WA-bin7	0.53517	0.534607	0.532425	0.531981	0.532635	0.533345	0.534657	0.534776	0.535845	0.536005	0.536222	0.53501	0.536455	0.534654	0.534151	0.536687	0.536686	0.536347	0.537158	0.543146	0.536595	0.536847	0.537137	0.536668	0.536799	0.537523	0.534876	0.536026	0.535683	0.53598	0.535607	0.534512	0.536316	0.537875	0.527653	0.533722	0.5352	0.531213	0.534471	0.531866	0.531078	0.532548	0.53999	0.536869	0.5387	0.53976	0.540565	0.538532	0.547093
Ca. Nitrososphaerales archaeon TH1173	0.533246	0.531243	0.530689	0.531337	0.531689	0.530509	0.532954	0.533072	0.533313	0.533253	0.533639	0.532255	0.534593	0.533161	0.533053	0.533073	0.534352	0.533828	0.535229	0.541015	0.534453	0.534164	0.534373	0.534527	0.534652	0.533776	0.532944	0.536371	0.534121	0.533665	0.534112	0.534316	0.534981	0.535785	0.523061	0.533605	0.532569	0.530505	0.531992	0.529818	0.529486	0.531681	0.540627	0.53603	0.537933	0.538128	0.540577	0.538238	0.546858
Ca. Nitrosocosmicus sp. Dino bin19	0.536056	0.531541	0.529372	0.530957	0.531464	0.530957	0.531617	0.534507	0.53437	0.533971	0.534464	0.532409	0.537058	0.533176	0.531291	0.533504	0.534902	0.534153	0.5352	0.540575	0.534352	0.53441	0.534988	0.534527	0.534596	0.534334	0.534664	0.536267	0.53541	0.532382	0.532644	0.532893	0.535433	0.536671	0.52513	0.53218	0.534023	0.529907	0.535443	0.529551	0.528998	0.531898	0.54034	0.537144	0.537263	0.537599	0.538986	0.536403	0.544321
Ca. Nitrosocosmicus arcticus Kfb	0.535991	0.533062	0.531691	0.530817	0.53201	0.532821	0.53343	0.533918	0.534799	0.534712	0.534786	0.534484	0.537948	0.535104	0.534288	0.535697	0.536949	0.535634	0.535419	0.540299	0.534756	0.534824	0.534928	0.535137	0.534523	0.534486	0.533018	0.535515	0.535733	0.53454	0.53608	0.533281	0.535871	0.537718	0.52527	0.533567	0.534326	0.530474	0.534234	0.531382	0.530902	0.532375	0.539865	0.537932	0.538902	0.538864	0.539932	0.537731	0.546869
Ca. Nitrosodeserticola sp. ABT-LB2	0.536827	0.533727	0.532673	0.536102	0.536463	0.53533	0.537312	0.536491	0.537726	0.536804	0.537886	0.537499	0.539731	0.538866	0.535942	0.53616	0.538004	0.537593	0.53807	0.542176	0.538003	0.53852	0.537927	0.538893	0.538128	0.538585	0.537731	0.541599	0.541553	0.539604	0.539894	0.537014	0.539857	0.540926	0.530374	0.536416	0.535357	0.532789	0.535507	0.535529	0.535207	0.534124	0.5417	0.539769	0.541631	0.541259	0.543787	0.541539	0.547306
Ca. Nitrosodeserticola sp. ABT-LB3	0.535432	0.533078	0.531586	0.5341	0.535167	0.533445	0.53495	0.535776	0.536744	0.535607	0.536916	0.536251	0.537375	0.537597	0.53387	0.534783	0.536674	0.535488	0.536772	0.54225	0.536524	0.537068	0.536847	0.537156	0.536036	0.537436	0.536242	0.539706	0.539734	0.53813	0.538588	0.535609	0.538913	0.538856	0.528377	0.535267	0.534313	0.531271	0.533302	0.534561	0.534234	0.534074	0.540715	0.538072	0.539964	0.539143	0.542073	0.539836	0.54585
Ca. Nitrosodeserticola sp. ABT-LB5	0.539877	0.536052	0.533797	0.536096	0.535707	0.534708	0.536845	0.538235	0.538366	0.539276	0.539243	0.537223	0.539462	0.538813	0.538022	0.537091	0.537939	0.536815	0.53994	0.54567	0.540197	0.540369	0.54051	0.540995	0.540809	0.540022	0.540156	0.542937	0.540946	0.54013	0.538576	0.538835	0.539575	0.541684	0.532117	0.537838	0.537779	0.534453	0.536867	0.537373	0.536976	0.5375	0.542523	0.5409	0.542952	0.54205	0.543915	0.542668	0.55031
Ca. Nitrosodeserticola sp. ABT-YB1	0.536131	0.533291	0.532647	0.533118	0.535498	0.533571	0.535957	0.537132	0.538179	0.537502	0.537864	0.535723	0.538025	0.539619	0.537036	0.53613	0.535638	0.535773	0.536221	0.541009	0.535715	0.536231	0.535835	0.536183	0.535992	0.535831	0.53783	0.538953	0.537755	0.537667	0.537158	0.538303	0.53961	0.540327	0.530955	0.536193	0.534333	0.531019	0.534185	0.53407	0.533356	0.535491	0.541721	0.539182	0.540403	0.539862	0.541886	0.540642	0.544446
Ca. Nitrosodeserticola sp. ABT-MB1	0.538008	0.535053	0.534189	0.534736	0.535391	0.535442	0.536557	0.538132	0.538982	0.538395	0.538664	0.537104	0.538813	0.54003	0.536955	0.537163	0.538302	0.536753	0.539219	0.544554	0.538948	0.538727	0.538955	0.539817	0.539466	0.539057	0.538501	0.539382	0.538764	0.539454	0.540036	0.538825	0.539033	0.543733	0.531266	0.537508	0.537282	0.53564	0.535825	0.537103	0.536587	0.537701	0.541712	0.54059	0.541173	0.541843	0.544213	0.544109	0.54876
Ca. Nitrosodeserticola sp. ABT-YB3	0.537006	0.533155	0.532142	0.533793	0.534276	0.533187	0.534617	0.538235	0.539031	0.538344	0.538177	0.536637	0.537383	0.539692	0.535464	0.535866	0.537706	0.535994	0.536892	0.543588	0.537516	0.536979	0.537505	0.538549	0.537942	0.536513	0.536747	0.53919	0.538235	0.537648	0.538629	0.535957	0.538416	0.540241	0.529165	0.537211	0.537872	0.535571	0.535185	0.535708	0.535204	0.535229	0.541104	0.538891	0.539959	0.53994	0.543433	0.542293	0.54759
Ca. Nitrosodeserticola sp. ABT-MB3	0.536752	0.534958	0.534659	0.535988	0.536707	0.53631	0.536627	0.538582	0.539407	0.539161	0.540384	0.538179	0.539512	0.540548	0.538206	0.538017	0.538517	0.538882	0.539021	0.545664	0.539158	0.539096	0.539461	0.540276	0.540032	0.538598	0.538113	0.542452	0.541416	0.539897	0.540205	0.537736	0.540038	0.543168	0.530825	0.538219	0.53835	0.535366	0.538333	0.536983	0.536601	0.536758	0.543044	0.542329	0.542342	0.542157	0.543149	0.542297	0.54841
Ca. Nitrosodeserticola sp. ABT-MB4	0.537043	0.534212	0.532685	0.534096	0.53614	0.534883	0.536255	0.538511	0.5397	0.537876	0.538066	0.537074	0.539101	0.540747	0.538062	0.5373	0.538879	0.536983	0.537433	0.543295	0.537456	0.537273	0.537854	0.538097	0.537515	0.536827	0.536759	0.540513	0.539675	0.538392	0.538164	0.536637	0.538846	0.541543	0.530663	0.536401	0.536563	0.534608	0.534471	0.537273	0.536788	0.535248	0.541218	0.539601	0.540974	0.541835	0.543882	0.54194	0.548002
Ca. Nitrosocosmicus sp. LS FP 2 bin.144	0.534752	0.532716	0.529836	0.53221	0.531278	0.532119	0.532449	0.534397	0.534557	0.53424	0.534268	0.533448	0.536831	0.533168	0.535912	0.534235	0.536293	0.534416	0.535521	0.539949	0.534616	0.534921	0.534833	0.534804	0.535424	0.533793	0.535528	0.536963	0.536712	0.534251	0.534806	0.535053	0.538394	0.535887	0.527507	0.532898	0.534021	0.529713	0.531752	0.531502	0.531092	0.531031	0.538755	0.537079	0.537664	0.537368	0.539432	0.53693	0.546389
Ca. Nitrososphaerales archaeon TH703	0.54091	0.538617	0.537778	0.538676	0.537268	0.537723	0.540416	0.539186	0.539625	0.537796	0.537745	0.540977	0.543938	0.539099	0.538552	0.538065	0.538711	0.53846	0.539089	0.544903	0.539491	0.539979	0.539983	0.53976	0.539777	0.539881	0.541197	0.542659	0.542224	0.539878	0.540377	0.534696	0.54149	0.542863	0.528768	0.540643	0.538017	0.534939	0.540836	0.536394	0.535783	0.537181	0.544106	0.542776	0.54151	0.540984	0.545842	0.543323	0.549617
Ca. Nitrososphaerales archaeon TH1920	0.537233	0.535337	0.536243	0.536387	0.536721	0.534622	0.536987	0.535058	0.536968	0.537445	0.537225	0.537712	0.540162	0.537127	0.534995	0.537123	0.536676	0.536498	0.538397	0.546006	0.538265	0.538657	0.539005	0.538491	0.538366	0.539252	0.538768	0.542207	0.541579	0.541015	0.541988	0.534652	0.539457	0.541161	0.528553	0.539554	0.539087	0.535174	0.541618	0.535305	0.534629	0.536056	0.543721	0.541226	0.54166	0.542014	0.545028	0.542856	0.549672
Ca. Nitrososphaerales archaeon TH5888	0.538437	0.537098	0.537892	0.538409	0.537766	0.536874	0.539515	0.540079	0.539765	0.538813	0.538174	0.53909	0.542766	0.538666	0.539443	0.540947	0.539338	0.538677	0.537538	0.544418	0.538238	0.538094	0.539035	0.538208	0.538862	0.539964	0.539743	0.540462	0.540745	0.541562	0.542928	0.535607	0.540063	0.540579	0.53098	0.540567	0.539626	0.535655	0.538884	0.532162	0.531611	0.53495	0.54335	0.541447	0.541672	0.542379	0.544227	0.542803	0.549047
Ca. Nitrososphaerales archaeon TH4187	0.540214	0.539829	0.537593	0.539048	0.537956	0.540361	0.541658	0.539788	0.540331	0.541246	0.54082	0.541142	0.544193	0.540393	0.540553	0.54037	0.538904	0.540273	0.541449	0.5442	0.541282	0.541786	0.542353	0.54165	0.541726	0.541532	0.541754	0.541371	0.54173	0.540614	0.54127	0.537261	0.540301	0.545467	0.534469	0.540723	0.540021	0.534828	0.539002	0.536263	0.535493	0.54013	0.54514	0.545764	0.544987	0.547373	0.547217	0.545193	0.551116
Ca. Nitrososphaerales archaeon TH1177	0.543282	0.541697	0.539198	0.54021	0.540543	0.539771	0.54144	0.541937	0.543101	0.543298	0.543033	0.544414	0.544614	0.540082	0.541163	0.541151	0.542095	0.540087	0.541546	0.548598	0.542247	0.542067	0.543189	0.542747	0.542828	0.541452	0.54175	0.54366	0.542551	0.544019	0.545035	0.539384	0.542156	0.546994	0.534029	0.542848	0.544351	0.5408	0.54014	0.537534	0.537162	0.538019	0.548144	0.544933	0.547491	0.545985	0.548199	0.545951	0.553992
Ca. Nitrososphaerales archaeon TH5894	0.540153	0.537346	0.534916	0.537194	0.537645	0.537982	0.539378	0.5399	0.541361	0.540984	0.540844	0.541042	0.541769	0.5385	0.539614	0.540166	0.540402	0.537906	0.538423	0.546541	0.539026	0.53906	0.540506	0.539638	0.540843	0.538222	0.541102	0.540923	0.540554	0.539417	0.540458	0.536655	0.540406	0.545709	0.530972	0.540685	0.543376	0.53712	0.540348	0.535833	0.535389	0.537287	0.545964	0.540785	0.542267	0.543649	0.545886	0.543194	0.550397
Ca. Nitrosopolaris nunavutensis UBA466	0.537153	0.536723	0.534671	0.536713	0.535518	0.536579	0.537711	0.539832	0.540711	0.537701	0.536536	0.537481	0.541424	0.538416	0.537274	0.539032	0.538219	0.538067	0.540479	0.546253	0.540235	0.540176	0.540493	0.539645	0.540168	0.537755	0.542497	0.543257	0.541203	0.541679	0.542295	0.537633	0.538141	0.540914	0.529801	0.53582	0.538101	0.536117	0.539218	0.533477	0.53334	0.533923	0.544139	0.541907	0.542568	0.542865	0.542851	0.542655	0.555252
Ca. Nitrosopolaris nunavutensis UBA536	0.543902	0.542926	0.54143	0.542216	0.543676	0.543095	0.544653	0.545841	0.546723	0.543977	0.543545	0.544648	0.548832	0.545879	0.545133	0.546001	0.544524	0.544861	0.544351	0.55319	0.544152	0.544036	0.544597	0.544421	0.544965	0.543912	0.544587	0.547991	0.545583	0.546782	0.547664	0.546696	0.543585	0.547671	0.536278	0.538962	0.541842	0.537394	0.541909	0.536806	0.536889	0.540975	0.55004	0.547836	0.548304	0.549762	0.549224	0.545334	0.560377
Ca. Nitrosopolaris nunavutensis UBA348	0.54057	0.539488	0.537965	0.538639	0.539705	0.539277	0.540985	0.543422	0.5443	0.541509	0.540879	0.541227	0.544042	0.541037	0.539981	0.541531	0.540896	0.541179	0.54294	0.548062	0.542043	0.542218	0.542968	0.542283	0.543365	0.541434	0.543573	0.544579	0.543369	0.543527	0.5442	0.540611	0.540035	0.543684	0.532624	0.538792	0.541063	0.53877	0.539714	0.533996	0.533923	0.536306	0.546167	0.544678	0.5433	0.546538	0.545533	0.544182	0.557139
Ca. Nitrosopolaris nunavutensis UBA347	0.547891	0.544043	0.542919	0.543937	0.545923	0.545552	0.547273	0.547331	0.547074	0.545665	0.54514	0.546109	0.552625	0.547307	0.547648	0.548765	0.549249	0.547751	0.54781	0.559583	0.548265	0.547967	0.54885	0.548614	0.548273	0.547091	0.548879	0.551414	0.548512	0.550075	0.550392	0.547456	0.546078	0.550461	0.536445	0.542205	0.544993	0.541528	0.54316	0.538565	0.538656	0.541942	0.552211	0.548304	0.547841	0.550684	0.549459	0.545975	0.561333
Ca. Nitrosopolaris nunavutensis UBA272	0.535542	0.537639	0.53548	0.537157	0.536563	0.536253	0.5375	0.540774	0.542392	0.537786	0.537074	0.538576	0.542205	0.536997	0.536556	0.538974	0.535859	0.537559	0.539124	0.546046	0.539222	0.539309	0.540061	0.538391	0.539051	0.539801	0.541469	0.541443	0.539995	0.540369	0.541555	0.536949	0.537804	0.541266	0.529452	0.536131	0.536886	0.534312	0.536261	0.531937	0.531937	0.535807	0.544077	0.541964	0.540997	0.543218	0.543564	0.543673	0.554366
Ca. Nitrosopolaris nunavutensis UBA273	0.540319	0.539409	0.537945	0.539162	0.539471	0.538527	0.540955	0.543089	0.544191	0.541353	0.540743	0.540639	0.544199	0.540859	0.539041	0.540787	0.540563	0.540498	0.540887	0.544113	0.540894	0.54125	0.541798	0.540544	0.541385	0.540862	0.541949	0.545494	0.543377	0.543842	0.543976	0.540557	0.540771	0.543838	0.531566	0.539034	0.539123	0.535866	0.540247	0.535098	0.534708	0.537206	0.545804	0.544564	0.543954	0.545404	0.546285	0.545091	0.556722
Ca. Nitrosopolaris wilkensis RRmetagenome bin19	0.541557	0.538405	0.537891	0.538103	0.538031	0.538994	0.540095	0.541069	0.541736	0.540581	0.540271	0.540918	0.544249	0.541974	0.539496	0.541152	0.540455	0.539577	0.541476	0.546875	0.54142	0.541408	0.542054	0.5418	0.541834	0.540586	0.541899	0.543738	0.543036	0.541667	0.542162	0.541983	0.54105	0.544318	0.53244	0.53839	0.539561	0.536664	0.53949	0.534521	0.534192	0.538027	0.546915	0.54446	0.544675	0.545213	0.544955	0.544199	0.557611
Ca. Nitrosopolaris rasttigaisensis COA Bin 4 1	0.540086	0.535741	0.534974	0.535244	0.535969	0.536087	0.54028	0.539775	0.540682	0.539643	0.538624	0.540291	0.542328	0.54117	0.53663	0.539761	0.539554	0.538406	0.540279	0.544753	0.539454	0.539593	0.540435	0.540098	0.54015	0.537229	0.542841	0.539971	0.539092	0.538911	0.539114	0.541496	0.540048	0.542283	0.529213	0.535205	0.537631	0.534889	0.538511	0.530937	0.530357	0.533432	0.546332	0.54274	0.544709	0.545033	0.543406	0.542673	0.556391
Ca. Nitrosopolaris rasttigaisensis S100 Bin 4	0.541398	0.541408	0.539012	0.540453	0.540767	0.539794	0.541228	0.543216	0.543381	0.540596	0.540814	0.542436	0.544732	0.541495	0.540881	0.542786	0.541979	0.541408	0.542685	0.5495	0.542162	0.542362	0.542772	0.541854	0.543041	0.542242	0.542231	0.544477	0.543681	0.543951	0.545019	0.541056	0.543833	0.543752	0.53374	0.541577	0.542414	0.539223	0.543464	0.536814	0.53671	0.537865	0.547496	0.545824	0.548333	0.546792	0.546366	0.54549	0.558027
Ca. Nitrosopolaris rasttigaisensis S89 Bin 2	0.539877	0.538094	0.538014	0.540483	0.538094	0.536974	0.539313	0.543521	0.543096	0.541978	0.541542	0.541021	0.543	0.542515	0.540789	0.542021	0.542599	0.540516	0.541685	0.543408	0.54147	0.54106	0.541809	0.541484	0.542879	0.541395	0.541758	0.541257	0.544251	0.541777	0.541719	0.541723	0.543916	0.543608	0.53359	0.541711	0.541798	0.539866	0.542635	0.536403	0.535899	0.533906	0.547942	0.547955	0.548215	0.546453	0.548542	0.547679	0.557954
Ca. Nitrosopolaris kilpisjaerviensis S1130 Bin 3	0.548215	0.54953	0.543502	0.545886	0.547074	0.547701	0.548682	0.549822	0.549942	0.550523	0.54989	0.548947	0.553351	0.549879	0.5495	0.550418	0.549753	0.547716	0.550819	0.556656	0.549422	0.550084	0.550357	0.549887	0.550629	0.551609	0.549561	0.550745	0.550682	0.548774	0.549285	0.548203	0.55179	0.552788	0.538353	0.543737	0.546071	0.544698	0.546198	0.540843	0.540687	0.54296	0.555295	0.554246	0.552167	0.554843	0.553132	0.551085	0.566085
Ca. Nitrosopolaris kilpisjarviensis KWL-0179	0.543929	0.540411	0.539943	0.540269	0.541429	0.542268	0.543034	0.544405	0.544537	0.542537	0.542417	0.544489	0.548388	0.543026	0.543562	0.54371	0.54363	0.542276	0.546375	0.5524	0.545815	0.545446	0.545758	0.54617	0.546542	0.544881	0.548338	0.547456	0.545987	0.544409	0.544551	0.54078	0.544714	0.545983	0.53402	0.541114	0.542904	0.538922	0.541675	0.535932	0.535398	0.53907	0.549619	0.548533	0.547156	0.547589	0.549914	0.546211	0.559059
Ca. Nitrososphaerales archaeon TH5893	0.537088	0.535671	0.533223	0.534176	0.534753	0.53528	0.533786	0.535707	0.536145	0.536749	0.536667	0.535788	0.53866	0.53477	0.535643	0.535479	0.53648	0.536584	0.534953	0.540384	0.535357	0.536012	0.536452	0.535011	0.536441	0.536713	0.536687	0.537487	0.539032	0.535558	0.537083	0.533076	0.536117	0.538255	0.529642	0.535156	0.5349	0.530164	0.534599	0.533908	0.533049	0.536565	0.541573	0.539274	0.541112	0.540911	0.542502	0.5408	0.551878
Ca. Nitrososphaerales archaeon TH1917	0.534114	0.533569	0.532249	0.532571	0.533335	0.533224	0.533676	0.532403	0.533014	0.531953	0.532385	0.534044	0.538286	0.535432	0.532212	0.532341	0.531342	0.531964	0.53494	0.540089	0.535017	0.536468	0.535687	0.535027	0.535829	0.53634	0.537242	0.535742	0.537559	0.535033	0.53474	0.537764	0.538231	0.535964	0.528256	0.533746	0.534085	0.530173	0.534946	0.530932	0.530772	0.534061	0.539751	0.534944	0.535199	0.53847	0.538852	0.537981	0.547099
Ca. Nitrososphaerales archaeon TH5896	0.534239	0.531199	0.531708	0.530704	0.533613	0.532693	0.532407	0.533865	0.534553	0.533314	0.533836	0.534575	0.539853	0.534026	0.532184	0.533147	0.532005	0.532867	0.534772	0.541518	0.534216	0.534959	0.534678	0.534956	0.5348	0.535305	0.534401	0.538162	0.537537	0.535778	0.537712	0.53424	0.535323	0.535548	0.528112	0.533891	0.533615	0.52874	0.534033	0.529974	0.530016	0.530494	0.538167	0.537745	0.537449	0.54047	0.539349	0.538285	0.547154
Ca. Nitrososphaerales archaeon TH5895	0.535512	0.532794	0.531665	0.532528	0.53355	0.533526	0.534577	0.535113	0.536215	0.53609	0.536113	0.534992	0.537995	0.534737	0.534224	0.534303	0.533659	0.534654	0.536225	0.540313	0.53602	0.53688	0.537198	0.536621	0.53741	0.537205	0.538869	0.537515	0.534864	0.536417	0.537173	0.535845	0.538137	0.537688	0.528754	0.536232	0.534791	0.529825	0.536494	0.532001	0.531391	0.53295	0.540778	0.536535	0.540194	0.541509	0.54222	0.540345	0.548386
Ca. Nitrososphaerales archaeon TH526	0.532596	0.530671	0.532379	0.530895	0.53349	0.532513	0.533769	0.534539	0.53634	0.534612	0.534626	0.535611	0.539245	0.535527	0.532842	0.534031	0.534082	0.533506	0.534224	0.540882	0.533737	0.534132	0.533131	0.533554	0.534647	0.534107	0.534733	0.536476	0.536296	0.535801	0.53576	0.534483	0.536757	0.537206	0.527697	0.534934	0.535752	0.530319	0.5352	0.532136	0.531716	0.53252	0.542053	0.537668	0.538582	0.541858	0.542546	0.54059	0.549365
Ca. Nitrososphaera evergladensis SR1	0.554117	0.548643	0.545823	0.548078	0.54994	0.550359	0.551257	0.551991	0.552396	0.553784	0.55436	0.552764	0.555787	0.550883	0.549648	0.549208	0.548813	0.550291	0.551407	0.557123	0.550958	0.551499	0.552793	0.551496	0.551716	0.552114	0.55223	0.555334	0.554207	0.554277	0.55409	0.551531	0.553866	0.555953	0.549294	0.550546	0.550982	0.547175	0.549898	0.547549	0.54688	0.549093	0.559582	0.558218	0.559723	0.559947	0.557666	0.55751	0.568181
Nitrososphaera viennensis EN76	0.551087	0.546946	0.545171	0.548365	0.550199	0.551082	0.549936	0.552664	0.553286	0.553217	0.552257	0.552982	0.554821	0.55046	0.549897	0.550294	0.548789	0.548925	0.551707	0.556193	0.550668	0.550553	0.551977	0.551557	0.551444	0.551197	0.551664	0.553118	0.553436	0.552836	0.554353	0.551548	0.552845	0.555454	0.54819	0.550716	0.551082	0.546772	0.551807	0.548218	0.547503	0.550462	0.5585	0.556662	0.557656	0.557777	0.558304	0.556967	0.56672
Ca. Nitrososphaera gargensis Ga9.2	0.555248	0.552511	0.550769	0.551777	0.553672	0.553822	0.553968	0.556543	0.556729	0.556479	0.55648	0.555126	0.557166	0.555405	0.552836	0.553554	0.553983	0.554646	0.55583	0.559162	0.555452	0.555803	0.555226	0.554996	0.554866	0.556221	0.5545	0.55476	0.55493	0.555691	0.557109	0.554664	0.556873	0.55864	0.548989	0.553554	0.55333	0.550372	0.5523	0.552042	0.551584	0.553861	0.562298	0.562626	0.561082	0.561661	0.561244	0.560194	0.569867
Ca. Nitrosomirales sp. DSS1	0.554321	0.548941	0.545674	0.547525	0.55198	0.552444	0.554174	0.553885	0.554007	0.555157	0.555546	0.555334	0.556984	0.553143	0.551024	0.551468	0.552303	0.551938	0.555846	0.563182	0.555969	0.555721	0.556573	0.556299	0.556702	0.554813	0.558531	0.557095	0.55553	0.552809	0.554362	0.551737	0.553257	0.557872	0.546355	0.555579	0.556032	0.552865	0.554606	0.546749	0.546264	0.548199	0.560956	0.557406	0.558254	0.559513	0.559902	0.558208	0.56938
Ca. Nitrosomirales sp. DSS2	0.554673	0.549984	0.546473	0.548431	0.551147	0.551768	0.552467	0.553586	0.552955	0.555704	0.556303	0.554897	0.556378	0.554107	0.549162	0.550629	0.551251	0.552054	0.556053	0.563624	0.556071	0.555683	0.555685	0.556123	0.556346	0.553016	0.559438	0.556337	0.554189	0.551428	0.553983	0.549652	0.554501	0.559717	0.546979	0.556608	0.558893	0.556221	0.558396	0.547716	0.547667	0.551863	0.56046	0.561288	0.557049	0.562096	0.561723	0.560744	0.568833
Ca. Nitrosomirales sp. BLC2	0.555511	0.5518	0.54829	0.550013	0.552651	0.553298	0.555272	0.55641	0.556526	0.557617	0.557897	0.557289	0.558292	0.555556	0.553856	0.554227	0.554458	0.555064	0.558432	0.565285	0.558408	0.557897	0.558247	0.558412	0.55881	0.556284	0.561434	0.560211	0.558679	0.556406	0.557607	0.553045	0.558187	0.560458	0.546213	0.55654	0.55786	0.554392	0.555932	0.54747	0.547006	0.550849	0.562987	0.560891	0.557604	0.563344	0.561117	0.560116	0.569821
Ca. Nitrosomirales sp. BLC1	0.555603	0.552143	0.549209	0.549266	0.551064	0.551318	0.554073	0.554178	0.553989	0.555276	0.555531	0.555614	0.557511	0.553706	0.551367	0.552001	0.551228	0.552235	0.553868	0.559214	0.554226	0.55389	0.554605	0.555019	0.554152	0.55375	0.555514	0.557778	0.557343	0.553758	0.554443	0.552697	0.554577	0.557942	0.546314	0.554799	0.555344	0.551473	0.553243	0.546015	0.545867	0.548749	0.561137	0.557656	0.556364	0.559076	0.560049	0.55746	0.56972
Ca. Nitrosomirales sp. CS2	0.556166	0.552226	0.547646	0.549793	0.551106	0.552326	0.553894	0.556572	0.556476	0.555138	0.554387	0.556687	0.560181	0.555016	0.552409	0.551945	0.554094	0.554026	0.553377	0.560186	0.553877	0.553772	0.553313	0.553843	0.553427	0.553706	0.556469	0.558312	0.556979	0.553746	0.554393	0.551092	0.554022	0.557724	0.544438	0.553141	0.554976	0.552713	0.550754	0.545859	0.545896	0.548436	0.561586	0.557594	0.555266	0.558118	0.558395	0.556286	0.569855
Ca. Nitrosomirales sp. GW6	0.551774	0.550378	0.547759	0.548316	0.544326	0.547615	0.551223	0.547808	0.548385	0.5508	0.55074	0.553249	0.55728	0.551443	0.548428	0.549782	0.551018	0.550134	0.548662	0.553059	0.548444	0.549365	0.547025	0.548129	0.550569	0.552201	0.553124	0.553291	0.552438	0.549777	0.552642	0.549577	0.551075	0.554741	0.542705	0.553407	0.55329	0.54955	0.553132	0.537588	0.537821	0.543297	0.562156	0.557785	0.552018	0.554912	0.564735	0.558806	0.567458
Ca. Nitrosomirales sp. GW4	0.56434	0.56377	0.559776	0.562758	0.558646	0.562045	0.560931	0.565761	0.56581	0.567239	0.567314	0.567356	0.568874	0.568333	0.565571	0.562132	0.565	0.563451	0.56453	0.569534	0.564604	0.562856	0.563734	0.565343	0.563215	0.564344	0.561257	0.563097	0.567244	0.560101	0.561756	0.564008	0.565123	0.564888	0.551341	0.560228	0.561625	0.561991	0.559475	0.55924	0.55924	0.55918	0.569217	0.565584	0.566306	0.562956	0.56408	0.5632	0.578076
Ca. Nitrosomirales sp. GW1	0.553462	0.548861	0.548038	0.54897	0.549597	0.548793	0.550351	0.553182	0.55231	0.553953	0.55388	0.551378	0.555546	0.54971	0.550572	0.550868	0.551323	0.550833	0.555006	0.556705	0.554192	0.554422	0.555903	0.554956	0.5545	0.555032	0.554923	0.555059	0.556112	0.550042	0.549659	0.547038	0.552393	0.557551	0.549743	0.553877	0.553879	0.550436	0.555351	0.546219	0.545039	0.546672	0.5608	0.553985	0.552401	0.556835	0.557554	0.55476	0.567184
Ca. Nitrosomirales sp. GW3	0.561003	0.554798	0.553746	0.552438	0.555173	0.554068	0.556879	0.559423	0.55969	0.557695	0.557697	0.55733	0.56592	0.561418	0.556471	0.554876	0.554505	0.557969	0.56575	0.582529	0.564548	0.563567	0.565604	0.565115	0.564227	0.560492	0.564582	0.557613	0.556562	0.554069	0.556725	0.555521	0.557653	0.563759	0.553041	0.561902	0.568688	0.562291	0.56185	0.550939	0.550939	0.552562	0.564745	0.564171	0.564652	0.562484	0.562831	0.56114	0.572905
Ca. Nitrosomirales sp. WS3	0.561205	0.556054	0.555191	0.554789	0.558075	0.558251	0.56167	0.561669	0.561744	0.562973	0.562797	0.561255	0.566198	0.561168	0.559475	0.55957	0.561176	0.558889	0.561449	0.567426	0.560633	0.561179	0.561599	0.561414	0.561499	0.561322	0.562244	0.563577	0.561786	0.559637	0.561448	0.558667	0.561974	0.565368	0.551787	0.560529	0.562841	0.560903	0.562382	0.551886	0.551376	0.555465	0.569938	0.564874	0.564716	0.562247	0.561985	0.561759	0.572447
Ca. Nitrosomirales sp. GW5	0.560099	0.548133	0.542302	0.544988	0.552358	0.550658	0.554217	0.554536	0.555586	0.555017	0.553827	0.557555	0.55794	0.553109	0.555531	0.557265	0.552436	0.553703	0.554343	0.564714	0.554254	0.555451	0.555333	0.556446	0.556388	0.557642	0.561327	0.558695	0.558359	0.555046	0.555706	0.553009	0.558829	0.559246	0.543951	0.559154	0.554568	0.556028	0.557402	0.547554	0.547554	0.549845	0.561326	0.558803	0.558066	0.555247	0.560521	0.556953	0.572495
Ca. Nitrosomirales sp. CS3	0.555082	0.55093	0.549872	0.549669	0.551718	0.553724	0.553071	0.555856	0.556168	0.555906	0.555669	0.553942	0.559379	0.555472	0.552985	0.55162	0.553374	0.552831	0.55434	0.559684	0.554122	0.553802	0.554729	0.554434	0.553586	0.553586	0.555287	0.55811	0.556018	0.554592	0.556471	0.553969	0.556672	0.557293	0.549227	0.554875	0.557576	0.551821	0.552161	0.548518	0.548171	0.55356	0.559309	0.557219	0.557162	0.558433	0.55819	0.556848	0.56998
Ca. Nitrosomirales sp. SAT137	0.553475	0.549692	0.545774	0.548352	0.548584	0.549456	0.551011	0.551596	0.552105	0.552298	0.551599	0.550633	0.555245	0.55136	0.551639	0.553019	0.553094	0.552632	0.552545	0.557085	0.552069	0.553827	0.553041	0.552686	0.55492	0.553696	0.554508	0.555981	0.553746	0.550547	0.551801	0.55004	0.551335	0.554731	0.539347	0.551743	0.552705	0.55036	0.55598	0.545544	0.545689	0.548144	0.556489	0.554727	0.554551	0.554159	0.555277	0.553331	0.564637
Ca. Nitrosomirales sp. UBA213	0.548651	0.547162	0.544247	0.546324	0.547532	0.547584	0.548746	0.548823	0.549046	0.550303	0.549238	0.549311	0.554061	0.550668	0.550043	0.551061	0.54953	0.550623	0.550733	0.553677	0.550195	0.552157	0.551236	0.550375	0.550222	0.551873	0.550279	0.554829	0.551387	0.549019	0.550294	0.548546	0.550314	0.553436	0.538557	0.549492	0.550266	0.546946	0.548806	0.541921	0.541922	0.545273	0.555639	0.553528	0.55335	0.553775	0.553716	0.552974	0.561846
Ca. Nitrosomirales sp. MTA5	0.556122	0.55099	0.548393	0.549479	0.552212	0.552858	0.552447	0.554189	0.554501	0.554193	0.553752	0.553909	0.557312	0.553226	0.553173	0.554893	0.553245	0.554661	0.554342	0.556939	0.553821	0.560674	0.555485	0.554425	0.555054	0.554674	0.556297	0.55479	0.553372	0.550713	0.552858	0.551418	0.554311	0.557544	0.540987	0.558566	0.56155	0.558471	0.563222	0.546672	0.546754	0.549476	0.560485	0.554736	0.554638	0.55611	0.555657	0.55473	0.563679
Ca. Nitrosomirales sp. DO1	0.552099	0.54696	0.547069	0.547806	0.549801	0.551109	0.55145	0.551755	0.551918	0.553218	0.552095	0.552091	0.55579	0.551784	0.551806	0.553593	0.552619	0.553419	0.554545	0.556055	0.55349	0.553918	0.553925	0.554086	0.553655	0.554555	0.554872	0.55631	0.555462	0.55217	0.554278	0.549919	0.553653	0.556493	0.538767	0.552055	0.556679	0.549576	0.554423	0.548202	0.548428	0.549198	0.557884	0.555637	0.554918	0.555596	0.555425	0.555869	0.563936
Ca. Nitrosomirales sp. CS6	0.549672	0.545966	0.543353	0.544221	0.546675	0.546004	0.551166	0.550284	0.550384	0.549598	0.549588	0.550481	0.552577	0.548372	0.546389	0.547816	0.548676	0.546973	0.547556	0.555921	0.547549	0.547582	0.548154	0.548631	0.548121	0.547756	0.551001	0.554795	0.553122	0.547989	0.548172	0.548768	0.55263	0.550637	0.535483	0.545755	0.547942	0.544161	0.543385	0.541606	0.541451	0.548435	0.557862	0.555755	0.553493	0.55446	0.553311	0.552953	0.560654
Ca. Nitrosomirales sp. CS5	0.548501	0.546169	0.54476	0.545875	0.547999	0.547572	0.550351	0.551233	0.551479	0.551948	0.552081	0.552664	0.55323	0.550197	0.548324	0.549141	0.552325	0.549519	0.550325	0.560847	0.54996	0.549867	0.551587	0.550662	0.54992	0.550129	0.554961	0.554408	0.553667	0.548595	0.549173	0.548245	0.555044	0.554077	0.540904	0.549812	0.550899	0.547554	0.547948	0.545166	0.54464	0.551082	0.560138	0.556668	0.554799	0.556525	0.555207	0.555036	0.56131
Ca. Nitrosomirales sp. GW2	0.551921	0.551248	0.548199	0.548464	0.551011	0.551104	0.551069	0.553763	0.5535	0.554578	0.555351	0.553349	0.559741	0.551834	0.551054	0.552274	0.552886	0.551077	0.555956	0.557577	0.555073	0.555187	0.554319	0.553593	0.554942	0.555182	0.556203	0.557618	0.556278	0.553069	0.554215	0.548082	0.553195	0.556731	0.542508	0.553231	0.556793	0.552417	0.552293	0.545614	0.545614	0.551452	0.561487	0.557402	0.557537	0.554806	0.557206	0.555784	0.563879
Ca. Nitrosomirales sp. WS1	0.555097	0.550233	0.547736	0.549398	0.551896	0.551585	0.550851	0.554417	0.555086	0.555162	0.555761	0.555269	0.557165	0.55492	0.552781	0.552848	0.554125	0.553071	0.555661	0.561384	0.555068	0.554935	0.556443	0.555514	0.556129	0.554909	0.557458	0.558468	0.55838	0.553365	0.555065	0.554189	0.555899	0.55909	0.544468	0.552428	0.55512	0.552687	0.553047	0.54764	0.547649	0.551224	0.561067	0.560149	0.559619	0.560548	0.560602	0.559855	0.569666
Ca. Nitrosomirales sp. WS2	0.557752	0.552228	0.549817	0.551074	0.555435	0.553785	0.553454	0.557132	0.557455	0.557461	0.558583	0.556972	0.559315	0.557067	0.555851	0.556044	0.555902	0.555991	0.556972	0.563038	0.556836	0.556706	0.558452	0.557221	0.557555	0.557414	0.558292	0.560572	0.560672	0.555727	0.557053	0.556516	0.557244	0.56166	0.546847	0.554103	0.557007	0.555015	0.554619	0.549221	0.54923	0.552068	0.563522	0.561608	0.561345	0.561814	0.562059	0.561331	0.571862
Ca. Nitrosomirales sp. CS4	0.557448	0.554632	0.550951	0.552217	0.554275	0.55435	0.556544	0.558225	0.558906	0.55809	0.558904	0.559666	0.559809	0.557002	0.556925	0.557334	0.557063	0.557654	0.559045	0.56789	0.558359	0.558901	0.559828	0.558843	0.558638	0.557797	0.559949	0.560139	0.561334	0.555686	0.557208	0.555349	0.559078	0.560867	0.548557	0.555589	0.557238	0.554052	0.554415	0.5497	0.5497	0.550626	0.565173	0.561352	0.560146	0.56411	0.563436	0.562854	0.571857
Ca. Nitrosomirales sp. CS1	0.556928	0.553521	0.551543	0.551664	0.554748	0.55493	0.557413	0.558708	0.559746	0.558066	0.558988	0.558422	0.560247	0.556601	0.556449	0.55748	0.557716	0.557111	0.558331	0.564945	0.557739	0.558136	0.559073	0.558333	0.55838	0.557083	0.559605	0.559888	0.561129	0.555105	0.556394	0.555359	0.558288	0.560614	0.547432	0.554526	0.558125	0.554421	0.552984	0.549678	0.549506	0.551508	0.564837	0.561947	0.560508	0.563432	0.564015	0.563716	0.57132
Ca. Nitrosocaldus sp. JZ-3.bins.102	0.534426	0.533445	0.529551	0.531746	0.533224	0.532977	0.533096	0.533853	0.53431	0.533908	0.534172	0.533422	0.537312	0.534015	0.53275	0.532336	0.531773	0.533254	0.535111	0.54101	0.534327	0.534458	0.535662	0.535262	0.534724	0.534945	0.532965	0.53745	0.534384	0.534817	0.534517	0.534357	0.537173	0.536172	0.532488	0.534794	0.537227	0.532094	0.532086	0.530834	0.530978	0.531919	0.53808	0.536053	0.535628	0.539194	0.538026	0.537429	0.542133
Ca. Nitrosocaldus sp. JZ-1.bins.77	0.534365	0.5334	0.529365	0.531685	0.533249	0.533054	0.533409	0.533473	0.533933	0.5343	0.534512	0.534201	0.536766	0.534464	0.53283	0.531992	0.531996	0.533249	0.534664	0.540277	0.533943	0.534086	0.535254	0.535074	0.534553	0.534953	0.533196	0.537544	0.534918	0.534255	0.534565	0.534311	0.537245	0.535777	0.53246	0.534442	0.536601	0.530996	0.532335	0.530448	0.53059	0.532097	0.538117	0.536615	0.536001	0.539499	0.537985	0.537265	0.541997
Ca. Nitrosocaldus sp. QQ.bins.97	0.534102	0.533838	0.529769	0.532226	0.533441	0.53329	0.532454	0.533587	0.533738	0.534358	0.534852	0.534431	0.537351	0.534566	0.533004	0.532704	0.531819	0.533689	0.534584	0.540977	0.533913	0.534243	0.535014	0.535402	0.534876	0.534932	0.532526	0.537564	0.535165	0.534052	0.535313	0.534711	0.537446	0.53607	0.532849	0.533584	0.535531	0.53019	0.531743	0.530392	0.530536	0.532297	0.538062	0.536002	0.536885	0.539898	0.538888	0.537706	0.542728
Ca. Nitrosocaldus sp. JZ-2.bins.249	0.534119	0.532057	0.528835	0.531533	0.530643	0.529439	0.53065	0.532897	0.532746	0.533249	0.533431	0.532474	0.533863	0.531861	0.531695	0.53145	0.530904	0.53171	0.533161	0.540959	0.532948	0.533375	0.534046	0.53355	0.53343	0.533872	0.532803	0.5385	0.53494	0.535356	0.534039	0.534084	0.536794	0.537047	0.529516	0.531153	0.534142	0.530637	0.533667	0.526839	0.526839	0.527547	0.539138	0.53288	0.535957	0.539141	0.537302	0.536996	0.54253
Ca. Nitrosocaldus islandicus 3F	0.533647	0.532676	0.529401	0.531702	0.533111	0.535825	0.535259	0.534628	0.535548	0.535194	0.535676	0.535743	0.538496	0.536284	0.533716	0.533135	0.534014	0.534055	0.535264	0.540495	0.53494	0.534662	0.535327	0.535458	0.534826	0.534256	0.53504	0.536392	0.534145	0.536305	0.536817	0.536284	0.538697	0.53837	0.534622	0.536142	0.537151	0.533726	0.536842	0.531652	0.531306	0.534634	0.5382	0.536827	0.538214	0.540493	0.538881	0.537637	0.543879
Ca. Nitrosocaldus cavascurensis SCU2	0.533464	0.532489	0.529212	0.531699	0.532894	0.535583	0.53508	0.534695	0.535605	0.535248	0.535725	0.535746	0.538175	0.536306	0.533544	0.532951	0.534024	0.533872	0.534816	0.540128	0.534532	0.534252	0.535122	0.535027	0.53438	0.534048	0.534824	0.536583	0.534357	0.536173	0.536682	0.536224	0.538725	0.537995	0.534299	0.536078	0.537094	0.533739	0.536867	0.531665	0.531319	0.534313	0.53833	0.536623	0.537938	0.540499	0.538856	0.537516	0.543796
Ca. Nitrosocaldus sp. Tumba.bins.72	0.532837	0.532515	0.529178	0.531073	0.532949	0.535574	0.534899	0.533993	0.534745	0.535436	0.536095	0.534935	0.537802	0.535692	0.533067	0.533405	0.534079	0.532539	0.535604	0.540541	0.535092	0.535045	0.535799	0.535912	0.535148	0.535049	0.534883	0.536383	0.534198	0.535762	0.536667	0.536347	0.538029	0.538247	0.533915	0.535601	0.536648	0.532837	0.535849	0.531889	0.53154	0.534801	0.537819	0.536419	0.537911	0.539106	0.537376	0.536539	0.543708
Ca. Nitrosocaldus sp. QQ.bins.115137	0.533462	0.531302	0.529808	0.530514	0.531899	0.534417	0.534718	0.535537	0.535701	0.533933	0.534042	0.536232	0.536415	0.534143	0.53356	0.533841	0.5322	0.533051	0.534473	0.541603	0.534037	0.533549	0.533692	0.534425	0.534261	0.53413	0.533862	0.53614	0.533916	0.53429	0.535801	0.535085	0.537539	0.535643	0.532931	0.534107	0.53376	0.530756	0.534149	0.530533	0.530709	0.530595	0.536869	0.537415	0.536785	0.539567	0.538405	0.536929	0.541722
Ca. Nitrosocaldus sp. SRBZ.bins.174	0.528346	0.52927	0.52587	0.528878	0.52967	0.531906	0.532153	0.532981	0.533499	0.532677	0.532974	0.533971	0.536823	0.533135	0.531479	0.533084	0.532575	0.532511	0.535796	0.540524	0.53461	0.534666	0.535744	0.535385	0.535064	0.534663	0.536945	0.53422	0.532602	0.531112	0.532421	0.534023	0.536026	0.533941	0.53348	0.530286	0.533194	0.528453	0.536493	0.52916	0.52822	0.533085	0.53504	0.535693	0.535576	0.538301	0.536601	0.534921	0.541653
Ca. Nitrosocaldus sp. US01	0.533117	0.53175	0.527253	0.530874	0.530176	0.533333	0.531609	0.53251	0.532575	0.532775	0.533204	0.532847	0.53562	0.535007	0.532904	0.53303	0.532582	0.532556	0.534306	0.541265	0.533971	0.533813	0.534278	0.534152	0.53498	0.534671	0.534873	0.534511	0.532665	0.534375	0.534905	0.532445	0.535891	0.533589	0.535666	0.532431	0.533658	0.530271	0.532132	0.530641	0.530798	0.532257	0.533335	0.535297	0.534017	0.536868	0.537961	0.537279	0.541361
Ca. Nitrosothermus sp. JZ-2.bins.172	0.537845	0.536718	0.535223	0.533626	0.535688	0.537319	0.538678	0.539733	0.541037	0.53752	0.537559	0.538809	0.540436	0.537858	0.537155	0.538055	0.538727	0.537563	0.537934	0.5423	0.537794	0.538098	0.538261	0.5382	0.537329	0.538764	0.539	0.542949	0.54099	0.538986	0.540796	0.536163	0.541398	0.540898	0.531006	0.537241	0.537573	0.53393	0.534898	0.533629	0.533635	0.535679	0.541816	0.540365	0.542253	0.543112	0.544536	0.544335	0.545331
Ca. Nitrosothermus sp. QQ.bins.88	0.535962	0.535234	0.533827	0.532713	0.534815	0.535731	0.537573	0.538748	0.540061	0.536158	0.536359	0.537929	0.539671	0.536934	0.5367	0.537433	0.538219	0.53687	0.537378	0.541871	0.537376	0.537623	0.537818	0.537733	0.536652	0.53816	0.53857	0.541703	0.539817	0.538254	0.53998	0.536134	0.539913	0.539893	0.528862	0.536424	0.537313	0.533394	0.533886	0.532461	0.532469	0.535001	0.540791	0.54011	0.54178	0.541873	0.542846	0.543048	0.54617
Ca. Thaumarchaeota archaeon J079	0.546008	0.544912	0.541511	0.543566	0.544087	0.544927	0.544428	0.546849	0.547534	0.546132	0.54615	0.546751	0.549234	0.547238	0.544209	0.545979	0.545766	0.546966	0.548698	0.555269	0.54852	0.548266	0.548846	0.549051	0.548719	0.550868	0.550737	0.550452	0.547905	0.54725	0.547548	0.545554	0.549131	0.548867	0.538524	0.548541	0.548522	0.544859	0.547162	0.541063	0.541063	0.543215	0.551703	0.546821	0.545007	0.551021	0.548785	0.549021	0.55586
[truncated: 85 more columns]
