# Supplementary material for: Novel order-level lineage of ammonia-oxidizing archaea widespread in marine and terrestrial environments
Source: ISME J. 2024 Jan 10;18(1):wrad002. doi: 10.1093/ismejo/wrad002 (PMC10811736; doi:10.1093/ismejo/wrad002)
Supplement: Table_S6_wrad002 [file table_s6_wrad002.xlsx]

## Sheet: NCBI and JGI 16S ID
Gene tag number		Habitat	Habitat temperature range	Habitat type	Reference
AB629530.1(NCBI)		The sulfide mound of the hydrothermal field of the Suiyo Seamount	45°C	Marine water/sediment	Kato S, Nakawake M, Ohkuma M, Yamagishi A (2012). Distribution and phylogenetic diversity of cbbM genes encoding RubisCO form II in a deep-sea hydrothermal field revealed by newly designed PCR primers. Extremophiles 16: 277–283.
AB629575.1(NCBI)		Bottom seawater	2–3°C	Marine water/sediment
AB794549.1(NCBI)		Springwater in the foot of Mt. Fuji	10.9–18.1°C	Subsurface environments	Segawa T, Sugiyama A, Kinoshita T, Sohrin R, Nakano T, Nagaosa K et al (2014). Microbes in groundwater of a volcanic mountain, Mt. Fuji; 16S rDNA phylogenetic analysis as a possible indicator for the transport routes of groundwater. Geomicrobiol J 32: 677–688.
AB794563.1(NCBI)		Springwater in the foot of Mt. Fuji	10.9–18.1°C	Subsurface environments
AB794566.1(NCBI)		Springwater in the foot of Mt. Fuji	10.9–18.1°C	Subsurface environments
AB294267.1(NCBI)		Groundwater from the south of Ishikari coal field, Hokkaido, Japan	28.3°C	Subsurface environments	Shimizu S, Akiyama M, Naganuma T, Fujioka M, Nako M, Ishijima Y (2007). Molecular characterization of microbial communities in deep coal seam groundwater of northern Japan. Geobiology 5: 423–433.
EF032792.1(NCBI)		Hawaiian lava cave microbial mat	14-18°C	Subsurface environments	Marshall Hathaway JJ, Garcia MG, Balasch MM, Spilde MN, Stone FD, Dapkevicius ML et al (2014). Comparison of bacterial diversity in Azorean and Hawai'ian Lava Cave microbial mats. Geomicrobiol J 31: 205-220.
EU307006.1(NCBI)		Soil aggregate below the water table of the Melton Branch Watershed, Oak Ridge, TN	25°C	Soil	Hansel CM, Fendorf S, Jardine PM, Francis CA (2008). Changes in bacterial and archaeal community structure and functional diversity along a geochemically variable soil profile. Appl Environ Microbiol 74: 1620-33.
EU307008.1(NCBI)		Soil aggregate below the water table of the Melton Branch Watershed, Oak Ridge, TN	25°C	Soil
EU307010.1(NCBI)		Soil aggregate below the water table of the Melton Branch Watershed, Oak Ridge, TN	25°C	Soil
EU307016.1(NCBI)		Soil aggregate below the water table of the Melton Branch Watershed, Oak Ridge, TN	25°C	Soil
EU307049.1(NCBI)		Soil aggregate below the water table of the Melton Branch Watershed, Oak Ridge, TN	25°C	Soil
EU574652.1(NCBI)		Microbial mats at Champagne hydrothermal vents, NW Eifuku	72-103°C	Marine water/sediment	Davis R E, Moyer C L (2008). Extreme spatial and temporal variability of hydrothermal microbial mat communities along the Mariana Island Arc and southern Mariana back-arc system. J. Geophys. Res. Solid Earth 113.
KC588525.1(NCBI)		Temperate spring water column sustianed by deep fluid inputs, Colorado Plateau, USA	30.8°C	Subsurface environments	Colman D R, Garcia J R, Crossey L J, Karlstrom K, Jackson-Weaver O, Takacs-Vesbach C (2013). An analysis of geothermal and carbonic springs in the western United States sustained by deep fluid inputs. Geobiology 12: 83–98.
KC588524.1(NCBI)		Temperate spring water column	30.8°C	Subsurface environments
HM187468.1(NCBI)		Saturated zone of the Hanford Site 300 Area subsurface	NA	Subsurface environments	Lin X, Kennedy D, Fredrickson J, Bjornstad B, Konopka A (2012). Vertical stratification of subsurface microbial community composition across geological formations at the Hanford Site. Environ Microbiol 14: 414-25.
HM187490.1(NCBI)		Saturated zone of the Hanford Site 300 Area subsurface	NA	Subsurface environments
HM187529.1(NCBI)		Saturated zone of the Hanford Site 300 Area subsurface	NA	Subsurface environments
AY555811.1(NCBI)		Bor Khlueng hot spring in Thailand	55°C	Geothermal environments	Kanokratana P, Chanapan S, Pootanakit K, Eurwilaichitr L (2004). Diversity and abundance ofBacteria andArchaea in the Bor Khlueng Hot Spring in Thailand. J BASIC MICROB 44: 430–444.
AY555824.1(NCBI)		Bor Khlueng hot spring in Thailand	55°C	Geothermal environments
AB213104.1(NCBI)		Fluid sample from the APM03 borehole in back-arc hydrothermal fields of the SouthernMariana Trough	6-12°C	Marine water/sediment	Kato S, Yanagawa K, Sunamura M, Takano Y, Ishibashi J, Kakegawa T et al (2009). Abundance of Zetaproteobacteria within crustal fluids in back-arc hydrothermal fields of the Southern Mariana Trough. Environ Microbiol 11:3210-22.
AB213105.1(NCBI)		Fluid sample from the APM03 borehole in back-arc hydrothermal fields of the SouthernMariana Trough	6-12°C	Marine water/sediment
JQ217668.1(NCBI)		Metal-rich amorphous precipitate from pH neutral water of a sulfidic ore mine	8.4°C	Subsurface environments	Falteisek L, Cepička I (2012). Microbiology of diverse acidic and non-acidic microhabitats within a sulfidic ore mine. Extremophiles 16: 911-22.
JX458357.1(NCBI)		Deep mineral water aquifer	24°C	Subsurface environments	França L, Lopéz-Lopéz A, Rosselló-Móra R, da Costa M S (2014). Microbial diversity and dynamics of a groundwater and a still bottled natural mineral water. Environ Microbiol 17: 577–593.
KC437096.1(NCBI)		Large-discharge carbonate spring water	NA	Subsurface environments	NA
KC437110.1(NCBI)		Large-discharge carbonate spring water	NA	Subsurface environments	NA
KC437192.1(NCBI)		Large-discharge carbonate spring water	NA	Subsurface environments	NA
KC437195.1(NCBI)		Large-discharge carbonate spring water	NA	Subsurface environments	NA
KC437196.1(NCBI)		Large-discharge carbonate spring water	NA	Subsurface environments	NA
KC437207.1(NCBI)		Large-discharge carbonate spring water	NA	Subsurface environments	NA
KC437208.1(NCBI)		Large-discharge carbonate spring water	NA	Subsurface environments	NA
KC437214.1(NCBI)		Large-discharge carbonate spring water	NA	Subsurface environments	NA
KC437220.1(NCBI)		Large-discharge carbonate spring water	NA	Subsurface environments	NA
KC437223.1(NCBI)		Large-discharge carbonate spring water	NA	Subsurface environments	NA
KC437226.1(NCBI)		Large-discharge carbonate spring water	NA	Subsurface environments	NA
KC437228.1(NCBI)		Large-discharge carbonate spring water	NA	Subsurface environments	NA
KC437231.1(NCBI)		Large-discharge carbonate spring water	NA	Subsurface environments	NA
KC437236.1(NCBI)		Large-discharge carbonate spring water	NA	Subsurface environments	NA
KC437237.1(NCBI)		Large-discharge carbonate spring water	NA	Subsurface environments	NA
KC437240.1(NCBI)		Large-discharge carbonate spring water	NA	Subsurface environments	NA
KC437242.1(NCBI)		Large-discharge carbonate spring water	NA	Subsurface environments	NA
KC437244.1(NCBI)		Large-discharge carbonate spring water	NA	Subsurface environments	NA
KC437247.1(NCBI)		Large-discharge carbonate spring water	NA	Subsurface environments	NA
KC437249.1(NCBI)		Large-discharge carbonate spring water	NA	Subsurface environments	NA
KC437251.1(NCBI)		Large-discharge carbonate spring water	NA	Subsurface environments	NA
KC437259.1(NCBI)		Large-discharge carbonate spring water	NA	Subsurface environments	NA
KC437260.1(NCBI)		Large-discharge carbonate spring water	NA	Subsurface environments	NA
KC437261.1(NCBI)		Large-discharge carbonate spring water	NA	Subsurface environments	NA
KC437262.1(NCBI)		Large-discharge carbonate spring water	NA	Subsurface environments	NA
KC437264.1(NCBI)		Large-discharge carbonate spring water	NA	Subsurface environments	NA
KC437265.1(NCBI)		Large-discharge carbonate spring water	NA	Subsurface environments	NA
KC437270.1(NCBI)		Large-discharge carbonate spring water	NA	Subsurface environments	NA
KC437271.1(NCBI)		Large-discharge carbonate spring water	NA	Subsurface environments	NA
KC437272.1(NCBI)		Large-discharge carbonate spring water	NA	Subsurface environments	NA
KC437273.1(NCBI)		Large-discharge carbonate spring water	NA	Subsurface environments	NA
KC437276.1(NCBI)		Large-discharge carbonate spring water	NA	Subsurface environments	NA
KC437282.1(NCBI)		Large-discharge carbonate spring water	NA	Subsurface environments	NA
KC437285.1(NCBI)		Large-discharge carbonate spring water	NA	Subsurface environments	NA
KC437287.1(NCBI)		Large-discharge carbonate spring water	NA	Subsurface environments	NA
KC437290.1(NCBI)		Large-discharge carbonate spring water	NA	Subsurface environments	NA
KC437291.1(NCBI)		Large-discharge carbonate spring water	NA	Subsurface environments	NA
KC437293.1(NCBI)		Large-discharge carbonate spring water	NA	Subsurface environments	NA
KC437295.1(NCBI)		Large-discharge carbonate spring water	NA	Subsurface environments	NA
KC437296.1(NCBI)		Large-discharge carbonate spring water	NA	Subsurface environments	NA
KJ814653.1(NCBI)		2222 m water at Matapan–Vavilov Deep (SC5-MVD) station in the Southern Ionian Sea	14.2°C	Marine water/sediment	La Cono V, Smedile F, La Spada G, Arcadi E, Genovese M, Ruggeri G et al (2015). Shifts in the meso- and bathypelagic archaea communities composition during recovery and short-term handling of decompressed deep-sea samples. Environ Microbiol Rep 7: 450–459.
KP341430.1(NCBI)		Filwoha hotspring (water)	NA	Geothermal environments	NA
KP341431.1(NCBI)		Filwoha hotspring (water)	NA	Geothermal environments	NA
KP341432.1(NCBI)		Filwoha hotspring (water)	NA	Geothermal environments	NA
KP341433.1(NCBI)		Filwoha hotspring (water)	NA	Geothermal environments	NA
KP341434.1(NCBI)		Filwoha hotspring (water)	NA	Geothermal environments	NA
KP341436.1(NCBI)		Filwoha hotspring (water)	NA	Geothermal environments	NA
KP341438.1(NCBI)		Filwoha hotspring (water)	NA	Geothermal environments	NA
KP341441.1(NCBI)		Filwoha hotspring (water)	NA	Geothermal environments	NA
KP341445.1(NCBI)		Filwoha hotspring (water)	NA	Geothermal environments	NA
KP341446.1(NCBI)		Filwoha hotspring (water)	NA	Geothermal environments	NA
KP341452.1(NCBI)		Filwoha hotspring (water)	NA	Geothermal environments	NA
KP341457.1(NCBI)		Filwoha hotspring (water)	NA	Geothermal environments	NA
KP341473.1(NCBI)		Filwoha hotspring (water)	NA	Geothermal environments	NA
KP341484.1(NCBI)		Filwoha hotspring (water)	NA	Geothermal environments	NA
KP341487.1(NCBI)		Filwoha hotspring (water)	NA	Geothermal environments	NA
KP341517.1(NCBI)		Sodere hotspring (water)	NA	Geothermal environments	NA
KX446824.1(NCBI)		Groundwater in in Alluvial Area along Oyodo River, Miyakonojo Basin, Japan	NA	Subsurface environments	Zeng X, Hosono T, Matsunaga M, Ohta H, Niidome T, Shimada J, Morimura S (2017). Spatial distribution of microbial communities in the Alluvial Aquifer along the Oyodo River, Miyakonojo Basin, Japan. J Water Environ 15: 152–162.
LC082121.1(NCBI)		The Kumamoto groundwater, Japan	< 20C	Subsurface environments	Zeng X, Hosono T, Ohta H, Niidome T, Shimada J, Morimura S (2016). Comparison of microbial communities inside and outside of a denitrification hotspot in confined groundwater. Int Biodeterior Biodegradation 114: 104–109.
LN794725.1(NCBI)		The well water of a thermal karst system located in Budapest (Hungary)	73.7°C	Geothermal environments	Anda D, Makk J, Krett G, Jurecska L, Márialigeti K, Mádl-Szőnyi J, Borsodi A K (2015). Thermophilic prokaryotic communities inhabiting the biofilm and well water of a thermal karst system located in Budapest (Hungary). Extremophiles 19: 787–797.
LN998951.1(NCBI)		Thermal water in Molnár János Cave of the Buda Thermal Karst System (Hungary)	20.1°C	Subsurface environments	D Anda, G Krett, J Makk, K Márialigeti, J Mádl-Szőnyi, A K Borsodi (2015). Comparison of bacterial and archaeal communities from different habitats of the hypogenic Molnár János Cave of the Buda Thermal Karst System (Hungary). J Caves Karst Stud 79: 113-121.
MN308097.1(NCBI)		Marine aquaculture water	NA	Marine water/sediment	NA
MN308110.1(NCBI)		Marine aquaculture water	NA	Marine water/sediment	NA
MN308122.1(NCBI)		Marine aquaculture water	NA	Marine water/sediment	NA
MN308153.1(NCBI)		Marine aquaculture water	NA	Marine water/sediment	NA
3300013761(JGI)		Bedrock-saprolite interface	NA	Subsurface environments	NA
3300025157(JGI)		Well OV2, Beatty, Nevada	42-90°C	Subsurface environments	NA
3300035183(JGI)		Filamentous streamer	42-90°C	Subsurface environments	NA

## Sheet: all OTUs from samples
OTU_ID	Sample ID	Ca. Nitrosomirales reads counts in samples	Habitat temperature range	Habitat type	Reference
OTU_236896(3676)	1197.SE.20101009.GY.D019S.BC.217	3	NA	Marine water/sediment	Mason O U, Scott N M, Gonzalez A, Robbins-Pianka A, Bælum J, Kimbrel J et al (2014). Metagenomics reveals sediment microbial community response to Deepwater Horizon oil spill. ISME J 8: 1464–1475.
OTU_236896(3676)	1197.SE.20101010.GY.D053S.BC.241	27	NA	Marine water/sediment	Mason O U, Scott N M, Gonzalez A, Robbins-Pianka A, Bælum J, Kimbrel J et al (2014). Metagenomics reveals sediment microbial community response to Deepwater Horizon oil spill. ISME J 8: 1464–1475.
OTU_236896(3676)	1197.SE.20101010.GY.FF013.BC.237	5	NA	Marine water/sediment	Mason O U, Scott N M, Gonzalez A, Robbins-Pianka A, Bælum J, Kimbrel J et al (2014). Metagenomics reveals sediment microbial community response to Deepwater Horizon oil spill. ISME J 8: 1464–1475.
OTU_236896(3676)	1197.SE.20101011.GY.D064S.BC.245.a	12	NA	Marine water/sediment	Mason O U, Scott N M, Gonzalez A, Robbins-Pianka A, Bælum J, Kimbrel J et al (2014). Metagenomics reveals sediment microbial community response to Deepwater Horizon oil spill. ISME J 8: 1464–1475.
OTU_236896(3676)	1197.SE.20101011.GY.D064S.BC.245	47	NA	Marine water/sediment	Mason O U, Scott N M, Gonzalez A, Robbins-Pianka A, Bælum J, Kimbrel J et al (2014). Metagenomics reveals sediment microbial community response to Deepwater Horizon oil spill. ISME J 8: 1464–1475.
OTU_236896(3676)	1197.SE.20101012.GY.D003S.BC.261	30	NA	Marine water/sediment	Mason O U, Scott N M, Gonzalez A, Robbins-Pianka A, Bælum J, Kimbrel J et al (2014). Metagenomics reveals sediment microbial community response to Deepwater Horizon oil spill. ISME J 8: 1464–1475.
OTU_236896(3676)	1197.SE.20101012.GY.D006S.BC.265	10	NA	Marine water/sediment	Mason O U, Scott N M, Gonzalez A, Robbins-Pianka A, Bælum J, Kimbrel J et al (2014). Metagenomics reveals sediment microbial community response to Deepwater Horizon oil spill. ISME J 8: 1464–1475.
OTU_236896(3676)	1197.SE.20101012.GY.D007S.BC.249	19	NA	Marine water/sediment	Mason O U, Scott N M, Gonzalez A, Robbins-Pianka A, Bælum J, Kimbrel J et al (2014). Metagenomics reveals sediment microbial community response to Deepwater Horizon oil spill. ISME J 8: 1464–1475.
OTU_236896(3676)	1197.SE.20101012.GY.D008S.BC.253	9	NA	Marine water/sediment	Mason O U, Scott N M, Gonzalez A, Robbins-Pianka A, Bælum J, Kimbrel J et al (2014). Metagenomics reveals sediment microbial community response to Deepwater Horizon oil spill. ISME J 8: 1464–1475.
OTU_236896(3676)	1197.SE.20101012.GY.D013S.BC.257	12	NA	Marine water/sediment	Mason O U, Scott N M, Gonzalez A, Robbins-Pianka A, Bælum J, Kimbrel J et al (2014). Metagenomics reveals sediment microbial community response to Deepwater Horizon oil spill. ISME J 8: 1464–1475.
OTU_236896(3676)	1197.SE.20101017.GY.D031S.BC.278.a	3	NA	Marine water/sediment	Mason O U, Scott N M, Gonzalez A, Robbins-Pianka A, Bælum J, Kimbrel J et al (2014). Metagenomics reveals sediment microbial community response to Deepwater Horizon oil spill. ISME J 8: 1464–1475.
OTU_236896(3676)	1197.SE.20101017.GY.D034S.BC.296	11	NA	Marine water/sediment	Mason O U, Scott N M, Gonzalez A, Robbins-Pianka A, Bælum J, Kimbrel J et al (2014). Metagenomics reveals sediment microbial community response to Deepwater Horizon oil spill. ISME J 8: 1464–1475.
OTU_236896(3676)	1197.SE.20101018.GY.D002S.BC.382.a	9	NA	Marine water/sediment	Mason O U, Scott N M, Gonzalez A, Robbins-Pianka A, Bælum J, Kimbrel J et al (2014). Metagenomics reveals sediment microbial community response to Deepwater Horizon oil spill. ISME J 8: 1464–1475.
OTU_236896(3676)	1197.SE.20101018.GY.D002S.BC.382	6	NA	Marine water/sediment	Mason O U, Scott N M, Gonzalez A, Robbins-Pianka A, Bælum J, Kimbrel J et al (2014). Metagenomics reveals sediment microbial community response to Deepwater Horizon oil spill. ISME J 8: 1464–1475.
OTU_236896(3676)	1197.SE.20101018.GY.D004S.BC.386	12	NA	Marine water/sediment	Mason O U, Scott N M, Gonzalez A, Robbins-Pianka A, Bælum J, Kimbrel J et al (2014). Metagenomics reveals sediment microbial community response to Deepwater Horizon oil spill. ISME J 8: 1464–1475.
OTU_236896(3676)	1197.SE.20101018.GY.D012S.BC.394.a	4	NA	Marine water/sediment	Mason O U, Scott N M, Gonzalez A, Robbins-Pianka A, Bælum J, Kimbrel J et al (2014). Metagenomics reveals sediment microbial community response to Deepwater Horizon oil spill. ISME J 8: 1464–1475.
OTU_236896(3676)	1197.SE.20101018.GY.D021S.BC.398.a	5	NA	Marine water/sediment	Mason O U, Scott N M, Gonzalez A, Robbins-Pianka A, Bælum J, Kimbrel J et al (2014). Metagenomics reveals sediment microbial community response to Deepwater Horizon oil spill. ISME J 8: 1464–1475.
OTU_236896(3676)	1197.SE.20101018.GY.D021S.BC.398	1	NA	Marine water/sediment	Mason O U, Scott N M, Gonzalez A, Robbins-Pianka A, Bælum J, Kimbrel J et al (2014). Metagenomics reveals sediment microbial community response to Deepwater Horizon oil spill. ISME J 8: 1464–1475.
OTU_236896(3676)	1197.SE.20101019.GY.LBNL10.BC.501.a	3	NA	Marine water/sediment	Mason O U, Scott N M, Gonzalez A, Robbins-Pianka A, Bælum J, Kimbrel J et al (2014). Metagenomics reveals sediment microbial community response to Deepwater Horizon oil spill. ISME J 8: 1464–1475.
OTU_236896(3676)	1197.SE.20101019.GY.LBNL10.BC.501	11	NA	Marine water/sediment	Mason O U, Scott N M, Gonzalez A, Robbins-Pianka A, Bælum J, Kimbrel J et al (2014). Metagenomics reveals sediment microbial community response to Deepwater Horizon oil spill. ISME J 8: 1464–1475.
OTU_236896(3676)	1197.SE.20101019.GY.LBNL4.BC.425	1	NA	Marine water/sediment	Mason O U, Scott N M, Gonzalez A, Robbins-Pianka A, Bælum J, Kimbrel J et al (2014). Metagenomics reveals sediment microbial community response to Deepwater Horizon oil spill. ISME J 8: 1464–1475.
OTU_236896(3676)	1197.SD.20100916.GY01.FFC1.BC.001	5	NA	Marine water/sediment	Mason O U, Scott N M, Gonzalez A, Robbins-Pianka A, Bælum J, Kimbrel J et al (2014). Metagenomics reveals sediment microbial community response to Deepwater Horizon oil spill. ISME J 8: 1464–1475.
OTU_236896(3676)	1197.SD.20100920.GY.FFMT6.BC.015	268	NA	Marine water/sediment	Mason O U, Scott N M, Gonzalez A, Robbins-Pianka A, Bælum J, Kimbrel J et al (2014). Metagenomics reveals sediment microbial community response to Deepwater Horizon oil spill. ISME J 8: 1464–1475.
OTU_236896(3676)	1197.SE.20100921.GY.FFMT3.BC.027	2	NA	Marine water/sediment	Mason O U, Scott N M, Gonzalez A, Robbins-Pianka A, Bælum J, Kimbrel J et al (2014). Metagenomics reveals sediment microbial community response to Deepwater Horizon oil spill. ISME J 8: 1464–1475.
OTU_236896(3676)	1197.SE.20100921.GY.FFMT4.BC.023	19	NA	Marine water/sediment	Mason O U, Scott N M, Gonzalez A, Robbins-Pianka A, Bælum J, Kimbrel J et al (2014). Metagenomics reveals sediment microbial community response to Deepwater Horizon oil spill. ISME J 8: 1464–1475.
OTU_236896(3676)	1197.SE.20100927.GY.NF014.BC.066.a	10	NA	Marine water/sediment	Mason O U, Scott N M, Gonzalez A, Robbins-Pianka A, Bælum J, Kimbrel J et al (2014). Metagenomics reveals sediment microbial community response to Deepwater Horizon oil spill. ISME J 8: 1464–1475.
OTU_236896(3676)	1197.SE.20100928.GY.NF.009.BC.097	1	NA	Marine water/sediment	Mason O U, Scott N M, Gonzalez A, Robbins-Pianka A, Bælum J, Kimbrel J et al (2014). Metagenomics reveals sediment microbial community response to Deepwater Horizon oil spill. ISME J 8: 1464–1475.
OTU_236896(3676)	1197.SE.20101008.GY.D015S.BC.178	2	NA	Marine water/sediment	Mason O U, Scott N M, Gonzalez A, Robbins-Pianka A, Bælum J, Kimbrel J et al (2014). Metagenomics reveals sediment microbial community response to Deepwater Horizon oil spill. ISME J 8: 1464–1475.
OTU_236896(3676)	1197.SE.20101008.GY.FF011.BC.205	5	NA	Marine water/sediment	Mason O U, Scott N M, Gonzalez A, Robbins-Pianka A, Bælum J, Kimbrel J et al (2014). Metagenomics reveals sediment microbial community response to Deepwater Horizon oil spill. ISME J 8: 1464–1475.
OTU_236896(3676)	1197.SE.20101008.GY.LBNL11.BC.186.a	13	NA	Marine water/sediment	Mason O U, Scott N M, Gonzalez A, Robbins-Pianka A, Bælum J, Kimbrel J et al (2014). Metagenomics reveals sediment microbial community response to Deepwater Horizon oil spill. ISME J 8: 1464–1475.
OTU_236896(3676)	1197.SE.20101009.GY.D014S.BC.213	7	NA	Marine water/sediment	Mason O U, Scott N M, Gonzalez A, Robbins-Pianka A, Bælum J, Kimbrel J et al (2014). Metagenomics reveals sediment microbial community response to Deepwater Horizon oil spill. ISME J 8: 1464–1475.
OTU_236896(3676)	1197.SE.20101012.GY.D003S.BC.261.a	4	NA	NA	Mason O U, Scott N M, Gonzalez A, Robbins-Pianka A, Bælum J, Kimbrel J et al (2014). Metagenomics reveals sediment microbial community response to Deepwater Horizon oil spill. ISME J 8: 1464–1475.
OTU_236896(3676)	1197.SE.20101017.GY.D034S.BC.296.a	7	NA	NA	Mason O U, Scott N M, Gonzalez A, Robbins-Pianka A, Bælum J, Kimbrel J et al (2014). Metagenomics reveals sediment microbial community response to Deepwater Horizon oil spill. ISME J 8: 1464–1475.
OTU_236896(3676)	1197.SE.20100928.GY.NF.009.BC.097.a	1	NA	NA	Mason O U, Scott N M, Gonzalez A, Robbins-Pianka A, Bælum J, Kimbrel J et al (2014). Metagenomics reveals sediment microbial community response to Deepwater Horizon oil spill. ISME J 8: 1464–1475.
OTU_236896(3676)	10533.AZO13.SW22	1	19°C	Marine water/sediment	NA
OTU_236896(3676)	10533.AZO13.SW23	1	NA	Marine water/sediment	NA
OTU_236896(3676)	10533.BDR015	204	NA	Sponge	NA
OTU_236896(3676)	10533.BDR052	1	NA	Sponge	NA
OTU_236896(3676)	10533.GB535.SP21B	7	NA	Sponge	NA
OTU_236896(3676)	10533.GC354.SP14A1	242	NA	Sponge	NA
OTU_236896(3676)	10533.GC354.SP14A2	252	NA	Sponge	NA
OTU_236896(3676)	10533.GC354.SP14B1	285	NA	Sponge	NA
OTU_236896(3676)	10533.GC354.SP8D	429	NA	Sponge	NA
OTU_236896(3676)	10533.GC354.SP8E	53	NA	Sponge	NA
OTU_236896(3676)	10533.MC731.SP13A2	2	NA	Sponge	NA
OTU_236896(3676)	10533.MC751.SP13A1	7	NA	Sponge	NA
OTU_236896(3676)	10533.MC751.SP13A3	1	NA	Sponge	NA
OTU_236896(3676)	10895.E4.Sediment.2.20150309	2	NA	Soil	NA
OTU_236896(3676)	10793.10533.AZO13.SW22	1	NA	Sponge	Moitinho-Silva L, Nielsen S, Amir A, Gonzalez A, Ackermann G L, Cerrano C et al (2017). The sponge microbiome project. GigaScience 6: gix077.
OTU_236896(3676)	10793.10533.AZO13.SW23	1	NA	Sponge	Moitinho-Silva L, Nielsen S, Amir A, Gonzalez A, Ackermann G L, Cerrano C et al (2017). The sponge microbiome project. GigaScience 6: gix077.
OTU_236896(3676)	10793.10533.BDR052	1	NA	Sponge	Moitinho-Silva L, Nielsen S, Amir A, Gonzalez A, Ackermann G L, Cerrano C et al (2017). The sponge microbiome project. GigaScience 6: gix077.
OTU_236896(3676)	10793.10533.GB535.SP17B	52	NA	Sponge	Moitinho-Silva L, Nielsen S, Amir A, Gonzalez A, Ackermann G L, Cerrano C et al (2017). The sponge microbiome project. GigaScience 6: gix077.
OTU_236896(3676)	10793.10533.GB535.SP18A	248	NA	Sponge	Moitinho-Silva L, Nielsen S, Amir A, Gonzalez A, Ackermann G L, Cerrano C et al (2017). The sponge microbiome project. GigaScience 6: gix077.
OTU_236896(3676)	10793.10533.GB535.SP19B	4	NA	Sponge	Moitinho-Silva L, Nielsen S, Amir A, Gonzalez A, Ackermann G L, Cerrano C et al (2017). The sponge microbiome project. GigaScience 6: gix077.
OTU_236896(3676)	10793.10533.GB535.SP21B	7	NA	Sponge	Moitinho-Silva L, Nielsen S, Amir A, Gonzalez A, Ackermann G L, Cerrano C et al (2017). The sponge microbiome project. GigaScience 6: gix077.
OTU_236896(3676)	10793.10533.GB585.SP19A	2	NA	Sponge	Moitinho-Silva L, Nielsen S, Amir A, Gonzalez A, Ackermann G L, Cerrano C et al (2017). The sponge microbiome project. GigaScience 6: gix077.
OTU_236896(3676)	10793.10533.GC354.SP14A1	242	NA	Sponge	Moitinho-Silva L, Nielsen S, Amir A, Gonzalez A, Ackermann G L, Cerrano C et al (2017). The sponge microbiome project. GigaScience 6: gix077.
OTU_236896(3676)	10793.10533.GC354.SP14A2	252	NA	Sponge	Moitinho-Silva L, Nielsen S, Amir A, Gonzalez A, Ackermann G L, Cerrano C et al (2017). The sponge microbiome project. GigaScience 6: gix077.
OTU_236896(3676)	10793.10533.GC354.SP14B1	285	NA	Sponge	Moitinho-Silva L, Nielsen S, Amir A, Gonzalez A, Ackermann G L, Cerrano C et al (2017). The sponge microbiome project. GigaScience 6: gix077.
OTU_236896(3676)	10793.10533.GC354.SP15A1	2	NA	Sponge	Moitinho-Silva L, Nielsen S, Amir A, Gonzalez A, Ackermann G L, Cerrano C et al (2017). The sponge microbiome project. GigaScience 6: gix077.
OTU_236896(3676)	10793.10533.GC354.SP8D	429	NA	Sponge	Moitinho-Silva L, Nielsen S, Amir A, Gonzalez A, Ackermann G L, Cerrano C et al (2017). The sponge microbiome project. GigaScience 6: gix077.
OTU_236896(3676)	10793.10533.GC354.SP8E	53	NA	Sponge	Moitinho-Silva L, Nielsen S, Amir A, Gonzalez A, Ackermann G L, Cerrano C et al (2017). The sponge microbiome project. GigaScience 6: gix077.
OTU_236896(3676)	10793.10533.MC731.SP13A2	2	NA	Sponge	Moitinho-Silva L, Nielsen S, Amir A, Gonzalez A, Ackermann G L, Cerrano C et al (2017). The sponge microbiome project. GigaScience 6: gix077.
OTU_236896(3676)	10793.10533.MC751.SP13A1	7	NA	Sponge	Moitinho-Silva L, Nielsen S, Amir A, Gonzalez A, Ackermann G L, Cerrano C et al (2017). The sponge microbiome project. GigaScience 6: gix077.
OTU_236896(3676)	10793.10533.MC751.SP13A3	1	NA	Sponge	Moitinho-Silva L, Nielsen S, Amir A, Gonzalez A, Ackermann G L, Cerrano C et al (2017). The sponge microbiome project. GigaScience 6: gix077.
OTU_236896(3676)	10793.10533.Mo.sediment.Herzliya.1	1	NA	Sponge	Moitinho-Silva L, Nielsen S, Amir A, Gonzalez A, Ackermann G L, Cerrano C et al (2017). The sponge microbiome project. GigaScience 6: gix077.
OTU_236896(3676)	10793.10533.S151.54	1	NA	Sponge	Moitinho-Silva L, Nielsen S, Amir A, Gonzalez A, Ackermann G L, Cerrano C et al (2017). The sponge microbiome project. GigaScience 6: gix077.
OTU_236896(3676)	10793.10533.TS2	1	NA	Sponge	Moitinho-Silva L, Nielsen S, Amir A, Gonzalez A, Ackermann G L, Cerrano C et al (2017). The sponge microbiome project. GigaScience 6: gix077.
OTU_236896(3676)	10793.12.V.00.3.004.1182029	9	NA	Sponge	Moitinho-Silva L, Nielsen S, Amir A, Gonzalez A, Ackermann G L, Cerrano C et al (2017). The sponge microbiome project. GigaScience 6: gix077.
OTU_236896(3676)	10793.14.VI.05.2.009.1181848	2	NA	Sponge	Moitinho-Silva L, Nielsen S, Amir A, Gonzalez A, Ackermann G L, Cerrano C et al (2017). The sponge microbiome project. GigaScience 6: gix077.
OTU_236896(3676)	10793.25.V.04.2.002.1181689	2	NA	Sponge	Moitinho-Silva L, Nielsen S, Amir A, Gonzalez A, Ackermann G L, Cerrano C et al (2017). The sponge microbiome project. GigaScience 6: gix077.
OTU_245995(1470)	10533.BDR052	70	NA	Sponge	NA
OTU_245995(1470)	10533.MC731.SP13A2	224	NA	Sponge	NA
OTU_245995(1470)	10533.MC751.SP13A1	212	NA	Sponge	NA
OTU_245995(1470)	10533.MC751.SP13A3	96	NA	Sponge	NA
OTU_245995(1470)	10793.10533.BDR052	70	NA	Sponge	Moitinho-Silva L, Nielsen S, Amir A, Gonzalez A, Ackermann G L, Cerrano C et al (2017). The sponge microbiome project. GigaScience 6: gix077.
OTU_245995(1470)	10793.10533.MC731.SP13A2	224	NA	Sponge	Moitinho-Silva L, Nielsen S, Amir A, Gonzalez A, Ackermann G L, Cerrano C et al (2017). The sponge microbiome project. GigaScience 6: gix077.
OTU_245995(1470)	10793.10533.MC751.SP13A1	212	NA	Sponge	Moitinho-Silva L, Nielsen S, Amir A, Gonzalez A, Ackermann G L, Cerrano C et al (2017). The sponge microbiome project. GigaScience 6: gix077.
OTU_245995(1470)	10793.10533.MC751.SP13A3	96	NA	Sponge	Moitinho-Silva L, Nielsen S, Amir A, Gonzalez A, Ackermann G L, Cerrano C et al (2017). The sponge microbiome project. GigaScience 6: gix077.
OTU_245995(1470)	10793.12.V.00.3.004.1182029	138	NA	Sponge	Moitinho-Silva L, Nielsen S, Amir A, Gonzalez A, Ackermann G L, Cerrano C et al (2017). The sponge microbiome project. GigaScience 6: gix077.
OTU_245995(1470)	10793.14.VI.05.2.009.1181848	77	NA	Sponge	Moitinho-Silva L, Nielsen S, Amir A, Gonzalez A, Ackermann G L, Cerrano C et al (2017). The sponge microbiome project. GigaScience 6: gix077.
OTU_245995(1470)	10793.25.V.04.2.002.1181689	50	NA	Sponge	Moitinho-Silva L, Nielsen S, Amir A, Gonzalez A, Ackermann G L, Cerrano C et al (2017). The sponge microbiome project. GigaScience 6: gix077.
OTU_245995(1470)	10145.WB.4B	1	12.8°C	NA	NA
OTU_237636(345)	1197.SE.20101011.GY.D064S.BC.245.a	2	NA	Marine water/sediment	Mason O U, Scott N M, Gonzalez A, Robbins-Pianka A, Bælum J, Kimbrel J et al (2014). Metagenomics reveals sediment microbial community response to Deepwater Horizon oil spill. ISME J 8: 1464–1475.
OTU_237636(345)	1197.SE.20101012.GY.D003S.BC.261	3	NA	Marine water/sediment	Mason O U, Scott N M, Gonzalez A, Robbins-Pianka A, Bælum J, Kimbrel J et al (2014). Metagenomics reveals sediment microbial community response to Deepwater Horizon oil spill. ISME J 8: 1464–1475.
OTU_237636(345)	1197.SE.20101012.GY.D007S.BC.249	1	NA	Marine water/sediment	Mason O U, Scott N M, Gonzalez A, Robbins-Pianka A, Bælum J, Kimbrel J et al (2014). Metagenomics reveals sediment microbial community response to Deepwater Horizon oil spill. ISME J 8: 1464–1475.
OTU_237636(345)	1197.SE.20101012.GY.D008S.BC.253	2	NA	Marine water/sediment	Mason O U, Scott N M, Gonzalez A, Robbins-Pianka A, Bælum J, Kimbrel J et al (2014). Metagenomics reveals sediment microbial community response to Deepwater Horizon oil spill. ISME J 8: 1464–1475.
OTU_237636(345)	1197.SE.20101018.GY.D004S.BC.386	1	NA	Marine water/sediment	Mason O U, Scott N M, Gonzalez A, Robbins-Pianka A, Bælum J, Kimbrel J et al (2014). Metagenomics reveals sediment microbial community response to Deepwater Horizon oil spill. ISME J 8: 1464–1475.
OTU_237636(345)	1197.SD.20100916.GY01.FFC1.BC.001	1	NA	Marine water/sediment	Mason O U, Scott N M, Gonzalez A, Robbins-Pianka A, Bælum J, Kimbrel J et al (2014). Metagenomics reveals sediment microbial community response to Deepwater Horizon oil spill. ISME J 8: 1464–1475.
OTU_237636(345)	1197.SD.20100920.GY.FFMT6.BC.015	1	NA	Marine water/sediment	Mason O U, Scott N M, Gonzalez A, Robbins-Pianka A, Bælum J, Kimbrel J et al (2014). Metagenomics reveals sediment microbial community response to Deepwater Horizon oil spill. ISME J 8: 1464–1475.
OTU_237636(345)	1197.SE.20100921.GY.FFMT4.BC.023	1	NA	Marine water/sediment	Mason O U, Scott N M, Gonzalez A, Robbins-Pianka A, Bælum J, Kimbrel J et al (2014). Metagenomics reveals sediment microbial community response to Deepwater Horizon oil spill. ISME J 8: 1464–1475.
OTU_237636(345)	1197.SE.20101008.GY.LBNL11.BC.186.a	1	NA	Marine water/sediment	Mason O U, Scott N M, Gonzalez A, Robbins-Pianka A, Bælum J, Kimbrel J et al (2014). Metagenomics reveals sediment microbial community response to Deepwater Horizon oil spill. ISME J 8: 1464–1475.
OTU_237636(345)	10533.BDR015	14	NA	Sponge	NA
OTU_237636(345)	10533.GB535.SP21B	2	NA	Sponge	NA
OTU_237636(345)	10533.GC354.SP14A1	31	NA	Sponge	NA
OTU_237636(345)	10533.GC354.SP14A2	15	NA	Sponge	NA
OTU_237636(345)	10533.GC354.SP14B1	50	NA	Sponge	NA
OTU_237636(345)	10533.GC354.SP8D	35	NA	Sponge	NA
OTU_237636(345)	10533.GC354.SP8E	6	NA	Sponge	NA
OTU_237636(345)	10793.10533.GB535.SP17B	2	NA	Sponge	Moitinho-Silva L, Nielsen S, Amir A, Gonzalez A, Ackermann G L, Cerrano C et al (2017). The sponge microbiome project. GigaScience 6: gix077.
OTU_237636(345)	10793.10533.GB535.SP18A	31	NA	Sponge	Moitinho-Silva L, Nielsen S, Amir A, Gonzalez A, Ackermann G L, Cerrano C et al (2017). The sponge microbiome project. GigaScience 6: gix077.
OTU_237636(345)	10793.10533.GB535.SP19B	1	NA	Sponge	Moitinho-Silva L, Nielsen S, Amir A, Gonzalez A, Ackermann G L, Cerrano C et al (2017). The sponge microbiome project. GigaScience 6: gix077.
OTU_237636(345)	10793.10533.GB535.SP21B	2	NA	Sponge	Moitinho-Silva L, Nielsen S, Amir A, Gonzalez A, Ackermann G L, Cerrano C et al (2017). The sponge microbiome project. GigaScience 6: gix077.
OTU_237636(345)	10793.10533.GC354.SP14A1	31	NA	Sponge	Moitinho-Silva L, Nielsen S, Amir A, Gonzalez A, Ackermann G L, Cerrano C et al (2017). The sponge microbiome project. GigaScience 6: gix077.
OTU_237636(345)	10793.10533.GC354.SP14A2	15	NA	Sponge	Moitinho-Silva L, Nielsen S, Amir A, Gonzalez A, Ackermann G L, Cerrano C et al (2017). The sponge microbiome project. GigaScience 6: gix077.
OTU_237636(345)	10793.10533.GC354.SP14B1	50	NA	Sponge	Moitinho-Silva L, Nielsen S, Amir A, Gonzalez A, Ackermann G L, Cerrano C et al (2017). The sponge microbiome project. GigaScience 6: gix077.
OTU_237636(345)	10793.10533.GC354.SP8D	35	NA	Sponge	Moitinho-Silva L, Nielsen S, Amir A, Gonzalez A, Ackermann G L, Cerrano C et al (2017). The sponge microbiome project. GigaScience 6: gix077.
OTU_237636(345)	10793.10533.GC354.SP8E	6	NA	Sponge	Moitinho-Silva L, Nielsen S, Amir A, Gonzalez A, Ackermann G L, Cerrano C et al (2017). The sponge microbiome project. GigaScience 6: gix077.
OTU_237636(345)	10793.12.V.00.3.004.1182029	5	NA	Sponge	Moitinho-Silva L, Nielsen S, Amir A, Gonzalez A, Ackermann G L, Cerrano C et al (2017). The sponge microbiome project. GigaScience 6: gix077.
OTU_237636(345)	10793.14.VI.05.2.009.1181848	1	NA	Sponge	Moitinho-Silva L, Nielsen S, Amir A, Gonzalez A, Ackermann G L, Cerrano C et al (2017). The sponge microbiome project. GigaScience 6: gix077.
OTU_566332(341)	1197.SE.20101010.GY.D053S.BC.241	6	NA	Marine water/sediment	Mason O U, Scott N M, Gonzalez A, Robbins-Pianka A, Bælum J, Kimbrel J et al (2014). Metagenomics reveals sediment microbial community response to Deepwater Horizon oil spill. ISME J 8: 1464–1475.
OTU_566332(341)	1197.SE.20101012.GY.D003S.BC.261	2	NA	Marine water/sediment	Mason O U, Scott N M, Gonzalez A, Robbins-Pianka A, Bælum J, Kimbrel J et al (2014). Metagenomics reveals sediment microbial community response to Deepwater Horizon oil spill. ISME J 8: 1464–1475.
OTU_566332(341)	1197.SE.20101012.GY.D007S.BC.249	2	NA	Marine water/sediment	Mason O U, Scott N M, Gonzalez A, Robbins-Pianka A, Bælum J, Kimbrel J et al (2014). Metagenomics reveals sediment microbial community response to Deepwater Horizon oil spill. ISME J 8: 1464–1475.
OTU_566332(341)	1197.SE.20101012.GY.D008S.BC.253	2	NA	Marine water/sediment	Mason O U, Scott N M, Gonzalez A, Robbins-Pianka A, Bælum J, Kimbrel J et al (2014). Metagenomics reveals sediment microbial community response to Deepwater Horizon oil spill. ISME J 8: 1464–1475.
OTU_566332(341)	1197.SE.20101012.GY.D013S.BC.257	2	NA	Marine water/sediment	Mason O U, Scott N M, Gonzalez A, Robbins-Pianka A, Bælum J, Kimbrel J et al (2014). Metagenomics reveals sediment microbial community response to Deepwater Horizon oil spill. ISME J 8: 1464–1475.
OTU_566332(341)	1197.SE.20101017.GY.D034S.BC.296	1	NA	Marine water/sediment	Mason O U, Scott N M, Gonzalez A, Robbins-Pianka A, Bælum J, Kimbrel J et al (2014). Metagenomics reveals sediment microbial community response to Deepwater Horizon oil spill. ISME J 8: 1464–1475.
OTU_566332(341)	1197.SE.20101018.GY.D002S.BC.382.a	1	NA	Marine water/sediment	Mason O U, Scott N M, Gonzalez A, Robbins-Pianka A, Bælum J, Kimbrel J et al (2014). Metagenomics reveals sediment microbial community response to Deepwater Horizon oil spill. ISME J 8: 1464–1475.
OTU_566332(341)	1197.SE.20101019.GY.LBNL4.BC.425	1	NA	Marine water/sediment	Mason O U, Scott N M, Gonzalez A, Robbins-Pianka A, Bælum J, Kimbrel J et al (2014). Metagenomics reveals sediment microbial community response to Deepwater Horizon oil spill. ISME J 8: 1464–1475.
OTU_566332(341)	1197.SD.20100920.GY.FFMT6.BC.015	313	NA	Marine water/sediment	Mason O U, Scott N M, Gonzalez A, Robbins-Pianka A, Bælum J, Kimbrel J et al (2014). Metagenomics reveals sediment microbial community response to Deepwater Horizon oil spill. ISME J 8: 1464–1475.
OTU_566332(341)	10533.BDR015	1	NA	Sponge	NA
OTU_566332(341)	1197.SE.20101012.GY.D003S.BC.261.a	9	NA	NA	Mason O U, Scott N M, Gonzalez A, Robbins-Pianka A, Bælum J, Kimbrel J et al (2014). Metagenomics reveals sediment microbial community response to Deepwater Horizon oil spill. ISME J 8: 1464–1475.
OTU_566332(341)	1197.SE.20101017.GY.D034S.BC.296.a	1	NA	NA	Mason O U, Scott N M, Gonzalez A, Robbins-Pianka A, Bælum J, Kimbrel J et al (2014). Metagenomics reveals sediment microbial community response to Deepwater Horizon oil spill. ISME J 8: 1464–1475.
OTU_4625(316)	YF1 Well, Yucca Flat	316	34°C	Subsurface environments	Mason O U, Scott N M, Gonzalez A, Robbins-Pianka A, Bælum J, Kimbrel J et al (2014). Metagenomics reveals sediment microbial community response to Deepwater Horizon oil spill. ISME J 8: 1464–1475.
OTU_5108(278)	AM2 Spring, Ash Meadows, Indian Spring South Source	14	30.33°C	Subsurface environments	Mason O U, Scott N M, Gonzalez A, Robbins-Pianka A, Bælum J, Kimbrel J et al (2014). Metagenomics reveals sediment microbial community response to Deepwater Horizon oil spill. ISME J 8: 1464–1475.
OTU_5108(278)	AM4 Spring, Ash Meadows, Crystal Spring Source	71	30.98°C	Subsurface environments	Mason O U, Scott N M, Gonzalez A, Robbins-Pianka A, Bælum J, Kimbrel J et al (2014). Metagenomics reveals sediment microbial community response to Deepwater Horizon oil spill. ISME J 8: 1464–1475.
OTU_5108(278)	AM5 Spring, Ash Meadows, Kings Pool Source	50	31.96°C	Subsurface environments	Mason O U, Scott N M, Gonzalez A, Robbins-Pianka A, Bælum J, Kimbrel J et al (2014). Metagenomics reveals sediment microbial community response to Deepwater Horizon oil spill. ISME J 8: 1464–1475.
OTU_5108(278)	YF1 Well, Yucca Flat	29	34°C	Subsurface environments	Mason O U, Scott N M, Gonzalez A, Robbins-Pianka A, Bælum J, Kimbrel J et al (2014). Metagenomics reveals sediment microbial community response to Deepwater Horizon oil spill. ISME J 8: 1464–1475.
OTU_5108(278)	OV2 Well, Oasis Valley, Shallow alluvial wells with PVC casings	17	25°C	Subsurface environments	Mason O U, Scott N M, Gonzalez A, Robbins-Pianka A, Bælum J, Kimbrel J et al (2014). Metagenomics reveals sediment microbial community response to Deepwater Horizon oil spill. ISME J 8: 1464–1475.
OTU_5108(278)	PM2 Well, Pahute Mesa, PM 3 2, Fluids are different from rest of Pahute Mesa; purging happened	14	27.1°C	Subsurface environments	Mason O U, Scott N M, Gonzalez A, Robbins-Pianka A, Bælum J, Kimbrel J et al (2014). Metagenomics reveals sediment microbial community response to Deepwater Horizon oil spill. ISME J 8: 1464–1475.
OTU_5108(278)	PM6Well, Pahute Mesa, UE 20N1	83	36°C	Subsurface environments	Mason O U, Scott N M, Gonzalez A, Robbins-Pianka A, Bælum J, Kimbrel J et al (2014). Metagenomics reveals sediment microbial community response to Deepwater Horizon oil spill. ISME J 8: 1464–1475.
OTU_804802(254)	10141.G.CTRL.soil.T0.5	15	NA	Soil	Metcalf J L, Xu Z Z, Weiss S, Lax S, Van Treuren W, Hyde E R et al (2015). Microbial community assembly and metabolic function during mammalian corpse decomposition. Science 351: 158–162.
OTU_804802(254)	1521.CA1.s.6.1.sequences	20	NA	Soil	NA
OTU_804802(254)	1521.CA2.s.6.1.sequences	20	NA	Soil	NA
OTU_804802(254)	1521.EB041.s.6.1.sequences	26	NA	Soil	NA
OTU_804802(254)	1521.EB046.s.6.1.sequences	2	NA	Soil	NA
OTU_804802(254)	1521.EB047.s.6.1.sequences	21	NA	Soil	NA
OTU_804802(254)	1521.EB049.s.6.1.sequences	13	NA	Soil	NA
OTU_804802(254)	1521.EB050.s.6.1.sequences	10	NA	Soil	NA
OTU_804802(254)	1521.EB055.s.6.1.sequences	6	NA	Soil	NA
OTU_804802(254)	1521.EB061.s.6.1.sequences	1	NA	Soil	NA
OTU_804802(254)	1521.EB084.s.6.1.sequences	3	NA	Soil	NA
OTU_804802(254)	1521.EB089.s.6.1.sequences	2	NA	Soil	NA
OTU_804802(254)	1521.EB097.s.6.1.sequences	6	NA	Soil	NA
OTU_804802(254)	1521.EB101.s.6.1.sequences	12	NA	Soil	NA
OTU_804802(254)	1521.EB102.s.6.1.sequences	6	NA	Soil	NA
OTU_804802(254)	1521.EB105.s.6.1.sequences	11	NA	Soil	NA
OTU_804802(254)	1521.EB131.s.6.1.sequences	6	NA	Soil	NA
OTU_804802(254)	1521.EB151.s.6.1.sequences	6	NA	Soil	NA
OTU_804802(254)	1038.HR2	19	NA	NA	NA
OTU_804802(254)	10561.CA1.s.6.1.sequences	20	NA	NA	Lauber C L, Hamady M, Knight R, Fierer N (2009). Pyrosequencing-Based assessment of soil pH as a predictor of soil bacterial community structure at the Continental Scale. Appl Environ Microbiol 75: 5111–5120.
OTU_804802(254)	10561.CA2.s.6.1.sequences	20	NA	NA	Lauber C L, Hamady M, Knight R, Fierer N (2009). Pyrosequencing-Based assessment of soil pH as a predictor of soil bacterial community structure at the Continental Scale. Appl Environ Microbiol 75: 5111–5120.
OTU_4824(230)	AM7 Spring, Ash Meadows Refugium	99	37.14°C	Subsurface environments	Lauber C L, Hamady M, Knight R, Fierer N (2009). Pyrosequencing-Based assessment of soil pH as a predictor of soil bacterial community structure at the Continental Scale. Appl Environ Microbiol 75: 5111–5120.
OTU_4824(230)	YF1 Well, Yucca Flat	70	34°C	Subsurface environments	Lauber C L, Hamady M, Knight R, Fierer N (2009). Pyrosequencing-Based assessment of soil pH as a predictor of soil bacterial community structure at the Continental Scale. Appl Environ Microbiol 75: 5111–5120.
OTU_4824(230)	OV2 Well, Oasis Valley, Shallow alluvial wells with PVC casings	61	25°C	Subsurface environments	Lauber C L, Hamady M, Knight R, Fierer N (2009). Pyrosequencing-Based assessment of soil pH as a predictor of soil bacterial community structure at the Continental Scale. Appl Environ Microbiol 75: 5111–5120.
OTU_98436(197)	2080.S39D435	1	13.93°C	Marine water/sediment	NA
OTU_98436(197)	10533.CDT10B	26	NA	Marine water/sediment	NA
OTU_98436(197)	10533.CDT4C	7	NA	Marine water/sediment	NA
OTU_98436(197)	10533.CDT8B	3	NA	Marine water/sediment	NA
OTU_98436(197)	10533.CDT9B	29	NA	Marine water/sediment	NA
OTU_98436(197)	10533.VK906.SP9C	4	NA	Marine water/sediment	NA
OTU_98436(197)	10793.HBOI.3.6.VIII.09.1.003.1182228	1	NA	Marine water/sediment	Moitinho-Silva L, Nielsen S, Amir A, Gonzalez A, Ackermann G L, Cerrano C et al (2017). The sponge microbiome project. GigaScience 6: gix077.
OTU_98436(197)	10533.8.BONNAIRE	16	NA	Sponge	NA
OTU_98436(197)	10533.GB535.SP21B	2	NA	Sponge	NA
OTU_98436(197)	10533.MC751.SP11B	1	NA	Sponge	NA
OTU_98436(197)	10533.VK826.SP2	4	NA	Sponge	NA
OTU_98436(197)	10533.VK826.SP3A	1	NA	Sponge	NA
OTU_98436(197)	10533.VK906.SP9B	5	NA	Sponge	NA
OTU_98436(197)	10793.10533.8.BONNAIRE	16	NA	Sponge	Moitinho-Silva L, Nielsen S, Amir A, Gonzalez A, Ackermann G L, Cerrano C et al (2017). The sponge microbiome project. GigaScience 6: gix077.
OTU_98436(197)	10793.10533.CDT10B	26	NA	Sponge	Moitinho-Silva L, Nielsen S, Amir A, Gonzalez A, Ackermann G L, Cerrano C et al (2017). The sponge microbiome project. GigaScience 6: gix077.
OTU_98436(197)	10793.10533.CDT4C	7	NA	Sponge	Moitinho-Silva L, Nielsen S, Amir A, Gonzalez A, Ackermann G L, Cerrano C et al (2017). The sponge microbiome project. GigaScience 6: gix077.
OTU_98436(197)	10793.10533.CDT9B	29	NA	Sponge	Moitinho-Silva L, Nielsen S, Amir A, Gonzalez A, Ackermann G L, Cerrano C et al (2017). The sponge microbiome project. GigaScience 6: gix077.
OTU_98436(197)	10793.10533.GB535.SP21B	2	NA	Sponge	Moitinho-Silva L, Nielsen S, Amir A, Gonzalez A, Ackermann G L, Cerrano C et al (2017). The sponge microbiome project. GigaScience 6: gix077.
OTU_98436(197)	10793.10533.GB585.SP19A	1	NA	Sponge	Moitinho-Silva L, Nielsen S, Amir A, Gonzalez A, Ackermann G L, Cerrano C et al (2017). The sponge microbiome project. GigaScience 6: gix077.
OTU_98436(197)	10793.10533.MC751.SP11B	1	NA	Sponge	Moitinho-Silva L, Nielsen S, Amir A, Gonzalez A, Ackermann G L, Cerrano C et al (2017). The sponge microbiome project. GigaScience 6: gix077.
OTU_98436(197)	10793.10533.VK826.SP2	4	11.6°C	Sponge	Moitinho-Silva L, Nielsen S, Amir A, Gonzalez A, Ackermann G L, Cerrano C et al (2017). The sponge microbiome project. GigaScience 6: gix077.
OTU_98436(197)	10793.10533.VK826.SP3A	1	11.6°C	Sponge	Moitinho-Silva L, Nielsen S, Amir A, Gonzalez A, Ackermann G L, Cerrano C et al (2017). The sponge microbiome project. GigaScience 6: gix077.
OTU_98436(197)	10793.10533.VK906.SP9B	5	11.6°C	Sponge	Moitinho-Silva L, Nielsen S, Amir A, Gonzalez A, Ackermann G L, Cerrano C et al (2017). The sponge microbiome project. GigaScience 6: gix077.
OTU_98436(197)	10793.10533.VK906.SP9C	4	11.6°C	Sponge	Moitinho-Silva L, Nielsen S, Amir A, Gonzalez A, Ackermann G L, Cerrano C et al (2017). The sponge microbiome project. GigaScience 6: gix077.
OTU_98436(197)	10793.14.VIII.09.2.001.1182225	1	NA	Sponge	Moitinho-Silva L, Nielsen S, Amir A, Gonzalez A, Ackermann G L, Cerrano C et al (2017). The sponge microbiome project. GigaScience 6: gix077.
OTU_86791(183)	1579.J.2.30	1	NA	soil	NA
OTU_86791(183)	10431.4N30	1	NA	Soil	Strauss S L, Greenhut R F, McClean A E, Kluepfel D A (2017). Effect of anaerobic soil disinfestation on the bacterial community and key soilborne phytopathogenic agents under walnut tree-crop nursery conditions. Plant Soil 415: 493–506.
OTU_86791(183)	1521.226.1.s.7.1.sequences	8	NA	Subsurface environments	NA
OTU_86791(183)	1521.226.3.s.7.1.sequences	12	NA	Subsurface environments	NA
OTU_86791(183)	1521.227.11.s.7.1.sequences	1	NA	Subsurface environments	NA
OTU_86791(183)	1521.227.1.s.7.1.sequences	1	NA	Subsurface environments	NA
OTU_86791(183)	1521.227.5.s.7.1.sequences	2	NA	Subsurface environments	NA
OTU_86791(183)	1521.227.7.s.7.1.sequences	1	NA	Subsurface environments	NA
OTU_86791(183)	1521.227.9.s.7.1.sequences	1	NA	Subsurface environments	NA
OTU_86791(183)	1521.228.1.s.7.1.sequences	2	NA	Subsurface environments	NA
OTU_86791(183)	1521.228.4.s.7.1.sequences	4	NA	Subsurface environments	NA
OTU_86791(183)	1521.229.2.s.7.1.sequences	4	NA	Subsurface environments	NA
OTU_86791(183)	1521.229.3.s.7.1.sequences	2	NA	Subsurface environments	NA
OTU_86791(183)	1521.229.4.s.7.1.sequences	7	NA	Subsurface environments	NA
OTU_86791(183)	1521.231.1.1.s.7.1.sequences	1	NA	Subsurface environments	NA
OTU_86791(183)	1521.231.4.s.7.1.sequences	1	NA	Subsurface environments	NA
OTU_86791(183)	1521.330.1.s.7.1.sequences	23	NA	Subsurface environments	NA
OTU_86791(183)	1521.330.2.s.7.1.sequences	29	NA	Subsurface environments	NA
OTU_86791(183)	1521.330.3.s.7.1.sequences	51	NA	Subsurface environments	NA
OTU_86791(183)	1521.330.4.s.7.1.sequences	6	NA	Subsurface environments	NA
OTU_86791(183)	1521.332.3.s.7.1.sequences	5	NA	Subsurface environments	NA
OTU_86791(183)	1521.332.6.s.7.1.sequences	2	NA	Subsurface environments	NA
OTU_86791(183)	1521.51.W.s.6.1.sequences	3	NA	Subsurface environments	NA
OTU_86791(183)	2318.C12003SD	2	NA	Subsurface environments	NA
OTU_86791(183)	10533.MC751.SP13A1	1	NA	Sponge	NA
OTU_86791(183)	10793.10533.MC751.SP13A1	1	NA	Sponge	Moitinho-Silva L, Nielsen S, Amir A, Gonzalez A, Ackermann G L, Cerrano C et al (2017). The sponge microbiome project. GigaScience 6: gix077.
OTU_86791(183)	809.PLRP10.146	1	NA	NA	Russell J A, Brady A L, Cardman Z, Slater G F, Lim D S S, Biddle J F (2014). Prokaryote populations of extant microbialites along a depth gradient in Pavilion Lake, British Columbia, Canada. Geobiology 12: 250–264.
OTU_86791(183)	809.PLRP14.150	6	NA	NA	Russell J A, Brady A L, Cardman Z, Slater G F, Lim D S S, Biddle J F (2014). Prokaryote populations of extant microbialites along a depth gradient in Pavilion Lake, British Columbia, Canada. Geobiology 12: 250–264.
OTU_86791(183)	10156.44.A	4	NA	NA	NA
OTU_887(145)	OV2 Well, Oasis Valley, Shallow alluvial wells with PVC casings	145	25°C	Subsurface environments	Lauber C L, Hamady M, Knight R, Fierer N (2009). Pyrosequencing-Based assessment of soil pH as a predictor of soil bacterial community structure at the Continental Scale. Appl Environ Microbiol 75: 5111–5120.
OTU_240011(126)	10533.BDR052	9	NA	Sponge	NA
OTU_240011(126)	10533.MC731.SP13A2	19	NA	Sponge	NA
OTU_240011(126)	10533.MC751.SP13A1	14	NA	Sponge	NA
OTU_240011(126)	10533.MC751.SP13A3	2	NA	Sponge	NA
OTU_240011(126)	10793.10533.BDR052	9	NA	Sponge	Moitinho-Silva L, Nielsen S, Amir A, Gonzalez A, Ackermann G L, Cerrano C et al (2017). The sponge microbiome project. GigaScience 6: gix077.
OTU_240011(126)	10793.10533.MC731.SP13A2	19	NA	Sponge	Moitinho-Silva L, Nielsen S, Amir A, Gonzalez A, Ackermann G L, Cerrano C et al (2017). The sponge microbiome project. GigaScience 6: gix077.
OTU_240011(126)	10793.10533.MC751.SP13A1	14	NA	Sponge	Moitinho-Silva L, Nielsen S, Amir A, Gonzalez A, Ackermann G L, Cerrano C et al (2017). The sponge microbiome project. GigaScience 6: gix077.
OTU_240011(126)	10793.10533.MC751.SP13A3	2	NA	Sponge	Moitinho-Silva L, Nielsen S, Amir A, Gonzalez A, Ackermann G L, Cerrano C et al (2017). The sponge microbiome project. GigaScience 6: gix077.
OTU_240011(126)	10793.12.V.00.3.004.1182029	21	NA	Sponge	Moitinho-Silva L, Nielsen S, Amir A, Gonzalez A, Ackermann G L, Cerrano C et al (2017). The sponge microbiome project. GigaScience 6: gix077.
OTU_240011(126)	10793.14.VI.05.2.009.1181848	14	NA	Sponge	Moitinho-Silva L, Nielsen S, Amir A, Gonzalez A, Ackermann G L, Cerrano C et al (2017). The sponge microbiome project. GigaScience 6: gix077.
OTU_240011(126)	10793.25.V.04.2.002.1181689	3	NA	Sponge	Moitinho-Silva L, Nielsen S, Amir A, Gonzalez A, Ackermann G L, Cerrano C et al (2017). The sponge microbiome project. GigaScience 6: gix077.
OTU_662624(93)	1197.SE.20101010.GY.D053S.BC.241	22	NA	Marine water/sediment	Mason O U, Scott N M, Gonzalez A, Robbins-Pianka A, Bælum J, Kimbrel J et al (2014). Metagenomics reveals sediment microbial community response to Deepwater Horizon oil spill. ISME J 8: 1464–1475.
OTU_662624(93)	1197.SE.20101010.GY.FF013.BC.237	1	NA	Marine water/sediment	Mason O U, Scott N M, Gonzalez A, Robbins-Pianka A, Bælum J, Kimbrel J et al (2014). Metagenomics reveals sediment microbial community response to Deepwater Horizon oil spill. ISME J 8: 1464–1475.
OTU_662624(93)	1197.SE.20101011.GY.D064S.BC.245.a	1	NA	Marine water/sediment	Mason O U, Scott N M, Gonzalez A, Robbins-Pianka A, Bælum J, Kimbrel J et al (2014). Metagenomics reveals sediment microbial community response to Deepwater Horizon oil spill. ISME J 8: 1464–1475.
OTU_662624(93)	1197.SE.20101011.GY.D064S.BC.245	4	NA	Marine water/sediment	Mason O U, Scott N M, Gonzalez A, Robbins-Pianka A, Bælum J, Kimbrel J et al (2014). Metagenomics reveals sediment microbial community response to Deepwater Horizon oil spill. ISME J 8: 1464–1475.
OTU_662624(93)	1197.SE.20101012.GY.D003S.BC.261	7	NA	Marine water/sediment	Mason O U, Scott N M, Gonzalez A, Robbins-Pianka A, Bælum J, Kimbrel J et al (2014). Metagenomics reveals sediment microbial community response to Deepwater Horizon oil spill. ISME J 8: 1464–1475.
OTU_662624(93)	1197.SE.20101012.GY.D006S.BC.265	1	NA	Marine water/sediment	Mason O U, Scott N M, Gonzalez A, Robbins-Pianka A, Bælum J, Kimbrel J et al (2014). Metagenomics reveals sediment microbial community response to Deepwater Horizon oil spill. ISME J 8: 1464–1475.
OTU_662624(93)	1197.SE.20101012.GY.D007S.BC.249	2	NA	Marine water/sediment	Mason O U, Scott N M, Gonzalez A, Robbins-Pianka A, Bælum J, Kimbrel J et al (2014). Metagenomics reveals sediment microbial community response to Deepwater Horizon oil spill. ISME J 8: 1464–1475.
OTU_662624(93)	1197.SE.20101017.GY.D034S.BC.296	11	NA	Marine water/sediment	Mason O U, Scott N M, Gonzalez A, Robbins-Pianka A, Bælum J, Kimbrel J et al (2014). Metagenomics reveals sediment microbial community response to Deepwater Horizon oil spill. ISME J 8: 1464–1475.
OTU_662624(93)	1197.SE.20101018.GY.D002S.BC.382.a	5	NA	Marine water/sediment	Mason O U, Scott N M, Gonzalez A, Robbins-Pianka A, Bælum J, Kimbrel J et al (2014). Metagenomics reveals sediment microbial community response to Deepwater Horizon oil spill. ISME J 8: 1464–1475.
OTU_662624(93)	1197.SE.20101018.GY.D002S.BC.382	4	NA	Marine water/sediment	Mason O U, Scott N M, Gonzalez A, Robbins-Pianka A, Bælum J, Kimbrel J et al (2014). Metagenomics reveals sediment microbial community response to Deepwater Horizon oil spill. ISME J 8: 1464–1475.
OTU_662624(93)	1197.SE.20101018.GY.D004S.BC.386	8	NA	Marine water/sediment	Mason O U, Scott N M, Gonzalez A, Robbins-Pianka A, Bælum J, Kimbrel J et al (2014). Metagenomics reveals sediment microbial community response to Deepwater Horizon oil spill. ISME J 8: 1464–1475.
OTU_662624(93)	1197.SE.20101018.GY.D021S.BC.398	1	NA	Marine water/sediment	Mason O U, Scott N M, Gonzalez A, Robbins-Pianka A, Bælum J, Kimbrel J et al (2014). Metagenomics reveals sediment microbial community response to Deepwater Horizon oil spill. ISME J 8: 1464–1475.
OTU_662624(93)	1197.SE.20101019.GY.LBNL10.BC.501.a	2	NA	Marine water/sediment	Mason O U, Scott N M, Gonzalez A, Robbins-Pianka A, Bælum J, Kimbrel J et al (2014). Metagenomics reveals sediment microbial community response to Deepwater Horizon oil spill. ISME J 8: 1464–1475.
OTU_662624(93)	1197.SE.20101019.GY.LBNL10.BC.501	2	NA	Marine water/sediment	Mason O U, Scott N M, Gonzalez A, Robbins-Pianka A, Bælum J, Kimbrel J et al (2014). Metagenomics reveals sediment microbial community response to Deepwater Horizon oil spill. ISME J 8: 1464–1475.
OTU_662624(93)	1197.SE.20101019.GY.LBNL4.BC.425	1	NA	Marine water/sediment	Mason O U, Scott N M, Gonzalez A, Robbins-Pianka A, Bælum J, Kimbrel J et al (2014). Metagenomics reveals sediment microbial community response to Deepwater Horizon oil spill. ISME J 8: 1464–1475.
OTU_662624(93)	1197.SD.20100920.GY.FFMT6.BC.015	1	NA	Marine water/sediment	Mason O U, Scott N M, Gonzalez A, Robbins-Pianka A, Bælum J, Kimbrel J et al (2014). Metagenomics reveals sediment microbial community response to Deepwater Horizon oil spill. ISME J 8: 1464–1475.
OTU_662624(93)	1197.SE.20100921.GY.FFMT4.BC.023	4	NA	Marine water/sediment	Mason O U, Scott N M, Gonzalez A, Robbins-Pianka A, Bælum J, Kimbrel J et al (2014). Metagenomics reveals sediment microbial community response to Deepwater Horizon oil spill. ISME J 8: 1464–1475.
OTU_662624(93)	1197.SE.20100927.GY.NF014.BC.066.a	2	NA	Marine water/sediment	Mason O U, Scott N M, Gonzalez A, Robbins-Pianka A, Bælum J, Kimbrel J et al (2014). Metagenomics reveals sediment microbial community response to Deepwater Horizon oil spill. ISME J 8: 1464–1475.
OTU_662624(93)	1197.SE.20100928.GY.NF.009.BC.097	1	NA	Marine water/sediment	Mason O U, Scott N M, Gonzalez A, Robbins-Pianka A, Bælum J, Kimbrel J et al (2014). Metagenomics reveals sediment microbial community response to Deepwater Horizon oil spill. ISME J 8: 1464–1475.
OTU_662624(93)	1197.SE.20101008.GY.FF011.BC.205	2	NA	Marine water/sediment	Mason O U, Scott N M, Gonzalez A, Robbins-Pianka A, Bælum J, Kimbrel J et al (2014). Metagenomics reveals sediment microbial community response to Deepwater Horizon oil spill. ISME J 8: 1464–1475.
OTU_662624(93)	1197.SE.20101008.GY.LBNL11.BC.186.a	6	NA	Marine water/sediment	Mason O U, Scott N M, Gonzalez A, Robbins-Pianka A, Bælum J, Kimbrel J et al (2014). Metagenomics reveals sediment microbial community response to Deepwater Horizon oil spill. ISME J 8: 1464–1475.
OTU_662624(93)	1197.SE.20101009.GY.D014S.BC.213	1	NA	Marine water/sediment	Mason O U, Scott N M, Gonzalez A, Robbins-Pianka A, Bælum J, Kimbrel J et al (2014). Metagenomics reveals sediment microbial community response to Deepwater Horizon oil spill. ISME J 8: 1464–1475.
OTU_662624(93)	1197.SE.20101017.GY.D034S.BC.296.a	2	NA	NA	Mason O U, Scott N M, Gonzalez A, Robbins-Pianka A, Bælum J, Kimbrel J et al (2014). Metagenomics reveals sediment microbial community response to Deepwater Horizon oil spill. ISME J 8: 1464–1475.
OTU_662624(93)	1197.SE.20100928.GY.NF.009.BC.097.a	2	NA	NA	Mason O U, Scott N M, Gonzalez A, Robbins-Pianka A, Bælum J, Kimbrel J et al (2014). Metagenomics reveals sediment microbial community response to Deepwater Horizon oil spill. ISME J 8: 1464–1475.
OTU_896359(85)	10793.29.V.04.1.006.1181956	1	NA	Sponge	Mason O U, Scott N M, Gonzalez A, Robbins-Pianka A, Bælum J, Kimbrel J et al (2014). Metagenomics reveals sediment microbial community response to Deepwater Horizon oil spill. ISME J 8: 1464–1475.
OTU_896359(85)	10793.25.V.04.2.002.1181689	17	NA	Sponge	Mason O U, Scott N M, Gonzalez A, Robbins-Pianka A, Bælum J, Kimbrel J et al (2014). Metagenomics reveals sediment microbial community response to Deepwater Horizon oil spill. ISME J 8: 1464–1475.
OTU_896359(85)	10793.14.VI.05.2.009.1181848	29	NA	Sponge	Mason O U, Scott N M, Gonzalez A, Robbins-Pianka A, Bælum J, Kimbrel J et al (2014). Metagenomics reveals sediment microbial community response to Deepwater Horizon oil spill. ISME J 8: 1464–1475.
OTU_896359(85)	10793.12.V.00.3.004.1182029	38	NA	Sponge	Mason O U, Scott N M, Gonzalez A, Robbins-Pianka A, Bælum J, Kimbrel J et al (2014). Metagenomics reveals sediment microbial community response to Deepwater Horizon oil spill. ISME J 8: 1464–1475.
OTU_138(67)	10533.BDR015	66	19°C	Sponge	Moitinho-Silva L, Nielsen S, Amir A, Gonzalez A, Ackermann G L, Cerrano C et al (2017). The sponge microbiome project. GigaScience 6: gix077.
OTU_138(67)	10533.Taylor.WS.E	1	NA	Sponge	Moitinho-Silva L, Nielsen S, Amir A, Gonzalez A, Ackermann G L, Cerrano C et al (2017). The sponge microbiome project. GigaScience 6: gix077.
OTU_669449(67)	1197.SE.20101010.GY.D053S.BC.241	17	NA	Marine water/sediment	Mason O U, Scott N M, Gonzalez A, Robbins-Pianka A, Bælum J, Kimbrel J et al (2014). Metagenomics reveals sediment microbial community response to Deepwater Horizon oil spill. ISME J 8: 1464–1475.
OTU_669449(67)	1197.SE.20101011.GY.D064S.BC.245.a	5	NA	Marine water/sediment	Mason O U, Scott N M, Gonzalez A, Robbins-Pianka A, Bælum J, Kimbrel J et al (2014). Metagenomics reveals sediment microbial community response to Deepwater Horizon oil spill. ISME J 8: 1464–1475.
OTU_669449(67)	1197.SE.20101011.GY.D064S.BC.245	4	NA	Marine water/sediment	Mason O U, Scott N M, Gonzalez A, Robbins-Pianka A, Bælum J, Kimbrel J et al (2014). Metagenomics reveals sediment microbial community response to Deepwater Horizon oil spill. ISME J 8: 1464–1475.
OTU_669449(67)	1197.SE.20101012.GY.D003S.BC.261	1	NA	Marine water/sediment	Mason O U, Scott N M, Gonzalez A, Robbins-Pianka A, Bælum J, Kimbrel J et al (2014). Metagenomics reveals sediment microbial community response to Deepwater Horizon oil spill. ISME J 8: 1464–1475.
OTU_669449(67)	1197.SE.20101012.GY.D007S.BC.249	3	NA	Marine water/sediment	Mason O U, Scott N M, Gonzalez A, Robbins-Pianka A, Bælum J, Kimbrel J et al (2014). Metagenomics reveals sediment microbial community response to Deepwater Horizon oil spill. ISME J 8: 1464–1475.
OTU_669449(67)	1197.SE.20101017.GY.D034S.BC.296	8	NA	Marine water/sediment	Mason O U, Scott N M, Gonzalez A, Robbins-Pianka A, Bælum J, Kimbrel J et al (2014). Metagenomics reveals sediment microbial community response to Deepwater Horizon oil spill. ISME J 8: 1464–1475.
OTU_669449(67)	1197.SE.20101018.GY.D002S.BC.382.a	1	NA	Marine water/sediment	Mason O U, Scott N M, Gonzalez A, Robbins-Pianka A, Bælum J, Kimbrel J et al (2014). Metagenomics reveals sediment microbial community response to Deepwater Horizon oil spill. ISME J 8: 1464–1475.
OTU_669449(67)	1197.SE.20101018.GY.D002S.BC.382	3	NA	Marine water/sediment	Mason O U, Scott N M, Gonzalez A, Robbins-Pianka A, Bælum J, Kimbrel J et al (2014). Metagenomics reveals sediment microbial community response to Deepwater Horizon oil spill. ISME J 8: 1464–1475.
OTU_669449(67)	1197.SE.20101018.GY.D004S.BC.386	2	NA	Marine water/sediment	Mason O U, Scott N M, Gonzalez A, Robbins-Pianka A, Bælum J, Kimbrel J et al (2014). Metagenomics reveals sediment microbial community response to Deepwater Horizon oil spill. ISME J 8: 1464–1475.
OTU_669449(67)	1197.SE.20101018.GY.D021S.BC.398	3	NA	Marine water/sediment	Mason O U, Scott N M, Gonzalez A, Robbins-Pianka A, Bælum J, Kimbrel J et al (2014). Metagenomics reveals sediment microbial community response to Deepwater Horizon oil spill. ISME J 8: 1464–1475.
OTU_669449(67)	1197.SE.20100921.GY.FFMT4.BC.023	2	NA	Marine water/sediment	Mason O U, Scott N M, Gonzalez A, Robbins-Pianka A, Bælum J, Kimbrel J et al (2014). Metagenomics reveals sediment microbial community response to Deepwater Horizon oil spill. ISME J 8: 1464–1475.
OTU_669449(67)	1197.SE.20100927.GY.NF014.BC.066.a	6	NA	Marine water/sediment	Mason O U, Scott N M, Gonzalez A, Robbins-Pianka A, Bælum J, Kimbrel J et al (2014). Metagenomics reveals sediment microbial community response to Deepwater Horizon oil spill. ISME J 8: 1464–1475.
OTU_669449(67)	1197.SE.20101008.GY.FF011.BC.205	1	NA	Marine water/sediment	Mason O U, Scott N M, Gonzalez A, Robbins-Pianka A, Bælum J, Kimbrel J et al (2014). Metagenomics reveals sediment microbial community response to Deepwater Horizon oil spill. ISME J 8: 1464–1475.
OTU_669449(67)	1197.SE.20101008.GY.LBNL11.BC.186.a	6	NA	Marine water/sediment	Mason O U, Scott N M, Gonzalez A, Robbins-Pianka A, Bælum J, Kimbrel J et al (2014). Metagenomics reveals sediment microbial community response to Deepwater Horizon oil spill. ISME J 8: 1464–1475.
OTU_669449(67)	1197.SE.20101009.GY.D014S.BC.213	1	NA	Marine water/sediment	Mason O U, Scott N M, Gonzalez A, Robbins-Pianka A, Bælum J, Kimbrel J et al (2014). Metagenomics reveals sediment microbial community response to Deepwater Horizon oil spill. ISME J 8: 1464–1475.
OTU_669449(67)	1197.SE.20101017.GY.D034S.BC.296.a	4	NA	NA	Mason O U, Scott N M, Gonzalez A, Robbins-Pianka A, Bælum J, Kimbrel J et al (2014). Metagenomics reveals sediment microbial community response to Deepwater Horizon oil spill. ISME J 8: 1464–1475.
OTU_658608(61)	10793.12.V.00.3.004.1182029	30	NA	Sponge	Moitinho-Silva L, Nielsen S, Amir A, Gonzalez A, Ackermann G L, Cerrano C et al (2017). The sponge microbiome project. GigaScience 6: gix077.
OTU_658608(61)	10793.14.VI.05.2.009.1181848	22	NA	Sponge	Moitinho-Silva L, Nielsen S, Amir A, Gonzalez A, Ackermann G L, Cerrano C et al (2017). The sponge microbiome project. GigaScience 6: gix077.
OTU_658608(61)	10793.25.V.04.2.002.1181689	9	NA	Sponge	Moitinho-Silva L, Nielsen S, Amir A, Gonzalez A, Ackermann G L, Cerrano C et al (2017). The sponge microbiome project. GigaScience 6: gix077.
OTU_1775(60)	OV2 Well, Oasis Valley, Shallow alluvial wells with PVC casings	38	25°C	Subsurface environments	Nancy Merino, Tracie R Jackson, James H Campbell, Annie B Kersting, Joshua Sackett, Jenny C Fisher et al (2022). Subsurface microbial communities as a tool for characterizing regional-scale groundwater flow. Sci Total Environ 842: 0048-9697.
OTU_1775(60)	SM4 Well, Indian Spring Prison Well, Spring Mountains	22	23°C	Subsurface environments	Nancy Merino, Tracie R Jackson, James H Campbell, Annie B Kersting, Joshua Sackett, Jenny C Fisher et al (2022). Subsurface microbial communities as a tool for characterizing regional-scale groundwater flow. Sci Total Environ 842: 0048-9697.
OTU_138286(51)	10180.J8II	1	32°C	soil	NA
OTU_138286(51)	1521.EB041.s.6.1.sequences	2	NA	Soil	NA
OTU_138286(51)	1521.EB133.s.6.1.sequences	1	NA	Soil	NA
OTU_138286(51)	10180.A12III	1	23°C	soil	NA
OTU_138286(51)	10180.A8II	1	20°C	soil	NA
OTU_138286(51)	1197.SE.20101012.GY.D006S.BC.265	1	NA	Marine water/sediment	Mason O U, Scott N M, Gonzalez A, Robbins-Pianka A, Bælum J, Kimbrel J et al (2014). Metagenomics reveals sediment microbial community response to Deepwater Horizon oil spill. ISME J 8: 1464–1475.
OTU_138286(51)	1197.SE.20101012.GY.D007S.BC.249	1	NA	Marine water/sediment	Mason O U, Scott N M, Gonzalez A, Robbins-Pianka A, Bælum J, Kimbrel J et al (2014). Metagenomics reveals sediment microbial community response to Deepwater Horizon oil spill. ISME J 8: 1464–1475.
OTU_138286(51)	1197.SE.20101012.GY.D008S.BC.253	1	NA	Marine water/sediment	Mason O U, Scott N M, Gonzalez A, Robbins-Pianka A, Bælum J, Kimbrel J et al (2014). Metagenomics reveals sediment microbial community response to Deepwater Horizon oil spill. ISME J 8: 1464–1475.
OTU_138286(51)	1197.SE.20101012.GY.D013S.BC.257	1	NA	Marine water/sediment	Mason O U, Scott N M, Gonzalez A, Robbins-Pianka A, Bælum J, Kimbrel J et al (2014). Metagenomics reveals sediment microbial community response to Deepwater Horizon oil spill. ISME J 8: 1464–1475.
OTU_138286(51)	1197.SE.20101018.GY.D002S.BC.382.a	2	NA	Marine water/sediment	Mason O U, Scott N M, Gonzalez A, Robbins-Pianka A, Bælum J, Kimbrel J et al (2014). Metagenomics reveals sediment microbial community response to Deepwater Horizon oil spill. ISME J 8: 1464–1475.
OTU_138286(51)	1197.SE.20101018.GY.D002S.BC.382	2	NA	Marine water/sediment	Mason O U, Scott N M, Gonzalez A, Robbins-Pianka A, Bælum J, Kimbrel J et al (2014). Metagenomics reveals sediment microbial community response to Deepwater Horizon oil spill. ISME J 8: 1464–1475.
OTU_138286(51)	1197.SD.20100916.GY01.FFC1.BC.001	1	NA	Marine water/sediment	Mason O U, Scott N M, Gonzalez A, Robbins-Pianka A, Bælum J, Kimbrel J et al (2014). Metagenomics reveals sediment microbial community response to Deepwater Horizon oil spill. ISME J 8: 1464–1475.
OTU_138286(51)	10793.12.V.00.3.004.1182029	20	NA	Sponge	Moitinho-Silva L, Nielsen S, Amir A, Gonzalez A, Ackermann G L, Cerrano C et al (2017). The sponge microbiome project. GigaScience 6: gix077.
OTU_138286(51)	10793.14.VI.05.2.009.1181848	11	NA	Sponge	Moitinho-Silva L, Nielsen S, Amir A, Gonzalez A, Ackermann G L, Cerrano C et al (2017). The sponge microbiome project. GigaScience 6: gix077.
OTU_138286(51)	10793.25.V.04.2.002.1181689	3	NA	Sponge	Moitinho-Silva L, Nielsen S, Amir A, Gonzalez A, Ackermann G L, Cerrano C et al (2017). The sponge microbiome project. GigaScience 6: gix077.
OTU_138286(51)	1038.HR2	1	NA	NA	NA
OTU_138286(51)	10442.SSB775	1	NA	NA	NA
OTU_241002(44)	10533.GC354.SP14A1	2	NA	Sponge	NA
OTU_241002(44)	10533.GC354.SP14A2	2	NA	Sponge	NA
OTU_241002(44)	10533.GC354.SP14B1	10	NA	Sponge	NA
OTU_241002(44)	10533.GC354.SP8D	4	NA	Sponge	NA
OTU_241002(44)	10533.MC751.SP13A1	1	NA	Sponge	NA
OTU_241002(44)	10793.10533.GB535.SP18A	6	NA	Sponge	Moitinho-Silva L, Nielsen S, Amir A, Gonzalez A, Ackermann G L, Cerrano C et al (2017). The sponge microbiome project. GigaScience 6: gix077.
OTU_241002(44)	10793.10533.GC354.SP14A1	2	NA	Sponge	Moitinho-Silva L, Nielsen S, Amir A, Gonzalez A, Ackermann G L, Cerrano C et al (2017). The sponge microbiome project. GigaScience 6: gix077.
OTU_241002(44)	10793.10533.GC354.SP14A2	2	NA	Sponge	Moitinho-Silva L, Nielsen S, Amir A, Gonzalez A, Ackermann G L, Cerrano C et al (2017). The sponge microbiome project. GigaScience 6: gix077.
OTU_241002(44)	10793.10533.GC354.SP14B1	10	NA	Sponge	Moitinho-Silva L, Nielsen S, Amir A, Gonzalez A, Ackermann G L, Cerrano C et al (2017). The sponge microbiome project. GigaScience 6: gix077.
OTU_241002(44)	10793.10533.GC354.SP8D	4	NA	Sponge	Moitinho-Silva L, Nielsen S, Amir A, Gonzalez A, Ackermann G L, Cerrano C et al (2017). The sponge microbiome project. GigaScience 6: gix077.
OTU_241002(44)	10793.10533.MC751.SP13A1	1	NA	Sponge	Moitinho-Silva L, Nielsen S, Amir A, Gonzalez A, Ackermann G L, Cerrano C et al (2017). The sponge microbiome project. GigaScience 6: gix077.
OTU_825093(41)	809.PLRP10.146	1	NA	NA	Russell J A, Brady A L, Cardman Z, Slater G F, Lim D S S, Biddle J F (2014). Prokaryote populations of extant microbialites along a depth gradient in Pavilion Lake, British Columbia, Canada. Geobiology 12: 250–264.
OTU_825093(41)	809.PLRP14.150	40	NA	NA	Russell J A, Brady A L, Cardman Z, Slater G F, Lim D S S, Biddle J F (2014). Prokaryote populations of extant microbialites along a depth gradient in Pavilion Lake, British Columbia, Canada. Geobiology 12: 250–264.
OTU_840761(41)	10141.G.CTRL.soil.T0.5	15	NA	Soil	Metcalf J L, Xu Z Z, Weiss S, Lax S, Van Treuren W, Hyde E R et al (2015). Microbial community assembly and metabolic function during mammalian corpse decomposition. Science 351: 158–162.
OTU_840761(41)	1521.CA1.s.6.1.sequences	3	NA	Soil	NA
OTU_840761(41)	1521.CA2.s.6.1.sequences	4	NA	Soil	NA
OTU_840761(41)	1521.EB041.s.6.1.sequences	2	NA	Soil	NA
OTU_840761(41)	1521.EB047.s.6.1.sequences	1	NA	Soil	NA
OTU_840761(41)	1521.EB049.s.6.1.sequences	1	NA	Soil	NA
OTU_840761(41)	1521.EB089.s.6.1.sequences	1	NA	Soil	NA
OTU_840761(41)	1521.EB097.s.6.1.sequences	2	NA	Soil	NA
OTU_840761(41)	1521.EB101.s.6.1.sequences	1	NA	Soil	NA
OTU_840761(41)	1521.EB105.s.6.1.sequences	2	NA	Soil	NA
OTU_840761(41)	1038.HR1	1	NA	NA	NA
OTU_840761(41)	1038.HR2	1	NA	NA	NA
OTU_840761(41)	10561.CA1.s.6.1.sequences	3	10.3°C	NA	Lauber C L, Hamady M, Knight R, Fierer N (2009). Pyrosequencing-Based assessment of soil pH as a predictor of soil bacterial community structure at the Continental Scale. Appl Environ Microbiol 75: 5111–5120.
OTU_840761(41)	10561.CA2.s.6.1.sequences	4	10.3°C	NA	Lauber C L, Hamady M, Knight R, Fierer N (2009). Pyrosequencing-Based assessment of soil pH as a predictor of soil bacterial community structure at the Continental Scale. Appl Environ Microbiol 75: 5111–5120.
OTU_88508(40)	2080.S16D2165	2	3.5°C	Marine water/sediment	NA
OTU_88508(40)	2080.S30D2085	13	3.6°C	Marine water/sediment	NA
OTU_88508(40)	2080.S33D365	5	13.9°C	Marine water/sediment	NA
OTU_88508(40)	2080.S39D2585	8	3.1°C	Marine water/sediment	NA
OTU_88508(40)	2080.S39D435	5	13.9°C	Marine water/sediment	NA
OTU_88508(40)	2080.S42D2085	2	3.5°C	Marine water/sediment	NA
OTU_88508(40)	2080.S42D735	1	10°C	Marine water/sediment	NA
OTU_88508(40)	2080.S45D435	1	15.8°C	Marine water/sediment	NA
OTU_88508(40)	2080.S48D2335	2	3.3°C	Marine water/sediment	NA
OTU_88508(40)	2080.S48D835	1	8.9°C	Marine water/sediment	NA
OTU_241832(39)	1521.330.4.s.7.1.sequences	1	NA	Subsurface environments	NA
OTU_241832(39)	10156.44.A	38	NA	NA	NA
OTU_910454(31)	1197.SD.20100920.GY.FFMT6.BC.015	30	NA	Marine water/sediment	Mason O U, Scott N M, Gonzalez A, Robbins-Pianka A, Bælum J, Kimbrel J et al (2014). Metagenomics reveals sediment microbial community response to Deepwater Horizon oil spill. ISME J 8: 1464–1475.
OTU_910454(31)	1197.SE.20101012.GY.D003S.BC.261.a	1	NA	NA	Mason O U, Scott N M, Gonzalez A, Robbins-Pianka A, Bælum J, Kimbrel J et al (2014). Metagenomics reveals sediment microbial community response to Deepwater Horizon oil spill. ISME J 8: 1464–1475.
OTU_669548(28)	1197.SE.20101010.GY.D053S.BC.241	27	NA	Marine water/sediment	Mason O U, Scott N M, Gonzalez A, Robbins-Pianka A, Bælum J, Kimbrel J et al (2014). Metagenomics reveals sediment microbial community response to Deepwater Horizon oil spill. ISME J 8: 1464–1475.
OTU_669548(28)	1197.SE.20100921.GY.FFMT4.BC.023	1	NA	Marine water/sediment	Mason O U, Scott N M, Gonzalez A, Robbins-Pianka A, Bælum J, Kimbrel J et al (2014). Metagenomics reveals sediment microbial community response to Deepwater Horizon oil spill. ISME J 8: 1464–1475.
OTU_15255(20)	10431.0.5.30	1	30.8°C	Soil	Strauss S L, Greenhut R F, McClean A E, Kluepfel D A (2017). Effect of anaerobic soil disinfestation on the bacterial community and key soilborne phytopathogenic agents under walnut tree-crop nursery conditions. Plant Soil 415: 493–506.
OTU_15255(20)	10431.10N30	5	30.8°C	Soil	Strauss S L, Greenhut R F, McClean A E, Kluepfel D A (2017). Effect of anaerobic soil disinfestation on the bacterial community and key soilborne phytopathogenic agents under walnut tree-crop nursery conditions. Plant Soil 415: 493–506.
OTU_15255(20)	10431.12N30	4	30.8°C	Soil	Strauss S L, Greenhut R F, McClean A E, Kluepfel D A (2017). Effect of anaerobic soil disinfestation on the bacterial community and key soilborne phytopathogenic agents under walnut tree-crop nursery conditions. Plant Soil 415: 493–506.
OTU_15255(20)	10431.13N30	1	30.8°C	Soil	Strauss S L, Greenhut R F, McClean A E, Kluepfel D A (2017). Effect of anaerobic soil disinfestation on the bacterial community and key soilborne phytopathogenic agents under walnut tree-crop nursery conditions. Plant Soil 415: 493–506.
OTU_15255(20)	10431.4N30	1	30.8°C	Soil	Strauss S L, Greenhut R F, McClean A E, Kluepfel D A (2017). Effect of anaerobic soil disinfestation on the bacterial community and key soilborne phytopathogenic agents under walnut tree-crop nursery conditions. Plant Soil 415: 493–506.
OTU_15255(20)	10431.5N30	1	30.8°C	Soil	Strauss S L, Greenhut R F, McClean A E, Kluepfel D A (2017). Effect of anaerobic soil disinfestation on the bacterial community and key soilborne phytopathogenic agents under walnut tree-crop nursery conditions. Plant Soil 415: 493–506.
OTU_15255(20)	10431.8N6	1	30.2°C	Soil	Strauss S L, Greenhut R F, McClean A E, Kluepfel D A (2017). Effect of anaerobic soil disinfestation on the bacterial community and key soilborne phytopathogenic agents under walnut tree-crop nursery conditions. Plant Soil 415: 493–506.
OTU_15255(20)	10431.9N30	3	30.8°C	Soil	Strauss S L, Greenhut R F, McClean A E, Kluepfel D A (2017). Effect of anaerobic soil disinfestation on the bacterial community and key soilborne phytopathogenic agents under walnut tree-crop nursery conditions. Plant Soil 415: 493–506.
OTU_15255(20)	10431.E1.6	1	30.2°C	Soil	Strauss S L, Greenhut R F, McClean A E, Kluepfel D A (2017). Effect of anaerobic soil disinfestation on the bacterial community and key soilborne phytopathogenic agents under walnut tree-crop nursery conditions. Plant Soil 415: 493–506.
OTU_15255(20)	10431.E5.18	1	32.4°C	Soil	Strauss S L, Greenhut R F, McClean A E, Kluepfel D A (2017). Effect of anaerobic soil disinfestation on the bacterial community and key soilborne phytopathogenic agents under walnut tree-crop nursery conditions. Plant Soil 415: 493–506.
OTU_15255(20)	1521.330.3.s.7.1.sequences	1	NA	Subsurface environments	NA
OTU_94363(18)	2080.S30D2085	1	3.5°C	Marine water/sediment	NA
OTU_94363(18)	10533.CDT9B	4	NA	Marine water/sediment	NA
OTU_94363(18)	10533.VK906.SP9C	2	NA	Marine water/sediment	NA
OTU_94363(18)	10533.8.BONNAIRE	2	NA	Sponge	NA
OTU_94363(18)	10793.10533.8.BONNAIRE	2	NA	Sponge	Moitinho-Silva L, Nielsen S, Amir A, Gonzalez A, Ackermann G L, Cerrano C et al (2017). The sponge microbiome project. GigaScience 6: gix077.
OTU_94363(18)	10793.10533.CDT9B	4	NA	Sponge	Moitinho-Silva L, Nielsen S, Amir A, Gonzalez A, Ackermann G L, Cerrano C et al (2017). The sponge microbiome project. GigaScience 6: gix077.
OTU_94363(18)	10793.10533.GC354.SP15A1	1	NA	Sponge	Moitinho-Silva L, Nielsen S, Amir A, Gonzalez A, Ackermann G L, Cerrano C et al (2017). The sponge microbiome project. GigaScience 6: gix077.
OTU_94363(18)	10793.10533.VK906.SP9C	2	11.6°C	Sponge	Moitinho-Silva L, Nielsen S, Amir A, Gonzalez A, Ackermann G L, Cerrano C et al (2017). The sponge microbiome project. GigaScience 6: gix077.
OTU_648873(15)	1521.EB101.s.6.1.sequences	1	NA	Soil	NA
OTU_648873(15)	1521.EB102.s.6.1.sequences	1	NA	Soil	NA
OTU_648873(15)	1197.SE.20101010.GY.D053S.BC.241	1	NA	Marine water/sediment	Mason O U, Scott N M, Gonzalez A, Robbins-Pianka A, Bælum J, Kimbrel J et al (2014). Metagenomics reveals sediment microbial community response to Deepwater Horizon oil spill. ISME J 8: 1464–1475.
OTU_648873(15)	1197.SE.20101012.GY.D003S.BC.261	3	NA	Marine water/sediment	Mason O U, Scott N M, Gonzalez A, Robbins-Pianka A, Bælum J, Kimbrel J et al (2014). Metagenomics reveals sediment microbial community response to Deepwater Horizon oil spill. ISME J 8: 1464–1475.
OTU_648873(15)	1197.SE.20101012.GY.D007S.BC.249	1	NA	Marine water/sediment	Mason O U, Scott N M, Gonzalez A, Robbins-Pianka A, Bælum J, Kimbrel J et al (2014). Metagenomics reveals sediment microbial community response to Deepwater Horizon oil spill. ISME J 8: 1464–1475.
OTU_648873(15)	1197.SE.20101012.GY.D008S.BC.253	2	NA	Marine water/sediment	Mason O U, Scott N M, Gonzalez A, Robbins-Pianka A, Bælum J, Kimbrel J et al (2014). Metagenomics reveals sediment microbial community response to Deepwater Horizon oil spill. ISME J 8: 1464–1475.
OTU_648873(15)	1197.SD.20100920.GY.FFMT6.BC.015	3	NA	Marine water/sediment	Mason O U, Scott N M, Gonzalez A, Robbins-Pianka A, Bælum J, Kimbrel J et al (2014). Metagenomics reveals sediment microbial community response to Deepwater Horizon oil spill. ISME J 8: 1464–1475.
OTU_648873(15)	1197.SE.20100921.GY.FFMT4.BC.023	1	NA	Marine water/sediment	Mason O U, Scott N M, Gonzalez A, Robbins-Pianka A, Bælum J, Kimbrel J et al (2014). Metagenomics reveals sediment microbial community response to Deepwater Horizon oil spill. ISME J 8: 1464–1475.
OTU_648873(15)	1197.SE.20101012.GY.D003S.BC.261.a	2	NA	NA	Mason O U, Scott N M, Gonzalez A, Robbins-Pianka A, Bælum J, Kimbrel J et al (2014). Metagenomics reveals sediment microbial community response to Deepwater Horizon oil spill. ISME J 8: 1464–1475.
OTU_795915(14)	10333.Che.397.huma	14	NA	NA	Ruiz-Calderon J F, Cavallin H, Song S J, Novoselac A, Pericchi L R, Hernandez J N et al (2016). Walls talk: Microbial biogeography of homes spanning urbanization. Sci Adv 2: e1501061–e1501061.
OTU_328816(13)	1197.SE.20101011.GY.D064S.BC.245.a	3	NA	Marine water/sediment	Mason O U, Scott N M, Gonzalez A, Robbins-Pianka A, Bælum J, Kimbrel J et al (2014). Metagenomics reveals sediment microbial community response to Deepwater Horizon oil spill. ISME J 8: 1464–1475.
OTU_328816(13)	1197.SE.20101011.GY.D064S.BC.245	5	NA	Marine water/sediment	Mason O U, Scott N M, Gonzalez A, Robbins-Pianka A, Bælum J, Kimbrel J et al (2014). Metagenomics reveals sediment microbial community response to Deepwater Horizon oil spill. ISME J 8: 1464–1475.
OTU_328816(13)	1197.SE.20100921.GY.FFMT4.BC.023	1	NA	Marine water/sediment	Mason O U, Scott N M, Gonzalez A, Robbins-Pianka A, Bælum J, Kimbrel J et al (2014). Metagenomics reveals sediment microbial community response to Deepwater Horizon oil spill. ISME J 8: 1464–1475.
OTU_328816(13)	1197.SE.20100927.GY.NF014.BC.066.a	1	NA	Marine water/sediment	Mason O U, Scott N M, Gonzalez A, Robbins-Pianka A, Bælum J, Kimbrel J et al (2014). Metagenomics reveals sediment microbial community response to Deepwater Horizon oil spill. ISME J 8: 1464–1475.
OTU_328816(13)	10533.GB535.SP21B	1	NA	Sponge	NA
OTU_328816(13)	10793.10533.GB535.SP21B	1	NA	Sponge	Moitinho-Silva L, Nielsen S, Amir A, Gonzalez A, Ackermann G L, Cerrano C et al (2017). The sponge microbiome project. GigaScience 6: gix077.
OTU_328816(13)	1197.SE.20100928.GY.NF.009.BC.097.a	1	NA	NA	Mason O U, Scott N M, Gonzalez A, Robbins-Pianka A, Bælum J, Kimbrel J et al (2014). Metagenomics reveals sediment microbial community response to Deepwater Horizon oil spill. ISME J 8: 1464–1475.
OTU_1164480(11)	1197.SE.20101012.GY.D003S.BC.261	2	NA	Marine water/sediment	Mason O U, Scott N M, Gonzalez A, Robbins-Pianka A, Bælum J, Kimbrel J et al (2014). Metagenomics reveals sediment microbial community response to Deepwater Horizon oil spill. ISME J 8: 1464–1475.
OTU_1164480(11)	1197.SE.20101012.GY.D013S.BC.257	1	NA	Marine water/sediment	Mason O U, Scott N M, Gonzalez A, Robbins-Pianka A, Bælum J, Kimbrel J et al (2014). Metagenomics reveals sediment microbial community response to Deepwater Horizon oil spill. ISME J 8: 1464–1475.
OTU_1164480(11)	1197.SE.20101018.GY.D002S.BC.382	4	NA	Marine water/sediment	Mason O U, Scott N M, Gonzalez A, Robbins-Pianka A, Bælum J, Kimbrel J et al (2014). Metagenomics reveals sediment microbial community response to Deepwater Horizon oil spill. ISME J 8: 1464–1475.
OTU_1164480(11)	1197.SE.20101018.GY.D004S.BC.386	2	NA	Marine water/sediment	Mason O U, Scott N M, Gonzalez A, Robbins-Pianka A, Bælum J, Kimbrel J et al (2014). Metagenomics reveals sediment microbial community response to Deepwater Horizon oil spill. ISME J 8: 1464–1475.
OTU_1164480(11)	1197.SE.20101008.GY.LBNL11.BC.186.a	2	NA	Marine water/sediment	Mason O U, Scott N M, Gonzalez A, Robbins-Pianka A, Bælum J, Kimbrel J et al (2014). Metagenomics reveals sediment microbial community response to Deepwater Horizon oil spill. ISME J 8: 1464–1475.
OTU_1114968(10)	1197.SD.20100920.GY.FFMT6.BC.015	1	NA	Marine water/sediment	Mason O U, Scott N M, Gonzalez A, Robbins-Pianka A, Bælum J, Kimbrel J et al (2014). Metagenomics reveals sediment microbial community response to Deepwater Horizon oil spill. ISME J 8: 1464–1475.
OTU_1115092(8)	1197.SE.20101012.GY.D007S.BC.249	1	NA	Marine water/sediment	Mason O U, Scott N M, Gonzalez A, Robbins-Pianka A, Bælum J, Kimbrel J et al (2014). Metagenomics reveals sediment microbial community response to Deepwater Horizon oil spill. ISME J 8: 1464–1475.
OTU_1115092(8)	1197.SD.20100920.GY.FFMT6.BC.015	7	NA	Marine water/sediment	Mason O U, Scott N M, Gonzalez A, Robbins-Pianka A, Bælum J, Kimbrel J et al (2014). Metagenomics reveals sediment microbial community response to Deepwater Horizon oil spill. ISME J 8: 1464–1475.
OTU_977958(8)	1197.SE.20101012.GY.D008S.BC.253	1	NA	Marine water/sediment	Mason O U, Scott N M, Gonzalez A, Robbins-Pianka A, Bælum J, Kimbrel J et al (2014). Metagenomics reveals sediment microbial community response to Deepwater Horizon oil spill. ISME J 8: 1464–1475.
OTU_977958(8)	1197.SE.20101018.GY.D004S.BC.386	1	NA	Marine water/sediment	Mason O U, Scott N M, Gonzalez A, Robbins-Pianka A, Bælum J, Kimbrel J et al (2014). Metagenomics reveals sediment microbial community response to Deepwater Horizon oil spill. ISME J 8: 1464–1475.
OTU_977958(8)	1197.SE.20101012.GY.D003S.BC.261	5	NA	Marine water/sediment	Mason O U, Scott N M, Gonzalez A, Robbins-Pianka A, Bælum J, Kimbrel J et al (2014). Metagenomics reveals sediment microbial community response to Deepwater Horizon oil spill. ISME J 8: 1464–1475.
OTU_977958(8)	1521.EB041.s.6.1.sequences	1	NA	soil	Mason O U, Scott N M, Gonzalez A, Robbins-Pianka A, Bælum J, Kimbrel J et al (2014). Metagenomics reveals sediment microbial community response to Deepwater Horizon oil spill. ISME J 8: 1464–1475.
OTU_724762(7)	1197.SE.20101010.GY.D053S.BC.241	2	NA	Marine water/sediment	Mason O U, Scott N M, Gonzalez A, Robbins-Pianka A, Bælum J, Kimbrel J et al (2014). Metagenomics reveals sediment microbial community response to Deepwater Horizon oil spill. ISME J 8: 1464–1475.
OTU_724762(7)	1197.SE.20101012.GY.D013S.BC.257	2	NA	Marine water/sediment	Mason O U, Scott N M, Gonzalez A, Robbins-Pianka A, Bælum J, Kimbrel J et al (2014). Metagenomics reveals sediment microbial community response to Deepwater Horizon oil spill. ISME J 8: 1464–1475.
OTU_724762(7)	1197.SE.20101018.GY.D002S.BC.382	1	NA	Marine water/sediment	Mason O U, Scott N M, Gonzalez A, Robbins-Pianka A, Bælum J, Kimbrel J et al (2014). Metagenomics reveals sediment microbial community response to Deepwater Horizon oil spill. ISME J 8: 1464–1475.
OTU_8648(7)	10431.15N30	7	30.8°C	Soil	Strauss S L, Greenhut R F, McClean A E, Kluepfel D A (2017). Effect of anaerobic soil disinfestation on the bacterial community and key soilborne phytopathogenic agents under walnut tree-crop nursery conditions. Plant Soil 415: 493–506.
OTU_896080(7)	10793.12.V.00.3.004.1182029	5	NA	Sponge	Moitinho-Silva L, Nielsen S, Amir A, Gonzalez A, Ackermann G L, Cerrano C et al (2017). The sponge microbiome project. GigaScience 6: gix077.
OTU_896080(7)	10793.14.VI.05.2.009.1181848	1	NA	Sponge	Moitinho-Silva L, Nielsen S, Amir A, Gonzalez A, Ackermann G L, Cerrano C et al (2017). The sponge microbiome project. GigaScience 6: gix077.
OTU_896080(7)	10793.25.V.04.2.002.1181689	1	NA	Sponge	Moitinho-Silva L, Nielsen S, Amir A, Gonzalez A, Ackermann G L, Cerrano C et al (2017). The sponge microbiome project. GigaScience 6: gix077.
OTU_896056(5)	10793.12.V.00.3.004.1182029	3	NA	Sponge	Moitinho-Silva L, Nielsen S, Amir A, Gonzalez A, Ackermann G L, Cerrano C et al (2017). The sponge microbiome project. GigaScience 6: gix077.
OTU_896056(5)	10793.14.VI.05.2.009.1181848	1	NA	Sponge	Moitinho-Silva L, Nielsen S, Amir A, Gonzalez A, Ackermann G L, Cerrano C et al (2017). The sponge microbiome project. GigaScience 6: gix077.
OTU_896056(5)	10793.25.V.04.2.002.1181689	1	NA	Sponge	Moitinho-Silva L, Nielsen S, Amir A, Gonzalez A, Ackermann G L, Cerrano C et al (2017). The sponge microbiome project. GigaScience 6: gix077.
OTU_975962(5)	1197.SE.20101010.GY.D053S.BC.241	1	NA	Marine water/sediment	Mason O U, Scott N M, Gonzalez A, Robbins-Pianka A, Bælum J, Kimbrel J et al (2014). Metagenomics reveals sediment microbial community response to Deepwater Horizon oil spill. ISME J 8: 1464–1475.
OTU_975962(5)	1197.SE.20101011.GY.D064S.BC.245.a	1	NA	Marine water/sediment	Mason O U, Scott N M, Gonzalez A, Robbins-Pianka A, Bælum J, Kimbrel J et al (2014). Metagenomics reveals sediment microbial community response to Deepwater Horizon oil spill. ISME J 8: 1464–1475.
OTU_975962(5)	1197.SE.20101011.GY.D064S.BC.245	1	NA	Marine water/sediment	Mason O U, Scott N M, Gonzalez A, Robbins-Pianka A, Bælum J, Kimbrel J et al (2014). Metagenomics reveals sediment microbial community response to Deepwater Horizon oil spill. ISME J 8: 1464–1475.
OTU_975962(5)	1197.SE.20101018.GY.D002S.BC.382	1	NA	Marine water/sediment	Mason O U, Scott N M, Gonzalez A, Robbins-Pianka A, Bælum J, Kimbrel J et al (2014). Metagenomics reveals sediment microbial community response to Deepwater Horizon oil spill. ISME J 8: 1464–1475.
OTU_975962(5)	1197.SE.20101008.GY.LBNL11.BC.186.a	1	NA	Marine water/sediment	Mason O U, Scott N M, Gonzalez A, Robbins-Pianka A, Bælum J, Kimbrel J et al (2014). Metagenomics reveals sediment microbial community response to Deepwater Horizon oil spill. ISME J 8: 1464–1475.
OTU_1065238(4)	1197.SE.20101012.GY.D003S.BC.261	1	NA	Marine water/sediment	Mason O U, Scott N M, Gonzalez A, Robbins-Pianka A, Bælum J, Kimbrel J et al (2014). Metagenomics reveals sediment microbial community response to Deepwater Horizon oil spill. ISME J 8: 1464–1475.
OTU_1065238(4)	1197.SE.20101012.GY.D007S.BC.249	1	NA	Marine water/sediment	Mason O U, Scott N M, Gonzalez A, Robbins-Pianka A, Bælum J, Kimbrel J et al (2014). Metagenomics reveals sediment microbial community response to Deepwater Horizon oil spill. ISME J 8: 1464–1475.
OTU_1065238(4)	1197.SE.20101019.GY.LBNL10.BC.501.a	1	NA	Marine water/sediment	Mason O U, Scott N M, Gonzalez A, Robbins-Pianka A, Bælum J, Kimbrel J et al (2014). Metagenomics reveals sediment microbial community response to Deepwater Horizon oil spill. ISME J 8: 1464–1475.
OTU_1065238(4)	1197.SE.20100921.GY.FFMT4.BC.023	1	NA	Marine water/sediment	Mason O U, Scott N M, Gonzalez A, Robbins-Pianka A, Bælum J, Kimbrel J et al (2014). Metagenomics reveals sediment microbial community response to Deepwater Horizon oil spill. ISME J 8: 1464–1475.
OTU_1441200(4)	10141.G.CTRL.soil.T0.5	2	NA	Soil	Metcalf J L, Xu Z Z, Weiss S, Lax S, Van Treuren W, Hyde E R et al (2015). Microbial community assembly and metabolic function during mammalian corpse decomposition. Science 351: 158–162.
OTU_1441200(4)	1521.EB041.s.6.1.sequences	1	NA	Soil	NA
OTU_1441200(4)	1521.EB049.s.6.1.sequences	1	NA	Soil	NA
OTU_314342(4)	10533.CDT10B	2	NA	Marine water/sediment	NA
OTU_314342(4)	10793.10533.CDT10B	2	NA	Sponge	Moitinho-Silva L, Nielsen S, Amir A, Gonzalez A, Ackermann G L, Cerrano C et al (2017). The sponge microbiome project. GigaScience 6: gix077.
OTU_332224(4)	10533.GC354.SP14A1	1	NA	Sponge	NA
OTU_332224(4)	10533.GC354.SP14B1	1	NA	Sponge	NA
OTU_332224(4)	10793.10533.GC354.SP14A1	1	NA	Sponge	Moitinho-Silva L, Nielsen S, Amir A, Gonzalez A, Ackermann G L, Cerrano C et al (2017). The sponge microbiome project. GigaScience 6: gix077.
OTU_332224(4)	10793.10533.GC354.SP14B1	1	NA	Sponge	Moitinho-Silva L, Nielsen S, Amir A, Gonzalez A, Ackermann G L, Cerrano C et al (2017). The sponge microbiome project. GigaScience 6: gix077.
OTU_1252671(3)	1521.EB046.s.6.1.sequences	1	NA	Soil	NA
OTU_1252671(3)	1521.EB049.s.6.1.sequences	1	NA	Soil	NA
OTU_1252671(3)	1521.EB050.s.6.1.sequences	1	NA	Soil	NA
OTU_29452(3)	10431.12N30	1	30.8°C	Soil	Strauss S L, Greenhut R F, McClean A E, Kluepfel D A (2017). Effect of anaerobic soil disinfestation on the bacterial community and key soilborne phytopathogenic agents under walnut tree-crop nursery conditions. Plant Soil 415: 493–506.
OTU_29452(3)	1038.HR1	1	NA	NA	NA
OTU_29452(3)	1038.HR2	1	NA	NA	NA
OTU_896255(3)	10793.12.V.00.3.004.1182029	3	NA	Sponge	Moitinho-Silva L, Nielsen S, Amir A, Gonzalez A, Ackermann G L, Cerrano C et al (2017). The sponge microbiome project. GigaScience 6: gix077.
OTU_896297(3)	10793.12.V.00.3.004.1182029	3	NA	Sponge	Moitinho-Silva L, Nielsen S, Amir A, Gonzalez A, Ackermann G L, Cerrano C et al (2017). The sponge microbiome project. GigaScience 6: gix077.
OTU_1132985(2)	1521.227.9.s.7.1.sequences	1	NA	Subsurface environments	NA
OTU_1132985(2)	1521.330.4.s.7.1.sequences	1	NA	Subsurface environments	NA
OTU_269236(2)	10533.8.BONNAIRE	1	NA	Sponge	NA
OTU_269236(2)	10793.10533.8.BONNAIRE	1	NA	Sponge	Moitinho-Silva L, Nielsen S, Amir A, Gonzalez A, Ackermann G L, Cerrano C et al (2017). The sponge microbiome project. GigaScience 6: gix077.
OTU_346734(2)	10533.GC354.SP8D	1	NA	Sponge	NA
OTU_346734(2)	10793.10533.GC354.SP8D	1	NA	Sponge	Moitinho-Silva L, Nielsen S, Amir A, Gonzalez A, Ackermann G L, Cerrano C et al (2017). The sponge microbiome project. GigaScience 6: gix077.
OTU_361515(2)	10533.MC731.SP13A2	1	NA	Sponge	NA
OTU_361515(2)	10793.10533.MC731.SP13A2	1	NA	Sponge	Moitinho-Silva L, Nielsen S, Amir A, Gonzalez A, Ackermann G L, Cerrano C et al (2017). The sponge microbiome project. GigaScience 6: gix077.
OTU_364110(2)	10533.MC731.SP13A2	1	NA	Sponge	NA
OTU_364110(2)	10793.10533.MC731.SP13A2	1	NA	Sponge	Moitinho-Silva L, Nielsen S, Amir A, Gonzalez A, Ackermann G L, Cerrano C et al (2017). The sponge microbiome project. GigaScience 6: gix077.
OTU_369789(2)	10533.MC751.SP13A1	1	NA	Sponge	NA
OTU_369789(2)	10793.10533.MC751.SP13A1	1	NA	Sponge	Moitinho-Silva L, Nielsen S, Amir A, Gonzalez A, Ackermann G L, Cerrano C et al (2017). The sponge microbiome project. GigaScience 6: gix077.
OTU_557954(2)	10533.GC354.SP14A2	1	NA	Sponge	NA
OTU_557954(2)	10793.10533.GC354.SP14A2	1	NA	Sponge	Moitinho-Silva L, Nielsen S, Amir A, Gonzalez A, Ackermann G L, Cerrano C et al (2017). The sponge microbiome project. GigaScience 6: gix077.
OTU_901438(2)	10793.12.V.00.3.004.1182029	1	NA	Sponge	Moitinho-Silva L, Nielsen S, Amir A, Gonzalez A, Ackermann G L, Cerrano C et al (2017). The sponge microbiome project. GigaScience 6: gix077.
OTU_901438(2)	10793.25.V.04.2.002.1181689	1	NA	Sponge	Moitinho-Silva L, Nielsen S, Amir A, Gonzalez A, Ackermann G L, Cerrano C et al (2017). The sponge microbiome project. GigaScience 6: gix077.
OTU_901808(2)	10793.12.V.00.3.004.1182029	1	NA	Sponge	Moitinho-Silva L, Nielsen S, Amir A, Gonzalez A, Ackermann G L, Cerrano C et al (2017). The sponge microbiome project. GigaScience 6: gix077.
OTU_901808(2)	10793.25.V.04.2.002.1181689	1	NA	Sponge	Moitinho-Silva L, Nielsen S, Amir A, Gonzalez A, Ackermann G L, Cerrano C et al (2017). The sponge microbiome project. GigaScience 6: gix077.
OTU_910942(2)	1197.SD.20100920.GY.FFMT6.BC.015	2	NA	Marine water/sediment	Mason O U, Scott N M, Gonzalez A, Robbins-Pianka A, Bælum J, Kimbrel J et al (2014). Metagenomics reveals sediment microbial community response to Deepwater Horizon oil spill. ISME J 8: 1464–1475.
OTU_1116503(1)	1197.SE.20100921.GY.FFMT4.BC.023	1	NA	Marine water/sediment	Mason O U, Scott N M, Gonzalez A, Robbins-Pianka A, Bælum J, Kimbrel J et al (2014). Metagenomics reveals sediment microbial community response to Deepwater Horizon oil spill. ISME J 8: 1464–1475.
OTU_1168797(1)	1521.226.1.s.7.1.sequences	1	NA	Subsurface environments	NA
OTU_1195357(1)	1521.330.1.s.7.1.sequences	1	NA	Subsurface environments	NA
OTU_1450306(1)	1197.SE.20101011.GY.D064S.BC.245	1	NA	Marine water/sediment	Mason O U, Scott N M, Gonzalez A, Robbins-Pianka A, Bælum J, Kimbrel J et al (2014). Metagenomics reveals sediment microbial community response to Deepwater Horizon oil spill. ISME J 8: 1464–1475.
OTU_1472807(1)	1197.SE.20101011.GY.D064S.BC.245	1	NA	Marine water/sediment	Mason O U, Scott N M, Gonzalez A, Robbins-Pianka A, Bælum J, Kimbrel J et al (2014). Metagenomics reveals sediment microbial community response to Deepwater Horizon oil spill. ISME J 8: 1464–1475.
OTU_1498461(1)	10793.12.V.00.3.004.1182029	1	NA	Sponge	Moitinho-Silva L, Nielsen S, Amir A, Gonzalez A, Ackermann G L, Cerrano C et al (2017). The sponge microbiome project. GigaScience 6: gix077.
OTU_402926(1)	10533.BDR015	1	NA	Sponge	NA
OTU_436352(1)	10156.44.A	1	NA	NA	NA
OTU_453748(1)	10793.10533.GB535.SP18A	1	NA	Sponge	Moitinho-Silva L, Nielsen S, Amir A, Gonzalez A, Ackermann G L, Cerrano C et al (2017). The sponge microbiome project. GigaScience 6: gix077.
OTU_585802(1)	10533.BDR015	1	NA	Sponge	NA
OTU_745747(1)	1197.SE.20101018.GY.D002S.BC.382.a	1	NA	Marine water/sediment	Mason O U, Scott N M, Gonzalez A, Robbins-Pianka A, Bælum J, Kimbrel J et al (2014). Metagenomics reveals sediment microbial community response to Deepwater Horizon oil spill. ISME J 8: 1464–1475.
OTU_816161(1)	2318.C12003SD	1	NA	Subsurface environments	NA
OTU_896085(1)	10793.12.V.00.3.004.1182029	1	NA	Sponge	Moitinho-Silva L, Nielsen S, Amir A, Gonzalez A, Ackermann G L, Cerrano C et al (2017). The sponge microbiome project. GigaScience 6: gix077.
OTU_901661(1)	10793.25.V.04.2.002.1181689	1	NA	Sponge	Moitinho-Silva L, Nielsen S, Amir A, Gonzalez A, Ackermann G L, Cerrano C et al (2017). The sponge microbiome project. GigaScience 6: gix077.
OTU_977856(1)	1197.SE.20101012.GY.D003S.BC.261	1	NA	Marine water/sediment	Mason O U, Scott N M, Gonzalez A, Robbins-Pianka A, Bælum J, Kimbrel J et al (2014). Metagenomics reveals sediment microbial community response to Deepwater Horizon oil spill. ISME J 8: 1464–1475.
NA: Not available

## Sheet: Microbiome Search Engine 2 16S 
Sample ID	Total reads count	AOA reads count	Nitrosomirales reads count	Relative abudance of Ca. Nitrosomirales AOA to total AOA (%)	Relative abudance of Nitrosopumilales AOA to total AOA (%)	Relative abudance of Nitrososphaerales AOA to total AOA (%)	Relative abudance of Ca. Nitrosomirales AOA to total Archaea (%)	Relative abudance of Ca. Nitrosomirales AOA to total prokaryotes (%)	Habitat	Latitude	Longitude	Temperature	Reference
10533.BDR015	278638	273	221	80.9524	18.6813	0.3663	2.81924	0.0793144	sponge metagenome(Porifera)	12.1469	-68.2821	NA	NA
10793.12.V.00.3.004.1182029	50205	354	279	78.8136	20.6215	0.564972	9.63398	0.555722	sponge_tissue (Aciculites cribrophora )	-9.82425	150.818	NA	Moitinho-Silva L, Nielsen S, Amir A, Gonzalez A, Ackermann G L, Cerrano C et al (2017). The sponge microbiome project. GigaScience 6: gix077.
10533.BDR052	130353	122	80	65.5738	33.6066	0.819672	7.28597	0.0613718	sponge_tissue (Aciculites cribrophora )	12.08	-68.2938	NA	NA
10793.10533.BDR052	130353	122	80	65.5738	33.6066	0.819672	7.28597	0.0613718	sponge_tissue (Aciculites cribrophora )	21.4336	-157.788	NA	Moitinho-Silva L, Nielsen S, Amir A, Gonzalez A, Ackermann G L, Cerrano C et al (2017). The sponge microbiome project. GigaScience 6: gix077.
10533.GC354.SP14A1	91392	566	276	48.7633	51.2367	0	16.9846	0.301996	sponge_tissue	27.5974	-91.8272	NA	NA
10793.10533.GC354.SP14A1	91392	566	276	48.7633	51.2367	0	16.9846	0.301996	sponge_tissue (unknown deep sea sponge)	42.05	3.2	NA	Moitinho-Silva L, Nielsen S, Amir A, Gonzalez A, Ackermann G L, Cerrano C et al (2017). The sponge microbiome project. GigaScience 6: gix077.
10533.GC354.SP14A2	136065	610	270	44.2623	55.7377	0	14.7702	0.198435	sponge_tissue	27.5974	-91.8272	NA	NA
10793.10533.GC354.SP14A2	136065	610	270	44.2623	55.7377	0	14.7702	0.198435	sponge_tissue (unknown deep sea sponge)	42.05	3.2	NA	Moitinho-Silva L, Nielsen S, Amir A, Gonzalez A, Ackermann G L, Cerrano C et al (2017). The sponge microbiome project. GigaScience 6: gix077.
10533.GC354.SP14B1	159406	931	346	37.1643	62.8357	0	1.23254	0.217056	sponge_tissue	27.5974	-91.8272	NA	NA
10793.10533.GC354.SP14B1	159406	931	346	37.1643	62.8357	0	1.23254	0.217056	sponge_tissue (unknown deep sea sponge)	42.05	3.2	NA	Moitinho-Silva L, Nielsen S, Amir A, Gonzalez A, Ackermann G L, Cerrano C et al (2017). The sponge microbiome project. GigaScience 6: gix077.
1521.330.3.s.7.1.sequences	29078	167	52	31.1377	64.0719	4.79042	12.2066	0.178829	contaminated_groundwater (Hanford site)	46.35	-119.94	NA	NA
1521.330.2.s.7.1.sequences	20737	102	29	28.4314	69.6078	1.96078	10.5839	0.139847	contaminated_groundwater (Hanford site)	46.35	-119.94	NA	NA
10156.44.A	110589	159	43	27.044	30.1887	42.7673	2.48699	0.0388827	NA	42.1958	-76.0904	NA	NA
10533.GC354.SP8D	195780	2888	469	16.2396	83.7604	0	9.44232	0.239555	sponge_tissue	27.5968	-91.8264	NA	NA
10793.10533.GC354.SP8D	195780	2888	469	16.2396	83.7604	0	9.44232	0.239555	sponge_tissue (unknown deep sea sponge)	-16.0858	124.274	NA	Moitinho-Silva L, Nielsen S, Amir A, Gonzalez A, Ackermann G L, Cerrano C et al (2017). The sponge microbiome project. GigaScience 6: gix077.
1521.330.1.s.7.1.sequences	46611	147	24	16.3265	78.9116	4.7619	5.46697	0.05149	contaminated_groundwater (Hanford site)	46.35	-119.94	NA	NA
1521.226.3.s.7.1.sequences	27390	117	12	10.2564	79.4872	10.2564	2.3622	0.0438116	contaminated_groundwater (Hanford site)	46.35	-119.94	NA	NA
1521.226.1.s.7.1.sequences	15147	90	9	10	85.5556	4.44444	2.31362	0.0594177	contaminated_groundwater (Hanford site)	46.35	-119.94	NA	NA
10333.Che.397.huma	147757	201	14	6.96517	67.1642	25.8706	3.46535	0.00947502	UBERON:anus	-2.996	-76.969	NA	Ruiz-Calderon J F, Cavallin H, Song S J, Novoselac A, Pericchi L R, Hernandez J N et al (2016). Walls talk: Microbial biogeography of homes spanning urbanization. Sci Adv 2: e1501061–e1501061.
1521.229.4.s.7.1.sequences	44311	141	7	4.96454	80.8511	14.1844	1.417	0.0157974	contaminated_groundwater (Hanford site)	46.35	-119.94	NA	NA
1521.229.2.s.7.1.sequences	38936	87	4	4.5977	82.7586	12.6437	1.37457	0.0102733	contaminated_groundwater (Hanford site)	46.35	-119.94	NA	NA
809.PLRP14.150	138912	1002	46	4.59082	91.6168	3.79242	13.9394	0.0331145	stromatolite_mat	50.864	-121.74	NA	Russell J A, Brady A L, Cardman Z, Slater G F, Lim D S S, Biddle J F (2014). Prokaryote populations of extant microbialites along a depth gradient in Pavilion Lake, British Columbia, Canada. Geobiology 12: 250–264.
10793.14.VI.05.2.009.1181848	86711	3810	158	4.14698	95.853	0	1.16838	0.182214	sponge_tissue (Leiodermatium spp)	-9.82425	150.818	NA	Moitinho-Silva L, Nielsen S, Amir A, Gonzalez A, Ackermann G L, Cerrano C et al (2017). The sponge microbiome project. GigaScience 6: gix077.
1521.332.3.s.7.1.sequences	43151	126	5	3.96825	95.2381	0.793651	1.8797	0.0115872	contaminated_groundwater (Hanford site)	46.35	-119.94	NA	NA
1197.SD.20100920.GY.FFMT6.BC.015	290511	16633	635	3.81771	96.0861	0.0961943	4.71208	0.21858	Marine sediment	26.9997	-87.9967	NA	Mason O U, Scott N M, Gonzalez A, Robbins-Pianka A, Bælum J, Kimbrel J et al (2014). Metagenomics reveals sediment microbial community response to Deepwater Horizon oil spill. ISME J 8: 1464–1475.
1521.51.W.s.6.1.sequences	136888	91	3	3.2967	78.022	18.6813	0.280374	0.00219157	Freshwater	40.02	-105.48	NA	NA
1521.228.4.s.7.1.sequences	40413	126	4	3.1746	95.2381	1.5873	1.43369	0.00989781	contaminated_groundwater (Hanford site)	46.35	-119.94	NA	NA
2080.S39D2585	24098	266	8	3.00752	96.9925	0	2.13904	0.0331978	Sea_Water	20.733	-52.333	3.1°C	NA
10793.25.V.04.2.002.1181689	50788	2972	89	2.99462	97.0054	0	2.50422	0.175238	sponge_tissue	-9.82425	150.818	NA	Moitinho-Silva L, Nielsen S, Amir A, Gonzalez A, Ackermann G L, Cerrano C et al (2017). The sponge microbiome project. GigaScience 6: gix077.
10533.MC731.SP13A2	187032	10282	247	2.40226	97.588	0.00972573	1.97253	0.132063	sponge_tissue	28.1935	-89.7995	NA	NA
10793.10533.MC731.SP13A2	187032	10282	247	2.40226	97.588	0.00972573	1.97253	0.132063	sponge_tissue	-16.0858	124.274	NA	Moitinho-Silva L, Nielsen S, Amir A, Gonzalez A, Ackermann G L, Cerrano C et al (2017). The sponge microbiome project. GigaScience 6: gix077.
1521.332.6.s.7.1.sequences	35115	89	2	2.24719	94.382	3.37079	1.24224	0.00569557	contaminated_groundwater (Hanford site)	46.35	-119.94	NA	NA
10533.GC354.SP8E	141619	2863	59	2.06078	97.9392	0	0.29403	0.0416611	sponge_tissue	27.5968	-91.8264	NA	NA
10793.10533.GC354.SP8E	141619	2863	59	2.06078	97.9392	0	0.29403	0.0416611	sponge_tissue	-16.0858	124.274	NA	Moitinho-Silva L, Nielsen S, Amir A, Gonzalez A, Ackermann G L, Cerrano C et al (2017). The sponge microbiome project. GigaScience 6: gix077.
10533.MC751.SP13A1	174333	11803	236	1.99949	98.0005	0	1.67804	0.135373	sponge_tissue	28.1935	-89.7995	NA	NA
10793.10533.MC751.SP13A1	174333	11803	236	1.99949	98.0005	0	1.67804	0.135373	sponge_tissue	-16.0858	124.274	NA	Moitinho-Silva L, Nielsen S, Amir A, Gonzalez A, Ackermann G L, Cerrano C et al (2017). The sponge microbiome project. GigaScience 6: gix077.
1521.330.4.s.7.1.sequences	38590	404	8	1.9802	97.0297	0.990099	1.84758	0.0207308	contaminated_groundwater (Hanford site)	46.35	-119.94	NA	NA
2080.S30D2085	29744	714	14	1.96078	98.0392	0	1.47679	0.0470683	Sea_Water	14.733	-52.333	3.6°C	NA
2080.S39D435	29981	334	6	1.79641	97.9042	0.299401	1.17647	0.0200127	Sea_Water	20.733	-52.333	13.93°C	NA
1521.229.3.s.7.1.sequences	46152	118	2	1.69492	90.678	7.62712	0.423729	0.00433351	contaminated_groundwater (Hanford site)	46.35	-119.94	NA	NA
10533.MC751.SP13A3	141612	6513	99	1.52004	98.4646	0.0153539	1.2987	0.0699093	sponge_tissue	28.1935	-89.7995	NA	NA
10793.10533.MC751.SP13A3	141612	6513	99	1.52004	98.4646	0.0153539	1.2987	0.0699093	sponge_tissue	-16.0858	124.274	NA	Moitinho-Silva L, Nielsen S, Amir A, Gonzalez A, Ackermann G L, Cerrano C et al (2017). The sponge microbiome project. GigaScience 6: gix077.
1521.228.1.s.7.1.sequences	37134	134	2	1.49254	94.7761	3.73134	0.655738	0.0053859	contaminated_groundwater (Hanford site)	46.35	-119.94	NA	NA
10793.10533.GB535.SP18A	174324	24187	286	1.18245	98.8134	0.00413445	2.73188	0.164062	sponge_tissue	44.3101	9.2117	NA	Moitinho-Silva L, Nielsen S, Amir A, Gonzalez A, Ackermann G L, Cerrano C et al (2017). The sponge microbiome project. GigaScience 6: gix077.
2080.S42D2085	30329	184	2	1.08696	98.913	0	0.711744	0.00659435	Sea_Water	22.983	-52.333	3.5°C	NA
2080.S33D365	30685	468	5	1.06838	98.9316	0	0.664011	0.0162946	Sea_Water	16.733	-52.333	13.9°C	NA
2080.S48D2335	28946	199	2	1.00503	98.995	0	0.754717	0.00690942	Sea_Water	27.483	-52.333	3.3°C	NA
2318.C12003SD	199298	303	3	0.990099	62.0462	36.9637	0.806452	0.00150528	Fresh_Water	40.49	-78.02	NA	NA
1521.227.5.s.7.1.sequences	41290	266	2	0.75188	97.7444	1.50376	0.475059	0.00484379	contaminated_groundwater (Hanford site)	46.35	-119.94	NA	NA
1197.SE.20101010.GY.D053S.BC.241	434911	14443	103	0.713148	99.2176	0.0692377	0.844401	0.023683	Marine sediment	27.6512	-89.282	NA	Mason O U, Scott N M, Gonzalez A, Robbins-Pianka A, Bælum J, Kimbrel J et al (2014). Metagenomics reveals sediment microbial community response to Deepwater Horizon oil spill. ISME J 8: 1464–1475.
1197.SE.20101011.GY.D064S.BC.245	239992	9203	63	0.684559	98.8373	0.478105	0.653798	0.0262509	Marine sediment	27.528	-90.5688	NA	Mason O U, Scott N M, Gonzalez A, Robbins-Pianka A, Bælum J, Kimbrel J et al (2014). Metagenomics reveals sediment microbial community response to Deepwater Horizon oil spill. ISME J 8: 1464–1475.
10533.AZO13.SW22	196805	153	1	0.653595	97.3856	1.96078	0.392157	0.000508117	seawater	37.7411	-25.574	19°C	NA
10793.10533.AZO13.SW22	196805	153	1	0.653595	97.3856	1.96078	0.392157	0.000508117	sponge_tissue	-18.68	146.515	NA	Moitinho-Silva L, Nielsen S, Amir A, Gonzalez A, Ackermann G L, Cerrano C et al (2017). The sponge microbiome project. GigaScience 6: gix077.
1521.EB101.s.6.1.sequences	157527	2326	14	0.601892	0.0429923	99.3551	0.582848	0.00888737	grassland_soil	-6.09	36.46	NA	NA
10561.CA1.s.6.1.sequences	231858	3863	23	0.595392	0	99.4046	0.733185	0.00991986	NA	36.05	-111.767	NA	Lauber C L, Hamady M, Knight R, Fierer N (2009). Pyrosequencing-Based assessment of soil pH as a predictor of soil bacterial community structure at the Continental Scale. Appl Environ Microbiol 75: 5111–5120.
1521.CA1.s.6.1.sequences	231858	3863	23	0.595392	0	99.4046	0.733185	0.00991986	dry_soil	36.05	-111.77	NA	NA
1197.SE.20101012.GY.D003S.BC.261	190024	9661	55	0.569299	99.3375	0.0931581	0.439262	0.0289437	Marine sediment	28.1167	-88.0718	NA	Mason O U, Scott N M, Gonzalez A, Robbins-Pianka A, Bælum J, Kimbrel J et al (2014). Metagenomics reveals sediment microbial community response to Deepwater Horizon oil spill. ISME J 8: 1464–1475.
10533.AZO13.SW23	149052	176	1	0.568182	96.5909	2.84091	0.571429	0.000670907	seawater	37.7411	-25.574	NA	NA
10793.10533.AZO13.SW23	149052	176	1	0.568182	96.5909	2.84091	0.571429	0.000670907	sponge_tissue	-18.68	146.515	NA	Moitinho-Silva L, Nielsen S, Amir A, Gonzalez A, Ackermann G L, Cerrano C et al (2017). The sponge microbiome project. GigaScience 6: gix077.
1521.227.1.s.7.1.sequences	27994	182	1	0.549451	96.7033	2.74725	0.355872	0.00357219	contaminated_groundwater (Hanford site)	46.35	-119.94	NA	NA
1521.EB041.s.6.1.sequences	425027	6201	32	0.516046	0	99.484	0.485953	0.00752893	grassland_soil	-3.32	36.53	NA	NA
2080.S48D835	27539	201	1	0.497512	99.5025	0	0.347222	0.00363121	Sea_Water	27.483	-52.333	8.9°C	NA
10561.CA2.s.6.1.sequences	214092	4949	24	0.484946	0	99.5151	0.620476	0.0112101	NA	36.05	-111.767	NA	Lauber C L, Hamady M, Knight R, Fierer N (2009). Pyrosequencing-Based assessment of soil pH as a predictor of soil bacterial community structure at the Continental Scale. Appl Environ Microbiol 75: 5111–5120.
1521.CA2.s.6.1.sequences	214092	4949	24	0.484946	0	99.5151	0.620476	0.0112101	dry_soil	36.05	-111.77	NA	NA
10431.10N30	73156	1065	5	0.469484	20.0939	79.4366	0.167729	0.00683471	Sandy_Loam	36.5922	-119.506	30.8°C	Strauss S L, Greenhut R F, McClean A E, Kluepfel D A (2017). Effect of anaerobic soil disinfestation on the bacterial community and key soilborne phytopathogenic agents under walnut tree-crop nursery conditions. Plant Soil 415: 493–506.
1521.EB047.s.6.1.sequences	276899	4791	22	0.459194	0.0208725	99.5199	0.500797	0.00794514	grassland_soil	-3.34	36.55	NA	NA
10431.12N30	71738	1110	5	0.45045	68.6486	30.9009	0.117647	0.00696981	Sandy_Loam	36.5922	-119.506	30.8°C	Strauss S L, Greenhut R F, McClean A E, Kluepfel D A (2017). Effect of anaerobic soil disinfestation on the bacterial community and key soilborne phytopathogenic agents under walnut tree-crop nursery conditions. Plant Soil 415: 493–506.
10431.15N30	114388	1578	7	0.443599	19.8986	79.6578	0.174869	0.00611952	Sandy_Loam	36.5922	-119.506	30.8°C	Strauss S L, Greenhut R F, McClean A E, Kluepfel D A (2017). Effect of anaerobic soil disinfestation on the bacterial community and key soilborne phytopathogenic agents under walnut tree-crop nursery conditions. Plant Soil 415: 493–506.
10431.9N30	83538	689	3	0.435414	17.4165	82.148	0.14627	0.00359118	Sandy_Loam	36.5922	-119.506	30.8°C	Strauss S L, Greenhut R F, McClean A E, Kluepfel D A (2017). Effect of anaerobic soil disinfestation on the bacterial community and key soilborne phytopathogenic agents under walnut tree-crop nursery conditions. Plant Soil 415: 493–506.
1521.231.4.s.7.1.sequences	35876	232	1	0.431034	80.1724	19.3966	0.255754	0.00278738	contaminated_groundwater (Hanford site)	46.35	-119.94	NA	NA
1197.SE.20101017.GY.D034S.BC.296.a	214404	3243	14	0.431699	99.5066	0.0616713	0.449006	0.00652973	NA	NA	NA	NA	Mason O U, Scott N M, Gonzalez A, Robbins-Pianka A, Bælum J, Kimbrel J et al (2014). Metagenomics reveals sediment microbial community response to Deepwater Horizon oil spill. ISME J 8: 1464–1475.
1197.SE.20101017.GY.D034S.BC.296	260356	7275	31	0.426117	99.5052	0.0687285	0.476556	0.0119068	Marine sediment	28.7348	-88.3622	NA	Mason O U, Scott N M, Gonzalez A, Robbins-Pianka A, Bælum J, Kimbrel J et al (2014). Metagenomics reveals sediment microbial community response to Deepwater Horizon oil spill. ISME J 8: 1464–1475.
1521.227.9.s.7.1.sequences	37646	475	2	0.421053	98.5263	1.05263	0.301205	0.00531265	contaminated_groundwater (Hanford site)	46.35	-119.94	NA	NA
1521.EB055.s.6.1.sequences	193670	1431	6	0.419287	0	99.5807	0.411523	0.00309805	grassland_soil	-3.34	36.58	NA	NA
1521.227.7.s.7.1.sequences	24100	237	1	0.421941	99.1561	0.421941	0.302115	0.00414938	contaminated_groundwater (Hanford site)	46.35	-119.94	NA	NA
1038.HR2	139002	5641	23	0.407729	0	99.5923	0.543864	0.0165465	NA	43.92	-121.02	NA	NA
10145.WB.4B	232798	248	1	0.403226	98.3871	1.20968	0.369004	0.000429557	High_Tide	51.66	-128.14	12.8°C	NA
809.PLRP10.146	112492	511	2	0.391389	99.6086	0	2.38095	0.0017779	stromatolite_mat	50.865	-121.742	NA	Russell J A, Brady A L, Cardman Z, Slater G F, Lim D S S, Biddle J F (2014). Prokaryote populations of extant microbialites along a depth gradient in Pavilion Lake, British Columbia, Canada. Geobiology 12: 250–264.
1521.EB105.s.6.1.sequences	281306	3588	13	0.362319	0.083612	99.5541	0.436535	0.0046213	grassland_soil	-6.06	36.46	NA	NA
10793.10533.TS2	831349	279	1	0.358423	99.2832	0.358423	0.00553006	0.000120286	sponge_tissue	29.0684	-88.3775	NA	Moitinho-Silva L, Nielsen S, Amir A, Gonzalez A, Ackermann G L, Cerrano C et al (2017). The sponge microbiome project. GigaScience 6: gix077.
1521.EB102.s.6.1.sequences	156790	1952	7	0.358607	0	99.6414	0.341463	0.00446457	grassland_soil	-6.09	36.46	NA	NA
10793.10533.GB535.SP17B	327476	15739	54	0.343097	99.6505	0.00635364	0.331716	0.0164898	sponge_tissue	37.634	0.686	NA	Moitinho-Silva L, Nielsen S, Amir A, Gonzalez A, Ackermann G L, Cerrano C et al (2017). The sponge microbiome project. GigaScience 6: gix077.
1521.231.1.1.s.7.1.sequences	49119	298	1	0.33557	90.9396	8.72483	0.184162	0.00203587	contaminated_groundwater (Hanford site)	46.35	-119.94	NA	NA
1521.227.11.s.7.1.sequences	38759	301	1	0.332226	99.6678	0	0.226244	0.00258005	contaminated_groundwater (Hanford site)	46.35	-119.94	NA	NA
10793.14.VIII.09.2.001.1182225	65840	303	1	0.330033	99.67	0	0.00422012	0.00151883	sponge_tissue	-9.82425	150.818	NA	Moitinho-Silva L, Nielsen S, Amir A, Gonzalez A, Ackermann G L, Cerrano C et al (2017). The sponge microbiome project. GigaScience 6: gix077.
1197.SE.20101008.GY.LBNL11.BC.186.a	255891	8987	29	0.322688	99.5772	0.100145	0.340695	0.011333	Marine sediment	28.3452	-88.7785	NA	Mason O U, Scott N M, Gonzalez A, Robbins-Pianka A, Bælum J, Kimbrel J et al (2014). Metagenomics reveals sediment microbial community response to Deepwater Horizon oil spill. ISME J 8: 1464–1475.
1521.EB049.s.6.1.sequences	329280	5415	16	0.295476	0	99.7045	0.311587	0.00485909	grassland_soil	-3.32	36.55	NA	NA
1197.SE.20100921.GY.FFMT4.BC.023	237531	10939	32	0.292531	99.5886	0.118841	0.273224	0.0134719	Marine sediment	27.8283	-89.1648	NA	Mason O U, Scott N M, Gonzalez A, Robbins-Pianka A, Bælum J, Kimbrel J et al (2014). Metagenomics reveals sediment microbial community response to Deepwater Horizon oil spill. ISME J 8: 1464–1475.
1197.SE.20101018.GY.D002S.BC.382.a	184836	6661	19	0.285242	99.5646	0.150128	0.237827	0.0102794	Marine sediment	28.5571	-87.7607	NA	Mason O U, Scott N M, Gonzalez A, Robbins-Pianka A, Bælum J, Kimbrel J et al (2014). Metagenomics reveals sediment microbial community response to Deepwater Horizon oil spill. ISME J 8: 1464–1475.
1521.EB050.s.6.1.sequences	456530	3899	11	0.282124	0	99.7179	0.245207	0.00240948	grassland_soil	-3.32	36.55	NA	NA
1197.SE.20101012.GY.D007S.BC.249	274376	10924	31	0.283779	99.6796	0.0366166	0.264077	0.0112984	Marine sediment	28.0866	-88.517	NA	Mason O U, Scott N M, Gonzalez A, Robbins-Pianka A, Bælum J, Kimbrel J et al (2014). Metagenomics reveals sediment microbial community response to Deepwater Horizon oil spill. ISME J 8: 1464–1475.
10431.4N30	87180	719	2	0.278164	16.1335	83.5883	0.0545256	0.0022941	Sandy_Loam	36.5922	-119.506	NA	Strauss S L, Greenhut R F, McClean A E, Kluepfel D A (2017). Effect of anaerobic soil disinfestation on the bacterial community and key soilborne phytopathogenic agents under walnut tree-crop nursery conditions. Plant Soil 415: 493–506.
1197.SE.20101019.GY.LBNL10.BC.501	188576	4707	13	0.276184	99.6601	0.0637349	0.319803	0.00689377	Marine sediment	28.4156	-88.7043	NA	Mason O U, Scott N M, Gonzalez A, Robbins-Pianka A, Bælum J, Kimbrel J et al (2014). Metagenomics reveals sediment microbial community response to Deepwater Horizon oil spill. ISME J 8: 1464–1475.
1197.SE.20101011.GY.D064S.BC.245.a	215389	8793	24	0.272944	99.3063	0.420789	0.271064	0.0111426	Marine sediment	27.528	-90.5688	NA	Mason O U, Scott N M, Gonzalez A, Robbins-Pianka A, Bælum J, Kimbrel J et al (2014). Metagenomics reveals sediment microbial community response to Deepwater Horizon oil spill. ISME J 8: 1464–1475.
1521.EB097.s.6.1.sequences	224276	3010	8	0.265781	0	99.7342	0.263244	0.00356703	grassland_soil	-6.05	36.44	NA	NA
1197.SE.20100927.GY.NF014.BC.066.a	257565	7157	19	0.265474	99.5669	0.167668	0.300158	0.00737678	Marine sediment	28.7196	-88.3447	NA	Mason O U, Scott N M, Gonzalez A, Robbins-Pianka A, Bælum J, Kimbrel J et al (2014). Metagenomics reveals sediment microbial community response to Deepwater Horizon oil spill. ISME J 8: 1464–1475.
1521.EB151.s.6.1.sequences	193730	2366	6	0.253593	0	99.7464	0.191816	0.00309709	grassland_soil	-5.33	37.52	NA	NA
2080.S16D2165	28457	801	2	0.249688	99.6255	0.124844	0.185357	0.00702815	Sea_Water	8.767	-52.633	3.5°C	NA
1197.SE.20101012.GY.D003S.BC.261.a	168137	6686	16	0.239306	99.7607	0	0.208986	0.00951605	NA	NA	NA	NA	Mason O U, Scott N M, Gonzalez A, Robbins-Pianka A, Bælum J, Kimbrel J et al (2014). Metagenomics reveals sediment microbial community response to Deepwater Horizon oil spill. ISME J 8: 1464–1475.
1197.SE.20101017.GY.D031S.BC.278.a	277217	1275	3	0.235294	99.5294	0.235294	0.194049	0.00108218	Marine sediment	28.7317	-88.3587	NA	Mason O U, Scott N M, Gonzalez A, Robbins-Pianka A, Bælum J, Kimbrel J et al (2014). Metagenomics reveals sediment microbial community response to Deepwater Horizon oil spill. ISME J 8: 1464–1475.
10442.SSB775	212967	430	1	0.232558	84.8837	14.8837	0.0167842	0.000469556	Floodplain	3.76414	73.2513	NA	NA
10431.E1.6	72100	440	1	0.227273	1.59091	98.1818	0.0628141	0.00138696	Sandy_Loam	36.5922	-119.506	30.2°C	Strauss S L, Greenhut R F, McClean A E, Kluepfel D A (2017). Effect of anaerobic soil disinfestation on the bacterial community and key soilborne phytopathogenic agents under walnut tree-crop nursery conditions. Plant Soil 415: 493–506.
1521.EB133.s.6.1.sequences	185081	441	1	0.226757	0	99.7732	0.226757	0.000540304	grassland_soil	-5.35	37.47	NA	NA
1197.SE.20101018.GY.D002S.BC.382	194085	9468	21	0.2218	99.6937	0.0844951	0.200057	0.01082	Marine sediment	28.5571	-87.7607	NA	Mason O U, Scott N M, Gonzalez A, Robbins-Pianka A, Bælum J, Kimbrel J et al (2014). Metagenomics reveals sediment microbial community response to Deepwater Horizon oil spill. ISME J 8: 1464–1475.
2080.S45D435	29277	459	1	0.217865	99.7821	0	0.170068	0.00341565	Sea_Water	25.233	-52.333	15.8°C	NA
10431.E5.18	73305	469	1	0.21322	12.1535	87.6333	0.175131	0.00136416	Sandy_Loam	36.5922	-119.506	32.4°C	Strauss S L, Greenhut R F, McClean A E, Kluepfel D A (2017). Effect of anaerobic soil disinfestation on the bacterial community and key soilborne phytopathogenic agents under walnut tree-crop nursery conditions. Plant Soil 415: 493–506.
10180.J8II	124724	479	1	0.208768	0	99.7912	0.271739	0.00080177	soil	-20.9158	-49.9058	32°C	NA
1521.EB084.s.6.1.sequences	128029	1474	3	0.203528	0	99.7965	0.192061	0.00234322	grassland_soil	-6.93	36.17	NA	NA
1521.EB046.s.6.1.sequences	187341	1488	3	0.201613	0	99.7984	0.196335	0.00160136	grassland_soil	-3.37	36.55	NA	NA
1038.HR1	172741	6093	12	0.196947	0	99.8031	0.2746	0.00694682	NA	43.92	-121.02	NA	NA
1521.EB131.s.6.1.sequences	194117	3125	6	0.192	0	99.808	0.220669	0.00309092	grassland_soil	-5.38	37.47	NA	NA
1197.SE.20101018.GY.D004S.BC.386	324477	13494	26	0.192678	99.7184	0.0889284	0.173172	0.00801289	Marine sediment	28.5809	-87.8857	NA	Mason O U, Scott N M, Gonzalez A, Robbins-Pianka A, Bælum J, Kimbrel J et al (2014). Metagenomics reveals sediment microbial community response to Deepwater Horizon oil spill. ISME J 8: 1464–1475.
1521.EB061.s.6.1.sequences	102988	533	1	0.187617	0	99.8124	0.156495	0.000970987	grassland_soil	-6.91	36.09	NA	NA
1197.SE.20101009.GY.D019S.BC.217	196996	1615	3	0.185759	99.6285	0.185759	0.0931388	0.00152287	Marine sediment	28.6727	-88.3685	NA	Mason O U, Scott N M, Gonzalez A, Robbins-Pianka A, Bælum J, Kimbrel J et al (2014). Metagenomics reveals sediment microbial community response to Deepwater Horizon oil spill. ISME J 8: 1464–1475.
1197.SE.20101012.GY.D008S.BC.253	243224	9934	17	0.171129	99.7483	0.0805315	0.136821	0.00698944	Marine sediment	27.8874	-88.6268	NA	Mason O U, Scott N M, Gonzalez A, Robbins-Pianka A, Bælum J, Kimbrel J et al (2014). Metagenomics reveals sediment microbial community response to Deepwater Horizon oil spill. ISME J 8: 1464–1475.
10533.CDT10B	118027	16842	28	0.166251	99.7744	0.0593754	0.126388	0.0237234	Sea_Water	27.0835	-93.8175	NA	NA
10793.10533.CDT10B	118027	16842	28	0.166251	99.7744	0.0593754	0.126388	0.0237234	sponge_tissue	44.3101	9.2117	NA	Moitinho-Silva L, Nielsen S, Amir A, Gonzalez A, Ackermann G L, Cerrano C et al (2017). The sponge microbiome project. GigaScience 6: gix077.
1521.EB089.s.6.1.sequences	245918	1824	3	0.164474	0	99.8355	0.135563	0.00121992	grassland_soil	-6.87	36.16	NA	NA
10533.VK906.SP9C	85336	4074	6	0.147275	99.8527	0	0.0293226	0.00703103	Sea_Water	29.0684	-88.3775	NA	NA
10793.10533.VK906.SP9C	85336	4074	6	0.147275	99.8527	0	0.0293226	0.00703103	sponge_tissue	-41.3329	174.832	11.6°C	Moitinho-Silva L, Nielsen S, Amir A, Gonzalez A, Ackermann G L, Cerrano C et al (2017). The sponge microbiome project. GigaScience 6: gix077.
1197.SD.20100916.GY01.FFC1.BC.001	159710	4903	7	0.14277	99.5717	0.285539	0.108831	0.00438294	Marine sediment	28.0594	-90.2482	NA	Mason O U, Scott N M, Gonzalez A, Robbins-Pianka A, Bælum J, Kimbrel J et al (2014). Metagenomics reveals sediment microbial community response to Deepwater Horizon oil spill. ISME J 8: 1464–1475.
10533.MC751.SP11B	119663	722	1	0.138504	99.8615	0	0.131406	0.00083568	sponge_tissue	28.1935	-89.7995	NA	NA
10793.10533.MC751.SP11B	119663	722	1	0.138504	99.8615	0	0.131406	0.00083568	sponge_tissue	-16.0858	124.274	NA	Moitinho-Silva L, Nielsen S, Amir A, Gonzalez A, Ackermann G L, Cerrano C et al (2017). The sponge microbiome project. GigaScience 6: gix077.
10431.0.5.30	75563	722	1	0.138504	13.9889	85.8726	0.0924214	0.0013234	Sandy_Loam	36.5922	-119.506	30.8°C	Strauss S L, Greenhut R F, McClean A E, Kluepfel D A (2017). Effect of anaerobic soil disinfestation on the bacterial community and key soilborne phytopathogenic agents under walnut tree-crop nursery conditions. Plant Soil 415: 493–506.
1197.SE.20101009.GY.D014S.BC.213	443464	7402	10	0.135099	99.7028	0.162118	0.157505	0.00225497	Marine sediment	28.5654	-88.4481	NA	Mason O U, Scott N M, Gonzalez A, Robbins-Pianka A, Bælum J, Kimbrel J et al (2014). Metagenomics reveals sediment microbial community response to Deepwater Horizon oil spill. ISME J 8: 1464–1475.
1197.SE.20101012.GY.D006S.BC.265	241054	9211	12	0.130279	99.8154	0.0542829	0.112465	0.00497814	Marine sediment	28.3431	-88.1397	NA	Mason O U, Scott N M, Gonzalez A, Robbins-Pianka A, Bælum J, Kimbrel J et al (2014). Metagenomics reveals sediment microbial community response to Deepwater Horizon oil spill. ISME J 8: 1464–1475.
1579.J.2.30	74704	795	1	0.125786	0.125786	99.7484	0.00505229	0.00133862	soil	20.108	-155.77	NA	NA
2080.S42D735	34115	825	1	0.121212	99.8788	0	0.0886525	0.00293126	Sea_Water	22.983	-52.333	10°C	NA
10431.5N30	81789	837	1	0.119474	27.2401	72.6404	0.062422	0.00122266	Sandy_Loam	36.5922	-119.506	30.8°C	Strauss S L, Greenhut R F, McClean A E, Kluepfel D A (2017). Effect of anaerobic soil disinfestation on the bacterial community and key soilborne phytopathogenic agents under walnut tree-crop nursery conditions. Plant Soil 415: 493–506.
1197.SE.20101012.GY.D013S.BC.257	309931	15149	18	0.11882	99.6501	0.231038	0.12576	0.00580774	Marine sediment	27.6544	-88.6379	NA	Mason O U, Scott N M, Gonzalez A, Robbins-Pianka A, Bælum J, Kimbrel J et al (2014). Metagenomics reveals sediment microbial community response to Deepwater Horizon oil spill. ISME J 8: 1464–1475.
1197.SE.20101010.GY.FF013.BC.237	155445	5235	6	0.114613	99.8472	0.0382044	0.113658	0.00385989	Marine sediment	28.2049	-89.056	NA	Mason O U, Scott N M, Gonzalez A, Robbins-Pianka A, Bælum J, Kimbrel J et al (2014). Metagenomics reveals sediment microbial community response to Deepwater Horizon oil spill. ISME J 8: 1464–1475.
1197.SE.20101019.GY.LBNL10.BC.501.a	197810	5339	6	0.112381	99.7752	0.112381	0.123788	0.00303321	Marine sediment	28.4156	-88.7043	NA	Mason O U, Scott N M, Gonzalez A, Robbins-Pianka A, Bælum J, Kimbrel J et al (2014). Metagenomics reveals sediment microbial community response to Deepwater Horizon oil spill. ISME J 8: 1464–1475.
10533.CDT9B	169215	30962	33	0.106582	99.8934	0	0.0818534	0.0195018	Sea_Water	27.4334	-91.5678	NA	NA
10793.10533.CDT9B	169215	30962	33	0.106582	99.8934	0	0.0818534	0.0195018	sponge_tissue	37.634	0.686	NA	Moitinho-Silva L, Nielsen S, Amir A, Gonzalez A, Ackermann G L, Cerrano C et al (2017). The sponge microbiome project. GigaScience 6: gix077.
10793.29.V.04.1.006.1181956	69724	940	1	0.106383	99.7872	0.106383	0.0518135	0.00143423	sponge_tissue	-9.82425	150.818	NA	0
10431.13N30	69828	995	1	0.100503	46.2312	53.6683	0.0292997	0.00143209	Sandy_Loam	36.5922	-119.506	30.8°C	Strauss S L, Greenhut R F, McClean A E, Kluepfel D A (2017). Effect of anaerobic soil disinfestation on the bacterial community and key soilborne phytopathogenic agents under walnut tree-crop nursery conditions. Plant Soil 415: 493–506.
10431.8N6	95726	1144	1	0.0874126	8.91608	90.9965	0.0761615	0.00104465	Sandy_Loam	36.5922	-119.506	30.2°C	Strauss S L, Greenhut R F, McClean A E, Kluepfel D A (2017). Effect of anaerobic soil disinfestation on the bacterial community and key soilborne phytopathogenic agents under walnut tree-crop nursery conditions. Plant Soil 415: 493–506.
1197.SE.20101018.GY.D021S.BC.398.a	198900	5786	5	0.0864155	99.879	0.0345662	0.111857	0.00251383	Marine sediment	28.703	-88.361	NA	Mason O U, Scott N M, Gonzalez A, Robbins-Pianka A, Bælum J, Kimbrel J et al (2014). Metagenomics reveals sediment microbial community response to Deepwater Horizon oil spill. ISME J 8: 1464–1475.
1197.SE.20101018.GY.D021S.BC.398	224491	5879	5	0.0850485	99.8469	0.0680388	0.105977	0.00222726	Marine sediment	28.703	-88.361	NA	Mason O U, Scott N M, Gonzalez A, Robbins-Pianka A, Bælum J, Kimbrel J et al (2014). Metagenomics reveals sediment microbial community response to Deepwater Horizon oil spill. ISME J 8: 1464–1475.
1197.SE.20101008.GY.FF011.BC.205	347387	9557	8	0.0837083	99.8954	0.0209271	0.0793179	0.00230291	Marine sediment	28.511	-88.5299	NA	Mason O U, Scott N M, Gonzalez A, Robbins-Pianka A, Bælum J, Kimbrel J et al (2014). Metagenomics reveals sediment microbial community response to Deepwater Horizon oil spill. ISME J 8: 1464–1475.
1197.SE.20101019.GY.LBNL4.BC.425	324153	3803	3	0.0788851	99.8422	0.0788851	0.111317	0.000925489	Marine sediment	28.6881	-88.4184	NA	Mason O U, Scott N M, Gonzalez A, Robbins-Pianka A, Bælum J, Kimbrel J et al (2014). Metagenomics reveals sediment microbial community response to Deepwater Horizon oil spill. ISME J 8: 1464–1475.
1197.SE.20100928.GY.NF.009.BC.097.a	258158	5701	4	0.0701631	99.7193	0.210489	0.0847997	0.00154944	NA	NA	NA	NA	Mason O U, Scott N M, Gonzalez A, Robbins-Pianka A, Bælum J, Kimbrel J et al (2014). Metagenomics reveals sediment microbial community response to Deepwater Horizon oil spill. ISME J 8: 1464–1475.
10533.VK906.SP9B	227815	7563	5	0.0661113	99.9339	0	0.00493447	0.00219476	sponge_tissue	29.0684	-88.3775	NA	NA
10793.10533.VK906.SP9B	227815	7563	5	0.0661113	99.9339	0	0.00493447	0.00219476	sponge_tissue	-41.3329	174.832	11.6°C	Moitinho-Silva L, Nielsen S, Amir A, Gonzalez A, Ackermann G L, Cerrano C et al (2017). The sponge microbiome project. GigaScience 6: gix077.
10793.10533.S151.54	163355	1523	1	0.0656599	99.7374	0.19698	0.00469462	0.000612164	sponge_tissue	-15.7978	124.274	NA	Moitinho-Silva L, Nielsen S, Amir A, Gonzalez A, Ackermann G L, Cerrano C et al (2017). The sponge microbiome project. GigaScience 6: gix077.
1197.SE.20101018.GY.D012S.BC.394.a	193638	6140	4	0.0651466	99.7883	0.14658	0.078911	0.00206571	Marine sediment	28.6724	-88.2339	NA	Mason O U, Scott N M, Gonzalez A, Robbins-Pianka A, Bælum J, Kimbrel J et al (2014). Metagenomics reveals sediment microbial community response to Deepwater Horizon oil spill. ISME J 8: 1464–1475.
10533.GB535.SP21B	136725	22916	12	0.0523652	99.9476	0	0.151764	0.00877674	sponge_tissue	27.4207	-93.5968	NA	NA
10793.10533.GB535.SP21B	136725	22916	12	0.0523652	99.9476	0	0.151764	0.00877674	sponge_tissue	44.3101	9.2117	NA	Moitinho-Silva L, Nielsen S, Amir A, Gonzalez A, Ackermann G L, Cerrano C et al (2017). The sponge microbiome project. GigaScience 6: gix077.
10533.8.BONNAIRE	233107	36884	19	0.0515129	99.9485	0	0.0369643	0.00815076	sponge_tissue	-12.26	68.46	NA	NA
10793.10533.8.BONNAIRE	233107	36884	19	0.0515129	99.9485	0	0.0369643	0.00815076	sponge_tissue	9.33417	-82.2181	NA	Moitinho-Silva L, Nielsen S, Amir A, Gonzalez A, Ackermann G L, Cerrano C et al (2017). The sponge microbiome project. GigaScience 6: gix077.
10180.A12III	141165	1947	1	0.0513611	0.0513611	99.8973	0.0794281	0.000708391	soil	-22.7297	-50.5564	23°C	NA
10793.10533.GC354.SP15A1	116812	6005	3	0.0499584	99.95	0	0.0435667	0.00256823	sponge_tissue	42.05	3.2	NA	Moitinho-Silva L, Nielsen S, Amir A, Gonzalez A, Ackermann G L, Cerrano C et al (2017). The sponge microbiome project. GigaScience 6: gix077.
10141.G.CTRL.soil.T0.5	3288266	70488	32	0.0453978	0	99.9546	0.0816347	0.000973157	agricultural_soil	40.015	-105.27	NA	Metcalf J L, Xu Z Z, Weiss S, Lax S, Van Treuren W, Hyde E R et al (2015). Microbial community assembly and metabolic function during mammalian corpse decomposition. Science 351: 158–162.
10533.CDT4C	129511	17779	7	0.0393723	99.9606	0	0.0300043	0.00540495	Sea_Water	29.0519	-88.3668	NA	NA
10793.10533.CDT4C	129511	17779	7	0.0393723	99.9606	0	0.0300043	0.00540495	sponge_tissue	37.634	0.686	NA	Moitinho-Silva L, Nielsen S, Amir A, Gonzalez A, Ackermann G L, Cerrano C et al (2017). The sponge microbiome project. GigaScience 6: gix077.
1197.SE.20100928.GY.NF.009.BC.097	261901	5288	2	0.0378215	99.9244	0.0378215	0.0463499	0.000763647	Marine sediment	28.7133	-88.4014	NA	Mason O U, Scott N M, Gonzalez A, Robbins-Pianka A, Bælum J, Kimbrel J et al (2014). Metagenomics reveals sediment microbial community response to Deepwater Horizon oil spill. ISME J 8: 1464–1475.
10180.A8II	347138	3311	1	0.0302024	0.211416	99.7584	0.0354988	0.00028807	soil	-22.8078	-50.54	20°C	NA
1197.SE.20101008.GY.D015S.BC.178	181642	6975	2	0.0286738	99.7419	0.229391	0.03465	0.00110107	Marine sediment	28.2938	-88.0435	NA	Mason O U, Scott N M, Gonzalez A, Robbins-Pianka A, Bælum J, Kimbrel J et al (2014). Metagenomics reveals sediment microbial community response to Deepwater Horizon oil spill. ISME J 8: 1464–1475.
10533.VK826.SP3A	153011	3541	1	0.0282406	99.9435	0.0282406	0.0268817	0.000653548	sponge_tissue	29.0544	-88.0167	NA	NA
10793.10533.VK826.SP3A	153011	3541	1	0.0282406	99.9435	0.0282406	0.0268817	0.000653548	sponge_tissue	-41.3329	174.832	11.6°C	Moitinho-Silva L, Nielsen S, Amir A, Gonzalez A, Ackermann G L, Cerrano C et al (2017). The sponge microbiome project. GigaScience 6: gix077.
1197.SE.20100921.GY.FFMT3.BC.027	233889	7252	2	0.0275786	99.8207	0.151682	0.0282646	0.000855106	Marine sediment	28.2187	-89.4917	NA	Mason O U, Scott N M, Gonzalez A, Robbins-Pianka A, Bælum J, Kimbrel J et al (2014). Metagenomics reveals sediment microbial community response to Deepwater Horizon oil spill. ISME J 8: 1464–1475.
10793.10533.Mo.sediment.Herzliya.1	262597	5026	1	0.0198965	98.8659	1.11421	0.00738825	0.000380812	sponge_tissue	21.4336	-157.788	NA	Moitinho-Silva L, Nielsen S, Amir A, Gonzalez A, Ackermann G L, Cerrano C et al (2017). The sponge microbiome project. GigaScience 6: gix077.
10793.10533.GB535.SP19B	186165	34200	5	0.0146199	99.9854	0	0.0150254	0.00268579	sponge_tissue	44.3101	9.2117	NA	Moitinho-Silva L, Nielsen S, Amir A, Gonzalez A, Ackermann G L, Cerrano C et al (2017). The sponge microbiome project. GigaScience 6: gix077.
10895.E4.Sediment.2.20150309	152395	16926	2	0.0118161	99.7164	0.271771	0.00974042	0.00131238	Sandy_sediment	19.7492	39.9036	NA	NA
10533.CDT8B	217799	32252	3	0.00930175	99.9907	0	0.006458	0.00137742	Sea_Water	27.5857	-91.8183	NA	NA
10533.VK826.SP2	203555	58845	4	0.00679752	99.9932	0	0.00712301	0.00196507	sponge_tissue	29.0544	-88.0167	NA	NA
10793.10533.VK826.SP2	203555	58845	4	0.00679752	99.9932	0	0.00712301	0.00196507	sponge_tissue	-41.3329	174.832	11.6°C	Moitinho-Silva L, Nielsen S, Amir A, Gonzalez A, Ackermann G L, Cerrano C et al (2017). The sponge microbiome project. GigaScience 6: gix077.
10793.10533.GB585.SP19A	163900	51640	3	0.00580945	99.9942	0	0.00594318	0.00183038	sponge_tissue	44.3101	9.2117	NA	Moitinho-Silva L, Nielsen S, Amir A, Gonzalez A, Ackermann G L, Cerrano C et al (2017). The sponge microbiome project. GigaScience 6: gix077.
10793.HBOI.3.6.VIII.09.1.003.1182228	51235	18042	1	0.00554262	99.9945	0	0.00478217	0.00195179	Sea_water	26.2526	-80.0637	NA	Moitinho-Silva L, Nielsen S, Amir A, Gonzalez A, Ackermann G L, Cerrano C et al (2017). The sponge microbiome project. GigaScience 6: gix077.
NA: Not available

## Sheet: Sponge 16S
Sample ID	Total reads count	All AOA reads count	Relative abudance of Ca. Nitrosomirales AOA to total AOA (%)	Relative abudance of Nitrosopumilales AOA to total AOA (%)	Relative abudance of Nitrososphaerales AOA to total AOA (%)	Habitat	Latitude	Longitude	host_scientific_name	Temperature	Reference
10533.BDR015	278638	273	80.9524	18.6813	0.3663	sponge metagenome	12.1469	-68.2821	Porifera	NA	NA
10793.12.V.00.3.004.1182029	50205	354	78.8136	20.6215	0.564972	Sponge_tissue	-9.82425	150.818	Scleritodermidae sp.	NA	Moitinho-Silva L, Nielsen S, Amir A, Gonzalez A, Ackermann G L, Cerrano C et al (2017). The sponge microbiome project. GigaScience 6: gix077.
10793.10533.BDR052	130353	122	65.5738	33.6066	0.819672	sponge_tissue	21.4336	-157.788	Aciculites cribrophora	NA	Moitinho-Silva L, Nielsen S, Amir A, Gonzalez A, Ackermann G L, Cerrano C et al (2017). The sponge microbiome project. GigaScience 6: gix077.
10793.10533.GC354.SP14A1	91392	566	48.7633	51.2367	0	Sponge_tissue	42.05	3.2	Porifera	NA	Moitinho-Silva L, Nielsen S, Amir A, Gonzalez A, Ackermann G L, Cerrano C et al (2017). The sponge microbiome project. GigaScience 6: gix077.
10793.10533.GC354.SP14A2	136065	610	44.2623	55.7377	0	Sponge_tissue	42.05	3.2	Porifera	NA	Moitinho-Silva L, Nielsen S, Amir A, Gonzalez A, Ackermann G L, Cerrano C et al (2017). The sponge microbiome project. GigaScience 6: gix077.
10793.10533.GC354.SP14B1	159406	931	37.1643	62.8357	0	Sponge_tissue	42.05	3.2	Porifera	NA	Moitinho-Silva L, Nielsen S, Amir A, Gonzalez A, Ackermann G L, Cerrano C et al (2017). The sponge microbiome project. GigaScience 6: gix077.
10793.10533.GC354.SP8D	195780	2888	16.2396	83.7604	0	Sponge_tissue	-16.0858	124.274	Porifera	NA	Moitinho-Silva L, Nielsen S, Amir A, Gonzalez A, Ackermann G L, Cerrano C et al (2017). The sponge microbiome project. GigaScience 6: gix077.
10533.Taylor.WS.E	94696	8	12.5	87.5	0	sponge metagenome	-41.3329	174.832	Porifera	NA	Moitinho-Silva L, Nielsen S, Amir A, Gonzalez A, Ackermann G L, Cerrano C et al (2017). The sponge microbiome project. GigaScience 6: gix077.
10793.14.VI.05.2.009.1181848	86711	3810	4.14698	95.853	0	Sponge_tissue	-9.82425	150.818	Porifera	NA	Moitinho-Silva L, Nielsen S, Amir A, Gonzalez A, Ackermann G L, Cerrano C et al (2017). The sponge microbiome project. GigaScience 6: gix077.
10793.10533.MC731.SP13A2	187032	10282	2.40226	97.588	0.00972573	Sponge_tissue	-16.0858	124.274	Porifera	NA	Moitinho-Silva L, Nielsen S, Amir A, Gonzalez A, Ackermann G L, Cerrano C et al (2017). The sponge microbiome project. GigaScience 6: gix077.
10793.10533.MC751.SP13A1	174333	11803	1.99949	98.0005	0	Sponge_tissue	-16.0858	124.274	Porifera	NA	Moitinho-Silva L, Nielsen S, Amir A, Gonzalez A, Ackermann G L, Cerrano C et al (2017). The sponge microbiome project. GigaScience 6: gix077.
10793.10533.MC751.SP13A3	141612	6513	1.52004	98.4646	0.0153539	Sponge_tissue	-16.0858	124.274	Porifera	NA	Moitinho-Silva L, Nielsen S, Amir A, Gonzalez A, Ackermann G L, Cerrano C et al (2017). The sponge microbiome project. GigaScience 6: gix077.
10793.10533.GB535.SP18A	174324	24187	1.18245	98.8134	0.00413445	sponge_tissue	44.3101	9.2117	Aciculites cribrophora	NA	Moitinho-Silva L, Nielsen S, Amir A, Gonzalez A, Ackermann G L, Cerrano C et al (2017). The sponge microbiome project. GigaScience 6: gix077.
NA: Not available

## Sheet: Death Valley subsurface 16S
Sample ID	Total reads_count	All AOA reads_count	Relative abudance of Ca. Nitrosomirales AOA to total AOA (%)	Relative abudance of Nitrosopumilales AOA to total AOA (%)	Relative abudance of Nitrososphaerales AOA to total AOA (%)	Habitat	Latitude	Longitude	USGS_Site_ID	USGS_Site_Name	Study_Site_Name	Location	Piper_group_ref	Temperature	Reference
YF1	38580	415	100	0	0	Well	37.14	-116.14	370831116080701	159 S09 E52 24 3 UE- 2ce	UE_2ce_WW_Nash	Yucca_Flat	Ca-Mg-HCO3	34°C	Nancy Merino, Tracie R Jackson, James H Campbell, Annie B Kersting, Joshua Sackett, Jenny C Fisher et al (2022). Subsurface microbial communities as a tool for characterizing regional-scale groundwater flow. Sci Total Environ 842: 0048-9697.
OV2	68282	359	72.7019	27.2981	0	Well	37.0064	-116.721	370210116421501	228 S10 E47 27DBCD1 ER-OV-02	OV2	Oasis_Valley	Na-HCO3	25°C	Nancy Merino, Tracie R Jackson, James H Campbell, Annie B Kersting, Joshua Sackett, Jenny C Fisher et al (2022). Subsurface microbial communities as a tool for characterizing regional-scale groundwater flow. Sci Total Environ 842: 0048-9697.
PM6	13817	171	48.538	51.462	0	Well	37.24	-116.42	371425116251902	227B S08 E50 17 6 UE-20n 1 (2834 ft)	UE_20N1	Pahute_Mesa	Na-HCO3	36°C	Nancy Merino, Tracie R Jackson, James H Campbell, Annie B Kersting, Joshua Sackett, Jenny C Fisher et al (2022). Subsurface microbial communities as a tool for characterizing regional-scale groundwater flow. Sci Total Environ 842: 0048-9697.
AM4	9513	147	48.2993	51.7007	0	Spring	36.4208	-116.323	362502116192301	230 S18 E50 03ADBA1 Crystal Pool (AM-5a)	Crystal_Spring_Source	Ash_Meadows	Ca-Mg-HCO3	30.98°C	Nancy Merino, Tracie R Jackson, James H Campbell, Annie B Kersting, Joshua Sackett, Jenny C Fisher et al (2022). Subsurface microbial communities as a tool for characterizing regional-scale groundwater flow. Sci Total Environ 842: 0048-9697.
AM5	4877	139	35.9712	64.0288	0	Spring	36.4015	-116.274	362407116162401	230 S18 E51 07DBB 1 King Pool Spring	Kings_Pool_Source	Ash_Meadows	Na-HCO3	31.96°C	Nancy Merino, Tracie R Jackson, James H Campbell, Annie B Kersting, Joshua Sackett, Jenny C Fisher et al (2022). Subsurface microbial communities as a tool for characterizing regional-scale groundwater flow. Sci Total Environ 842: 0048-9697.
AM7	9173	320	30.9375	69.0625	0	Spring	36.4237	-116.306	NA	NA	Refugium	Ash_Meadows	Ca-Mg-HCO3	37.14°C	Nancy Merino, Tracie R Jackson, James H Campbell, Annie B Kersting, Joshua Sackett, Jenny C Fisher et al (2022). Subsurface microbial communities as a tool for characterizing regional-scale groundwater flow. Sci Total Environ 842: 0048-9697.
PM2	19713	111	12.6126	87.3874	0	Well	37.24	-116.56	371421116333704	228 S08 E48 13 4 PM- 3-2 (1442-1667 ft)	PM_3_2	Pahute_Mesa	NaCl	27.1°C	Nancy Merino, Tracie R Jackson, James H Campbell, Annie B Kersting, Joshua Sackett, Jenny C Fisher et al (2022). Subsurface microbial communities as a tool for characterizing regional-scale groundwater flow. Sci Total Environ 842: 0048-9697.
AM2	6249	186	7.52688	92.4731	0	Spring	36.4265	-116.31	NA	NA	Indian_Spring_South_Source	Ash_Meadows	Ca-Mg-HCO3	30.33°C	Nancy Merino, Tracie R Jackson, James H Campbell, Annie B Kersting, Joshua Sackett, Jenny C Fisher et al (2022). Subsurface microbial communities as a tool for characterizing regional-scale groundwater flow. Sci Total Environ 842: 0048-9697.
SM4	17795	1322	1.66415	95.764	2.57186	Well	36.5159	-115.559	NA	NA	Indian_Spring_Prison_Well	Spring_Mountains	Ca-Mg-HCO3	23°C	Nancy Merino, Tracie R Jackson, James H Campbell, Annie B Kersting, Joshua Sackett, Jenny C Fisher et al (2022). Subsurface microbial communities as a tool for characterizing regional-scale groundwater flow. Sci Total Environ 842: 0048-9697.
NA: Not available
