# Supplementary material for: Novel order-level lineage of ammonia-oxidizing archaea widespread in marine and terrestrial environments
Source: ISME J. 2024 Jan 10;18(1):wrad002. doi: 10.1093/ismejo/wrad002 (PMC10811736; doi:10.1093/ismejo/wrad002)
Supplement: Table_S7_wrad002 [file table_s7_wrad002.xlsx]

## Sheet: Tara Ocean metagenome
Tara Ocean sample ID	Relative abudance of different marine AOA lineages (%)
	Nitrosopumilus-like estuarine/coastal AOA	Nitrosopumilus (Nitrosomarinus)-like coastal AOA	Nitrosopumilus-like hadopelagic AOA	Nitrosarchaeum-like AOA	Cenarchaeum-like AOA	Nitrosopelagicus-like AOA (Water Column A)	Deep marine AOA (Water Column B)	Nitrosomirales AOA
TARA_20090915T1130Z_004_EVENT_PUMP_P_S_(5 m)_BACT_NUC-DNA(100L)_W0.22-1.6_TARA_X000000263	6.66667	33.3333	13.3333	3.33333	0	43.3333	0	0
TARA_20090915T1130Z_004_EVENT_PUMP_P_S_(5 m)_BACT_NUC-DNA(100L)_W0.22-1.6_TARA_X000000263	0	0	0	0	0	0	0	0
TARA_20090915T1800Z_004_EVENT_PUMP_P_D_(40 m)_BACT_NUC-DNA(100L)_W0.22-1.6_TARA_X000000368	15.9449	31.1024	21.6535	5.90551	0.393701	23.8189	1.1811	0
TARA_20090915T1800Z_004_EVENT_PUMP_P_D_(40 m)_BACT_NUC-DNA(100L)_W0.22-1.6_TARA_X000000368	15.6304	23.4024	20.0777	8.29016	0.0863558	30.2677	2.24525	0
TARA_20091102T0813Z_018_EVENT_PUMP_P_S_(5 m)_BACT_NUC-DNA(100L)_W0.22-1.6_TARA_A100000164	17.024	30.517	16.8979	8.95334	0.630517	24.4641	1.51324	0
TARA_20091102T0813Z_018_EVENT_PUMP_P_S_(5 m)_BACT_NUC-DNA(100L)_W0.22-1.6_TARA_A100000164	13.3333	25.8333	25.8333	5	0.833333	29.1667	0	0
TARA_20091102T1407Z_018_EVENT_PUMP_P_D_(60 m)_BACT_NUC-DNA(100L)_W0.22-1.6_TARA_S200000501	50	50	0	0	0	0	0	0
TARA_20091102T1407Z_018_EVENT_PUMP_P_D_(60 m)_BACT_NUC-DNA(100L)_W0.22-1.6_TARA_S200000501	28.125	37.5	25	3.125	0	6.25	0	0
TARA_20091118T0841Z_023_EVENT_PUMP_P_S_(5-7m)_BACT_NUC-DNA(100L)_W0.22-1.6_TARA_E500000075	0	0	0	0	0	0	0	0
TARA_20091118T0841Z_023_EVENT_PUMP_P_S_(5-7m)_BACT_NUC-DNA(100L)_W0.22-1.6_TARA_E500000075	30.7692	46.1538	11.5385	5.76923	0	5.76923	0	0
TARA_20091118T0841Z_023_EVENT_PUMP_P_S_(5-7m)_BACT_NUC-DNA(100L)_W0.22-1.6_TARA_E500000075	23.6111	38.8889	13.8889	2.77778	1.38889	19.4444	0	0
TARA_20091118T1240Z_023_EVENT_PUMP_P_D_(55-57m)_BACT_NUC-DNA(100L)_W0.22-1.6_TARA_E500000081	0	0	0	0	0	0	0	0
TARA_20091118T1240Z_023_EVENT_PUMP_P_D_(55-57m)_BACT_NUC-DNA(100L)_W0.22-1.6_TARA_E500000081	20.3488	31.1047	20.0581	4.36047	0.290698	23.8372	0	0
TARA_20091118T1240Z_023_EVENT_PUMP_P_D_(55-57m)_BACT_NUC-DNA(100L)_W0.22-1.6_TARA_E500000081	16.3978	42.2043	14.2473	6.1828	0	20.9677	0	0
TARA_20091123T0912Z_025_EVENT_PUMP_P_S_(5 m)_BACT_NUC-DNA(100L)_W0.22-1.6_TARA_E500000178	25	0	25	25	0	25	0	0
TARA_20091123T0912Z_025_EVENT_PUMP_P_S_(5 m)_BACT_NUC-DNA(100L)_W0.22-1.6_TARA_E500000178	29.4118	23.5294	17.6471	11.7647	0	17.6471	0	0
TARA_20091123T1352Z_025_EVENT_PUMP_P_D_(50 m)_BACT_NUC-DNA(100L)_W0.22-1.6_TARA_E500000331	22.5481	39.379	17.0281	4.5589	0.0492854	16.3874	0.0492854	0
TARA_20091123T1352Z_025_EVENT_PUMP_P_D_(50 m)_BACT_NUC-DNA(100L)_W0.22-1.6_TARA_E500000331	23.1441	38.5735	20.3785	3.05677	0.291121	14.556	0	0
TARA_20091215T1041Z_030_EVENT_PUMP_P_S_(5-7m)_BACT_NUC-DNA(100L)_W0.22-1.6_TARA_A100001015	0	0	0	0	0	0	0	0
TARA_20091215T1041Z_030_EVENT_PUMP_P_S_(5-7m)_BACT_NUC-DNA(100L)_W0.22-1.6_TARA_A100001015	0	0	0	0	0	0	0	0
TARA_20091215T1041Z_030_EVENT_PUMP_P_S_(5-7m)_BACT_NUC-DNA(100L)_W0.22-1.6_TARA_A100001015	0	0	0	0	0	0	0	0
TARA_20091215T1512Z_030_Combined-EVENTS_CAST_MB_D_(70-75m)_BACT_NUC-DNA(100L)_W0.22-1.6_TARA_A100001011	50	50	0	0	0	0	0	0
TARA_20091215T1512Z_030_Combined-EVENTS_CAST_MB_D_(70-75m)_BACT_NUC-DNA(100L)_W0.22-1.6_TARA_A100001011	0	0	0	0	0	0	0	0
TARA_20091215T1512Z_030_Combined-EVENTS_CAST_MB_D_(70-75m)_BACT_NUC-DNA(100L)_W0.22-1.6_TARA_A100001011	0	0	0	0	0	0	0	0
TARA_20091215T1512Z_030_Combined-EVENTS_CAST_MB_D_(70-75m)_BACT_NUC-DNA(100L)_W0.22-1.6_TARA_A100001011	0	0	0	0	0	0	0	0
TARA_20100109T0715Z_031_EVENT_PUMP_P_S_(5 m)_BACT_NUC-DNA(100L)_W0.22-1.6_TARA_A100001403	0	0	0	0	0	0	0	0
TARA_20100109T0715Z_031_EVENT_PUMP_P_S_(5 m)_BACT_NUC-DNA(100L)_W0.22-1.6_TARA_A100001403	14.2857	18.3673	14.2857	16.3265	2.04082	34.6939	0	0
TARA_20100111T0721Z_032_EVENT_PUMP_P_S_(5 m)_BACT_NUC-DNA(100L)_W0.22-1.6_TARA_A100001035	0	25	0	25	0	50	0	0
TARA_20100111T0721Z_032_EVENT_PUMP_P_S_(5 m)_BACT_NUC-DNA(100L)_W0.22-1.6_TARA_A100001035	20	13.3333	20	13.3333	6.66667	26.6667	0	0
TARA_20100111T0721Z_032_EVENT_PUMP_P_S_(5 m)_BACT_NUC-DNA(100L)_W0.22-1.6_TARA_A100001035	16.6667	33.3333	16.6667	8.33333	8.33333	16.6667	0	0
TARA_20100111T1417Z_032_EVENT_PUMP_P_D_(80 m)_BACT_NUC-DNA(100L)_W0.22-1.6_TARA_A100001037	16.1952	20.0849	14.4272	10.8911	4.38472	33.7341	0.141443	0.141443
TARA_20100111T1417Z_032_EVENT_PUMP_P_D_(80 m)_BACT_NUC-DNA(100L)_W0.22-1.6_TARA_A100001037	14.5509	19.7485	13.7126	11.9521	4.41916	35.1138	0.502994	0
TARA_20100113T0716Z_033_EVENT_PUMP_P_S_(5 m)_BACT_NUC-DNA(100L)_W0.22-1.6_TARA_A100001234	13.0872	20.1342	10.7383	15.7718	6.04027	34.2282	0	0
TARA_20100113T0716Z_033_EVENT_PUMP_P_S_(5 m)_BACT_NUC-DNA(100L)_W0.22-1.6_TARA_A100001234	13.2911	27.8481	13.9241	11.3924	3.79747	29.7468	0	0
TARA_20100120T0427Z_034_EVENT_PUMP_P_S_(5 m)_BACT_NUC-DNA(100L)_W0.22-1.6_TARA_B100000003	18.1818	16.6667	16.6667	11.6162	5.05051	31.8182	0	0
TARA_20100120T0427Z_034_EVENT_PUMP_P_S_(5 m)_BACT_NUC-DNA(100L)_W0.22-1.6_TARA_B100000003	15.5	15.75	15.25	13.5	5	35	0	0
TARA_20100120T1150Z_034_EVENT_PUMP_P_D_(60 m)_BACT_NUC-DNA(100L)_W0.22-1.6_TARA_B100000029	14.2083	17.2348	13.1889	15.0366	4.81045	31.1246	4.3963	0
TARA_20100120T1150Z_034_EVENT_PUMP_P_D_(60 m)_BACT_NUC-DNA(100L)_W0.22-1.6_TARA_B100000029	13.9689	17.6433	13.6402	14.0979	4.69928	31.1158	4.83465	0
TARA_20100312T0606Z_036_EVENT_PUMP_P_S_(5 m)_BACT_NUC-DNA(100L)_W0.22-1.6_TARA_B100000034	0	0	0	0	0	0	0	0
TARA_20100312T0606Z_036_EVENT_PUMP_P_S_(5 m)_BACT_NUC-DNA(100L)_W0.22-1.6_TARA_B100000034	0	0	0	0	0	0	0	0
TARA_20100312T1223Z_036_EVENT_PUMP_P_D_(17 m)_BACT_NUC-DNA(100L)_W0.22-1.6_TARA_B100000035	0.763359	0	0.763359	1.52672	0	0	96.9466	0
TARA_20100312T1223Z_036_EVENT_PUMP_P_D_(17 m)_BACT_NUC-DNA(100L)_W0.22-1.6_TARA_B100000035	0	75	0	12.5	0	12.5	0	0
TARA_20100313T0507Z_037_Combined-EVENTS_CAST_MB_M_(600 m)_BACT_NUC-RNA(10L-or-10min)_W0.22-1.6_TARA_B100000315	2.44969	0.0874891	2.53718	4.8119	0.612423	0.262467	89.2388	0
TARA_20100313T0507Z_037_Combined-EVENTS_CAST_MB_M_(600 m)_BACT_NUC-RNA(10L-or-10min)_W0.22-1.6_TARA_B100000315	2.66326	0.601866	3.03942	3.65633	0.406259	0.0150466	89.6178	0
TARA_20100315T0335Z_038_EVENT_PUMP_P_S_(5 m)_BACT_NUC-RNA(10L-or-10min)_W0.22-1.6_TARA_B100000066	7.14286	28.5714	21.4286	14.2857	0	28.5714	0	0
TARA_20100315T0335Z_038_EVENT_PUMP_P_S_(5 m)_BACT_NUC-RNA(10L-or-10min)_W0.22-1.6_TARA_B100000066	0	50	50	0	0	0	0	0
TARA_20100315T1118Z_038_EVENT_PUMP_P_D_(25 m)_BACT_NUC-RNA(10L-or-10min)_W0.22-1.6_TARA_B100000073	13.6905	17.8571	20.2381	8.92857	0.595238	38.6905	0	0
TARA_20100315T1118Z_038_EVENT_PUMP_P_D_(25 m)_BACT_NUC-RNA(10L-or-10min)_W0.22-1.6_TARA_B100000073	12.9843	19.8953	21.2565	9.94764	0.314136	35.6021	0	0
TARA_20100316T0614Z_038_Combined-EVENTS_CAST_MB_M_(340 m)_BACT_NUC-RNA(10L-or-10min)_W0.22-1.6_TARA_B100000071	3.64865	0.540541	3.91892	5.40541	0.540541	0.27027	85.6757	0
TARA_20100316T0614Z_038_Combined-EVENTS_CAST_MB_M_(340 m)_BACT_NUC-RNA(10L-or-10min)_W0.22-1.6_TARA_B100000071	3.5409	0.4884	3.7851	5.06716	0.30525	0.610501	86.2027	0
TARA_20100318T1133Z_039_EVENT_PUMP_P_D_(25 m)_BACT_NUC-DNA(100L)_W0.22-1.6_TARA_B100000085	0	50	0	0	0	50	0	0
TARA_20100318T1133Z_039_EVENT_PUMP_P_D_(25 m)_BACT_NUC-DNA(100L)_W1.6-20_TARA_B100000105	0	0	0	0	0	0	0	0
TARA_20100320T0817Z_039_Combined-EVENTS_CAST_MB_M_(270 m)_BACT_NUC-DNA(100L)_W0.22-1.6_TARA_B100000097	2.79441	0.399202	2.79441	1.99601	0.798403	0.399202	90.8184	0
TARA_20100320T0817Z_039_Combined-EVENTS_CAST_MB_M_(270 m)_BACT_NUC-DNA(100L)_W0.22-1.6_TARA_B100000097	4.2471	0	4.2471	5.40541	0.3861	1.1583	84.556	0
TARA_20100330T0247Z_041_EVENT_PUMP_P_S_(5 m)_BACT_NUC-RNA(10L-or-10min)_W0.22-1.6_TARA_B100000282	0	0	0	0	0	0	0	0
TARA_20100330T0247Z_041_EVENT_PUMP_P_S_(5 m)_BACT_NUC-RNA(10L-or-10min)_W0.22-1.6_TARA_B100000282	0	0	0	0	0	0	0	0
TARA_20100330T1056Z_041_EVENT_PUMP_P_D_(60 m)_BACT_NUC-RNA(10L-or-10min)_W0.22-1.6_TARA_B100000287	0	0	0	0	0	0	0	0
TARA_20100330T1056Z_041_EVENT_PUMP_P_D_(60 m)_BACT_NUC-RNA(10L-or-10min)_W0.22-1.6_TARA_B100000287	14	17.3846	18.5385	9.69231	1.46154	38.9231	0	0
TARA_20100404T0247Z_042_EVENT_PUMP_P_S_(5 m)_BACT_NUC-DNA(100L)_W0.22-1.6_TARA_B100000123	0	0	0	0	0	0	0	0
TARA_20100404T0247Z_042_EVENT_PUMP_P_S_(5 m)_BACT_NUC-DNA(100L)_W0.22-1.6_TARA_B100000123	11.1111	33.3333	16.6667	5.55556	0	33.3333	0	0
TARA_20100404T0950Z_042_EVENT_PUMP_P_D_(80 m)_BACT_NUC-DNA(100L)_W0.22-1.6_TARA_B100000131	11.7978	18.5393	21.9101	11.7978	0.561798	35.3933	0	0
TARA_20100404T0950Z_042_EVENT_PUMP_P_D_(80 m)_BACT_NUC-DNA(100L)_W0.22-1.6_TARA_B100000131	13.8655	20.3782	20.1681	9.2437	0.840336	35.5042	0	0
TARA_20100413T0321Z_045_EVENT_PUMP_P_S_(5 m)_BACT_NUC-DNA(100L)_W0.22-1.6_TARA_B100000161	0	0	0	0	0	0	0	0
TARA_20100413T0321Z_045_EVENT_PUMP_P_S_(5 m)_BACT_NUC-DNA(100L)_W0.22-1.6_TARA_B100000161	0	0	0	0	0	0	0	0
TARA_20100419T0756Z_048_EVENT_PUMP_P_S_(5 m)_BACT_NUC-DNA(100L)_W0.22-1.6_TARA_B100000242	0	0	0	0	0	0	0	0
TARA_20100419T0756Z_048_EVENT_PUMP_P_S_(5 m)_BACT_NUC-DNA(100L)_W0.22-1.6_TARA_B100000242	0	0	0	0	0	0	0	0
TARA_20100517T0410Z_052_EVENT_PUMP_P_S_(5 m)_BACT_NUC-RNA(10L-or-10min)_W0.22-1.6_TARA_B100000212	0	0	0	0	0	0	0	0
TARA_20100517T0410Z_052_EVENT_PUMP_P_S_(5 m)_BACT_NUC-RNA(10L-or-10min)_W0.22-1.6_TARA_B100000212	0	50	0	25	0	25	0	0
TARA_20100517T1142Z_052_EVENT_PUMP_P_D_(75 m)_BACT_NUC-RNA(10L-or-10min)_W0.22-1.6_TARA_B100000214	50	0	50	0	0	0	0	0
TARA_20100517T1142Z_052_EVENT_PUMP_P_D_(75 m)_BACT_NUC-RNA(10L-or-10min)_W0.22-1.6_TARA_B100000214	0	0	0	0	0	0	0	0
TARA_20100626T0705Z_056_EVENT_PUMP_P_S_(5 m)_BACT_NUC-DNA(100L)_W0.22-3_TARA_B000000609	14.0625	25	12.5	14.0625	1.5625	32.8125	0	0
TARA_20100626T0713Z_056_EVENT_CAST_B5_M_(1000 m)_BACT_NUC-DNA(100L)_W0.22-3_TARA_B100000378	2.73314	1.29682	3.28081	3.65539	0.315164	0.170499	88.4965	0.0516662
TARA_20100627T1205Z_057_EVENT_PUMP_P_S_(5 m)_BACT_NUC-DNA(100L)_W0.22-3_TARA_B000000565	14.5	25.5	20.5	10	5	24.5	0	0
TARA_20100629T1500Z_058_EVENT_PUMP_P_D_(66 m)_BACT_NUC-DNA(100L)_W0.22-3_TARA_B000000557	12.5	25	18.75	10.4167	2.08333	31.25	0	0
TARA_20100703T0809Z_062_EVENT_PUMP_P_S_(5 m)_BACT_NUC-DNA(100L)_W0.22-3_TARA_B000000532	15.7143	14.2857	12.8571	14.2857	7.14286	35.7143	0	0
TARA_20100707T0448Z_064_EVENT_PUMP_P_S_(5 m)_BACT_NUC-DNA(100L)_W0.22-3_TARA_B100000401	0	0	0	0	0	0	0	0
TARA_20100707T0448Z_064_EVENT_PUMP_P_S_(5 m)_BACT_NUC-DNA(100L)_W0.22-3_TARA_B100000401	9.52381	28.5714	19.0476	8.33333	0	34.5238	0	0
TARA_20100707T0448Z_064_EVENT_PUMP_P_S_(5 m)_BACT_NUC-DNA(100L)_W0.22-3_TARA_B100000401	14.9123	18.4211	22.4561	10.5263	0.526316	32.4561	0.701754	0
TARA_20100707T1217Z_064_Combined-EVENTS_CAST_MB_M_(1000 m)_BACT_NUC-DNA(100L)_W0.22-3_TARA_B100000408	3.16419	0.966517	3.46335	3.94661	0.333679	0.44874	87.6309	0.0460246
TARA_20100707T1217Z_064_Combined-EVENTS_CAST_MB_M_(1000 m)_BACT_NUC-DNA(100L)_W0.22-3_TARA_B100000408	2.69604	0.814288	3.14767	3.6335	0.314767	0.383194	89.0105	0
TARA_20100708T0621Z_064_EVENT_PUMP_P_D_(65 m)_BACT_NUC-DNA(100L)_W0.22-3_TARA_B100000405	6.01504	15.7895	15.0376	15.7895	0	47.3684	0	0
TARA_20100708T0621Z_064_EVENT_PUMP_P_D_(65 m)_BACT_NUC-DNA(100L)_W0.22-3_TARA_B100000405	16.375	17.125	21.875	11.125	0.25	33.25	0	0
TARA_20100708T0621Z_064_EVENT_PUMP_P_D_(65 m)_BACT_NUC-DNA(100L)_W0.22-3_TARA_B100000405	13.7037	14.4444	21.1111	12.2222	0.37037	38.1481	0	0
TARA_20100712T0559Z_065_EVENT_PUMP_P_S_(5 m)_BACT_NUC-DNA(100L)_W0.22-3_TARA_B000000437	17.0404	18.3857	17.9372	11.6592	1.34529	28.2511	5.38117	0
TARA_20100712T0559Z_065_EVENT_PUMP_P_S_(5 m)_BACT_NUC-DNA(100L)_W0.22-3_TARA_B000000437	13.9142	15.0845	19.5059	12.2237	1.30039	35.1105	2.86086	0
TARA_20100712T0650Z_065_Combined-EVENTS_CAST_MB_M_(850 m)_BACT_NUC-DNA(100L)_W0.22-3_TARA_B000000460	2.98619	0.755508	3.40806	4.16081	0.270218	0.587311	87.8264	0.00551466
TARA_20100712T0650Z_065_Combined-EVENTS_CAST_MB_M_(850 m)_BACT_NUC-DNA(100L)_W0.22-3_TARA_B000000460	3.02216	0.906649	3.02216	5.05373	0.520484	0.755541	86.7193	0
TARA_20100712T1106Z_065_Combined-EVENTS_CAST_MB_D_(30 m)_BACT_NUC-DNA(100L)_W0.22-3_TARA_B000000441	14.8668	18.5133	20.8976	10.7994	0.56101	27.4895	6.87237	0
TARA_20100712T1106Z_065_Combined-EVENTS_CAST_MB_D_(30 m)_BACT_NUC-DNA(100L)_W0.22-3_TARA_B000000441	10.4651	18.2171	13.5659	10.8527	1.16279	37.2093	8.52713	0
TARA_20100712T1106Z_065_Combined-EVENTS_CAST_MB_D_(30 m)_BACT_NUC-DNA(100L)_W0.22-3_TARA_B000000441	13.6622	19.1651	18.5958	9.61417	1.13852	29.8545	7.96964	0
TARA_20100715T1222Z_066_EVENT_PUMP_P_S_(5 m)_BACT_NUC-DNA(100L)_W0.22-3_TARA_B000000475	16.1937	34.3907	14.1903	7.51252	0.33389	26.0434	1.33556	0
TARA_20100715T1222Z_066_EVENT_PUMP_P_S_(5 m)_BACT_NUC-DNA(100L)_W0.22-3_TARA_B000000475	22.9277	36.6843	15.1675	5.29101	0.176367	17.6367	2.1164	0
TARA_20100715T1222Z_066_EVENT_PUMP_P_S_(5 m)_BACT_NUC-DNA(100L)_W0.22-3_TARA_B000000475	21.6346	34.1346	17.7083	5.84936	0.0801282	19.0705	1.52244	0
TARA_20100715T1539Z_066_Combined-EVENTS_CAST_MB_D_(30 m)_BACT_NUC-DNA(100L)_W0.22-3_TARA_B000000477	16.0112	38.0618	12.3596	8.14607	0.421348	23.5955	1.40449	0
TARA_20100715T1539Z_066_Combined-EVENTS_CAST_MB_D_(30 m)_BACT_NUC-DNA(100L)_W0.22-3_TARA_B000000477	19.1293	35.3562	14.5119	6.72823	0.527704	22.1636	1.58311	0
TARA_20100907T0619Z_067_EVENT_PUMP_P_S_(5 m)_BACT_NUC-DNA(100L)_W0.22-3_TARA_B100000497	28.9256	46.832	13.4986	1.92837	1.10193	6.61157	1.10193	0
TARA_20100907T0619Z_067_EVENT_PUMP_P_S_(5 m)_BACT_NUC-DNA(100L)_W0.22-3_TARA_B100000497	25.641	54.1311	10.8262	1.9943	0.569801	5.12821	1.7094	0
TARA_20100913T1303Z_068_Combined-EVENTS_CAST_MB_M_(700 m)_BACT_NUC-DNA(100L)_W0.22-3_TARA_B100000470	6.2069	6.1057	5.04873	4.1904	0.273613	2.02774	76.1469	0
TARA_20100913T1303Z_068_Combined-EVENTS_CAST_MB_M_(700 m)_BACT_NUC-DNA(100L)_W0.22-3_TARA_B100000470	6.13379	5.96281	4.61637	5.23616	0.320581	1.79526	75.935	0
TARA_20100914T0655Z_068_EVENT_PUMP_P_S_(5 m)_BACT_NUC-DNA(100L)_W0.22-3_TARA_B100000475	13.4731	23.6527	19.1617	8.68263	0.299401	34.1317	0.598802	0
TARA_20100914T0655Z_068_EVENT_PUMP_P_S_(5 m)_BACT_NUC-DNA(100L)_W0.22-3_TARA_B100000475	16.3915	20.1651	21.1085	7.66509	0.235849	34.434	0	0
TARA_20100914T0655Z_068_EVENT_PUMP_P_S_(5 m)_BACT_NUC-DNA(100L)_W0.22-3_TARA_B100000475	14.5752	23.2268	20.5768	7.95012	0.467654	32.7358	0.467654	0
TARA_20100914T1330Z_068_EVENT_PUMP_P_D_(50 m)_BACT_NUC-DNA(100L)_W0.22-3_TARA_B100000482	11.488	22.8219	18.7355	8.48111	0.385505	37.9337	0.154202	0
TARA_20100914T1330Z_068_EVENT_PUMP_P_D_(50 m)_BACT_NUC-DNA(100L)_W0.22-3_TARA_B100000482	13.1988	20.1863	18.9441	10.559	0.310559	36.8012	0	0
TARA_20100914T1330Z_068_EVENT_PUMP_P_D_(50 m)_BACT_NUC-DNA(100L)_W0.22-3_TARA_B100000482	13.2626	19.7613	18.9655	9.81432	0.530504	37.4005	0.265252	0
TARA_20100921T0655Z_070_EVENT_PUMP_P_S_(5 m)_BACT_NUC-DNA(100L)_W0.22-3_TARA_B100000459	11.7647	26.4706	23.5294	11.7647	0	26.4706	0	0
TARA_20100921T0655Z_070_EVENT_PUMP_P_S_(5 m)_BACT_NUC-DNA(100L)_W0.22-3_TARA_B100000459	12.5	35	7.5	5	0	20	20	0
TARA_20100922T0637Z_070_Combined-EVENTS_CAST_MB_M_(800 m)_BACT_NUC-DNA(100L)_W0.22-3_TARA_B100000446	2.77802	1.86385	3.41262	2.98216	0.341706	0.252951	88.1379	0.230762
TARA_20100922T0637Z_070_Combined-EVENTS_CAST_MB_M_(800 m)_BACT_NUC-DNA(100L)_W0.22-3_TARA_B100000446	2.57015	1.52111	3.09468	2.59638	0.314713	0.288487	89.2473	0.367165
TARA_20101005T0800Z_072_EVENT_PUMP_P_S_(5 m)_BACT_NUC-DNA(100L)_W0.22-3_TARA_B100000424	0	0	0	0	0	0	0	0
TARA_20101005T0800Z_072_EVENT_PUMP_P_S_(5 m)_BACT_NUC-DNA(100L)_W0.22-3_TARA_B100000424	0	0	0	0	0	0	0	0
TARA_20101005T1535Z_072_EVENT_PUMP_P_D_(100 m)_BACT_NUC-DNA(100L)_W0.22-3_TARA_B100000427	13.3772	21.7105	22.3684	8.99123	0	33.5526	0	0
TARA_20101005T1535Z_072_EVENT_PUMP_P_D_(100 m)_BACT_NUC-DNA(100L)_W0.22-3_TARA_B100000427	14.6341	18.9024	21.9512	10.3659	0.609756	33.5366	0	0
TARA_20101006T0759Z_072_Combined-EVENTS_CAST_MB_M_(800 m)_BACT_NUC-DNA(100L)_W0.22-3_TARA_B100000508	3.12588	1.79632	3.69165	3.88967	0.311174	0.594059	86.082	0.509194
TARA_20101006T0759Z_072_Combined-EVENTS_CAST_MB_M_(800 m)_BACT_NUC-DNA(100L)_W0.22-3_TARA_B100000508	3.29542	1.25401	3.84952	4.05366	0.262467	0.554097	86.4975	0.233304
TARA_20101016T0955Z_076_EVENT_PUMP_P_S_(5 m)_BACT_NUC-RNA(10L-or-10min)_W0.22-3_TARA_B100000513	0	0	0	0	0	0	0	0
TARA_20101016T0955Z_076_EVENT_PUMP_P_S_(5 m)_BACT_NUC-RNA(10L-or-10min)_W0.22-3_TARA_B100000513	0	0	0	0	0	0	0	0
TARA_20101016T1700Z_076_Combined-EVENTS_CAST_MB_D_(150 m)_BACT_NUC-DNA(100L)_W0.22-3_TARA_B100000519	10.8696	15.2174	17.3913	12.3188	0	44.2029	0	0
TARA_20101016T1700Z_076_Combined-EVENTS_CAST_MB_D_(150 m)_BACT_NUC-DNA(100L)_W0.22-3_TARA_B100000519	12.6582	18.6421	19.1024	10.702	0.460299	37.7445	0.690449	0
TARA_20101017T0905Z_076_Combined-EVENTS_CAST_MB_M_(800 m)_BACT_NUC-DNA(100L)_W0.22-3_TARA_B100000749	2.5868	1.20203	3.0836	2.96083	0.274098	0.179877	89.6442	0.0685244
TARA_20101017T0905Z_076_Combined-EVENTS_CAST_MB_M_(800 m)_BACT_NUC-DNA(100L)_W0.22-3_TARA_B100000749	2.68749	1.50717	2.76012	3.23225	0.399492	0.272381	89.0685	0.0726348
TARA_20101104T1004Z_078_EVENT_PUMP_P_S_(5 m)_BACT_NUC-RNA(10L-or-10min)_W0.22-3_TARA_B100000524	8.69565	26.087	8.69565	10.8696	0	45.6522	0	0
TARA_20101104T1004Z_078_EVENT_PUMP_P_S_(5 m)_BACT_NUC-RNA(10L-or-10min)_W0.22-3_TARA_B100000524	25	16.6667	25	8.33333	0	25	0	0
TARA_20101104T1816Z_078_Combined-EVENTS_CAST_MB_D_(120 m)_BACT_NUC-DNA(100L)_W0.22-3_TARA_B100000530	13.7827	24.8491	19.1147	9.35614	0.402414	32.2938	0.201207	0
TARA_20101104T1816Z_078_Combined-EVENTS_CAST_MB_D_(120 m)_BACT_NUC-DNA(100L)_W0.22-3_TARA_B100000530	13.6825	23.3276	19.7256	8.85341	0.290276	33.9623	0.158332	0
TARA_20101105T1235Z_078_Combined-EVENTS_CAST_MB_M_(800 m)_BACT_NUC-DNA(100L)_W0.22-3_TARA_B100000745	3.98068	3.09179	3.94203	2.97585	0.270531	0.811594	84.9275	0
TARA_20101105T1235Z_078_Combined-EVENTS_CAST_MB_M_(800 m)_BACT_NUC-DNA(100L)_W0.22-3_TARA_B100000745	3.88648	2.66028	3.79911	3.00072	0.283201	0.858641	85.5116	0
TARA_20101206T1033Z_082_EVENT_PUMP_P_S_(5 m)_BACT_NUC-RNA(10L-or-10min)_W0.22-3_TARA_B100000768	50	50	0	0	0	0	0	0
TARA_20101206T1033Z_082_EVENT_PUMP_P_S_(5 m)_BACT_NUC-RNA(10L-or-10min)_W0.22-3_TARA_B100000768	0	0	0	100	0	0	0	0
TARA_20101206T1858Z_082_EVENT_PUMP_P_D_(40 m)_BACT_NUC-RNA(10L-or-10min)_W0.22-3_TARA_B100000767	0	0	0	0	0	0	0	0
TARA_20101206T1858Z_082_EVENT_PUMP_P_D_(40 m)_BACT_NUC-RNA(10L-or-10min)_W0.22-3_TARA_B100000767	0	0	0	0	0	0	0	0
TARA_20110103T1105Z_084_EVENT_PUMP_P_S_(5 m)_BACT_NUC-RNA(10L-or-10min)_W0.22-3_TARA_B100000780	0	0	0	0	0	0	0	0
TARA_20110103T1105Z_084_EVENT_PUMP_P_S_(5 m)_BACT_NUC-RNA(10L-or-10min)_W0.22-3_TARA_B100000780	0	0	0	0	0	0	100	0
TARA_20110106T1038Z_085_EVENT_PUMP_P_S_(5 m)_BACT_NUC-RNA(10L-or-10min)_W0.22-3_TARA_B100000787	0	0	0	0	0	0	0	0
TARA_20110106T1038Z_085_EVENT_PUMP_P_S_(5 m)_BACT_NUC-RNA(10L-or-10min)_W0.22-3_TARA_B100000787	0	0	0	0	0	0	0	0
Note: The samples showing the presence of Nitrosomirus AOA were highlighed in red font.

## Sheet: HOT & Malaspina metagenomes
Sample ID	Relative abudance of different marine AOA lineages (%)
	Nitrosopumilus-like estuarine/coastal AOA	Nitrosopumilus (Nitrosomarinus)-like coastal AOA	Nitrosopumilus-like hadopelagic AOA	Nitrosarchaeum-like AOA	Cenarchaeum-like AOA	Nitrosopelagicus-like AOA (Water Column A)	Deep marine AOA (Water Column B)	Nitrosomirales AOA
HOT224-0125m	0	0	0	0	0	0	0	0
HOT224-0200m	5.17711	10.0817	11.4441	22.6158	1.90736	42.7793	5.99455	0
HOT224-0500m	0.362611	0.443191	0.20145	6.72844	0.16116	0.362611	91.7405	0
HOT224-0770m	0.109529	1.18656	0.0912742	5.56773	0.237313	0.127784	92.5338	0.146039
HOT224-1000m	0.115252	4.11064	0.0576258	4.62927	0.211295	0.26892	90.2997	0.307338
HOT231-0125m	8.33333	0	8.33333	4.16667	0	70.8333	8.33333	0
HOT231-0200m	7.37913	7.25191	10.3053	24.9364	2.37489	33.6726	14.0797	0
HOT231-0500m	0.310398	1.03466	0.362131	8.58769	0.206932	0.362131	89.1361	0
HOT231-0770m	0.03367	2.08754	0.16835	5.55556	0.3367	0.23569	91.3805	0.20202
HOT231-1000m	0.0589507	3.20299	0.176852	6.18982	0.334054	0.432305	89.5264	0.0786009
Mariana Trench 8000m	5.85227	5.79545	48.6932	0.170455	0.227273	0.681818	38.5795	0
Northeast_Pacific_Ocean_2000m	1.88431	8.01928	2.45399	2.54163	0.0876424	0.525855	84.4873	0
Oxygen_minimum_zone_Eastern_Pacific_Ocean	7.55961	4.2618	3.60223	13.1405	1.01471	7.30594	63.1152	0
Malaspina Expedition-Marine microbial communities from the Deep Atlantic Ocean - MP0372 (4003.17m)	1.32931	3.86707	2.47734	0.60423	0	0.664653	91.0574	0
Malaspina Expedition-Marine microbial communities from the Deep Atlantic Ocean - MP2634 (4002.69)	0.633641	3.28341	1.44009	0.518433	0.172811	1.03687	92.9147	0
Malaspina Expedition-Marine microbial communities from the Deep Atlantic Ocean - MP2969 (4002.60m)	1.02623	4.21893	0.513113	0.0570125	0.0570125	0.741163	93.3865	0
Malaspina Expedition-Marine microbial communities from the Deep Indian Ocean - MP0901 (4002.12m)	6.56313	5.21042	12.4248	2.05411	0.250501	1.75351	71.7435	0
Malaspina Expedition-Marine microbial communities from the Deep Indian Ocean - MP0960 (3504.69m)	1.86047	5.73643	2.63566	0.465116	0.310078	0.620155	88.3721	0
Malaspina Expedition-Marine microbial communities from the Deep Indian Ocean - MP1202 (4000.85m)	2.4188	3.73186	6.21977	0.760194	0.0691085	1.38217	85.4181	0
Malaspina Expedition-Marine microbial communities from the Deep Pacific Ocean - MP1649 (4017.73m)	0.666667	5.66667	1.7619	0.428571	0.142857	0.666667	90.6667	0
Malaspina Expedition-Marine microbial communities from the Deep Pacific Ocean - MP1788 (3818.06m)	0.976709	5.86026	2.25394	1.05184	0.0751315	0.450789	89.3313	0
Malaspina Expedition-Marine microbial communities from the Deep Pacific Ocean - MP1896 (4012.79m)	0	1.85185	0	0	0	0	98.1481	0
Note: The samples showing the presence of Nitrosomirus AOA were highlighed in red font.

## Sheet: Colorado River groundwater
Sample name	Date collected	JGI project ID	Habitats	Filter size	Relative abudance of Ca. Nitrosomirales AOA to total AOA (%)	Relative abudance of Nitrosopumilales AOA to total AOA (%)	Relative abudance of Nitrososphaerales AOA to total AOA (%)
CSP_ GW_1_0.2	July 2013	1023864	groundwater	0.2 μm	0.584037	99.2382	0.177757
CSP_GW_2_0.1	July 2013	1023876	groundwater	0.1 μm	0.397098	99.445	0.157933
CSP_ GW_1_1.2	July 2013	1023861	groundwater	1.2 μm	0.25711	99.6088	0.134051
CSP_GW_1_0.1	July 2013	1023867	groundwater	0.1 μm	0.509793	99.3425	0.147666
CSP_ GW_2_1.2	July 2013	1023870	groundwater	1.2 μm	0.512159	99.3585	0.129389
CSP_ GW_2_0.2	July 2013	1023873	groundwater	0.2 μm	0.273689	99.5952	0.131131
GW2011_A_0.1	August 2011	1006501	groundwater	0.1 μm	24.8167	61.9205	13.2628
GW2011_A_0.2	August 2011	1006504	groundwater	0.2 μm	0.634621	99.1687	0.196718

## Sheet: Oak Ridge OR-IFRC metagenomes
Sample ID	Longitude	Latitude	Top_depth (m)	Bottom_depth (m)	Temperature (ºC)	pH	NO3 (mg/L)	Uranium (mg/L)	Relative abudance of Ca. Nitrosomirales AOA to total AOA (%)	Relative abudance of Nitrosopumilales AOA to total AOA (%)	Relative abudance of Nitrososphaerales AOA to total AOA (%)
FW104	-84.2736	35.9774	38.11	44.44	14.57	5.22	9068.7	8.99	37.8403	47.458	14.7017
FW106	-84.2735	35.9773	35.25	45	14.84	3.55	2692.04	16.62	30.2479	59.51	10.2421
FW301-10	-84.3362	35.9411	6.7	21.9	15.77	6.68	36.3566	0.159663	28.4387	52.9547	18.6066
DP16D	-84.2747	35.9755	17.32	22.15	17.05	6.67	141.02	0.74	27.5349	60.9047	11.5604
FW602	-84.2789	35.974	21.1	25.9	16.42	6.48	816.56	0.045335	25.8365	59.6523	14.5112
FW021	-84.272	35.9777	17.23	22	16.41	3.43	4506.9	3.75	25.6896	60.0191	14.2913
FW301-02	-84.3362	35.9411	6.7	21.9	12.2	5.42	ND	ND	25.2732	61.736	12.9908
FW301	-84.3362	35.9411	6.7	21.9	22.6	6.08	ND	0.027496	19.7069	70.3518	9.94132
FW300	-84.3362	35.9411	5	25	15.54	6.59	3.65966	0.215624	18.5265	72.3199	9.15357
FW215	-84.2747	35.9757	13.83	18.62	17.88	6.6	5.5	1.45	12.9446	80.1456	6.90988
GW715	-84.3138	35.9495	33.1	43.1	14.59	6.65	3.3167	0.009112	11.6282	82.0566	6.31519
GW928	-84.2647	35.9874	33.2	43.2	16.65	6.69	ND	NA	1.03815	98.3129	0.648993
GW199	-84.2444	35.9937	17.5	22.5	14.29	6.53	0.17	0.003	0.602615	99.016	0.381385
Note: ND, not detectable (below detection limitation); NA, not analyzed.
