# Supplementary material for: Novel order-level lineage of ammonia-oxidizing archaea widespread in marine and terrestrial environments
Source: ISME J. 2024 Jan 10;18(1):wrad002. doi: 10.1093/ismejo/wrad002 (PMC10811736; doi:10.1093/ismejo/wrad002)
Supplement: Table_S8_wrad002 [file table_s8_wrad002.xlsx]

## Sheet: sheet
Ammonia moxisation & assimilation/ nitrate reduction
Description	OG_id	Ca._Nitrosomirales_sp._SAT137	Ca._Nitrosomirales_sp._UBA213	Ca._Nitrosomirales_sp._DO1	Ca._Nitrosomirales_sp._MTA5	Ca._Nitrosomirales_sp._GW2	Ca._Nitrosomirales_sp._CS6	Ca._Nitrosomirales_sp._CS5	Ca._Nitrosomirales_sp._WS1	Ca._Nitrosomirales_sp._WS2	Ca._Nitrosomirales_sp._CS4	Ca._Nitrosomirales_sp._CS1	Ca._Nitrosomirales_sp._BLC2	Ca._Nitrosomirales_sp._DSS1	Ca._Nitrosomirales_sp._DSS2	Ca._Nitrosomirales_sp._GW4	Ca._Nitrosomirales_sp._BLC1	Ca._Nitrosomirales_sp._CS2	Ca._Nitrosomirales_sp._GW1	Ca._Nitrosomirales_sp._GW6	Ca._Nitrosomirales_sp._GW5	Ca._Nitrosomirales_sp._GW3	Ca._Nitrosomirales_sp._WS3	Ca._Nitrosomirales_sp._CS3
Ammonia monoxygenase (AMO)
putative archaeal ammonia monooxygenase subunit A	OG00325	MBE44361.1	A0060_gene_866	-	NMJ86347.1	Ga0180004_1536	Ga0484862_0001710_19590_20219	Ga0484938_006769_775_1404	Ga0073934_1000671521	Ga0209172_100078395	Ga0394876_0044576_4910_5560	Ga0484860_0011842_2352_3002	Ga0187894_100168879	Ga0376076_0000355_71761_72393	Ga0376075_0013601_226_858,Ga0376075_0037215_1637_2287	-	Ga0187892_1000217230	Ga0484862_0001012_19629_20261	2657376129	-	2663686116	2717092599	A0096_gene_704	Ga0394879_0008384_15552_16205
putative archaeal ammonia monooxygenase subunit B	OG00170	MBE44358.1	A0060_gene_869	-	NMJ86344.1	Ga0180004_1533	Ga0484862_0001710_17657_18214	Ga0484938_006769_2780_3337	Ga0073934_1000671517	Ga0209172_100078392	Ga0394876_0044576_3017_3574	Ga0484860_0011842_457_1014	Ga0187894_100127352,Ga0187894_100168875	Ga0376076_0000355_69842_70399,Ga0376076_0001186_19203_19775	Ga0376075_0037215_3711_4274,Ga0376075_0039080_123_695,Ga0376075_0041151_85_642	-	Ga0187892_1000217227,Ga0187892_100044914	Ga0484862_0001012_17707_18264	2657376132	-	2663686119	-	A0096_gene_1663	Ga0394879_0008384_17569_18126
putative archaeal ammonia monooxygenase subunit C	OG00317	MBE44359.1	A0060_gene_868	-	NMJ86345.1	Ga0180004_1534	Ga0484862_0001710_18487_19050	Ga0484938_006769_1944_2507	Ga0073934_1000671519	Ga0209172_100078393	Ga0394876_0044576_3844_4407	Ga0484860_0011842_1284_1847	Ga0187894_100168877	Ga0376076_0000355_70666_71229	Ga0376075_0037215_2864_3427	-	Ga0187892_1000217228	Ga0484862_0001012_18503_19093	2657376131	-	2663686118	-	A0096_gene_706	Ga0394879_0008384_16724_17287
putative archaeal ammonia monooxygenase subunit X	OG00209	MBE44360.1	A0060_gene_867	-	NMJ86346.1	Ga0180004_1535	Ga0484862_0001710_19213_19470	Ga0484938_006769_1524_1781	Ga0073934_1000671520	Ga0209172_100078394	Ga0394876_0044576_4557_4814	Ga0484860_0011842_1997_2254	Ga0187894_100168878	Ga0376076_0000355_71379_71645	Ga0376075_0013601_3_110, Ga0376075_0037215_2402_2761	-	Ga0187892_1000217229	Ga0484862_0001012_19265_19513	2657376130	-	2663686117	2717092600	A0096_gene_705	Ga0394879_0008384_16301_16564
putative archaeal ammonia monooxygenase subunit Y	OG00210	MBE44357.1	A0060_gene_870	-	NMJ86343.1	Ga0180004_101110, Ga0180004_1532	Ga0484862_0001710_17222_17536	Ga0484938_000190_2175_2513, Ga0484938_006769_3458_3772	Ga0073934_1000671516	Ga0209172_100078391, Ga0209172_100264494	Ga0394876_0044576_2401_2622	-	Ga0187894_100158184, Ga0187894_100168874	Ga0376076_0000355_69495_69716	Ga0376075_0041151_768_989	-	Ga0187892_1000217226	Ga0484862_0001012_17307_17579	2657376133	-	2663686111, 2663686120	-	A0096_gene_1662	Ga0394879_0008384_18231_18503
putative archaeal ammonia monooxygenase subunit Z	OG01492	MBE44356.1	A0060_gene_871	-	NMJ86342.1	Ga0180004_101109, Ga0180004_1531	Ga0484862_0001710_16783_17145	Ga0484938_000190_1701_2063, Ga0484938_006769_3849_4211	Ga0073934_1000671515	Ga0209172_100264493	Ga0394876_0044576_1875_2243	-	Ga0187894_100031302, Ga0187894_100158185, Ga0187894_100168873	Ga0376076_0000355_68948_69211, Ga0376076_0000471_9945_10325, Ga0376076_0001186_27343_27714	Ga0376075_0006422_3970_4341, Ga0376075_0041151_1173_1538	-	Ga0187892_1000217225, Ga0187892_1000449111	Ga0484862_0001012_16815_17174	2657376134	-	2663686112, 2663686121	-	A0096_gene_1661	Ga0394879_0008384_18630_19001
Complex III
blue copper domain protein, plastocyanin family	OG00148	MBE44376.1	A0060_gene_250	-	NMJ86982.1	-	-	Ga0484938_001710_2860_3420	Ga0073934_100044499	Ga0209172_100108365	Ga0394876_0012547_12396_12920	Ga0484860_0001370_32743_33267	Ga0187894_100192684	Ga0376076_0000413_793_1215	-	-	Ga0187892_1000681918	Ga0484862_0002088_10648_11121	2657375934	-	2663685998	-	A0096_gene_341	Ga0394879_0029460_5561_6046
cytochrome B/b6, N- domain, putative	OG00763	MBE44374.1	A0060_gene_248	-	NMJ86980.1	-	-	Ga0484938_001710_3746_5296	Ga0073934_100044497	Ga0209172_100108363	Ga0394876_0012547_10467_12059	Ga0484860_0001370_33604_34593	Ga0187894_100192682	Ga0376076_0000355_3_1385	-	-	Ga0187892_1000681920	Ga0484862_0002088_8522_10102	2657375932	-	2663685996	-	A0096_gene_343	Ga0394879_0029460_6418_8019
rieske iron-sulphur protein, putative	OG00165	MBE44373.1	A0060_gene_247	-	NMJ86979.1	Ga0180004_1114	Ga0484862_0003183_11033_11677	Ga0484938_000231_8539_9183,Ga0484938_001710_5274_5894	Ga0073934_100044496,Ga0073934_100493302	Ga0209172_100108362	Ga0394876_0012547_9878_10489	-	Ga0187894_100136528,Ga0187894_100192681	Ga0376076_0000355_1394_2014,Ga0376076_0000994_9620_10261	Ga0376075_0035371_2173_2478	-	Ga0187892_1000485822,Ga0187892_1000681921	Ga0484862_0002088_7896_8513,Ga0484862_0003396_2652_3296	2657375931	-	2663685995	2717092338	A0096_gene_112,A0096_gene_344	Ga0394879_0029460_8032_8652
Rieske (2Fe-2S) domain-containing protein	OG00401	-	A0060_gene_1335	2650246865	NMJ87128.1	-	Ga0484862_0002740_1441_1746	Ga0484938_001984_1491_1796	Ga0073934_1000421112	Ga0209172_1000935211	Ga0394876_0074464_3907_4212	Ga0484860_0005969_6609_6914	Ga0187894_100063121	Ga0376076_0000994_4059_4364	-	-	Ga0187892_1000485816	Ga0484862_0016405_3976_4281	-	-	2663686076	2717092328	-	Ga0394879_0012830_12300_12620
Rieske (2Fe-2S) domain-containing protein	OG00064	MBE43769.1	A0060_gene_1035	2650246168	NMJ87153.1	Ga0180004_10147	Ga0484862_0000166_16861_17169	Ga0484938_000210_15688_15996	Ga0073934_1000165750	Ga0209172_1000460814	Ga0394876_0017590_1988_2296	Ga0484860_0007470_10865_11173	Ga0187894_100214254	Ga0376076_0000413_60991_61299	Ga0376075_0013167_4983_5189	-	Ga0187892_1000101195	Ga0484862_0004638_9730_10038	-	-	-	-	A0096_gene_646,A0096_gene_775	Ga0394879_0040710_9606_9914
Rieske (2Fe-2S) domain-containing protein (in protein folding and stabilization gene cluster)	OG00174	MBE44469.1	A0060_gene_559	-	NMJ87371.1	-	-	Ga0484938_003699_439_747	Ga0073934_1000268617	-	Ga0394876_0018959_14976_15284	Ga0484860_0011604_2472_2780	Ga0187894_100029976	Ga0376076_0000175_107151_107459	Ga0376075_0004106_9240_9548	2717092933	Ga0187892_1000098431	Ga0484862_0002314_366_674	2657375378	-	-	-	A0096_gene_662	Ga0394879_0004336_26331_26639
rieske [2Fe-2S] iron-sulphur domain protein	OG01185	-	-	-	-	Ga0180004_101129	Ga0484862_0006976_2587_2946	Ga0484938_000190_18446_18805	Ga0073934_100100509	Ga0209172_100081625	-	-	-	-	-	-	-	-	-	-	-	-	-	Ga0394879_0009538_15445_15801
putative Rieske 2Fe-2S domain protein	OG13790	-	-	-	-	-	-	-	Ga0073934_100186582	Ga0209172_100140242	-	-	-	-	-	-	-	-	-	-	-	-	-	-
Complex IV
copper binding proteins, plastocyanin/azurin family	OG01118	MBE44554.1	A0060_gene_655, A0060_gene_676	2650247081, 2650247140	NMJ86881.1	-	-	-	Ga0073934_1000148614	Ga0209172_100042687	Ga0394876_0070829_1175_2137	Ga0484860_0003203_1566_2528	-	Ga0376076_0000945_16363_17325	Ga0376075_0030998_3824_4741	-	Ga0187892_1000199039	Ga0484862_0002154_9768_10733	2657375405	-	-	2717092485	-	Ga0394879_0004627_25814_26779
putative cytochrome oxidase assembly domain protein	OG00121	-	A0060_gene_677	2650247082	NMJ86882.1	-	-	-	Ga0073934_1000148613	Ga0209172_100042686	Ga0394876_0070829_2140_2592	Ga0484860_0003203_2531_2983	Ga0187894_100124511	Ga0376076_0000945_15908_16360	-	-	Ga0187892_1000199040	Ga0484862_0002154_9313_9765	2657375406	-	-	2717092484	A0096_gene_1006	Ga0394879_0004627_25362_25814
cytochrome c oxidase, subunit 2	OG00849	MBE44552.1	A0060_gene_657	2650247142	NMJ86557.1	-	-	Ga0484938_009693_1406_1822	Ga0073934_1000148616	Ga0209172_100042689	-	-	Ga0187894_100298452	Ga0376076_0000945_18822_19238	Ga0376075_0030998_1911_2327	-	Ga0187892_1000199037	Ga0484862_0002154_12230_12634	2657375403	-	-	2717092487	A0096_gene_436	Ga0394879_0004627_28276_28695
cytochrome c oxidase, subunit 1	OG00901	MBE44553.1	A0060_gene_656	2650247141	NMJ86880.1	-	-	Ga0484938_009693_1_1398	Ga0073934_1000148615	Ga0209172_100042688	Ga0394876_0070829_1_1206	Ga0484860_0003203_50_1597	Ga0187894_100298451	Ga0376076_0000945_17294_18817	Ga0376075_0030998_2332_3855	-	Ga0187892_1000199038	Ga0484862_0002154_10702_12225	2657375404	-	-	2717092486	A0096_gene_435	Ga0394879_0004627_26748_28271
hypothetical protein (putative heme transporter CcmC)	OG00732	MBE44551.1	A0060_gene_658	2650247143	NMJ86558.1	Ga0180004_10472	-	Ga0484938_009693_1822_2046	Ga0073934_1000148617	Ga0209172_1000426810	-	-	Ga0187894_100298453	Ga0376076_0000945_19239_19484	Ga0376075_0030998_1665_1910	-	Ga0187892_1000199036	Ga0484862_0002154_12647_12862	2657375402	-	-	2717092488	A0096_gene_437	Ga0394879_0004627_28695_28943
Nitrite reductase (NirK)
copper-containing nitrite reductase (Cu-NIR)	OG00049	-	A0060_gene_825	-	-	Ga0180004_11911	-	Ga0484938_006815_3403_4431	Ga0073934_1000268532	Ga0209172_100110937	Ga0394876_0003785_23389_24363	Ga0484860_0000809_26553_27527	Ga0187894_1000590813	Ga0376076_0000413_45646_46647	Ga0376075_0045175_2428_3615	-	Ga0187892_1000630321	Ga0484862_0007288_2667_3617	-	-	-	-	-	Ga0394879_0027985_656_1663
copper-containing nitrite reductase (Cu-NIR)	OG01118	-	-	-	-	-	-	-	Ga0073934_1000148614	Ga0209172_100042687	Ga0394876_0070829_1175_2137	Ga0484860_0003203_1566_2528	-	Ga0376076_0000945_16363_17325	Ga0376075_0030998_3824_4741	-	Ga0187892_1000199039	Ga0484862_0002154_9768_10733	2657375405	-	-	2717092485	-	Ga0394879_0004627_25814_26779
copper-containing nitrite reductase (Cu-NIR)	OG01138	-	-	-	NMJ87397.1	-	-	-	-	-	-	-	-	-	-	-	-	-	-	-	-	-	A0096_gene_1333	-
copper-containing nitrite reductase (Cu-NIR)	OG02324	-	-	-	NMJ87482.1	-	-	-	-	-	-	-	-	-	-	-	-	-	-	-	-	-	-	-
Putative nitrate reductase
Putative nitrate reductase narG	OG04231	-	-	-	-	-	Ga0484862_0000680_7086_10574	Ga0484938_000424_3449_6937	Ga0073934_100039545	Ga0209172_100072235	-	Ga0484860_0002455_22000_24537	Ga0187894_100116771	Ga0376076_0000165_101590_105075	-	-	Ga0187892_100025351	-	-	-	-	-	A0096_gene_134	-
Putative nitrate reductase narH	OG04232	-	-	-	-	-	Ga0484862_0000680_10746_11729	Ga0484938_000424_7109_8092	Ga0073934_100039546	Ga0209172_100072236	Ga0394876_0016496_1201_2355	Ga0484860_0002455_20845_21999	Ga0187894_100116772	Ga0376076_0000165_100456_101583	-	-	-	-	-	-	-	-	A0096_gene_135	-
Putative nitrate reductase narI / Ethylbenzene dehydrogenase #	OG04233	-	-	-	-	-	-	Ga0484938_000424_8102_9286	Ga0073934_100039547	Ga0209172_100072237	Ga0394876_0016496_2362_3552	Ga0484860_0002455_19648_20838	-	Ga0376076_0000165_99289_100446	-	-	Ga0187894_100116773	Ga0484862_0000680_11739_12923	-	-	-	-	A0096_gene_136	-
Putative nitrate reductase narJ $	OG04234	-	-	-	-	-	-	Ga0484938_000424_9283_10029	Ga0073934_100039548	Ga0209172_100072238	Ga0394876_0016496_3549_4292	Ga0484860_0002455_18908_19651	-	Ga0376076_0000165_98550_99284	-	-	Ga0187894_100116774	Ga0484862_0000680_12920_13666	-	-	-	-	A0096_gene_137	-
Purple mononuclear cupredoxin (nitric oxide oxidation to nitrite)
Purple mononuclear cupredoxin (Nmar_1307 like nitric oxide oxidation to nitrite)		-	-	-	-	-	-	-	-	-	-	-	-	-	-	-	-	-	-	-	-	-	-	-
Putative nitrogen oxide processing gene cluster
transcriptional regulator, ArsR family protein		-	-	-	-	-	-	-	-	-	-	-	-	-	-	-	-	-	-	-	-	-	-	-
hemerythrin HHE cation-binding domain protein		-	-	-	-	-	-	-	-	-	-	-	-	-	-	-	-	-	-	-	-	-	-	-
multicopper oxidase, type 3		-	-	-	-	-	-	-	-	-	-	-	-	-	-	-	-	-	-	-	-	-	-	-
flavodoxin, nitric oxide synthase		-	-	-	-	-	-	-	-	-	-	-	-	-	-	-	-	-	-	-	-	-	-	-
nitroreductase family protein	OG00125	-	-	-	-	Ga0180004_11022	Ga0484862_0005362_1068_1637,Ga0484862_0013156_5707_6030	Ga0484938_000648_9307_9876,Ga0484938_002188_3238_3561,Ga0484938_002188_3573_3779	Ga0073934_1000364512,Ga0073934_100121659	Ga0209172_100083009,Ga0209172_100158605	Ga0394876_0002013_28013_28555,Ga0394876_0047862_5283_5822	Ga0484860_0000373_60284_60826,Ga0484860_0013472_3839_4378	Ga0187894_100102195	Ga0376076_0005859_4453_4998	Ga0376075_0054187_3206_3445	-	Ga0187892_1000077418	Ga0484862_0001955_985_1524	-	2717093486	-	-	A0096_gene_622	-
Other multicopper oxidases
Multicopper oxidase type 3	OG00049	-	A0060_gene_825	-	NMJ86702.1	Ga0180004_11911	-	Ga0484938_006815_3403_4431	Ga0073934_1000268532	Ga0209172_100110937	Ga0394876_0003785_23389_24363	Ga0484860_0000809_26553_27527	Ga0187894_1000590813	Ga0376076_0000413_45646_46647	Ga0376075_0017666_2515_3645,Ga0376075_0030880_2733_3740,Ga0376075_0045175_2428_3615	-	Ga0187892_1000630321	Ga0484862_0007288_2667_3617	-	-	-	-	-	Ga0394879_0027985_656_1663
Putative pseudoperiplasmic membrane blue copper protein (anchored cytochrome c552-like)
copper binding proteins, plastocyanin/azurin family	OG01024	-	-	-	-	-	-	-	Ga0073934_1000339230	Ga0209172_100027576	-	-	Ga0187894_100239334	Ga0376076_0003733_13029_13865	-	-	-	-	-	-	-	-	-	Ga0394879_0038436_3060_3938
copper binding proteins, plastocyanin/azurin family	OG00903	-	-	-	-	Ga0180004_1013	-	-	-	-	Ga0394876_0028719_2641_3189,Ga0394876_0100201_2704_3615	Ga0484860_0003203_19143_20054,Ga0484860_0007270_9507_10055	Ga0187894_1000234012,Ga0187894_100072868,Ga0187894_100103403	Ga0376076_0000618_10430_10930,Ga0376076_0002008_10579_11535	Ga0376075_0004809_4018_4911,Ga0376075_0014380_5506_6057,Ga0376075_0044309_20_478	-	Ga0187892_1000070711,Ga0187892_1000161748,Ga0187892_1000184311	Ga0484862_0000270_19414_20322,Ga0484862_0001790_11960_12511,Ga0484862_0001980_2854_3345	2657375527	-	2663686034	-	A0096_gene_2014,A0096_gene_587,A0096_gene_92	Ga0394879_0008384_14182_14703,Ga0394879_0013197_16395_17297
copper binding proteins, plastocyanin/azurin family	OG00455	MBE44416.1	A0060_gene_42	2650246832	NMJ86697.1	-	Ga0484862_0010203_1446_2525	Ga0484938_005262_4230_5309	Ga0073934_100054755	Ga0209172_1000529517	Ga0394876_0006533_19970_20749	Ga0484860_0002642_20240_21019	Ga0187894_100119043	Ga0376076_0000165_77406_78590	Ga0376075_0017333_1882_3045	2717092831	Ga0187892_1000330921	Ga0484862_0004888_7584_8759	-	2717093799	-	-	-	Ga0394879_0006665_7283_8479
Putative soluble pseudoperiplasmic blue copper protein (cytochrome c552-like)
copper binding protein, plastocyanin/azurin family	OG03225	-	A0060_gene_1283	2650247257	NMJ86441.1	-	-	-	-	-	-	-	-	-	-	-	-	-	-	-	-	-	-	-
Complex I and associated possible ferredoxins
NADH-quinone oxidoreductase, nuoA	OG00780	MBE43755.1	A0060_gene_498	-	-	Ga0180004_10125	-	-	Ga0073934_1000247012	Ga0209172_100057748	Ga0394876_0011151_5799_6134	Ga0484860_0001399_14998_15333	Ga0187894_100028572	Ga0376076_0000355_10000_10335	-	-	Ga0187892_1000809512	-	-	-	-	-	A0096_gene_1027,A0096_gene_1273	Ga0394879_0002448_39799_40170
NADH-quinone oxidoreductase, subunit B	OG00190	MBE43754.1	A0060_gene_499	-	NMJ86466.1	Ga0180004_10124,Ga0180004_10321	-	-	Ga0073934_1000247013	Ga0209172_100057749	Ga0394876_0009450_16355_16876,Ga0394876_0011151_5237_5752	Ga0484860_0001399_14436_14951	Ga0187894_100139751	Ga0376076_0000355_10394_10909	-	2717093030	Ga0187892_1000809511	-	-	2717093702	-	2717092508	A0096_gene_1026,A0096_gene_1272	Ga0394879_0002448_39234_39749
NADH-quinone oxidoreductase, NuoC	OG00781	MBE43753.1	A0060_gene_500	-	NMJ86467.1	Ga0180004_10123	-	-	Ga0073934_1000247014	Ga0209172_1000577410	Ga0394876_0011151_4701_5234	Ga0484860_0001399_13900_14433	Ga0187894_100139752	Ga0376076_0000355_10909_11520	-	-	Ga0187892_1000809510	-	-	-	-	-	A0096_gene_1025,A0096_gene_1271	Ga0394879_0002448_38701_39231
NAD(P)H-quinone oxidoreductase, NuoD	OG00667	MBE43752.1	A0060_gene_501	2650246470	NMJ86468.1	Ga0180004_10122	-	-	Ga0073934_1000247015	Ga0209172_1000577411	Ga0394876_0011151_3568_4704	Ga0484860_0001399_12767_13903	Ga0187894_100139753	Ga0376076_0000355_11548_12657	-	-	Ga0187892_100080959	-	2657375461	-	-	-	A0096_gene_1270	Ga0394879_0002448_37571_38680
NADH-quinone oxidoreductase, transmembrane segment, NuoH	OG00746	MBE43751.1	A0060_gene_502	2650246469	NMJ86469.1	Ga0180004_10121	-	-	Ga0073934_1000247016	Ga0209172_1000577412	Ga0394876_0011151_2270_3496	Ga0484860_0001399_11469_12695	Ga0187894_100139754	Ga0376076_0000355_12657_13967	Ga0376075_0028136_3333_4643	-	Ga0187892_100080958	Ga0484862_0003771_314_1624	2657375460	-	-	-	A0096_gene_1282	Ga0394879_0002448_36294_37571
NADH-quinone oxidoreductase, NuoI	OG00668	MBE43750.1	A0060_gene_503	2650246468	NMJ86470.1	Ga0180004_10120	-	-	Ga0073934_1000247017	Ga0209172_1000577413	Ga0394876_0011151_1776_2273	Ga0484860_0001399_10975_11472	Ga0187894_100139755	Ga0376076_0000355_13964_14461	Ga0376075_0028136_2839_3336	-	Ga0187892_100080957	Ga0484862_0003771_1621_2118	2657375459	-	-	-	A0096_gene_1283	Ga0394879_0002448_35800_36297
NADH-quinone oxidoreductase, NouJ	OG00669	MBE43749.1	-	2650246467	NMJ86471.1	Ga0180004_10119	-	-	Ga0073934_1000247018	Ga0209172_1000577414	Ga0394876_0011151_1271_1783	Ga0484860_0001399_10470_10982	Ga0187894_100139756	Ga0376076_0000355_14454_14966	Ga0376075_0028136_2334_2846	-	Ga0187892_100080956	Ga0484862_0003771_2111_2623	2657375458	-	-	-	A0096_gene_1284,A0096_gene_1909,A0096_gene_206	Ga0394879_0002448_35295_35807
NADH-quinone oxidoreductase, NuoK	OG00632	MBE43748.1	-	2650246466	NMJ86472.1	Ga0180004_10118	-	-	Ga0073934_1000247019	Ga0209172_1000577415	Ga0394876_0011151_979_1287	Ga0484860_0001399_10178_10486	Ga0187894_100139757	Ga0376076_0000355_14950_15258	Ga0376075_0028136_2042_2350	-	Ga0187892_100080955	Ga0484862_0003771_2607_2915	2657375457	-	-	-	A0096_gene_1908,A0096_gene_207	Ga0394879_0002448_35003_35311
NADH-quinone oxidoreductase, transmembrane segment, NouL	OG00670	MBE43746.1	A0060_gene_535	2650246464	NMJ86474.1	Ga0180004_10116	-	-	Ga0073934_1000247021	Ga0209172_100121601	-	Ga0484860_0001399_6530_8629	Ga0187894_1000778310	Ga0376076_0000355_16798_18897	-	-	Ga0187892_100080953	Ga0484862_0003771_4458_6554	2657375455	-	-	-	A0096_gene_209	Ga0394879_0002448_31372_33456
NADH-quinone oxidoreductase, transmembrane segment, NouM	OG00378	MBE43747.1	-	2650246465	NMJ86473.1	Ga0180004_10117	-	-	Ga0073934_1000247020	Ga0209172_1000577416	Ga0394876_0011151_2_979	Ga0484860_0001399_8637_10178	Ga0187894_100139758	Ga0376076_0000355_15258_16793	Ga0376075_0028136_507_2042	-	Ga0187892_100080954	Ga0484862_0003771_2915_4453	2657375456	-	-	-	A0096_gene_1907,A0096_gene_208	Ga0394879_0002448_33462_35003
NADH-quinone oxidoreductase, transmembrane segment, NouN	OG00710	MBE43745.1	A0060_gene_536	2650246463	NMJ86475.1	Ga0180004_10115	-	-	Ga0073934_1000247022	Ga0209172_100121602	-	Ga0484860_0001399_5030_6523	Ga0187894_100077839	Ga0376076_0000355_18902_20386	-	-	Ga0187892_100080952	Ga0484862_0003771_6558_8039	2657375454	-	-	-	A0096_gene_210,A0096_gene_816	Ga0394879_0002448_29889_31370
ferredoxin	OG00038	MBE43658.1	A0060_gene_464	2650246367	-	Ga0180004_10518	-	-	Ga0073934_100248133	Ga0209172_100187023	-	Ga0484860_0002027_16177_16731	Ga0187894_100227102	Ga0376076_0000615_28219_28758	Ga0376075_0029232_753_1292	-	-	Ga0484862_0008683_6337_6876	-	-	2663686152	-	A0096_gene_801	Ga0394879_0043461_2942_3481
ferredoxin		-	-	-	-	-	-	-	-	-	-	-	-	-	-	-	-	-	-	-	-	-	-	-
ferredoxin 3 (shares significant similarity to the ferredoxin domain in nitrate redutase)	OG00056	MBE44383.1	A0060_gene_257	2650246668	NMJ87564.1	-	-	-	Ga0073934_100089442	Ga0209172_1001061010	Ga0394876_0016264_8783_9076	Ga0484860_0002471_4233_4526	Ga0187894_1000285710	Ga0376076_0000230_116536_116829	Ga0376075_0012050_5664_5957	-	Ga0187892_100093372	-	-	-	-	-	A0096_gene_1164,A0096_gene_1374	Ga0394879_0000986_1997_2290
4Fe-4S ferredoxin iron-sulfur binding domain protein		-	A0060_gene_1118	-	-	-	-	-	-	-	-	-	-	-	-	-	-	-	-	-	-	-	-	-
Ammonium transporter (AMT)
ammonium transporter (amt1, low affinity)	OG00057	MBE44198.1	A0060_gene_110	2650246796	NMJ86727.1	Ga0180004_1492	Ga0484862_0000332_11644_13068	Ga0484938_000824_2388_3812	Ga0073934_1000165730,Ga0073934_1000239933	Ga0209172_1000352130,Ga0209172_100305863	Ga0394876_0017590_13991_15487,Ga0394876_0065251_2805_4364	-	-	Ga0376076_0019502_2_1420	Ga0376075_0021617_5031_5831,Ga0376075_0048909_2552_3106	-	Ga0187892_1000353526	-	-	-	-	2717092579	-	Ga0394879_0022457_375_2000
ammonium transporter (amt2; high affinity)	OG00057	MBE44198.1	A0060_gene_110	2650246796	NMJ86727.1	Ga0180004_1492	Ga0484862_0000332_11644_13068	Ga0484938_000824_2388_3812	Ga0073934_1000165730,Ga0073934_1000239933	Ga0209172_1000352130,Ga0209172_100305863	Ga0394876_0017590_13991_15487,Ga0394876_0065251_2805_4364	-	-	Ga0376076_0019502_2_1420	Ga0376075_0021617_5031_5831,Ga0376075_0048909_2552_3106	-	Ga0187892_1000353526	-	-	-	-	2717092579	-	Ga0394879_0022457_375_2000
Putative nitrogen regulatory protein P-II
nitrogen regulatory protein P-II	OG00023	-	-	-	-	Ga0180004_10420,Ga0180004_10842,Ga0180004_11329	Ga0484862_0001077_10072_10410,Ga0484862_0004499_5007_5351,Ga0484862_0008863_7525_7740	Ga0484938_000303_21576_21920,Ga0484938_000578_6425_6763,Ga0484938_000953_1800_2144	Ga0073934_1000148662,Ga0073934_1000165735,Ga0073934_1000239934,Ga0073934_1000713611	Ga0209172_1000352131,Ga0209172_1000367719,Ga0209172_1000532410	Ga0394876_0016610_12758_13102,Ga0394876_0017590_11886_12230,Ga0394876_0022769_6712_7053,Ga0394876_0065251_775_1119	Ga0484860_0001598_15110_15454,Ga0484860_0006020_8030_8371,Ga0484860_0007470_931_1275	Ga0187894_100049803,Ga0187894_100137196,Ga0187894_100195893	Ga0376076_0000471_44203_44508,Ga0376076_0003733_6172_6513,Ga0376076_0003942_792_1136	Ga0376075_0013823_4131_4475,Ga0376075_0016413_1487_1792,Ga0376075_0019937_363_707,Ga0376075_0030559_3104_3448,Ga0376075_0054603_2746_3087	2717092864, 2717093079	Ga0187892_1000163011,Ga0187892_100035354,Ga0187892_100280353	Ga0484862_0001321_11401_11745,Ga0484862_0002383_4076_4420,Ga0484862_0002760_7918_8310,Ga0484862_0003696_3130_3471	2657375677	2717093587	-	2717092318, 2717092499	A0096_gene_1580,A0096_gene_1605,A0096_gene_532	Ga0394879_0002932_1433_1777,Ga0394879_0018141_2132_2473
nitrogen regulatory protein P-II	OG01541	MBE43560.1,MBE44630.1	A0060_gene_1186	-	-	-	-	-	-	-	-	-	-	-	-	-	-	-	-	-	-	-	-	-
Glutamine synthetase (GS) and glutamate dehydrogenase (GDH)
glutamine synthetase, type I	OG00054	MBE43692.1	A0060_gene_636	2650246711	NMJ87300.1	-	-	-	Ga0073934_1001189310	Ga0209172_1000817010	Ga0394876_0038500_8719_9081	Ga0484860_0015362_3202_4662	Ga0187894_1000817612	Ga0376076_0000440_266_1723	Ga0376075_0014087_1430_2887	-	Ga0187892_100080872	Ga0484862_0009631_2349_3806	-	2717093351	2663686455	-	A0096_gene_931	-
glutamate dehydrogenase	OG00122	MBE44428.1	A0060_gene_863	2650246858	NMJ86382.1	Ga0180004_1732	Ga0484862_0002593_9084_10331	Ga0484938_000504_4365_5612	Ga0073934_100061007	Ga0209172_100309373	Ga0394876_0006533_32431_33312	Ga0484860_0007275_9398_10645	Ga0187894_100080889	Ga0376076_0000165_91112_92365	-	-	Ga0187892_100033097	Ga0484862_0002764_10914_12161	-	-	-	-	A0096_gene_1024,A0096_gene_1412	Ga0394879_0087574_4615_5862
Putative pseudoperiplasmic blue copper protein
putative exported protein of unknown function with cupredoxin domain	OG02232	-	-	-	NMJ87120.1	Ga0180004_1077	Ga0484862_0001648_2507_4150	Ga0484938_002458_4973_6625	-	Ga0209172_100092296	Ga0394876_0035625_6720_7613	-	Ga0187894_100084257,Ga0187894_100124515,Ga0187894_100204774	Ga0376076_0000303_15034_15543,Ga0376076_0000945_12912_13721,Ga0376076_0002162_13159_14766	Ga0376075_0020227_2861_4480	-	Ga0187892_1000199044,Ga0187892_100062004,Ga0187892_100110398	Ga0484862_0000270_38541_40145,Ga0484862_0002154_7060_7857,Ga0484862_0002382_11085_11576	2657375409	-	2663686042	2717092480	-	Ga0394879_0004627_19199_20026,Ga0394879_0044194_7617_9218
putative exported protein of unknown function with cupredoxin domain	OG09625	-	-	-	-	-	-	-	-	-	-	-	Ga0187894_100123232	-	-	-	-	-	-	-	-	-	-	-
Nitrosomirales-specific cupredoxin blue copper protein	OG02910	MBE44596.1	A0060_gene_1329	2650246203	NMJ86414.1	Ga0180004_1293	Ga0484862_0005059_2480_3505	Ga0484938_007410_3003_4028	Ga0073934_100014866	-	Ga0394876_0031137_8159_9235	Ga0484860_0003203_7332_8408	Ga0187894_100124518	Ga0376076_0000945_9300_10379	-	-	Ga0187892_1000199046	Ga0484862_0002154_3501_4568	2657375411	-	2663686044	-	-	Ga0394879_0004627_15644_16687
Nitrosomirales-specific cupredoxin super family	OG03227	-	A0060_gene_827	-	NMJ86704.1	Ga0180004_1192	Ga0484862_0002940_11136_11591	Ga0484938_005009_1024_1479	Ga0073934_1000268536	Ga0209172_1001109311	Ga0394876_0003785_18667_19119	Ga0484860_0000809_31797_32249	-	Ga0376076_0000450_572_1030	-	-	Ga0187892_1000077452	Ga0484862_0001598_15533_15991	-	-	-	-	A0096_gene_494	Ga0394879_0031863_10045_10497
Alternative NADH dehydrogenases, Coenzyme F420 dependent NADP dehydrogenase, nitroreductases, FAD dependent oxidoreductases
NAD(FAD)-dependent dehydrogenase		-	-	-	-	-	-	-	-	-	-	-	-	-	-	-	-	-	-	-	-	-	-	-
putative coenzyme F420-dependent NADP reductase	OG00692	-	A0060_gene_266	2650246198	-	Ga0180004_10467	Ga0484862_0005081_7470_8156	Ga0484938_002869_2735_3421	Ga0073934_1000148620	Ga0209172_1000426812	-	-	Ga0187894_100298455	Ga0376076_0000945_20221_20895	Ga0376075_0030998_254_928	-	Ga0187892_1000199034	Ga0484862_0002154_13616_14290	2657375400	-	-	2717092490	A0096_gene_439	Ga0394879_0004627_29669_30343
nitroreductase-like protein	OG00125	-	-	-	-	Ga0180004_11022	Ga0484862_0005362_1068_1637,Ga0484862_0013156_5707_6030	Ga0484938_000648_9307_9876,Ga0484938_002188_3238_3561,Ga0484938_002188_3573_3779	Ga0073934_1000364512,Ga0073934_100121659	Ga0209172_100083009,Ga0209172_100158605	Ga0394876_0002013_28013_28555,Ga0394876_0047862_5283_5822	Ga0484860_0000373_60284_60826,Ga0484860_0013472_3839_4378	Ga0187894_100102195	Ga0376076_0005859_4453_4998	Ga0376075_0054187_3206_3445	-	Ga0187892_1000077418	Ga0484862_0001955_985_1524	-	2717093486	-	-	A0096_gene_622	-
FAD/NAD(P)-binding oxidoreductase	OG00070	MBE43953.1	A0060_gene_748	-	NMJ87444.1	Ga0180004_12224	-	-	Ga0073934_1000135653,Ga0073934_1000247034	Ga0209172_100074176,Ga0209172_1000829412	Ga0394876_0013928_1101_1943,Ga0394876_0029051_6326_7174	Ga0484860_0000770_33857_34699,Ga0484860_0004633_6713_7561	Ga0187894_1000542712,Ga0187894_100122132	Ga0376076_0000175_132520_133365,Ga0376076_0000175_139042_139890	Ga0376075_0013412_3172_4020,Ga0376075_0044148_2_211	-	Ga0187892_1000098467	Ga0484862_0000586_10304_11149	2657375448, 2657375723, 2657375806	-	2663686170	-	A0096_gene_1095	Ga0394879_0005210_7290_8135
FAD dependent oxidoreductase	OG02917	-	-	-	-	-	-	-	-	-	-	-	Ga0187894_100167546	Ga0376076_0001138_32653_33750	-	2717092875	Ga0187892_1000161728	Ga0484862_0001980_17963_18739	2657375980	-	-	-	-	Ga0394879_0012768_127_1215
F420/FMN/Flavin-dependent oxidoreductases
luciferase-like monooxygenase family protein	OG00275	MBE44250.1	A0060_gene_511	2650247127	NMJ87931.1	Ga0180004_1673	Ga0484862_0038484_1259_2335	Ga0484938_002395_3_845	Ga0073934_100236903	Ga0209172_100212353	Ga0394876_0006603_11101_12177	Ga0484860_0004331_1466_2542	Ga0187894_100052202	Ga0376076_0001562_20338_21414	Ga0376075_0008898_1254_2330	-	Ga0187892_100101564	Ga0484862_0008782_6751_7794	-	2717093977	-	-	A0096_gene_307,A0096_gene_444	Ga0394879_0019911_11943_13016
luciferase-like monooxygenase family protein	OG00607	MBE44207.1	A0060_gene_418	2650246551	-	-	-	-	Ga0073934_1001677612	-	Ga0394876_0009687_2983_3954	Ga0484860_0002921_18278_19249	Ga0187894_1000975910	Ga0376076_0003491_4643_5611	-	-	Ga0187892_1000163028	Ga0484862_0005997_7434_8402	2657375663	-	-	2717092305	A0096_gene_1043	Ga0394879_0018141_11769_12728
luciferase-like monooxygenase family protein	OG01156	MBE43934.1	A0060_gene_727	2650246907	NMJ86450.1	-	-	-	Ga0073934_1000135620,Ga0073934_100511182	Ga0209172_1000249730	Ga0394876_0010411_1960_2985,Ga0394876_0024128_1298_2227	Ga0484860_0005639_12149_13078,Ga0484860_0010211_642_1667	-	Ga0376076_0000355_58054_58992	Ga0376075_0031868_2481_3419	-	-	-	-	-	-	-	A0096_gene_1717,A0096_gene_653	Ga0394879_0015410_14661_15683,Ga0394879_0050191_5365_6303
Electron-transfer flavoproteins
putative electron-transfer flavoprotein /FAD-dependent / fixCX-like	OG01126	-	-	-	-	Ga0180004_10229	-	Ga0484938_001600_2892_4784	Ga0073934_1000478917,Ga0073934_1000828110	Ga0209172_1000490717,Ga0209172_100109835	-	Ga0484860_0003341_2357_4249	Ga0187894_100207043	Ga0376076_0004045_3540_5432	Ga0376075_0025637_803_2695	2717092727	Ga0187892_1000233320	Ga0484862_0000543_17_1573	2657376047	2717093658	2663686143	-	A0096_gene_1474,A0096_gene_1747	Ga0394879_0050464_5151_7040
putative electron transfer flavoprotein, alpha subunit	OG01021	-	-	-	-	Ga0180004_10228	-	Ga0484938_001600_4781_5944	Ga0073934_1000478918,Ga0073934_100082818	Ga0209172_1000490718,Ga0209172_100109833	-	Ga0484860_0003341_1197_2360	Ga0187894_100207042	Ga0376076_0004045_5432_6601	Ga0376075_0025637_2695_3864	2717092725, 2717092726	Ga0187892_1000233319	Ga0484862_0036699_1791_2960	-	2717093659	2663686144	-	A0096_gene_1972,A0096_gene_721	Ga0394879_0050464_7040_8209
putative electron transfer flavoprotein, subunit beta	OG01108	-	-	-	-	Ga0180004_10227	-	Ga0484938_001600_5950_6819	Ga0073934_1000478919,Ga0073934_100082817	Ga0209172_1000490719,Ga0209172_100109832	-	Ga0484860_0003341_325_1191	Ga0187894_100207041	Ga0376076_0004045_6605_7477	Ga0376075_0025637_3868_4740	2717092724	Ga0187892_1000233318	Ga0484862_0036699_915_1787	-	2717093660	2663686145	-	A0096_gene_1971,A0096_gene_722	Ga0394879_0002448_3_461,Ga0394879_0050464_8206_8745
Iron-sulfur cluster assembly
FeS cluster assembly protein sufB	OG00591	MBE44471.1	A0060_gene_1148,A0060_gene_561	-	NMJ87051.1	-	Ga0484862_0014683_4272_5603	Ga0484938_003699_2183_3586	Ga0073934_1000268619	-	Ga0394876_0133016_1050_2453	Ga0484860_0011604_2_1039	Ga0187894_100029978	Ga0376076_0000175_104316_105719	Ga0376075_0004106_6405_7808	2717093310	Ga0187892_1000098429	Ga0484862_0002314_2105_3508	2657375380	-	-	-	A0096_gene_1666	Ga0394879_0004336_23503_24906
putative FeS cluster assembly protein sufD	OG00676	MBE44470.1	A0060_gene_560	-	-	-	-	Ga0484938_003699_752_2161	Ga0073934_1000268618	-	Ga0394876_0133016_3_1031	Ga0484860_0011604_1058_2467	Ga0187894_100029977	Ga0376076_0000175_105740_107146	Ga0376075_0004106_7829_9235	2717092934	Ga0187892_1000098430	Ga0484862_0002314_679_2085	2657375379	-	-	-	-	Ga0394879_0004336_24923_26326
cysteine desulfurase/selenocysteine lyase	OG00482	MBE44468.1	A0060_gene_558	-	NMJ87372.1	-	-	-	Ga0073934_1000268616	Ga0209172_100378513	Ga0394876_0018959_13729_14970	Ga0484860_0011604_2786_4027	Ga0187894_100029975	Ga0376076_0000175_107466_108707	Ga0376075_0004106_9555_10796	2717092932	Ga0187892_1000098432	-	2657375377	-	-	-	A0096_gene_663	Ga0394879_0004336_26645_27886
SUF system FeS cluster assembly protein	OG00592	MBE44467.1	A0060_gene_557	-	NMJ87373.1	-	-	-	Ga0073934_1000268615	Ga0209172_100378512	Ga0394876_0018959_13281_13718	Ga0484860_0011604_4038_4475	Ga0187894_100029974	Ga0376076_0000175_108720_109157	Ga0376075_0004106_10809_11246	2717092931	Ga0187892_1000098433	-	2657375376	-	-	-	A0096_gene_1533,A0096_gene_664	Ga0394879_0004336_27899_28336
FeS assembly ATPase SufC	OG00539	MBE44531.1	A0060_gene_337	-	NMJ87191.1	Ga0180004_10262	-	-	Ga0073934_1000264930	Ga0209172_100045224	Ga0394876_0038532_4459_5226	Ga0484860_0001928_8009_8776	Ga0187894_100123237	Ga0376076_0000175_50269_51048	Ga0376075_0026122_2048_2833	-	Ga0187892_1000101175	Ga0484862_0000704_7983_8762	-	-	-	-	-	Ga0394879_0004336_9830_10606
Fe-S cluster assembly protein sufA	OG00279	MBE44559.1,MBE44995.1	A0060_gene_812	2650246250	NMJ86998.1,NMJ87779.1	Ga0180004_11631	Ga0484862_0000540_25264_25608	Ga0484938_000758_12065_12409	Ga0073934_1000377627	Ga0209172_100172641	Ga0394876_0028719_8059_8475	Ga0484860_0007270_4221_4637	Ga0187894_100115752	Ga0376076_0000165_138952_139296	-	2717092775	Ga0187892_100308712	Ga0484862_0001333_20430_20774	2657376104	-	-	-	-	Ga0394879_0012768_6416_6760
ATPase
A-type ATPase, subunit F	OG01029	MBE44028.1	A0060_gene_442	2650246486	-	-	-	-	Ga0073934_1000769811	Ga0209172_100267456	-	Ga0484860_0010122_7583_7879	-	-	-	-	Ga0187892_100202418	Ga0484862_0007899_5813_6109,Ga0484862_0017093_3232_3528	-	-	-	-	A0096_gene_527	-
A-type ATPase, subunit E	OG00975	MBE43849.1	A0060_gene_1058	2650246078	NMJ86290.1	-	-	-	Ga0073934_1000125477	Ga0209172_100036584	Ga0394876_0010518_23614_24147,Ga0394876_0017819_16352_16546	Ga0484860_0000191_40310_40915	Ga0187894_100061137	-	-	2717092815	Ga0187892_1000374625	Ga0484862_0000403_13714_14310	-	-	-	-	A0096_gene_984	Ga0394879_0012546_1611_2216
A-type ATPase, subunit A	OG00149	MBE43848.1	A0060_gene_1057	2650246079	NMJ86291.1,NMJ88005.1	-	-	-	Ga0073934_1000125478,Ga0073934_1000231037	Ga0209172_1000189910,Ga0209172_100036583	Ga0394876_0017819_14559_16346,Ga0394876_0017819_2262_4028	Ga0484860_0000191_40921_42708,Ga0484860_0000191_53239_55005	Ga0187894_100059141,Ga0187894_100061138	Ga0376076_0002798_21138_21671	Ga0376075_0012127_1_1458	2717092814	Ga0187892_1000374626	Ga0484862_0000403_11924_13708	-	-	-	2717092377	A0096_gene_1723,A0096_gene_985	Ga0394879_0012546_2_1606
A-type ATPase, subunit B	OG00181	MBE43847.1	A0060_gene_1056	2650246080	NMJ86292.1	-	-	Ga0484938_010752_2834_3487	Ga0073934_1000125479,Ga0073934_1000231038	Ga0209172_100018999,Ga0209172_100036582	Ga0394876_0017819_13184_14566,Ga0394876_0017819_4028_5431	Ga0484860_0000191_42701_44083,Ga0484860_0000191_51836_53239	Ga0187894_100061139	-	Ga0376075_0012127_1458_2858	2717092813	Ga0187892_1000374627	Ga0484862_0000403_10549_11931	-	-	-	2717092378	A0096_gene_1724	Ga0394879_0009538_143_1525
A-type ATPase, subunit D	OG01031	MBE43846.1	A0060_gene_1055	2650246081	NMJ86293.1	-	-	Ga0484938_010752_2186_2833	Ga0073934_1000231046	Ga0209172_100018991	Ga0394876_0017819_12536_13183	Ga0484860_0000191_44084_44731	Ga0187894_1000611310	-	-	2717092812	Ga0187892_1000374628	Ga0484862_0000403_9910_10548	-	-	-	-	A0096_gene_918	Ga0394879_0009538_1526_2170
A-type ATPase, subunit K	OG00974	MBE43845.1	A0060_gene_1053	2650246083	NMJ86294.1	-	Ga0484862_0022906_3697_4011	Ga0484938_010752_1654_1968	Ga0073934_1000231044	Ga0209172_100018993	Ga0394876_0017819_12000_12344	Ga0484860_0000191_44950_45267	Ga0187894_1000611312	-	-	2717092810	Ga0187892_1000374630	Ga0484862_0000403_9378_9698	-	-	-	-	A0096_gene_916	Ga0394879_0009538_2395_2709
A-type ATPase, subunit I	OG00970	MBE43844.1	A0060_gene_1052	2650246084	NMJ86295.1	-	Ga0484862_0022906_1462_3567	Ga0484938_010752_1_1524	Ga0073934_1000231043	Ga0209172_100018994	Ga0394876_0017819_9773_11890	Ga0484860_0000191_45377_47494	Ga0187894_1000611313	-	-	2717092809	Ga0187892_1000374631	Ga0484862_0000403_7116_9221	-	-	-	-	A0096_gene_915	Ga0394879_0009538_2797_4920
A-type ATPase, subunit C	OG00910	MBE43843.1	A0060_gene_1051	2650246085	NMJ86297.1	-	Ga0484862_0022906_428_1465	-	Ga0073934_1000231042	Ga0209172_100018995	Ga0394876_0017819_8728_9762	Ga0484860_0000191_47505_48539	Ga0187894_1000611314	-	-	2717092808	Ga0187892_1000374632	Ga0484862_0000403_6004_7113	-	-	-	-	A0096_gene_975	Ga0394879_0009538_4922_5956
V-type ATPase, subunit I	OG01515	-	-	-	-	-	-	-	Ga0073934_1000231041	Ga0209172_100018996	Ga0394876_0017819_6505_8643	Ga0484860_0000191_48624_50762	-	-	Ga0376075_0012127_3973_6033	-	-	-	-	-	-	2717092382	A0096_gene_976	-
V-type ATPase, subunit H/G	OG06436	-	-	-	-	-	-	-	Ga0073934_1000231040	Ga0209172_100018997	Ga0394876_0017819_6167_6496	Ga0484860_0000191_50771_51100	-	-	Ga0376075_0012127_3639_3968	-	-	-	-	-	-	2717092381	-	-
V-type ATPase, subunit D	OG01547	-	-	-	-	-	-	-	Ga0073934_1000231039	Ga0209172_100018998	Ga0394876_0017819_5474_6085	Ga0484860_0000191_51182_51793	-	-	Ga0376075_0012127_2936_3502	-	-	-	-	-	-	2717092379	-	-
V-type ATPase, subunit B	OG00181	MBE43847.1	A0060_gene_1056	2650246080	NMJ86292.1	-	-	Ga0484938_010752_2834_3487	Ga0073934_1000125479,Ga0073934_1000231038	Ga0209172_100018999,Ga0209172_100036582	Ga0394876_0017819_13184_14566,Ga0394876_0017819_4028_5431	Ga0484860_0000191_42701_44083,Ga0484860_0000191_51836_53239	Ga0187894_100061139	-	Ga0376075_0012127_1458_2858	2717092813	Ga0187892_1000374627	Ga0484862_0000403_10549_11931	-	-	-	2717092378	A0096_gene_1724	Ga0394879_0009538_143_1525
V-type ATPase, subunit A	OG00149	MBE43848.1	A0060_gene_1057	2650246079	NMJ86291.1,NMJ88005.1	-	-	-	Ga0073934_1000125478,Ga0073934_1000231037	Ga0209172_1000189910,Ga0209172_100036583	Ga0394876_0017819_14559_16346,Ga0394876_0017819_2262_4028	Ga0484860_0000191_40921_42708,Ga0484860_0000191_53239_55005	Ga0187894_100059141,Ga0187894_100061138	Ga0376076_0002798_21138_21671	Ga0376075_0012127_1_1458	2717092814	Ga0187892_1000374626	Ga0484862_0000403_11924_13708	-	-	-	2717092377	A0096_gene_1723,A0096_gene_985	Ga0394879_0012546_2_1606
V-type ATPase, subunit F	OG01414	-	-	-	NMJ88006.1	-	-	-	Ga0073934_1000231036	Ga0209172_1000189911	Ga0394876_0017819_1916_2260	Ga0484860_0000191_55007_55351	Ga0187894_100059142	Ga0376076_0002798_20792_21136	-	-	-	-	-	-	-	2717092376	A0096_gene_1875	-
V-type ATPase, subunit C	OG01443	-	-	-	NMJ88007.1	-	-	-	Ga0073934_1000231035	Ga0209172_1000189912	Ga0394876_0017819_842_1909	Ga0484860_0000191_55358_56425	Ga0187894_100059143	Ga0376076_0002798_19795_20787	-	-	-	-	-	-	-	2717092375	A0096_gene_1874	-
V-type ATPase, subunit E	OG01467	-	-	-	-	-	-	-	Ga0073934_1000231034	Ga0209172_1000189913	Ga0394876_0017819_282_839	Ga0484860_0000191_56428_56985	Ga0187894_100059144	Ga0376076_0002798_19165_19713	-	-	-	-	-	-	-	2717092374	A0096_gene_1873	-
V-type ATPase, subunit K	OG01442	-	-	-	-	-	-	-	Ga0073934_1000231033	Ga0209172_1000189914	Ga0394876_0017819_51_269,Ga0394876_0039017_8915_8989	Ga0484860_0000191_56998_57216	Ga0187894_100059145	Ga0376076_0002798_18928_19146	Ga0376075_0023092_5359_5577	-	-	-	-	-	-	2717092373	-	-
Carbon fixation & metabolism
Description		Ca._Nitrosomirales_sp._SAT137	Ca._Nitrosomirales_sp._UBA213	Ca._Nitrosomirales_sp._DO1	Ca._Nitrosomirales_sp._MTA5	Ca._Nitrosomirales_sp._GW2	Ca._Nitrosomirales_sp._CS6	Ca._Nitrosomirales_sp._CS5	Ca._Nitrosomirales_sp._WS1	Ca._Nitrosomirales_sp._WS2	Ca._Nitrosomirales_sp._CS4	Ca._Nitrosomirales_sp._CS1	Ca._Nitrosomirales_sp._BLC2	Ca._Nitrosomirales_sp._DSS1	Ca._Nitrosomirales_sp._DSS2	Ca._Nitrosomirales_sp._GW4	Ca._Nitrosomirales_sp._BLC1	Ca._Nitrosomirales_sp._CS2	Ca._Nitrosomirales_sp._GW1	Ca._Nitrosomirales_sp._GW6	Ca._Nitrosomirales_sp._GW5	Ca._Nitrosomirales_sp._GW3	Ca._Nitrosomirales_sp._WS3	Ca._Nitrosomirales_sp._CS3
3-hydroxypropionate/4-hydroxybutyrate cycle
Acetyl- /propionyl-CoA carboxylase, beta chain (3-HP/4-HB Cycle enzyme)	OG00150	MBE44699.1	A0060_gene_533	2650246565	NMJ86321.1	Ga0180004_10215	-	Ga0484938_002002_4081_5628	Ga0073934_100196105	Ga0209172_100072169	Ga0394876_0027700_3_1049	Ga0484860_0000770_3852_5399	-	Ga0376076_0004045_15100_16644	Ga0376075_0009250_2751_4298	2717092714	Ga0187892_100023338	Ga0484862_0007757_2357_3904	-	2717093671	-	-	-	Ga0394879_0002448_8167_9714
Acetyl- /propionyl-CoA carboxylase, biotin carboxylase (3-HP/4-HB Cycle enzyme)	OG00146	MBE44698.1	A0060_gene_532	2650246566	NMJ86322.1	Ga0180004_10216	-	Ga0484938_002002_5634_7154	Ga0073934_100196106	Ga0209172_100072168	Ga0394876_0087793_3550_4656	Ga0484860_0000770_2323_3852	Ga0187894_100156047	Ga0376076_0004045_13574_15094	Ga0376075_0009250_1225_2745	2717092715	Ga0187892_100023339	Ga0484862_0007757_831_2351	-	2717093669, 2717093670	-	-	-	Ga0394879_0002448_6629_8167
Acetyl- /propionyl-CoA carboxylase, alpha chain (biotin carboxyl carrier protein) (3-HP/4-HB Cycle enzyme)	OG00376	MBE44697.1	A0060_gene_531	2650246567	NMJ86323.1	Ga0180004_10217	-	Ga0484938_002002_7144_7656	Ga0073934_100196107	Ga0209172_100072167	Ga0394876_0087793_3048_3626	Ga0484860_0000770_1821_2399	Ga0187894_100156046	Ga0376076_0004045_13072_13584	Ga0376075_0009250_723_1235	2717092716	Ga0187892_1000233310	Ga0484862_0007757_329_841	-	2717093668	-	-	-	Ga0394879_0002448_6127_6639
Malonic semialdehyde reductase (NADPH)		-	-	-	-	-	-	-	-	-	-	-	-	-	-	-	-	-	-	-	-	-	-	-
3-hydroxypropionyl-CoA synthetase (ADP-forming)	OG00509	MBE44437.1	A0060_gene_600, A0060_gene_854	-	NMJ86391.1	Ga0180004_10727	Ga0484862_0001648_8774_10876	Ga0484938_007449_2763_4385	Ga0073934_1000377625	Ga0209172_1000718414	Ga0394876_0028719_9338_11443	Ga0484860_0007270_1253_3358	Ga0187894_100263627	Ga0376076_0001138_36920_39028	-	2717092880	Ga0187892_1000161721	Ga0484862_0006192_1484_3592	2657375848	-	-	-	-	Ga0394879_0012768_3374_5485
3-hydroxypropionyl-CoA dehydratase (Crotonase) (3-HP/4-HB Cycle enzyme)	OG00135	MBE44438.1	A0060_gene_602	2650247048	NMJ86392.1	Ga0180004_10722	Ga0484862_0001648_7146_7916	Ga0484938_002458_1216_1986	Ga0073934_1000377626	Ga0209172_1000718415	Ga0394876_0028719_8504_9268	Ga0484860_0007270_3428_4192	-	Ga0376076_0001138_39821_40585	Ga0376075_0041317_2641_3405	2717092883	Ga0187892_1000161718	Ga0484862_0006192_4700_5464	2657375845	-	-	-	A0096_gene_2032	Ga0394879_0012768_5547_6308
methylmalonyl-CoA epimerase (3-HP/4-HB Cycle enzyme)	OG00689	-	A0060_gene_1299	2650246874	-	Ga0180004_10910	-	Ga0484938_007777_3258_3656	Ga0073934_1000421120	Ga0209172_100070169	Ga0394876_0007903_5179_5577	Ga0484860_0001481_30751_31149	-	Ga0376076_0000994_12832_13230	Ga0376075_0042618_495_893	-	Ga0187892_1000485825	Ga0484862_0003396_5864_6262	2657375986	-	-	2717092341	A0096_gene_109	Ga0394879_0054442_4909_5304
methylmalonyl-CoA mutase, N-terminus of large subunit (3-HP/4-HB Cycle enzyme)	OG00651	MBE44797.1	A0060_gene_1300	2650246873	NMJ87628.1	Ga0180004_1099	-	Ga0484938_003773_5404_6528	Ga0073934_1000421119, Ga0073934_100493304	Ga0209172_1000701610	Ga0394876_0007903_3593_5170	Ga0484860_0001481_31158_32735	-	Ga0376076_0000994_11243_12823	-	-	Ga0187892_1000485824	Ga0484862_0003396_4275_5855	2657375985	-	-	2717092340	A0096_gene_110	Ga0394879_0054442_5313_6902
methylmalonyl-CoA mutase, C-terminal domain/subunit (3-HP/4-HB Cycle enzyme)	OG00551	MBE44897.1	A0060_gene_615	2650246871	NMJ87630.1	Ga0180004_1097	Ga0484862_0011493_1426_1839	Ga0484938_003773_3926_4339	Ga0073934_1000421117, Ga0073934_100493301	Ga0209172_1000701612	Ga0394876_0007903_2134_2439	Ga0484860_0005969_12230_12535	Ga0187894_100136526	Ga0376076_0000994_9072_9494	-	-	Ga0187892_1000485821	Ga0484862_0003396_2104_2526	-	-	-	2717092336	A0096_gene_116	-
4-Hydroxybutyryl-CoA synthetase (ADP-forming)	OG00182	MBE43573.1	A0060_gene_1167	2650246965	NMJ87287.1	Ga0180004_1201	Ga0484862_0006314_1968_4094	Ga0484938_001098_1761_3887	Ga0073934_1000372516, Ga0073934_100108809	Ga0209172_100108438	-	Ga0484860_0008838_1436_3553	Ga0187894_100087208	Ga0376076_0000175_13035_15152	Ga0376075_0009126_4299_6416, Ga0376075_0053109_1_1788	-	Ga0187892_1000101119	Ga0484862_0004061_4746_6884, Ga0484862_0007309_6836_8749	-	-	2663686067	2717092227	A0096_gene_56	Ga0394879_0003071_33429_35525
4-hydroxybutyryl-CoA dehydratase (3-HP/4-HB Cycle enzyme)	OG00292	MBE43574.1	A0060_gene_1168	2650246966	NMJ86907.1	Ga0180004_1202	Ga0484862_0006314_178_1734	Ga0484938_001098_1_1527	Ga0073934_100108808	Ga0209172_100108437	Ga0394876_0131276_243_1802	Ga0484860_0008838_3602_5161	Ga0187894_100087209	Ga0376076_0000175_15271_16806	Ga0376075_0009126_6535_8070	-	Ga0187892_1000101120	Ga0484862_0007391_7026_8561	-	-	2663686068	2717092228	A0096_gene_55	Ga0394879_0003071_31832_33364
putative 4-hydroxybutyryl-CoA dehydratase		-	-	-	-	-	-	-	-	-	-	-	-	-	-	-	-	-	-	-	-	-	-	-
3-hydroxybutyryl-CoA dehydrogenase (3-HP/4-HB Cycle enzyme)	OG00248	MBE44407.1	A0060_gene_32	2650246823	NMJ86770.1	Ga0180004_1378	Ga0484862_0002874_14726_15232, Ga0484862_0036258_2410_3174	-	Ga0073934_1000547516, Ga0073934_100595293	Ga0209172_100052956	Ga0394876_0006533_9619_10776	Ga0484860_0002642_9889_11046	Ga0187894_100119892	Ga0376076_0000395_20978_22120	Ga0376075_0029286_2822_3964	-	Ga0187892_100017579	Ga0484862_0005701_9123_10145	-	2717093926	-	-	A0096_gene_422	Ga0394879_0089416_5059_5946
Putative Acetoacetyl-CoA bata-ketothiolase	OG00764	MBE43897.1	A0060_gene_1225	-	NMJ86240.1	-	-	-	Ga0073934_1000231024	Ga0209172_1000189923	Ga0394876_0015644_185_1324	Ga0484860_0000191_66188_67327	Ga0187894_100153606	Ga0376076_0002798_6611_7810	Ga0376075_0035401_2100_3299	-	Ga0187892_1000436414	Ga0484862_0004925_7585_8742	-	-	-	-	A0096_gene_1269	Ga0394879_0009538_16461_17618
Putative Acetoacetyl-CoA bata-ketothiolase	OG00548	MBE44206.1	A0060_gene_419	2650246552	NMJ88023.1	Ga0180004_1681	-	-	Ga0073934_1001677611	-	Ga0394876_0009687_1869_2978	Ga0484860_0002921_19254_20363	Ga0187894_100097599	Ga0376076_0003491_3526_4641	-	-	Ga0187892_1000163027	Ga0484862_0005997_8404_9519	2657375664	-	-	2717092306	A0096_gene_1042	Ga0394879_0018141_10657_11772
β-ketothiolase beta subunit	OG00662	MBE43896.1	A0060_gene_1107	-	NMJ86241.1	-	-	-	Ga0073934_1000231025	Ga0209172_1000189922	Ga0394876_0039017_24_311	Ga0484860_0000191_65820_66185	-	Ga0376076_0002798_9330_9695	Ga0376075_0035401_226_591	-	Ga0187892_1000436411	Ga0484862_0004925_10202_10567	-	-	-	-	A0096_gene_681	Ga0394879_0009538_16095_16457
Other candidate enzymes involved in 3-hydroxypropionate/4-hydroxybutyrate cycle
Putative acryloyl-CoA reductase or succinic semialdehyde reductase; alcohol dehydrogenase, zinc-binding domain protein (COG = NADPH:quinone reductase and related Zn-dependent oxidoreductases)	OG00034	MBE43608.1	A0060_gene_793	2650246307	NMJ86734.1, NMJ86848.1	Ga0180004_11028	Ga0484862_0005600_7689_8738	Ga0484938_005028_4344_5363	Ga0073934_1000364520, Ga0073934_1000364521, Ga0073934_1000629620	Ga0209172_1000527616, Ga0209172_100171993	Ga0394876_0002013_36450_37478	Ga0484860_0000373_51361_52389, Ga0484860_0003622_1_1008, Ga0484860_0005087_14659_14973	Ga0187894_100059767, Ga0187894_100186122	Ga0376076_0000364_20926_21948, Ga0376076_0000894_28866_29915	Ga0376075_0046632_10_507, Ga0376075_0058798_1_534, Ga0376075_0059793_697_1839	-	Ga0187892_100158076, Ga0187892_100253691	Ga0484862_0006226_8379_9428, Ga0484862_0007212_3972_4994	-	-	2663686494	-	A0096_gene_152, A0096_gene_1805	Ga0394879_0030429_5666_6688
Putative succinate-semialdehyde dehydrogenase or succinyl-CoA reduatase	OG00128	-	-	-	-	Ga0180004_101167	Ga0484862_0001085_17831_19219, Ga0484862_0002561_6687_8297	Ga0484938_000127_22484_23872, Ga0484938_004940_4541_5575	Ga0073934_1000268624	Ga0209172_100155805	-	Ga0484860_0029065_572_1966	Ga0187894_100033746, Ga0187894_100279052	Ga0376076_0000364_35157_36653, Ga0376076_0002021_8515_9927	Ga0376075_0011740_2016_3428	-	Ga0187892_1000184333	Ga0484862_0002645_13728_15116	-	2717093386	-	-	A0096_gene_972, A0096_gene_973	Ga0394879_0087878_5363_6037
Putative malonyl-CoA reductase; glucose-1-dehydrogenase	OG00359	MBE44139.1	-	2650246696	NMJ87531.1	-	Ga0484862_0002547_2286_4175	-	Ga0073934_1000383018	Ga0209172_100059435	Ga0394876_0079835_3470_5044	Ga0484860_0006030_4162_5967	Ga0187894_100042971	Ga0376076_0003347_13302_15113	Ga0376075_0063540_1027_2913	-	Ga0187892_1000308217	Ga0484862_0005667_3522_5336	-	2717093742	2663686299	-	A0096_gene_18	Ga0394879_0037062_3874_5664
alcohol dehydrogenase, propanol-preferring	OG00026	MBE43661.1, MBE43696.1, MBE43710.1	A0060_gene_206, A0060_gene_467, A0060_gene_632	2650246364, 2650246426, 2650246706	NMJ86756.1, NMJ87045.1, NMJ87506.1, NMJ87820.1	Ga0180004_10521, Ga0180004_1263, Ga0180004_1672	Ga0484862_0004499_10632_11684, Ga0484862_0038484_58_1152	Ga0484938_000953_7425_8477, Ga0484938_003413_2070_3092, Ga0484938_005167_183_1364	Ga0073934_1000260829, Ga0073934_1000570919, Ga0073934_1000713621, Ga0073934_100236905, Ga0073934_100634186	Ga0209172_1000532419, Ga0209172_100177593, Ga0209172_100212354	Ga0394876_0006603_9800_10894, Ga0394876_0022769_386_1438, Ga0394876_0029015_2730_3746, Ga0394876_0038500_5588_6613	Ga0484860_0002027_10838_11854, Ga0484860_0004331_2749_3843, Ga0484860_0004742_282_1307, Ga0484860_0006020_1704_2756	Ga0187894_1000302328, Ga0187894_100052201, Ga0187894_100081766	Ga0376076_0000175_45310_46362, Ga0376076_0000615_32751_33764, Ga0376076_0001562_19141_20235, Ga0376076_0002021_24459_25487	Ga0376075_0008898_57_1151, Ga0376075_0010703_188_1240, Ga0376075_0018226_3753_4304, Ga0376075_0032164_366_1379, Ga0376075_0045705_430_1428	2717093232	Ga0187892_1000101167, Ga0187892_100101565	Ga0484862_0000704_12806_13858, Ga0484862_0008683_2840_3853, Ga0484862_0008782_5556_6650, Ga0484862_0009631_34_591	2657375798	2717093357, 2717093976	2663686461	2717092268, 2717092447	A0096_gene_1385, A0096_gene_1561, A0096_gene_1707, A0096_gene_308, A0096_gene_798	Ga0394879_0004336_4873_5967
putative aspartate-semialdehyde dehydrogenase	OG00229	MBE44098.1	A0060_gene_1409	2650246393	NMJ87018.1	Ga0180004_1179	Ga0484862_0037751_309_1400	-	Ga0073934_1000894412, Ga0073934_100604151	Ga0209172_100182938	Ga0394876_0016264_1381_2457	Ga0484860_0002471_10852_11928	Ga0187894_1000452710	Ga0376076_0000230_8206_9282	Ga0376075_0038936_23_892	2717092687	Ga0187892_100080137	Ga0484862_0001604_15299_16375	2657375483	-	-	-	A0096_gene_1394, A0096_gene_994	Ga0394879_0005992_4789_5865
putative acetyl-CoA synthetase (AMP-forming)	OG00061	MBE43674.1	A0060_gene_282	2650246349	NMJ87697.1	Ga0180004_11214	Ga0484862_0001710_14708_16579, Ga0484862_0003067_6437_8395	Ga0484938_000851_11947_13905	Ga0073934_1000671514, Ga0073934_100105364	Ga0209172_1000330027, Ga0209172_100264492	Ga0394876_0044576_3_1721, Ga0394876_0052992_2701_4650	Ga0484860_0010882_3620_5569	Ga0187894_100084251	Ga0376076_0000303_19617_21575	Ga0376075_0055683_3_1259	-	Ga0187892_100062008	Ga0484862_0002382_14852_16810	-	-	-	-	-	Ga0394879_0012762_15094_17043
putative acetyl-CoA synthetase (AMP-forming)	OG00061	MBE43674.1	A0060_gene_282	2650246349	NMJ87697.1	Ga0180004_11214	Ga0484862_0001710_14708_16579, Ga0484862_0003067_6437_8395	Ga0484938_000851_11947_13905	Ga0073934_1000671514, Ga0073934_100105364	Ga0209172_1000330027, Ga0209172_100264492	Ga0394876_0044576_3_1721, Ga0394876_0052992_2701_4650	Ga0484860_0010882_3620_5569	Ga0187894_100084251	Ga0376076_0000303_19617_21575	Ga0376075_0055683_3_1259	-	Ga0187892_100062008	Ga0484862_0002382_14852_16810	-	-	-	-	-	Ga0394879_0012762_15094_17043
putative protein with CoA-binding domain	OG00499	-	A0060_gene_1386	2650247211	-	-	Ga0484862_0002740_6619_7038	Ga0484938_001984_6669_7088	Ga0073934_100042112	Ga0209172_100093522	Ga0394876_0073070_3092_3505	Ga0484860_0005969_496_909	Ga0187894_100063128	Ga0376076_0004231_14932_15345	Ga0376075_0040843_1989_2402	-	Ga0187892_100048589	Ga0484862_0010457_3292_3702	2657375902	-	2663686088	-	A0096_gene_1973	Ga0394879_0012830_18943_19356
putative Acetyl-CoA acetyltransferase	OG00607	MBE44207.1	A0060_gene_418	2650246551	-	-	-	-	Ga0073934_1001677612	-	Ga0394876_0009687_2983_3954	Ga0484860_0002921_18278_19249	Ga0187894_1000975910	Ga0376076_0003491_4643_5611	-	-	Ga0187892_1000163028	Ga0484862_0005997_7434_8402	2657375663	-	-	2717092305	A0096_gene_1043	Ga0394879_0018141_11769_12728
Synthesis of succinate
succinyl-CoA synthetase, beta subunit	OG00504	MBE44626.1	A0060_gene_839	2650246477	NMJ87464.1	-	Ga0484862_0011407_2926_4029	-	Ga0073934_100098815	Ga0209172_100130275	-	-	Ga0187894_100360053	Ga0376076_0000395_33778_34881	Ga0376075_0024337_3401_4504	-	-	Ga0484862_0005555_5653_6747	2657375632	-	-	-	A0096_gene_1034	-
succinyl-CoA synthetase, alpha subunit	OG00553	MBE44627.1	A0060_gene_838	2650246478	NMJ87465.1	-	Ga0484862_0011407_2010_2921	Ga0484938_007723_212_1123	Ga0073934_100098814	Ga0209172_100130276	-	-	-	Ga0376076_0000395_32856_33776	Ga0376075_0024337_2479_3411	-	-	Ga0484862_0005555_6748_7665	2657375631	-	-	-	A0096_gene_1033	-
Synthesis of oxaloacetate
succinate dehydrogenase/fumarate reductase flavoprotein subunit	OG00134	-	A0060_gene_1253	-	-	Ga0180004_10918	Ga0484862_0022053_1407_3110	Ga0484938_007210_2793_4472	Ga0073934_1000421131	-	Ga0394876_0007903_17644_19356	Ga0484860_0001481_16972_18684	Ga0187894_100054273	Ga0376076_0001299_3907_5619	Ga0376075_0010169_4698_6410	-	Ga0187892_1000098476	Ga0484862_0000586_2744_4456	2657376122	2717093809	-	-	A0096_gene_1373	Ga0394879_0005210_15575_17287
succinate dehydrogenase/fumarate reductase iron-sulfur protein	OG00532	-	A0060_gene_1256	-	-	Ga0180004_10921	Ga0484862_0022053_1_612	Ga0484938_007210_1246_1998	-	-	Ga0394876_0007903_20145_20903	Ga0484860_0001481_15425_16183	Ga0187894_100267204	Ga0376076_0001299_6410_7162	Ga0376075_0010169_3155_3907	-	Ga0187892_1000098479	Ga0484862_0000586_1201_1953	2657376125	2717093812	-	-	-	Ga0394879_0005210_18076_18819
succinate dehydrogenase/fumarate reductase subunit	OG00631	-	A0060_gene_1254	-	-	Ga0180004_10919	Ga0484862_0022053_964_1395	Ga0484938_007210_2350_2781	-	-	Ga0394876_0007903_19370_19798	Ga0484860_0001481_16530_16958	Ga0187894_100054272	Ga0376076_0001299_5633_6061	Ga0376075_0010169_4256_4687	-	Ga0187892_1000098477	Ga0484862_0000586_2302_2730	2657376123	2717093810	-	-	A0096_gene_1372	Ga0394879_0005210_17298_17723
succinate dehydrogenase/fumarate reductase subunit	OG00470	-	A0060_gene_1255	-	-	Ga0180004_10920	Ga0484862_0022053_614_961	Ga0484938_007210_2000_2347	-	-	Ga0394876_0007903_19801_20148	Ga0484860_0001481_16180_16527	Ga0187894_100054271, Ga0187894_100267205	Ga0376076_0001299_6066_6413	Ga0376075_0010169_3904_4251	-	Ga0187892_1000098478	Ga0484862_0000586_1950_2297	2657376124	2717093811	-	-	-	Ga0394879_0005210_17744_18073
fumarate hydratase or aspartate ammonia-lyase	OG00319	MBE44608.1	A0060_gene_243	2650246787	-	-	Ga0484862_0003343_7_1266	Ga0484938_005082_778_2163	Ga0073934_1000349834	Ga0209172_100120971	Ga0394876_0003785_7625_9004	Ga0484860_0000809_41912_43291	Ga0187894_100162345	Ga0376076_0000450_9051_10433	Ga0376075_0048814_2271_3653	-	Ga0187892_1000077444	Ga0484862_0001598_6204_7586	-	2717093455	-	2717092654	A0096_gene_1334, A0096_gene_47	Ga0394879_0031863_942_2321
malate dehydrogenase	OG00296	MBE44690.1	A0060_gene_524	2650246574	NMJ86328.1	Ga0180004_10226	-	Ga0484938_001600_6923_7837	Ga0073934_1000478920, Ga0073934_100082816	Ga0209172_1000490720, Ga0209172_100205745	Ga0394876_0065867_5245_5898	Ga0484860_0016127_5430_6266	-	Ga0376076_0004045_7593_8507	Ga0376075_0034517_1_618	2717092723	Ga0187892_1000233317	Ga0484862_0036699_6_797	-	2717093661	2663686146	-	A0096_gene_723	Ga0394879_0002448_553_1428
Gluconeogenesis
phosphoenolpyruvate carboxykinase (ATP)	OG00748	MBE44062.1	A0060_gene_959	2650246271	NMJ86522.1	-	-	-	Ga0073934_100561682	Ga0209172_100344502	Ga0394876_0028357_6527_8134	-	Ga0187894_100167245	Ga0376076_0001124_37518_39131	Ga0376075_0031363_2856_4466	-	Ga0187892_1000063297	Ga0484862_0002965_6311_7921	-	-	-	2717092431	A0096_gene_608	Ga0394879_0004556_4313_5923
pyruvate, phosphate dikinase (formation of PEP, gluconeogenesis and precursor of methylphosphonate)	OG01058	MBE44763.1	-	-	-	Ga0180004_10838	Ga0484862_0004499_179_2833	Ga0484938_003842_34_1137	Ga0073934_100071367	Ga0209172_100053246	Ga0394876_0022769_9225_11882	Ga0484860_0006020_10543_13200	Ga0187894_1001371910	Ga0376076_0003733_8702_11389	Ga0376075_0016633_3516_6206	-	Ga0187892_100016307	Ga0484862_0003696_5660_8347	-	-	-	2717092322	A0096_gene_1082, A0096_gene_488	Ga0394879_0038436_7827_10397
enolase	OG00423	MBE43761.1	A0060_gene_322	-	NMJ86914.1	Ga0180004_10138	Ga0484862_0000166_7661_8899	Ga0484938_000210_23958_25196	Ga0073934_1000165760	Ga0209172_100046084	Ga0394876_0011151_15558_16796	Ga0484860_0001399_24757_25995	Ga0187894_100266596	Ga0376076_0000413_51479_52714	Ga0376075_0025111_1666_2901	2717093056	Ga0187892_1000101184	Ga0484862_0004638_537_1772	-	-	-	-	A0096_gene_401	Ga0394879_0040710_315_1550
2,3-bisphosphoglycerate-independent phosphoglycerate mutase	OG00594	MBE43782.1	A0060_gene_1018	2650246150	-	Ga0180004_10174	Ga0484862_0000166_33520_34782	Ga0484938_005345_3696_4958	Ga0073934_1000165718	Ga0209172_100071466	Ga0394876_0038120_3339_4595	Ga0484860_0003536_10835_12091	-	Ga0376076_0000615_45526_46788	Ga0376075_0027865_427_1689	-	Ga0187892_100120024	-	-	-	-	-	A0096_gene_462	Ga0394879_0009023_21614_22876
2,3-bisphosphoglycerate-dependent phosphoglycerate mutase	OG00554	MBE44550.1	A0060_gene_659	2650247144	NMJ86559.1	Ga0180004_10471	-	Ga0484938_009693_2146_2751	Ga0073934_1000148619	Ga0209172_1000426811	-	-	Ga0187894_100298454	Ga0376076_0000945_19545_20147	Ga0376075_0030998_1002_1604	-	Ga0187892_1000199035	Ga0484862_0002154_12943_13548	2657375401	-	-	2717092489	A0096_gene_438	Ga0394879_0004627_28996_29616
phosphoglycerate kinase	OG00168	MBE44466.1	A0060_gene_556	-	NMJ87374.1	-	-	-	Ga0073934_1000268614	Ga0209172_100378511	Ga0394876_0018959_12038_13273	Ga0484860_0011604_4483_5718	Ga0187894_100029973	Ga0376076_0000175_109154_110395	Ga0376075_0004106_11243_12484	2717092930	Ga0187892_1000098434	-	2657375375	-	-	-	A0096_gene_1532, A0096_gene_665	Ga0394879_0004336_28339_29553
putative glyceraldehyde-3-phosphate dehydrogenase, phosphorylating	OG00547	MBE44403.1	A0060_gene_565	2650246647	NMJ86774.1	Ga0180004_1373	Ga0484862_0002874_9188_10228	Ga0484938_000881_4699_5739	Ga0073934_1000547521	-	Ga0394876_0006533_6001_7026	Ga0484860_0002642_6271_7296	Ga0187894_100091322	Ga0376076_0000165_23834_24877	Ga0376075_0030871_885_1928	-	Ga0187892_1000235716	Ga0484862_0022607_1424_2467	-	-	-	2717092605	A0096_gene_312	Ga0394879_0089416_2164_3207
triosephosphate isomerase	OG00399	MBE43717.1	A0060_gene_214	2650246431	NMJ86749.1	Ga0180004_10840	Ga0484862_0004499_3154_3828	Ga0484938_000953_1_621	Ga0073934_100071369	Ga0209172_100053248	Ga0394876_0022769_8227_8907	Ga0484860_0006020_9545_10225	Ga0187894_100137198	Ga0376076_0003733_7697_8371	-	2717093081	Ga0187892_100016309	Ga0484862_0003696_4655_5329	2657375679	-	-	2717092320	-	Ga0394879_0018141_311_964
bifunctional fructose-1,6-bisphosphate aldolase/phosphatase	OG00157	MBE43716.1	A0060_gene_213	2650246430	NMJ86750.1	Ga0180004_10841	Ga0484862_0004499_3828_4940	Ga0484938_000953_621_1733	Ga0073934_1000713610	Ga0209172_100053249	Ga0394876_0022769_7115_8230	Ga0484860_0006020_8433_9548	Ga0187894_100137197	Ga0376076_0003733_6591_7700	-	2717093080	Ga0187892_1000163010	Ga0484862_0003696_3549_4658	2657375678	-	-	2717092319	-	Ga0394879_0018141_961_2064
Synthesis of alpha-ketoglutarate (2-Oxoglutarate)
citrate (si)-synthase	OG00613	-	-	-	-	-	Ga0484862_0017523_2076_3245	Ga0484938_005167_3275_4444	Ga0073934_100236907	Ga0209172_100212356	Ga0394876_0006603_8157_9326	Ga0484860_0004331_4317_5486	Ga0187894_100096492	Ga0376076_0001562_17406_18575	-	-	Ga0187892_100101568	Ga0484862_0008782_3820_4989	-	-	-	-	A0096_gene_310, A0096_gene_447	Ga0394879_0019911_14560_15576
aconitate hydratase		-	-	-	-	-	-	-	-	-	-	-	-	-	-	-	-	-	-	-	-	-	-	-
isocitrate dehydrogenase (idh)	OG00774	MBE44622.1	A0060_gene_843	2650246473	-	-	-	-	Ga0073934_100098819	-	Ga0394876_0116763_25_1041	Ga0484860_0005639_340_1356	Ga0187894_100072941	Ga0376076_0001098_19897_20910	Ga0376075_0022806_3_752	-	Ga0187892_1000254946	Ga0484862_0002456_7238_8251	-	-	-	-	-	Ga0394879_0101919_2359_3378
Other potentially related proteins
LAO/AO transport system ATPase, (ArgK homolog), ATP-dependent arginine transport, GTP binding domain, conversion of succinate to propionate	OG00498	-	A0060_gene_614	2650246872	NMJ87629.1	Ga0180004_1098	Ga0484862_0011493_366_1292	Ga0484938_003773_4413_5399	Ga0073934_1000421118, Ga0073934_100493303	Ga0209172_1000701611	Ga0394876_0007903_2662_3588	Ga0484860_0005969_12758_13348	-	Ga0376076_0000994_10312_11238	-	-	Ga0187892_1000485823	Ga0484862_0003396_3344_4270	-	-	-	2717092339	A0096_gene_111	Ga0394879_0054442_6908_7834
HMG-CoA synthase, Hydroxymethylglutaryl-CoA synthase	OG00648	MBE44401.1	A0060_gene_567	2650246649	NMJ86499.1	Ga0180004_1501	Ga0484862_0002874_5140_6540	Ga0484938_000881_8387_9787	Ga0073934_100081982	Ga0209172_100163936	Ga0394876_0006533_2541_3941	Ga0484860_0002642_2811_4211	-	Ga0376076_0000165_20361_21761	Ga0376075_0019291_4542_5942	-	Ga0187892_1000235713	Ga0484862_0009251_253_1653	-	-	-	2717092601	-	-
putative aconitase X	OG00642	MBE44657.1, MBE44831.1	A0060_gene_348	2650247175	NMJ86427.1	Ga0180004_101151	Ga0484862_0001154_5962_7113	Ga0484938_000657_9436_10587	Ga0073934_100033929	Ga0209172_1000275727	Ga0394876_0036421_165_1319	Ga0484860_0003947_8057_9211	Ga0187894_1000190419	Ga0376076_0000695_46746_47897	Ga0376075_0007790_6140_7291	-	Ga0187892_1000055523	Ga0484862_0002479_13700_14851	-	-	-	-	-	Ga0394879_0002004_39752_40900
Swiveling domain associated with predicted aconitase X	OG00712	MBE44658.1, MBE44832.1	A0060_gene_349	2650247174	NMJ86428.1	Ga0180004_101152	Ga0484862_0001154_5582_6007	Ga0484938_000657_9056_9481	Ga0073934_1000339210	Ga0209172_1000275726	-	Ga0484860_0003947_7677_8066	Ga0187894_1000190418	Ga0376076_0000695_47852_48298	Ga0376075_0007790_5739_6185	-	Ga0187892_1000055524	Ga0484862_0002479_14806_15234	-	-	-	-	-	Ga0394879_0002004_40915_41286
2:oxoacid-ferredoxin oxidoreductase, fused alpha and gamma subunit	OG00429	MBE44257.1	A0060_gene_516	2650246947	-	-	Ga0484862_0002282_4175_6100	Ga0484938_001828_6671_8596	Ga0073934_1000570917	Ga0209172_100177591	Ga0394876_0038500_1760_3682	Ga0484860_0004742_3213_5135	Ga0187894_100176422	Ga0376076_0000303_88524_90440	Ga0376075_0030487_3159_4787	2717092749	Ga0187892_1000063277	Ga0484862_0000464_1993_3909	2657376172	-	-	-	A0096_gene_1519, A0096_gene_1883, A0096_gene_2035, A0096_gene_212	Ga0394879_0000986_37322_39244
2:oxoacid-ferredoxin oxidoreductase, beta subunit	OG00715	MBE44258.1	A0060_gene_515	2650246948	NMJ87175.1	-	Ga0484862_0002282_6090_7064	Ga0484938_001828_5707_6681	-	-	Ga0394876_0038500_796_1770	Ga0484860_0004742_5125_6099	Ga0187894_100176423	Ga0376076_0000303_87548_88534	Ga0376075_0027321_253_1239	2717092750	Ga0187892_1000063276	Ga0484862_0000464_3899_4885	-	-	-	-	A0096_gene_1518	Ga0394879_0000986_36346_37332
NAD(P)-dependent malic enzyme	OG00942	-	-	-	-	-	Ga0484862_0001085_20417_21628	Ga0484938_000127_25070_26281	-	-	-	-	Ga0187894_100033749	Ga0376076_0002021_5240_6406	Ga0376075_0006571_9814_11040, Ga0376075_0022038_4413_5579, Ga0376075_0031799_651_1847	-	Ga0187892_1000184331	Ga0484862_0007709_518_1675	-	2717093388	-	-	-	Ga0394879_0087878_3066_4202
2-hydroxyacid dehydrogenase	OG00033	MBE44364.1, MBE44606.1	A0060_gene_1200, A0060_gene_241	-	NMJ86349.1, NMJ87398.1, NMJ87561.1	Ga0180004_1612	Ga0484862_0002940_3535_4470	Ga0484938_004143_5594_6175	Ga0073934_1000268544, Ga0073934_100418766	Ga0209172_1000783913, Ga0209172_100123503	Ga0394876_0003785_11753_12682	Ga0484860_0000809_38234_39163, Ga0484860_0011842_7431_7988	Ga0187894_100129423	Ga0376076_0000303_91450_92421, Ga0376076_0000450_5326_6258	Ga0376075_0017792_2773_3705, Ga0376075_0030487_1178_2149	2717092747	Ga0187892_1000063279, Ga0187892_1000077447	Ga0484862_0000464_15_986, Ga0484862_0001598_10404_11336	2657376170	-	2663686341	2717092651	A0096_gene_1237, A0096_gene_1541, A0096_gene_1920, A0096_gene_50, A0096_gene_619	Ga0394879_0000986_39587_40549, Ga0394879_0031863_4752_5678
putative Beta-methylmalyl-CoA lyase, Citrate lyase beta subunit family	OG00417	-	-	-	NMJ86847.1	-	Ga0484862_0005600_6727_7590	-	Ga0073934_1000629621	Ga0209172_100171992	Ga0394876_0126523_20_904	Ga0484860_0005087_13733_14617	Ga0187894_100059766	Ga0376076_0000894_27901_28773	Ga0376075_0046632_584_1456	2717093180	Ga0187892_100253692	-	-	-	2663686493	-	-	-
acylphosphatase	OG00303	MBE43824.1	A0060_gene_647	2650246103	-	Ga0180004_10434	Ga0484862_0003726_10962_11219	Ga0484938_000303_7810_8067	Ga0073934_1000148649	Ga0209172_100036776	-	Ga0484860_0001598_28344_28625	Ga0187894_100163056	Ga0376076_0003942_14328_14609	Ga0376075_0049524_1839_2120	-	Ga0187892_1000353517	Ga0484862_0008647_844_1125	-	-	-	-	A0096_gene_942	Ga0394879_0016864_5311_5568
putative Isocitrate lyase family enzyme	OG00579	MBE43730.1	A0060_gene_551	2650246445	NMJ86551.1	Ga0180004_10836	Ga0484862_0014956_3830_4690	Ga0484938_003842_2165_3025	Ga0073934_100071363	Ga0209172_100053243	Ga0394876_0022769_12888_13718	Ga0484860_0004633_14147_15004	Ga0187894_100184973	Ga0376076_0000175_23346_24209	-	-	Ga0187892_1000101129	Ga0484862_0007391_2739_3641	-	-	-	2717092234	A0096_gene_1651	Ga0394879_0003071_22082_22936
phosphoglycolate phosphatase	OG00682	MBE44295.1	A0060_gene_484	-	NMJ87069.1	-	Ga0484862_0003656_12063_12785	Ga0484938_003719_872_1594	Ga0073934_100038309	Ga0209172_100144442	Ga0394876_0064409_5065_5784	Ga0484860_0008906_823_1542	Ga0187894_1000429712	Ga0376076_0003347_4914_5636	-	-	Ga0187892_1000308227	Ga0484862_0015504_2087_2809	-	-	-	-	-	Ga0394879_0062166_1860_2579
putative 2-hydroxy-3-oxopropionate reductase	OG00443	MBE44202.1	A0060_gene_145	2650246791	NMJ86826.1	Ga0180004_14110	Ga0484862_0003343_4810_5694	Ga0484938_001610_6802_7686	Ga0073934_1000349829	Ga0209172_100120976	Ga0394876_0003785_3311_4183	Ga0484860_0009866_1366_2238	-	Ga0376076_0001138_992_1891	Ga0376075_0026359_2326_3225	-	Ga0187892_1000238628	Ga0484862_0031835_1709_2590	-	-	2663686332	2717092591	A0096_gene_244	Ga0394879_0006292_11406_12278
Alcohol dehydrogenase
putative sugar alcohol dehydrogenase	OG00315	MBE43697.1	A0060_gene_631	2650246705	NMJ87819.1	-	-	-	Ga0073934_1000769810	-	-	Ga0484860_0010122_5807_6835	-	Ga0376076_0000165_52202_53230	Ga0376075_0023170_2258_3286	-	Ga0187892_1000635214	Ga0484862_0017093_3570_4595	-	-	-	-	A0096_gene_327	-
putative NAD-dependent alcohol dehydrogenase		-	-	-	-	-	-	-	-	-	-	-	-	-	-	-	-	-	-	-	-	-	-	-
putative NAD-dependent alcohol dehydrogenase	OG00034	MBE43608.1	A0060_gene_793	2650246307	NMJ86734.1, NMJ86848.1	Ga0180004_11028	Ga0484862_0005600_7689_8738	Ga0484938_005028_4344_5363	Ga0073934_1000364520, Ga0073934_1000364521, Ga0073934_1000629620	Ga0209172_1000527616, Ga0209172_100171993	Ga0394876_0002013_36450_37478	Ga0484860_0000373_51361_52389, Ga0484860_0003622_1_1008, Ga0484860_0005087_14659_14973	Ga0187894_100059767, Ga0187894_100186122	Ga0376076_0000364_20926_21948, Ga0376076_0000894_28866_29915	Ga0376075_0046632_10_507, Ga0376075_0058798_1_534, Ga0376075_0059793_697_1839	-	Ga0187892_100158076, Ga0187892_100253691	Ga0484862_0006226_8379_9428, Ga0484862_0007212_3972_4994	-	-	2663686494	-	A0096_gene_152, A0096_gene_1805	Ga0394879_0030429_5666_6688
NAD-dependent alcohol dehydrogenase	OG00026	MBE43661.1, MBE43696.1, MBE43710.1	A0060_gene_206, A0060_gene_467, A0060_gene_632	2650246364, 2650246426, 2650246706	NMJ86756.1, NMJ87045.1, NMJ87506.1, NMJ87820.1	Ga0180004_10521, Ga0180004_1263, Ga0180004_1672	Ga0484862_0004499_10632_11684, Ga0484862_0038484_58_1152	Ga0484938_000953_7425_8477, Ga0484938_003413_2070_3092, Ga0484938_005167_183_1364	Ga0073934_1000260829, Ga0073934_1000570919, Ga0073934_1000713621, Ga0073934_100236905, Ga0073934_100634186	Ga0209172_1000532419, Ga0209172_100177593, Ga0209172_100212354	Ga0394876_0006603_9800_10894, Ga0394876_0022769_386_1438, Ga0394876_0029015_2730_3746, Ga0394876_0038500_5588_6613	Ga0484860_0002027_10838_11854, Ga0484860_0004331_2749_3843, Ga0484860_0004742_282_1307, Ga0484860_0006020_1704_2756	Ga0187894_1000302328, Ga0187894_100052201, Ga0187894_100081766	Ga0376076_0000175_45310_46362, Ga0376076_0000615_32751_33764, Ga0376076_0001562_19141_20235, Ga0376076_0002021_24459_25487	Ga0376075_0008898_57_1151, Ga0376075_0010703_188_1240, Ga0376075_0018226_3753_4304, Ga0376075_0032164_366_1379, Ga0376075_0045705_430_1428	2717093232	Ga0187892_1000101167, Ga0187892_100101565	Ga0484862_0000704_12806_13858, Ga0484862_0008683_2840_3853, Ga0484862_0008782_5556_6650, Ga0484862_0009631_34_591	2657375798	2717093357, 2717093976	2663686461	2717092268, 2717092447	A0096_gene_1385, A0096_gene_1561, A0096_gene_1707, A0096_gene_308, A0096_gene_798	Ga0394879_0004336_4873_5967
putative NAD-dependent alcohol dehydrogenase	OG00026	MBE43661.1, MBE43696.1, MBE43710.1	A0060_gene_206, A0060_gene_467, A0060_gene_632	2650246364, 2650246426, 2650246706	NMJ86756.1, NMJ87045.1, NMJ87506.1, NMJ87820.1	Ga0180004_10521, Ga0180004_1263, Ga0180004_1672	Ga0484862_0004499_10632_11684, Ga0484862_0038484_58_1152	Ga0484938_000953_7425_8477, Ga0484938_003413_2070_3092, Ga0484938_005167_183_1364	Ga0073934_1000260829, Ga0073934_1000570919, Ga0073934_1000713621, Ga0073934_100236905, Ga0073934_100634186	Ga0209172_1000532419, Ga0209172_100177593, Ga0209172_100212354	Ga0394876_0006603_9800_10894, Ga0394876_0022769_386_1438, Ga0394876_0029015_2730_3746, Ga0394876_0038500_5588_6613	Ga0484860_0002027_10838_11854, Ga0484860_0004331_2749_3843, Ga0484860_0004742_282_1307, Ga0484860_0006020_1704_2756	Ga0187894_1000302328, Ga0187894_100052201, Ga0187894_100081766	Ga0376076_0000175_45310_46362, Ga0376076_0000615_32751_33764, Ga0376076_0001562_19141_20235, Ga0376076_0002021_24459_25487	Ga0376075_0008898_57_1151, Ga0376075_0010703_188_1240, Ga0376075_0018226_3753_4304, Ga0376075_0032164_366_1379, Ga0376075_0045705_430_1428	2717093232	Ga0187892_1000101167, Ga0187892_100101565	Ga0484862_0000704_12806_13858, Ga0484862_0008683_2840_3853, Ga0484862_0008782_5556_6650, Ga0484862_0009631_34_591	2657375798	2717093357, 2717093976	2663686461	2717092268, 2717092447	A0096_gene_1385, A0096_gene_1561, A0096_gene_1707, A0096_gene_308, A0096_gene_798	Ga0394879_0004336_4873_5967
putative NAD-dependent alcohol dehydrogenase	OG00026	MBE43661.1, MBE43696.1, MBE43710.1	A0060_gene_206, A0060_gene_467, A0060_gene_632	2650246364, 2650246426, 2650246706	NMJ86756.1, NMJ87045.1, NMJ87506.1, NMJ87820.1	Ga0180004_10521, Ga0180004_1263, Ga0180004_1672	Ga0484862_0004499_10632_11684, Ga0484862_0038484_58_1152	Ga0484938_000953_7425_8477, Ga0484938_003413_2070_3092, Ga0484938_005167_183_1364	Ga0073934_1000260829, Ga0073934_1000570919, Ga0073934_1000713621, Ga0073934_100236905, Ga0073934_100634186	Ga0209172_1000532419, Ga0209172_100177593, Ga0209172_100212354	Ga0394876_0006603_9800_10894, Ga0394876_0022769_386_1438, Ga0394876_0029015_2730_3746, Ga0394876_0038500_5588_6613	Ga0484860_0002027_10838_11854, Ga0484860_0004331_2749_3843, Ga0484860_0004742_282_1307, Ga0484860_0006020_1704_2756	Ga0187894_1000302328, Ga0187894_100052201, Ga0187894_100081766	Ga0376076_0000175_45310_46362, Ga0376076_0000615_32751_33764, Ga0376076_0001562_19141_20235, Ga0376076_0002021_24459_25487	Ga0376075_0008898_57_1151, Ga0376075_0010703_188_1240, Ga0376075_0018226_3753_4304, Ga0376075_0032164_366_1379, Ga0376075_0045705_430_1428	2717093232	Ga0187892_1000101167, Ga0187892_100101565	Ga0484862_0000704_12806_13858, Ga0484862_0008683_2840_3853, Ga0484862_0008782_5556_6650, Ga0484862_0009631_34_591	2657375798	2717093357, 2717093976	2663686461	2717092268, 2717092447	A0096_gene_1385, A0096_gene_1561, A0096_gene_1707, A0096_gene_308, A0096_gene_798	Ga0394879_0004336_4873_5967
Nonoxidative pentose-phosphate pathway
ribose-5-phosphate isomerase	OG00234	MBE43838.1	A0060_gene_1047	2650246089	NMJ86302.1	-	-	-	Ga0073934_100037506	Ga0209172_1000295323	Ga0394876_0008831_22211_22864	Ga0484860_0001514_3063_3716	-	Ga0376076_0000175_26963_27616	Ga0376075_0056071_276_929	-	Ga0187892_1000101136	Ga0484862_0016881_4540_5112	-	-	-	2717092243	A0096_gene_1212	Ga0394879_0003071_18820_19500
Transketolase	OG00213	MBE44192.1	A0060_gene_1356	2650247052	NMJ86721.1	-	Ga0484862_0000332_20388_21209	Ga0484938_000297_4930_5751	Ga0073934_1000349811	Ga0209172_100096404	Ga0394876_0011696_12997_13827	Ga0484860_0007338_9261_10091	Ga0187894_100224831	Ga0376076_0000355_37563_38393	Ga0376075_0033556_73_669	-	Ga0187892_1000386626	Ga0484862_0003158_8128_8958	2657376005	-	-	-	A0096_gene_1501	Ga0394879_0020587_13003_13824
Ribulose-phosphate 3-epimerase	OG02203	MBE44191.1	A0060_gene_1355	2650247053	NMJ86720.1	-	Ga0484862_0000332_21206_21889	Ga0484938_000297_5748_6431	Ga0073934_1000349810	Ga0209172_100096403	Ga0394876_0011696_13824_14507	Ga0484860_0007338_10088_10771	-	Ga0376076_0000355_38390_39076	Ga0376075_0033556_603_1352	-	Ga0187892_1000386627	Ga0484862_0003158_7448_8194	2657376004	-	-	-	A0096_gene_1500	Ga0394879_0020587_13821_14510
transketolase C-terminal subunit	OG00582	MBE44190.1	A0060_gene_1354	2650247054	-	-	Ga0484862_0000332_21894_22847	Ga0484938_000297_6436_7389	Ga0073934_100034989	Ga0209172_100096402	Ga0394876_0011696_14523_15461	Ga0484860_0007338_10787_11524	-	Ga0376076_0000355_39077_40027	Ga0376075_0033556_1353_2303	-	Ga0187892_1000386628	Ga0484862_0003158_6497_7432	2657376003	-	-	-	A0096_gene_1499	Ga0394879_0020587_14513_15283
transaldolase	OG00294	MBE44189.1, MBE44873.1	A0060_gene_1353	2650247055	NMJ86638.1	-	Ga0484862_0000332_22844_23509	Ga0484938_000297_7386_8051	Ga0073934_100034988	Ga0209172_100177821	Ga0394876_0011696_15458_16123	Ga0484860_0001481_203_868	-	Ga0376076_0000355_41278_41943	Ga0376075_0033556_3554_4219	2717093301	Ga0187892_1000386631	Ga0484862_0003158_4585_5250	2657376002	2717093942	-	-	A0096_gene_1619, A0096_gene_1757	Ga0394879_0044194_4223_4888
ribose-phosphate pyrophosphokinase	OG00230	MBE44681.1	A0060_gene_702	2650246584	NMJ86337.1	Ga0180004_102121	-	-	Ga0073934_1000375015	Ga0209172_1000295314	Ga0394876_0008831_16249_17142	Ga0484860_0001514_8785_9678	Ga0187894_1000234020	Ga0376076_0000618_21725_22618	Ga0376075_0029532_3_860	-	Ga0187892_100018434	Ga0484862_0001790_2331_3224	2657375502	-	-	-	A0096_gene_1409	-
Polyhydroxyalkanoate biosynthesis/cleavage
putative poly(3-hydroxyalkanoate) synthase component		-	-	-	-	-	-	-	-	-	-	-	-	-	-	-	-	-	-	-	-	-	-	-
poly(R)-hydroxyalkanoic acid synthase, class III	OG00062	-	-	-	-	Ga0180004_10535, Ga0180004_11019, Ga0180004_11020, Ga0180004_1146	Ga0484862_0013156_3780_4790, Ga0484862_0015276_3719_5014	Ga0484938_002188_4696_5706, Ga0484938_007059_209_1504	Ga0073934_1000260817, Ga0073934_100036458	Ga0209172_100071018	Ga0394876_0002013_26104_27138, Ga0394876_0029015_10848_11357, Ga0394876_0035102_8866_9771	Ga0484860_0000373_61701_62735, Ga0484860_0002027_2441_3736	Ga0187894_100085529	Ga0376076_0000364_6924_7970	Ga0376075_0002388_3422_4468, Ga0376075_0031285_3444_4718	-	Ga0187892_100068768, Ga0187892_100223435	Ga0484862_0001031_15852_16865	-	-	-	-	A0096_gene_281	Ga0394879_0033905_7770_8855
poly(R)-hydroxyalkanoic acid synthase, class III	OG00062	-	-	-	-	Ga0180004_10535, Ga0180004_11019, Ga0180004_11020, Ga0180004_1146	Ga0484862_0013156_3780_4790, Ga0484862_0015276_3719_5014	Ga0484938_002188_4696_5706, Ga0484938_007059_209_1504	Ga0073934_1000260817, Ga0073934_100036458	Ga0209172_100071018	Ga0394876_0002013_26104_27138, Ga0394876_0029015_10848_11357, Ga0394876_0035102_8866_9771	Ga0484860_0000373_61701_62735, Ga0484860_0002027_2441_3736	Ga0187894_100085529	Ga0376076_0000364_6924_7970	Ga0376075_0002388_3422_4468, Ga0376075_0031285_3444_4718	-	Ga0187892_100068768, Ga0187892_100223435	Ga0484862_0001031_15852_16865	-	-	-	-	A0096_gene_281	Ga0394879_0033905_7770_8855
Alpha/beta hydrolase	OG00052	-	A0060_gene_57	2650246190	NMJ87260.1	Ga0180004_10447, Ga0180004_11015	Ga0484862_0013156_1657_2445	Ga0484938_002188_7041_7829	Ga0073934_1000148636, Ga0073934_100036454	-	Ga0394876_0002013_24023_24805, Ga0394876_0043355_6733_7566	Ga0484860_0000373_64034_64816, Ga0484860_0010548_7185_7985	Ga0187894_1000855213	Ga0376076_0000364_9286_10089, Ga0376076_0000945_37301_38101	Ga0376075_0002388_5786_6589, Ga0376075_0018160_4001_4801	-	Ga0187892_1000199017, Ga0187892_1000687612	Ga0484862_0001031_18185_18979, Ga0484862_0001907_5820_6620, Ga0484862_0031526_1684_2469	2657375650	-	2663686482	2717092364	A0096_gene_1072, A0096_gene_294	Ga0394879_0022457_11081_11875, Ga0394879_0033905_5660_6457
Putative formate metabolism
Putative formate transporter	OG10131			-	-	-	-	-	-	-	Ga0073934_1000848214	-	Ga0394876_0102184_2298_3302	Ga0484860_0007600_7238_8242	-	-	-	-	-	-	-	-	-	-	-	-
Putative formate dehydrogenase, major subunit	OG05616	-	-	-	-	-	-	-	Ga0073934_1000372512	Ga0209172_1000625412	-	Ga0484860_0007600_8278_10317	-	Ga0376076_0000230_73666_75690	Ga0376075_0050016_3_1619	-	-	Ga0484862_0004061_2_1519	-	-	-	-	-	-
Putative formate dehydrogenase, beta subunit	OG02267	-	-	-	-	Ga0180004_10238	Ga0484862_0024387_825_1922	-	Ga0073934_100047899	Ga0209172_100049079	Ga0394876_0013150_5402_6457	Ga0484860_0003341_9225_10280	-	-	-	-	-	-	-	-	2663686429	-	-	Ga0394879_0004221_14539_15666
Putative formate dehydrogenase, gamma subunit/ molybdenum cofactor guanylyltransferase *	OG02824	-	-	-	-	Ga0180004_1408	Ga0484862_0006524_5075_5644	Ga0484938_001797_6694_7263	Ga0073934_1000395418	Ga0209172_100156733	Ga0394876_0016496_12016_12582	Ga0484860_0002455_10618_11184	Ga0187894_100146556	Ga0376076_0000165_119559_120161	Ga0376075_0018329_2138_2812	2717092944	Ga0187892_1000253519	Ga0484862_0002002_16466_17029	-	-	2663686306	-	A0096_gene_2033, A0096|A0096_gene_819	Ga0394879_0108042_3290_3910
Other genes putatively involved in sugar/carbon metabolism
3-oxoacyl-[acyl-carrier-protein] reductase	OG00016	MBE43950.1	A0060_gene_745	-	NMJ87441.1	Ga0180004_10531, Ga0180004_12218	Ga0484862_0015276_1221_1979	-	Ga0073934_1000135648, Ga0073934_1000260819	Ga0209172_100024971, Ga0209172_1000710110, Ga0209172_1000829417	Ga0394876_0010411_21183_21947, Ga0394876_0029015_9599_10357	Ga0484860_0000770_38100_38864, Ga0484860_0002027_4227_4985	Ga0187894_100272373, Ga0187894_100293135	Ga0376076_0000364_11963_12730, Ga0376076_0000615_39654_40412	Ga0376075_0002388_8463_9230, Ga0376075_0045749_2261_3040	-	Ga0187892_1000687617, Ga0187892_1001200212	Ga0484862_0001031_21389_22156	2657375788	-	-	-	A0096_gene_1067, A0096_gene_386	Ga0394879_0033905_1300_2061, Ga0394879_0079665_5078_5878
Short-chain alcohol dehydrogenase	OG00016	MBE43950.1	A0060_gene_745	-	NMJ87441.1	Ga0180004_10531, Ga0180004_12218	Ga0484862_0015276_1221_1979	-	Ga0073934_1000135648, Ga0073934_1000260819	Ga0209172_100024971, Ga0209172_1000710110, Ga0209172_1000829417	Ga0394876_0010411_21183_21947, Ga0394876_0029015_9599_10357	Ga0484860_0000770_38100_38864, Ga0484860_0002027_4227_4985	Ga0187894_100272373, Ga0187894_100293135	Ga0376076_0000364_11963_12730, Ga0376076_0000615_39654_40412	Ga0376075_0002388_8463_9230, Ga0376075_0045749_2261_3040	-	Ga0187892_1000687617, Ga0187892_1001200212	Ga0484862_0001031_21389_22156	2657375788	-	-	-	A0096_gene_1067, A0096_gene_386	Ga0394879_0033905_1300_2061, Ga0394879_0079665_5078_5878
glucose/ribitol dehydrogenase family protein	OG00359	MBE44139.1	-	2650246696	NMJ87531.1	-	Ga0484862_0002547_2286_4175	-	Ga0073934_1000383018	Ga0209172_100059435	Ga0394876_0079835_3470_5044	Ga0484860_0006030_4162_5967	Ga0187894_100042971	Ga0376076_0003347_13302_15113	Ga0376075_0063540_1027_2913	-	Ga0187892_1000308217	Ga0484862_0005667_3522_5336	-	2717093742	2663686299	-	A0096_gene_18	Ga0394879_0037062_3874_5664
putative PQQ dependent glucose 1-dehydrogenase	OG00086	-	A0060_gene_999	2650247074	NMJ87597.1	Ga0180004_11815	-	Ga0484938_002587_2309_3409	Ga0073934_1000268639	Ga0209172_100123147	Ga0394876_0014054_5645_6742	Ga0484860_0005335_2_631, Ga0484860_0005431_13849_14280	Ga0187894_1000255519, Ga0187894_100135701, Ga0187894_100248615	Ga0376076_0000230_55701_56813, Ga0376076_0001263_15004_16560	Ga0376075_0003694_2742_3857, Ga0376075_0025019_92_1267	-	Ga0187892_1000280326	Ga0484862_0000379_17911_19017, Ga0484862_0003880_11895_12770, Ga0484862_0004340_9020_11950	-	-	-	-	-	Ga0394879_0013304_2540_3643
putative bifunctional fructose-1,6-bisphosphatase / inositol-1-monophosphatase	OG00189	MBE43969.1	A0060_gene_764	2650246803	NMJ86496.1	Ga0180004_1028	Ga0484862_0018164_2_637	Ga0484938_009691_2_787	Ga0073934_1000135681	Ga0209172_100046543	Ga0394876_0027700_6684_7514	Ga0484860_0000770_11034_11864	-	Ga0376076_0001299_30686_31516	Ga0376075_0021713_1345_2175, Ga0376075_0030473_4466_4783	-	Ga0187892_100171451	Ga0484862_0002765_1262_2092	-	-	2663686412	-	A0096_gene_634	Ga0394879_0002448_15369_16199
Sugar isomerases
cupin domain-containing protein	OG00503	MBE44246.1	-	-	NMJ87447.1	-	Ga0484862_0017523_3892_4218	Ga0484938_005167_5091_5417	Ga0073934_1001326512	Ga0209172_100099483	Ga0394876_0006603_7184_7513	Ga0484860_0004331_6130_6459	Ga0187894_100096494	Ga0376076_0001562_16409_16741	Ga0376075_0013525_224_550	-	Ga0187892_1001015610	Ga0484862_0008782_2831_3157	2657375758	-	-	2717092467	A0096_gene_449, A0096_gene_829	Ga0394879_0022651_13374_13712
alpha-D-phosphohexomutase	OG00695	MBE44518.1	A0060_gene_121	2650246616	NMJ87590.1	-	-	Ga0484938_008403_1351_2670	Ga0073934_1000239940	Ga0209172_100053794	-	Ga0484860_0008544_4806_6113	Ga0187894_100093785	Ga0376076_0000364_68466_69809	Ga0376075_0010697_1296_2639	2717093257	Ga0187892_100230692	-	-	-	-	-	A0096_gene_853	-
alpha-D-phosphohexomutase (phosphoglucosamine mutase)	OG00331	MBE43669.1	A0060_gene_195	2650246354	NMJ86741.1	Ga0180004_10530	Ga0484862_0015276_1_1116	-	Ga0073934_1000260820	Ga0209172_1000710111	Ga0394876_0029015_8137_9495	Ga0484860_0002027_5089_6447	Ga0187894_100272372	Ga0376076_0000615_38167_39519	-	-	Ga0187892_1001200213, Ga0187892_100234051	-	2657375789	-	-	2717092446, 2717092455	A0096_gene_388	Ga0394879_0079665_3683_5035
putative phosphosugar isomerase	OG01107	MBE44565.1	-	2650246237	NMJ86604.1	-	Ga0484862_0036696_1001_1936	Ga0484938_007768_2231_3169	Ga0073934_1000268511	-	Ga0394876_0003785_41428_42351	Ga0484860_0000809_8565_9488	Ga0187894_100149625	Ga0376076_0000471_54414_55340	Ga0376075_0017768_449_1375	-	Ga0187892_1000077474	Ga0484862_0005848_3015_3938	-	-	-	-	-	Ga0394879_0008315_23561_24460
Sugar isomerase related protein		-	-	-	-	-	-	-	-	-	-	-	-	-	-	-	-	-	-	-	-	-	-	-
Acetamido sugar biosynthesis
glutamine-fructose-6-phosphate transaminase	OG00118	MBE44617.1	A0060_gene_848	-	NMJ87394.1	-	Ga0484862_0015864_1053_2792	Ga0484938_004998_2289_4028	Ga0073934_100408911	Ga0209172_100244035	Ga0394876_0024128_6805_8508, Ga0394876_0046280_3662_5356	Ga0484860_0005639_5868_7571	Ga0187894_100037463, Ga0187894_100204773, Ga0187894_100287372	Ga0376076_0000355_46422_48110, Ga0376076_0000450_66347_68107, Ga0376076_0002162_14816_16576	Ga0376075_0014619_3528_5216, Ga0376075_0027018_1153_2913, Ga0376075_0062026_523_2283	-	Ga0187892_100021725, Ga0187892_100110397	Ga0484862_0000270_36729_38489, Ga0484862_0001012_33_1745	-	-	2663686473	-	A0096_gene_1140	Ga0394879_0164891_1907_3664
putative UDP-glucose-hexose-1-phosphate uridylyltransferase	OG00200	MBE43783.1	A0060_gene_1017	2650246149	NMJ86669.1	Ga0180004_101131, Ga0180004_10175	Ga0484862_0000166_34993_36012, Ga0484862_0006976_3841_4956	Ga0484938_000190_19700_20815, Ga0484938_005345_2466_3485	Ga0073934_1000165717, Ga0073934_1001005011	Ga0209172_100071465, Ga0209172_100081627	Ga0394876_0038120_2111_3130	Ga0484860_0003536_9607_10626	Ga0187894_100080287, Ga0187894_100205401	Ga0376076_0000615_46989_48014, Ga0376076_0000618_53498_54379	Ga0376075_0013807_3766_4647, Ga0376075_0027865_1890_2915	-	Ga0187892_1000070756, Ga0187892_100120023	Ga0484862_0002738_14461_15480, Ga0484862_0011495_3_593	-	-	-	-	A0096_gene_1802, A0096_gene_461	Ga0394879_0009023_20449_21468
nucleotidyl-transferase	OG00037	MBE43785.1, MBE44212.1	A0060_gene_1015, A0060_gene_388	2650246147, 2650246546	NMJ86671.1	Ga0180004_10184	Ga0484862_0000166_40847_41548, Ga0484862_0003656_8567_9277	Ga0484938_001308_2347_3048, Ga0484938_003719_4380_5090	Ga0073934_100038304, Ga0073934_1001677613	Ga0209172_100152344	Ga0394876_0009687_4018_4725, Ga0394876_0033732_3491_4201	Ga0484860_0002921_17507_18214, Ga0484860_0005159_387_1088, Ga0484860_0008906_5484_6194	Ga0187894_1000429720, Ga0187894_100170172, Ga0187894_100205406	Ga0376076_0000615_51156_51857, Ga0376076_0003491_5675_6385	-	-	Ga0187892_1000163029, Ga0187892_1000308236, Ga0187892_100141107, Ga0187892_100349743	Ga0484862_0002738_10377_11078, Ga0484862_0005997_6660_7370, Ga0484862_0010427_3954_4658	2657375662	2717093836	2663686370	2717092304	A0096_gene_1044, A0096_gene_145, A0096_gene_1693	Ga0394879_0009023_17622_18323, Ga0394879_0018141_12795_13505
nucleotidyl-transferase	OG00037	MBE43785.1, MBE44212.1	A0060_gene_1015, A0060_gene_388	2650246147, 2650246546	NMJ86671.1	Ga0180004_10184	Ga0484862_0000166_40847_41548, Ga0484862_0003656_8567_9277	Ga0484938_001308_2347_3048, Ga0484938_003719_4380_5090	Ga0073934_100038304, Ga0073934_1001677613	Ga0209172_100152344	Ga0394876_0009687_4018_4725, Ga0394876_0033732_3491_4201	Ga0484860_0002921_17507_18214, Ga0484860_0005159_387_1088, Ga0484860_0008906_5484_6194	Ga0187894_1000429720, Ga0187894_100170172, Ga0187894_100205406	Ga0376076_0000615_51156_51857, Ga0376076_0003491_5675_6385	-	-	Ga0187892_1000163029, Ga0187892_1000308236, Ga0187892_100141107, Ga0187892_100349743	Ga0484862_0002738_10377_11078, Ga0484862_0005997_6660_7370, Ga0484862_0010427_3954_4658	2657375662	2717093836	2663686370	2717092304	A0096_gene_1044, A0096_gene_145, A0096_gene_1693	Ga0394879_0009023_17622_18323, Ga0394879_0018141_12795_13505
nucleotidyl-transferase	OG02823	-	-	-	-	-	-	-	-	-	-	-	Ga0187894_100186005	Ga0376076_0000395_80848_81606, Ga0376076_0001415_13802_14581	Ga0376075_0036025_1554_2312	-	Ga0187892_1000352023	-	-	2717093887	-	-	-	Ga0394879_0022878_8654_9427
NAD-dependent epimerase/dehydratase family, includes UDP-galactose 4-epimerase-like proteins		-	-	-	-	-	-	-	-	-	-	-	-	-	-	-	-	-	-	-	-	-	-	-
phosphoglucosamine mutase	OG00331	MBE43669.1	A0060_gene_195	2650246354	NMJ86741.1	Ga0180004_10530	Ga0484862_0015276_1_1116	-	Ga0073934_1000260820	Ga0209172_1000710111	Ga0394876_0029015_8137_9495	Ga0484860_0002027_5089_6447	Ga0187894_100272372	Ga0376076_0000615_38167_39519	-	-	Ga0187892_1001200213, Ga0187892_100234051	-	2657375789	-	-	2717092446, 2717092455	A0096_gene_388	Ga0394879_0079665_3683_5035
phosphoglucosamine mutase	OG00695	MBE44518.1	A0060_gene_121	2650246616	NMJ87590.1	-	-	Ga0484938_008403_1351_2670	Ga0073934_1000239940	Ga0209172_100053794	-	Ga0484860_0008544_4806_6113	Ga0187894_100093785	Ga0376076_0000364_68466_69809	Ga0376075_0010697_1296_2639	2717093257	Ga0187892_100230692	-	-	-	-	-	A0096_gene_853	-
Hydrolases
alpha/beta hydrolase fold protein	OG00052	-	A0060_gene_57	2650246190	NMJ87260.1	Ga0180004_10447, Ga0180004_11015	Ga0484862_0013156_1657_2445	Ga0484938_002188_7041_7829	Ga0073934_1000148636, Ga0073934_100036454	-	Ga0394876_0002013_24023_24805, Ga0394876_0043355_6733_7566	Ga0484860_0000373_64034_64816, Ga0484860_0010548_7185_7985	Ga0187894_1000855213	Ga0376076_0000364_9286_10089, Ga0376076_0000945_37301_38101	Ga0376075_0002388_5786_6589, Ga0376075_0018160_4001_4801	-	Ga0187892_1000199017, Ga0187892_1000687612	Ga0484862_0001031_18185_18979, Ga0484862_0001907_5820_6620, Ga0484862_0031526_1684_2469	2657375650	-	2663686482	2717092364	A0096_gene_1072, A0096_gene_294	Ga0394879_0022457_11081_11875, Ga0394879_0033905_5660_6457
alpha/beta hydrolase fold protein	OG01232	-	-	-	-	Ga0180004_10553	-	Ga0484938_008714_1147_1821	Ga0073934_100099868	Ga0209172_100144429	-	-	-	-	Ga0376075_0004100_2015_3394, Ga0376075_0027468_2288_3646	-	-	Ga0484862_0001321_13623_14300	-	-	-	-	-	Ga0394879_0012762_17628_18266
Polygalactosaminidase
endo alpha-1,4 polygalactosaminidase	OG13695	-	-	-	-	-	-	-	Ga0073934_1000148668	Ga0209172_1000367725	-	-	-	-	-	-	-	-	-	-	-	-	-	-
Amino acids, Vitamins, Cofactors
Description		Ca._Nitrosomirales_sp._SAT137	Ca._Nitrosomirales_sp._UBA213	Ca._Nitrosomirales_sp._DO1	Ca._Nitrosomirales_sp._MTA5	Ca._Nitrosomirales_sp._GW2	Ca._Nitrosomirales_sp._CS6	Ca._Nitrosomirales_sp._CS5	Ca._Nitrosomirales_sp._WS1	Ca._Nitrosomirales_sp._WS2	Ca._Nitrosomirales_sp._CS4	Ca._Nitrosomirales_sp._CS1	Ca._Nitrosomirales_sp._BLC2	Ca._Nitrosomirales_sp._DSS1	Ca._Nitrosomirales_sp._DSS2	Ca._Nitrosomirales_sp._GW4	Ca._Nitrosomirales_sp._BLC1	Ca._Nitrosomirales_sp._CS2	Ca._Nitrosomirales_sp._GW1	Ca._Nitrosomirales_sp._GW6	Ca._Nitrosomirales_sp._GW5	Ca._Nitrosomirales_sp._GW3	Ca._Nitrosomirales_sp._WS3	Ca._Nitrosomirales_sp._CS3
Amino acid biosynthesis
Alanine
putative cysteine desulfurase	OG00829	MBE43922.1	A0060_gene_715	2650246936	NMJ86794.1	Ga0180004_13210	Ga0484862_0029785_1794_2966	Ga0484938_006531_3464_4636	Ga0073934_100013567	Ga0209172_1000249743	Ga0394876_0053894_3_758, Ga0394876_0082903_4357_4887	Ga0484860_0000191_88422_89585	Ga0187894_100135457	Ga0376076_0000440_16384_17484	Ga0376075_0011149_2846_3946	-	Ga0187892_10000555117	Ga0484862_0000911_13789_14949	-	2717093325	2663686265	-	A0096_gene_236	Ga0394879_0033503_2806_4032
cysteine desulfurase	OG00425	MBE44693.1	A0060_gene_527	2650246571	-	Ga0180004_10223	-	Ga0484938_001600_9631_10446	Ga0073934_1000478923, Ga0073934_100082813	Ga0209172_100072163, Ga0209172_100205742	Ga0394876_0065867_1949_3112	Ga0484860_0016127_2134_3297	Ga0187894_100156043	Ga0376076_0004045_10754_11920	Ga0376075_0034517_2866_4032	2717092719	Ga0187892_1000233313	Ga0484862_0019445_959_2131	-	2717093665	-	-	-	Ga0394879_0002448_3829_4989
putative serine-puryvate aminotransferase	OG00371	MBE43878.1	A0060_gene_1087	2650246049	NMJ86260.1	Ga0180004_1314	Ga0484862_0000869_4816_5967	Ga0484938_000239_2087_3238	Ga0073934_1000125434	Ga0209172_100050456	Ga0394876_0024053_3982_5133	Ga0484860_0000191_5979_7130	Ga0187894_100082196	Ga0376076_0000440_68602_69690	Ga0376075_0013344_4301_5389	-	Ga0187892_1000055546	Ga0484862_0001954_17572_18660	-	-	-	2717092666	A0096_gene_1771, A0096_gene_411	Ga0394879_0022667_3006_4157
Arginine
putative [LysW]-aminoadipate/[LysW]-glutamate kinase ; lysZ	OG00508	MBE44581.1	A0060_gene_1110	2650246218	NMJ86399.1	-	-	Ga0484938_012373_2273_3076	Ga0073934_1000233012	Ga0209172_100055279	Ga0394876_0073386_1473_2273	Ga0484860_0001733_19115_19915	Ga0187894_100072861	Ga0376076_0001138_21426_22229	Ga0376075_0036095_3918_4349	-	Ga0187892_1000161739	Ga0484862_0001980_8057_8860	-	-	-	-	A0096_gene_2000	Ga0394879_0006292_25552_26355
putative [LysW]-L-2-aminoadipate/[LysW]-L-glutamate phosphate reductase ; lysY	OG00654	MBE44582.1	A0060_gene_1109	2650246217	NMJ86400.1	-	-	-	Ga0073934_1000233013	Ga0209172_1000552710	Ga0394876_0073386_2280_3332	Ga0484860_0001733_18056_19108	Ga0187894_100072862	Ga0376076_0001138_20368_21420	-	-	Ga0187892_1000161740	Ga0484862_0001980_6999_8051	-	-	-	-	A0096_gene_1866, A0096_gene_860	Ga0394879_0006292_24495_25547
Acetylornithine transaminase	OG00084	MBE44580.1	A0060_gene_1111	2650246219	NMJ86398.1, NMJ87929.1, NMJ87963.1	Ga0180004_11119	-	Ga0484938_000231_24404_24895, Ga0484938_000264_22703_23479, Ga0484938_012373_1096_2283	Ga0073934_1000233011, Ga0073934_100072287	Ga0209172_100055278	Ga0394876_0028480_1906_3132, Ga0394876_0073386_301_1476	Ga0484860_0001733_19912_21087	Ga0187894_100102192	Ga0376076_0000450_42022_43251, Ga0376076_0001138_22219_23400	Ga0376075_0036095_2747_3925, Ga0376075_0042619_32_466	-	Ga0187892_1000077420, Ga0187892_1000161738	Ga0484862_0001955_3_563, Ga0484862_0001980_8853_10031	-	2717093485	-	-	A0096_gene_1987, A0096_gene_2001, A0096_gene_623	Ga0394879_0006292_26348_27529, Ga0394879_0182317_2113_3327
acetyl-lysine deacetylase	OG00321	MBE44575.1	A0060_gene_1116	2650246224	NMJ87171.1	-	-	-	Ga0073934_100023306	Ga0209172_100055273	Ga0394876_0028336_7776_8894	Ga0484860_0001733_24074_25192	Ga0187894_100295185	Ga0376076_0001138_26177_27298	-	2717092869	Ga0187892_1000161733	Ga0484862_0001980_12804_13925	2657375975	-	-	-	A0096_gene_1877	Ga0394879_0088006_3884_5002
ornithine carbamoyltransferase	OG00637	MBE44039.1	-	2650246294	NMJ86628.1	-	-	-	Ga0073934_1000727310, Ga0073934_100632343	-	Ga0394876_0132189_725_1663	Ga0484860_0004752_7469_8407	Ga0187894_100065867	Ga0376076_0024247_333_1223	Ga0376075_0048693_2028_2918	-	Ga0187892_1000063290	Ga0484862_0002965_13353_14246	-	-	-	2717092542	-	Ga0394879_0000986_57622_58506
argininosuccinate synthase	OG00507	MBE44585.1	A0060_gene_1318	2650246214	NMJ86403.1	-	-	-	Ga0073934_1000233016	Ga0209172_1000552713	Ga0394876_0073386_4372_5403	Ga0484860_0001733_15820_17016	Ga0187894_100072865	Ga0376076_0001138_18138_19334	-	-	Ga0187892_1000161743	Ga0484862_0001980_4769_5965	-	-	-	-	A0096_gene_2050, A0096_gene_857	Ga0394879_0006292_22251_23447
argininosuccinate lyase	OG00258	MBE44256.1	A0060_gene_1265	2650246945	NMJ87259.1	Ga0180004_1752	Ga0484862_0002282_2382_3833	Ga0484938_001828_8938_9768, Ga0484938_002395_7896_8444	Ga0073934_1000570918	Ga0209172_100177592	Ga0394876_0038500_3997_5457	Ga0484860_0004742_1438_2898	Ga0187894_100267201	Ga0376076_0001299_9239_10702	Ga0376075_0010169_2_1081	-	Ga0187892_1000098482	-	-	2717093815	-	-	A0096_gene_1854	Ga0394879_0005210_19285_20742
carbamoyl-phosphate synthase small chain (glutamine-hydrolyzing)	OG00224	MBE44951.1	A0060_gene_1397	2650246847	NMJ86844.1	Ga0180004_11414	Ga0484862_0001085_9779_10927	Ga0484938_000127_14432_15580	Ga0073934_100062967	Ga0209172_100335692	Ga0394876_0022089_4099_5211	Ga0484860_0003622_10177_11289	Ga0187894_100052208	Ga0376076_0000395_56412_57560	Ga0376075_0007412_5470_6618	2717093215	Ga0187892_100035208	Ga0484862_0006190_4134_5282	2657376114	2717093775	-	-	A0096_gene_252	Ga0394879_0059326_2593_3741
carbamoyl-phosphate synthase large chain	OG00207	MBE44718.1	A0060_gene_1395	2650246846	-	Ga0180004_11413	Ga0484862_0001085_11058_14180	Ga0484938_000127_15711_18833	Ga0073934_100062968	Ga0209172_100335691	Ga0394876_0022089_5342_8461	Ga0484860_0003622_6927_10046	Ga0187894_100052209	Ga0376076_0000395_57796_60816	Ga0376075_0007412_6854_9874	2717093216	Ga0187892_100035209	Ga0484862_0006190_5398_8538	2657376113	2717093912	-	-	A0096_gene_254	Ga0394879_0059326_3_2462
Aspartate
aspartate aminotransferase	OG00191	MBE43789.1	A0060_gene_1011	2650246143	NMJ86675.1	Ga0180004_10188	Ga0484862_0000166_45669_47045	Ga0484938_001308_7169_8545	Ga0073934_1000183635	Ga0209172_1000323110	Ga0394876_0034137_4617_5990	Ga0484860_0005159_5457_6830	Ga0187894_100123104	Ga0376076_0000615_56813_58177	Ga0376075_0039787_883_2247	-	Ga0187892_100141101	Ga0484862_0002738_3274_4638	-	2717093830	-	2717092474	-	Ga0394879_0009023_12166_13536
Asparagine
putative asparagine synthase	OG00357	MBE44150.1	A0060_gene_271	2650246684	NMJ86876.1	-	Ga0484862_0002547_14093_15067	Ga0484938_002957_6660_7481	Ga0073934_1000383030	Ga0209172_1000594317	-	Ga0484860_0017581_5559_5861	Ga0187894_1000631217, Ga0187894_100291337	Ga0376076_0004231_4615_5574	Ga0376075_0018091_3528_4511	-	Ga0187892_100048581	-	2657375891	2717093996	2663686289	-	A0096_gene_955	Ga0394879_0033355_1878_2846
putative asparagine synthase	OG02508	-	-	-	-	-	-	Ga0484938_002487_55_1305	Ga0073934_1000364526	Ga0209172_1000527611	Ga0394876_0002013_44175_45404	Ga0484860_0000373_43435_44664	-	Ga0376076_0000364_15792_16976	Ga0376075_0002388_12292_13476	-	Ga0187892_1000687624	Ga0484862_0001031_24835_26088	-	-	-	-	-	Ga0394879_0076581_2_1138
Glutamate
glutamate dehydrogenase [NAD(P)+]	OG00122	MBE44428.1	A0060_gene_863	2650246858	NMJ86382.1	Ga0180004_1732	Ga0484862_0002593_9084_10331	Ga0484938_000504_4365_5612	Ga0073934_100061007	Ga0209172_100309373	Ga0394876_0006533_32431_33312	Ga0484860_0007275_9398_10645	Ga0187894_100080889	Ga0376076_0000165_91112_92365	-	-	Ga0187892_100033097	Ga0484862_0002764_10914_12161	-	-	-	-	A0096_gene_1024, A0096_gene_1412	Ga0394879_0087574_4615_5862
putative glutamate racemase	OG00749	MBE43805.1	A0060_gene_402	2650246127	NMJ87220.1	Ga0180004_101106	-	Ga0484938_004214_3_602	Ga0073934_1000183611	Ga0209172_1000437012	Ga0394876_0045426_4780_5589	Ga0484860_0011275_3014_3823	Ga0187894_1000070812	Ga0376076_0000695_23654_24463	Ga0376075_0010132_3041_3850	-	Ga0187892_100112929	Ga0484862_0008791_371_1180	2657376141	-	-	-	-	Ga0394879_0002004_17134_17940
Glutamine
glutamate—ammonia ligase / glutamine synthetase	OG00054	MBE43692.1	A0060_gene_636	2650246711	NMJ87300.1	-	-	-	Ga0073934_1001189310	Ga0209172_1000817010	Ga0394876_0038500_8719_9081	Ga0484860_0015362_3202_4662	Ga0187894_1000817612	Ga0376076_0000440_266_1723	Ga0376075_0014087_1430_2887	-	Ga0187892_100080872	Ga0484862_0009631_2349_3806	-	2717093351	2663686455	-	A0096_gene_931	-
Glycine
serine/glycine hydroxymethyltransferase		-	-	-	-	-	-	-	-	-	-	-	-	-	-	-	-	-	-	-	-	-	-	-
serine/glycine hydroxymethyltransferase	OG00231	MBE43917.1	A0060_gene_1202	2650246941	NMJ86840.1	Ga0180004_1322	-	-	Ga0073934_100023101	Ga0209172_1000189946	Ga0394876_0009687_22596_23798, Ga0394876_0082903_3_1076	Ga0484860_0000191_83810_85141, Ga0484860_0004331_15316_16518	Ga0187894_100081321	Ga0376076_0000440_11921_13204	Ga0376075_0011149_7084_8409	-	-	Ga0484862_0000911_18017_19342	-	2717093330	2663686260	-	A0096_gene_1348, A0096_gene_933	Ga0394879_0022651_157_1383, Ga0394879_0033503_7046_8365, Ga0394879_0036861_9489_10712
Isoleucine
threonine ammonia-lyase	OG00186	MBE44199.1	A0060_gene_148	2650246795	NMJ86823.1	-	Ga0484862_0000332_6292_7503	Ga0484938_000824_7953_9164	Ga0073934_1000349823	-	Ga0394876_0011696_2227_3438	Ga0484860_0009866_7648_8859	Ga0187894_100054276	Ga0376076_0001299_984_2072	Ga0376075_0010169_8099_8947	-	Ga0187892_1000098473	Ga0484862_0000586_6265_7380	2657376119	2717093949	-	-	A0096_gene_1277, A0096_gene_1310	Ga0394879_0005210_11108_12322
acetolactate synthase, large unit	OG00100	MBE43700.1	A0060_gene_628	2650246702	NMJ87796.1	-	-	-	Ga0073934_100076986	-	Ga0394876_0105346_278_1966	Ga0484860_0010122_2293_3981	-	Ga0376076_0000165_49060_50748	Ga0376075_0023170_1_819	-	Ga0187892_1000635217	-	-	-	-	-	A0096_gene_189	Ga0394879_0024963_11243_12952
acetolactate synthase, small unit	OG00760	MBE43701.1	A0060_gene_627	2650246701	-	-	-	-	Ga0073934_100076985	-	Ga0394876_0105346_2_268	Ga0484860_0010122_1792_2283	-	Ga0376076_0000165_48560_49051	-	-	Ga0187892_1000635218	-	-	-	-	-	A0096_gene_190	Ga0394879_0024963_10746_11234
ketol-acid reductoisomerase	OG00400	-	A0060_gene_616	2650246870	-	Ga0180004_1096	Ga0484862_0011493_1863_2864	Ga0484938_003773_2904_3902	Ga0073934_1000421116	Ga0209172_1000701613	Ga0394876_0007903_1132_2133	Ga0484860_0005969_11228_12229	Ga0187894_100136525	Ga0376076_0000994_8063_9064	-	-	Ga0187892_1000485820	Ga0484862_0003396_1097_2098	-	-	2663686070	2717092335	A0096_gene_117	Ga0394879_0062166_6339_7340
dihydroxy-acid dehydratase	OG00609	MBE43644.1	A0060_gene_449	2650246384	NMJ86622.1	-	-	-	Ga0073934_1001012713	Ga0209172_100107613	Ga0394876_0026318_10325_12022	Ga0484860_0002471_18067_19764	Ga0187894_100114185	Ga0376076_0000994_35005_36627	-	-	Ga0187892_1000175738	-	-	2717093852	-	-	A0096_gene_1922, A0096_gene_825	-
branched-chain-amino-acid transaminase	OG00332	MBE43954.1	A0060_gene_749	2650246818	NMJ86481.1, NMJ87445.1	-	-	-	Ga0073934_1000135658	Ga0209172_100082947	Ga0394876_0013928_3540_4496, Ga0394876_0073807_2553_3467	Ga0484860_0000770_31304_32260	Ga0187894_100119743	Ga0376076_0000615_15406_16323	-	2717093140	Ga0187892_100434501	-	2657375714, 2657375815	-	2663686167	-	A0096_gene_1417	Ga0394879_0005210_5828_6745
branched-chain-amino-acid transaminase	OG00813	-	-	-	-	Ga0180004_1297	Ga0484862_0005059_6312_7223	Ga0484938_009829_2817_3695	Ga0073934_100014862	-	Ga0394876_0031137_4480_5391	Ga0484860_0003203_11176_12087	Ga0187894_1000963710	Ga0376076_0000945_5575_6489	-	-	Ga0187892_1000199050	Ga0484862_0002154_96_695	2657375416	-	2663686048	-	A0096_gene_1074	Ga0394879_0004627_11925_12839
Valine
acetolactate synthase, large unit	OG00100	MBE43700.1	A0060_gene_628	2650246702	NMJ87796.1	-	-	-	Ga0073934_100076986	-	Ga0394876_0105346_278_1966	Ga0484860_0010122_2293_3981	-	Ga0376076_0000165_49060_50748	Ga0376075_0023170_1_819	-	Ga0187892_1000635217	-	-	-	-	-	A0096_gene_189	Ga0394879_0024963_11243_12952
acetolactate synthase, small unit	OG00760	MBE43701.1	A0060_gene_627	2650246701	-	-	-	-	Ga0073934_100076985	-	Ga0394876_0105346_2_268	Ga0484860_0010122_1792_2283	-	Ga0376076_0000165_48560_49051	-	-	Ga0187892_1000635218	-	-	-	-	-	A0096_gene_190	Ga0394879_0024963_10746_11234
ketol-acid reductoisomerase	OG00400	-	A0060_gene_616	2650246870	-	Ga0180004_1096	Ga0484862_0011493_1863_2864	Ga0484938_003773_2904_3902	Ga0073934_1000421116	Ga0209172_1000701613	Ga0394876_0007903_1132_2133	Ga0484860_0005969_11228_12229	Ga0187894_100136525	Ga0376076_0000994_8063_9064	-	-	Ga0187892_1000485820	Ga0484862_0003396_1097_2098	-	-	2663686070	2717092335	A0096_gene_117	Ga0394879_0062166_6339_7340
dihydroxy-acid dehydratase	OG00609	MBE43644.1	A0060_gene_449	2650246384	NMJ86622.1	-	-	-	Ga0073934_1001012713	Ga0209172_100107613	Ga0394876_0026318_10325_12022	Ga0484860_0002471_18067_19764	Ga0187894_100114185	Ga0376076_0000994_35005_36627	-	-	Ga0187892_1000175738	-	-	2717093852	-	-	A0096_gene_1922, A0096_gene_825	-
branched-chain-amino-acid transaminase	OG00332	MBE43954.1	A0060_gene_749	2650246818	NMJ86481.1, NMJ87445.1	-	-	-	Ga0073934_1000135658	Ga0209172_100082947	Ga0394876_0013928_3540_4496, Ga0394876_0073807_2553_3467	Ga0484860_0000770_31304_32260	Ga0187894_100119743	Ga0376076_0000615_15406_16323	-	2717093140	Ga0187892_100434501	-	2657375714, 2657375815	-	2663686167	-	A0096_gene_1417	Ga0394879_0005210_5828_6745
Leucine
acetolactate synthase, large unit	OG00100	MBE43700.1	A0060_gene_628	2650246702	NMJ87796.1	-	-	-	Ga0073934_100076986	-	Ga0394876_0105346_278_1966	Ga0484860_0010122_2293_3981	-	Ga0376076_0000165_49060_50748	Ga0376075_0023170_1_819	-	Ga0187892_1000635217	-	-	-	-	-	A0096_gene_189	Ga0394879_0024963_11243_12952
acetolactate synthase, small unit	OG00760	MBE43701.1	A0060_gene_627	2650246701	-	-	-	-	Ga0073934_100076985	-	Ga0394876_0105346_2_268	Ga0484860_0010122_1792_2283	-	Ga0376076_0000165_48560_49051	-	-	Ga0187892_1000635218	-	-	-	-	-	A0096_gene_190	Ga0394879_0024963_10746_11234
ketol-acid reductoisomerase	OG00400	-	A0060_gene_616	2650246870	-	Ga0180004_1096	Ga0484862_0011493_1863_2864	Ga0484938_003773_2904_3902	Ga0073934_1000421116	Ga0209172_1000701613	Ga0394876_0007903_1132_2133	Ga0484860_0005969_11228_12229	Ga0187894_100136525	Ga0376076_0000994_8063_9064	-	-	Ga0187892_1000485820	Ga0484862_0003396_1097_2098	-	-	2663686070	2717092335	A0096_gene_117	Ga0394879_0062166_6339_7340
dihydroxy-acid dehydratase	OG00609	MBE43644.1	A0060_gene_449	2650246384	NMJ86622.1	-	-	-	Ga0073934_1001012713	Ga0209172_100107613	Ga0394876_0026318_10325_12022	Ga0484860_0002471_18067_19764	Ga0187894_100114185	Ga0376076_0000994_35005_36627	-	-	Ga0187892_1000175738	-	-	2717093852	-	-	A0096_gene_1922, A0096_gene_825	-
(R)-citramalat synthase / 2-isopropylmalate synthase	OG00502	MBE43702.1	A0060_gene_626	2650246700	-	Ga0180004_12810	Ga0484862_0009929_5915_7228	-	Ga0073934_100076984	Ga0209172_100338994	-	Ga0484860_0010122_270_1799	-	Ga0376076_0000165_47038_48567	-	2717093171	Ga0187892_1000635219	-	-	-	-	-	A0096_gene_191	Ga0394879_0024963_9227_10753
(R)-citramalat synthase / 2-isopropylmalate synthase	OG00320	MBE44578.1	A0060_gene_1113	2650246221	NMJ86396.1, NMJ87961.1	-	-	Ga0484938_012373_1_471	Ga0073934_100023309	Ga0209172_100055276	Ga0394876_0028336_9919_11115	Ga0484860_0001733_21853_23049	Ga0187894_100295182	Ga0376076_0001138_23966_25153	Ga0376075_0036095_994_2181	-	Ga0187892_1000161736	Ga0484862_0001980_10596_11780	-	-	-	-	A0096_gene_1871	Ga0394879_0006292_28087_28632
3-isopropylmalate dehydratase large subunit	OG00167	MBE44300.1	-	2650247220	NMJ86863.1	-	-	-	Ga0073934_100051149	-	Ga0394876_0024557_35_1216	Ga0484860_0003266_7299_8570	Ga0187894_100181837	Ga0376076_0000303_76907_78178	Ga0376075_0017539_4416_5687	-	Ga0187892_1000063260	Ga0484862_0000464_16597_17868	2657375306	-	-	-	A0096_gene_1941, A0096_gene_573	Ga0394879_0000986_25323_26594
3-isopropylmalate dehydratase small subunit	OG00185	MBE44301.1	-	2650247221	NMJ86864.1	-	Ga0484862_0001430_350_832, Ga0484862_0013156_6_935	Ga0484938_002188_8551_8928	Ga0073934_1000511410	-	Ga0394876_0024557_1218_1700	Ga0484860_0003266_8572_9054	Ga0187894_100074391	Ga0376076_0000303_76420_76902	Ga0376075_0017539_5692_6174	-	Ga0187892_1000063259	Ga0484862_0000464_17873_18355	2657375307	2717093969	-	-	A0096_gene_572	Ga0394879_0000986_24831_25313
3-isopropylmalate dehydrogenase	OG00552	MBE43703.1	A0060_gene_625	2650246699	-	Ga0180004_1289	Ga0484862_0009929_4888_5913	Ga0484938_007400_3801_4400	Ga0073934_100076983	Ga0209172_100338993	-	Ga0484860_0003500_18388_19401	-	Ga0376076_0000165_46014_47036	-	2717093170	Ga0187892_1000635222	-	-	-	-	-	A0096_gene_193	Ga0394879_0024963_8162_9178
3-isopropylmalate dehydrogenase	OG00774	MBE44622.1	A0060_gene_843	2650246473	-	-	-	-	Ga0073934_100098819	-	Ga0394876_0116763_25_1041	Ga0484860_0005639_340_1356	Ga0187894_100072941	Ga0376076_0001098_19897_20910	Ga0376075_0022806_3_752	-	Ga0187892_1000254946	Ga0484862_0002456_7238_8251	-	-	-	-	-	Ga0394879_0101919_2359_3378
branched-chain-amino-acid transaminase	OG00332	MBE43954.1	A0060_gene_749	2650246818	NMJ86481.1, NMJ87445.1	-	-	-	Ga0073934_1000135658	Ga0209172_100082947	Ga0394876_0013928_3540_4496, Ga0394876_0073807_2553_3467	Ga0484860_0000770_31304_32260	Ga0187894_100119743	Ga0376076_0000615_15406_16323	-	2717093140	Ga0187892_100434501	-	2657375714, 2657375815	-	2663686167	-	A0096_gene_1417	Ga0394879_0005210_5828_6745
Lysine
(R)-citramalat synthase / (2-isopropylmalate synthase , leuA)	OG00502	MBE43702.1	A0060_gene_626	2650246700	-	Ga0180004_12810	Ga0484862_0009929_5915_7228	-	Ga0073934_100076984	Ga0209172_100338994	-	Ga0484860_0010122_270_1799	-	Ga0376076_0000165_47038_48567	-	2717093171	Ga0187892_1000635219	-	-	-	-	-	A0096_gene_191	Ga0394879_0024963_9227_10753
3-isopropylmalate dehydratase large subunit	OG00167	MBE44300.1	-	2650247220	NMJ86863.1	-	-	-	Ga0073934_100051149	-	Ga0394876_0024557_35_1216	Ga0484860_0003266_7299_8570	Ga0187894_100181837	Ga0376076_0000303_76907_78178	Ga0376075_0017539_4416_5687	-	Ga0187892_1000063260	Ga0484862_0000464_16597_17868	2657375306	-	-	-	A0096_gene_1941, A0096_gene_573	Ga0394879_0000986_25323_26594
3-isopropylmalate dehydratase small subunit	OG00185	MBE44301.1	-	2650247221	NMJ86864.1	-	Ga0484862_0001430_350_832, Ga0484862_0013156_6_935	Ga0484938_002188_8551_8928	Ga0073934_1000511410	-	Ga0394876_0024557_1218_1700	Ga0484860_0003266_8572_9054	Ga0187894_100074391	Ga0376076_0000303_76420_76902	Ga0376075_0017539_5692_6174	-	Ga0187892_1000063259	Ga0484862_0000464_17873_18355	2657375307	2717093969	-	-	A0096_gene_572	Ga0394879_0000986_24831_25313
3-isopropylmalate dehydrogenase	OG00552	MBE43703.1	A0060_gene_625	2650246699	-	Ga0180004_1289	Ga0484862_0009929_4888_5913	Ga0484938_007400_3801_4400	Ga0073934_100076983	Ga0209172_100338993	-	Ga0484860_0003500_18388_19401	-	Ga0376076_0000165_46014_47036	-	2717093170	Ga0187892_1000635222	-	-	-	-	-	A0096_gene_193	Ga0394879_0024963_8162_9178
branched-chain-amino-acid transaminase	OG00332	MBE43954.1	A0060_gene_749	2650246818	NMJ86481.1, NMJ87445.1	-	-	-	Ga0073934_1000135658	Ga0209172_100082947	Ga0394876_0013928_3540_4496, Ga0394876_0073807_2553_3467	Ga0484860_0000770_31304_32260	Ga0187894_100119743	Ga0376076_0000615_15406_16323	-	2717093140	Ga0187892_100434501	-	2657375714, 2657375815	-	2663686167	-	A0096_gene_1417	Ga0394879_0005210_5828_6745
alpha-aminoadipate--lysW ligase lysX	OG00693	MBE44583.1	A0060_gene_1316	2650246216	NMJ86401.1	-	-	-	Ga0073934_1000233014	Ga0209172_1000552711	Ga0394876_0073386_3337_4176	Ga0484860_0001733_17212_18051	Ga0187894_100072863	Ga0376076_0001138_19524_20363	-	-	Ga0187892_1000161741	Ga0484862_0001980_6137_6994	-	-	-	-	A0096_gene_1867, A0096_gene_859	Ga0394879_0006292_23635_24489
alpha-aminoadipate--lysW ligase lysX	OG00179	MBE44576.1	A0060_gene_1115	2650246223	NMJ87170.1	-	-	-	Ga0073934_100023307	Ga0209172_100055274	Ga0394876_0028336_8897_9748	Ga0484860_0001733_23220_24071	Ga0187894_100295184	Ga0376076_0001138_25323_26174	Ga0376075_0036095_3_824	2717092868	Ga0187892_1000161734	Ga0484862_0001980_11950_12801	-	-	-	-	-	Ga0394879_0088006_5006_5830
alpha-aminoadipate carrier protein lysW	OG00044	MBE44577.1, MBE44584.1	A0060_gene_1114, A0060_gene_1317	2650246215, 2650246222	NMJ86402.1, NMJ87169.1	-	-	-	Ga0073934_1000233015, Ga0073934_100023308	Ga0209172_1000552712, Ga0209172_100055275	Ga0394876_0028336_9745_9912, Ga0394876_0073386_4196_4372	Ga0484860_0001733_17016_17192, Ga0484860_0001733_23056_23223	Ga0187894_100072864, Ga0187894_100295183	Ga0376076_0001138_19331_19504, Ga0376076_0001138_25159_25326	Ga0376075_0036095_821_988	2717092867	Ga0187892_1000161735, Ga0187892_1000161742	Ga0484862_0001980_11777_11953, Ga0484862_0001980_5962_6135	-	-	-	-	A0096_gene_1868, A0096_gene_858	Ga0394879_0006292_23444_23617, Ga0394879_0088006_5848_6012
alpha-aminoadipate carrier protein lysW	OG00044	MBE44577.1, MBE44584.1	A0060_gene_1114, A0060_gene_1317	2650246215, 2650246222	NMJ86402.1, NMJ87169.1	-	-	-	Ga0073934_1000233015, Ga0073934_100023308	Ga0209172_1000552712, Ga0209172_100055275	Ga0394876_0028336_9745_9912, Ga0394876_0073386_4196_4372	Ga0484860_0001733_17016_17192, Ga0484860_0001733_23056_23223	Ga0187894_100072864, Ga0187894_100295183	Ga0376076_0001138_19331_19504, Ga0376076_0001138_25159_25326	Ga0376075_0036095_821_988	2717092867	Ga0187892_1000161735, Ga0187892_1000161742	Ga0484862_0001980_11777_11953, Ga0484862_0001980_5962_6135	-	-	-	-	A0096_gene_1868, A0096_gene_858	Ga0394879_0006292_23444_23617, Ga0394879_0088006_5848_6012
acetylglutamate/acetylaminoadipate kinase	OG00508	MBE44581.1	A0060_gene_1110	2650246218	NMJ86399.1	-	-	Ga0484938_012373_2273_3076	Ga0073934_1000233012	Ga0209172_100055279	Ga0394876_0073386_1473_2273	Ga0484860_0001733_19115_19915	Ga0187894_100072861	Ga0376076_0001138_21426_22229	Ga0376075_0036095_3918_4349	-	Ga0187892_1000161739	Ga0484862_0001980_8057_8860	-	-	-	-	A0096_gene_2000	Ga0394879_0006292_25552_26355
N-acetyl-gamma-aminoadipyl-phosphate reductase	OG00654	MBE44582.1	A0060_gene_1109	2650246217	NMJ86400.1	-	-	-	Ga0073934_1000233013	Ga0209172_1000552710	Ga0394876_0073386_2280_3332	Ga0484860_0001733_18056_19108	Ga0187894_100072862	Ga0376076_0001138_20368_21420	-	-	Ga0187892_1000161740	Ga0484862_0001980_6999_8051	-	-	-	-	A0096_gene_1866, A0096_gene_860	Ga0394879_0006292_24495_25547
acetylornithine and succinylornithine aminotransferase	OG00084	MBE44580.1	A0060_gene_1111	2650246219	NMJ86398.1, NMJ87929.1, NMJ87963.1	Ga0180004_11119	-	Ga0484938_000231_24404_24895, Ga0484938_000264_22703_23479, Ga0484938_012373_1096_2283	Ga0073934_1000233011, Ga0073934_100072287	Ga0209172_100055278	Ga0394876_0028480_1906_3132, Ga0394876_0073386_301_1476	Ga0484860_0001733_19912_21087	Ga0187894_100102192	Ga0376076_0000450_42022_43251, Ga0376076_0001138_22219_23400	Ga0376075_0036095_2747_3925, Ga0376075_0042619_32_466	-	Ga0187892_1000077420, Ga0187892_1000161738	Ga0484862_0001955_3_563, Ga0484862_0001980_8853_10031	-	2717093485	-	-	A0096_gene_1987, A0096_gene_2001, A0096_gene_623	Ga0394879_0006292_26348_27529, Ga0394879_0182317_2113_3327
acetyl-lysine deacetylase	OG00321	MBE44575.1	A0060_gene_1116	2650246224	NMJ87171.1	-	-	-	Ga0073934_100023306	Ga0209172_100055273	Ga0394876_0028336_7776_8894	Ga0484860_0001733_24074_25192	Ga0187894_100295185	Ga0376076_0001138_26177_27298	-	2717092869	Ga0187892_1000161733	Ga0484862_0001980_12804_13925	2657375975	-	-	-	A0096_gene_1877	Ga0394879_0088006_3884_5002
diaminopimelate decarboxylase LysA	OG01196	MBE43825.1	A0060_gene_649	2650246102	NMJ86315.1	Ga0180004_10433	Ga0484862_0003726_9543_10886	Ga0484938_000303_8143_9486	Ga0073934_1000148650	Ga0209172_100036777	-	Ga0484860_0001598_26975_28303	Ga0187894_100163055	Ga0376076_0003942_13014_14282	Ga0376075_0049524_525_1793	-	Ga0187892_1000353516	Ga0484862_0008647_1_801	-	-	-	-	A0096_gene_1667, A0096_gene_943	Ga0394879_0016864_5637_6998
Histidine
ATP phosphoribosyltransferase	OG00568	-	-	2650246722	-	Ga0180004_1333	-	-	Ga0073934_100148852	Ga0209172_100106338	Ga0394876_0014054_9010_9990	Ga0484860_0005335_2899_3879	Ga0187894_1000255517	Ga0376076_0000230_58505_59482	Ga0376075_0003694_73_1149	-	Ga0187892_1000280329	Ga0484862_0000379_15245_16222	-	-	-	-	A0096_gene_376	Ga0394879_0013304_256_1233
phosphoribosyl-AMP cyclohydrolase	OG00660	-	A0060_gene_433	2650246731	-	-	-	-	Ga0073934_1001488510	-	Ga0394876_0014054_16935_17264	Ga0484860_0005335_10824_11153	Ga0187894_100206544	Ga0376076_0000230_82995_83321	Ga0376075_0005338_8364_8690	-	Ga0187892_100479422	Ga0484862_0017239_3675_4001	-	-	-	-	A0096_gene_1129	Ga0394879_0171216_3350_3676
1-(5-phosphoribosyl)-5-[(5-phosphoribosylamino)methylideneamino]imidazole-4-carboxamide isomerase	OG00624	-	-	2650246729	-	Ga0180004_1339	Ga0484862_0029650_2231_2941	-	Ga0073934_100148858	Ga0209172_100106332	Ga0394876_0014054_14616_15323	Ga0484860_0005335_8505_9212	Ga0187894_100025558	Ga0376076_0000230_64075_64788	Ga0376075_0031285_899_1603	-	Ga0187892_100207568	Ga0484862_0000379_7723_8430	-	-	-	-	A0096_gene_1126	Ga0394879_0171216_1777_2484
imidazole glycerol phosphate synthase subunit hisH	OG00564	-	-	2650246728	-	Ga0180004_1338	Ga0484862_0029650_1629_2234	-	Ga0073934_100148857	Ga0209172_100106333	Ga0394876_0014054_14011_14619	Ga0484860_0005335_7900_8508	Ga0187894_100025559	Ga0376076_0000230_63473_64078	Ga0376075_0031285_297_902	-	Ga0187892_1000280334, Ga0187892_100207569	Ga0484862_0000379_8427_9032	-	-	-	-	A0096_gene_370	Ga0394879_0171216_1175_1780
imidazole glycerol phosphate synthase subunit hisF	OG00661	-	-	2650246730	-	Ga0180004_13310	Ga0484862_0029650_2989_3594	-	Ga0073934_100148859	Ga0209172_100106331	Ga0394876_0014054_16060_16860	Ga0484860_0005335_9949_10749	Ga0187894_100025552	Ga0376076_0000230_79666_80439	Ga0376075_0005338_8729_9532	-	Ga0187892_100207562	Ga0484862_0000379_4882_5685	-	-	-	-	A0096_gene_1128	Ga0394879_0171216_2521_3315
imidazoleglycerol-phosphate dehydratase	OG00565	-	-	2650246727	-	Ga0180004_1337	Ga0484862_0029650_1032_1628	-	Ga0073934_100148856	Ga0209172_100106334	Ga0394876_0014054_13420_14010	Ga0484860_0005335_7309_7899	Ga0187894_1000255510	Ga0376076_0000230_62892_63473	Ga0376075_0031285_4_297	-	Ga0187892_1000280333	Ga0484862_0000379_9032_9613	-	-	-	-	A0096_gene_371	Ga0394879_0171216_585_1172
histidinol-phosphate transaminase	OG00567	-	-	2650246724	-	Ga0180004_1335	-	-	Ga0073934_100148854	Ga0209172_100106336	Ga0394876_0014054_11296_12363	Ga0484860_0005335_5185_6252	Ga0187894_1000255515	Ga0376076_0000230_60761_61822	Ga0376075_0052712_1077_2138	-	Ga0187892_1000280331	Ga0484862_0000379_12905_13966	-	-	-	-	A0096_gene_374	-
histidinol dehydrogenase	OG00625	-	-	2650246723	-	Ga0180004_1334	-	-	Ga0073934_100148853	Ga0209172_100106337	Ga0394876_0014054_10010_11299	Ga0484860_0005335_3899_5188	Ga0187894_1000255516	Ga0376076_0000230_59469_60761	Ga0376075_0052712_16_1077	-	Ga0187892_1000280330	Ga0484862_0000379_13966_15258	-	-	-	-	A0096_gene_375	-
Serine
2-hydroxyacid dehydrogenase	OG00033	MBE44364.1, MBE44606.1	A0060_gene_1200, A0060_gene_241	-	NMJ86349.1, NMJ87398.1, NMJ87561.1	Ga0180004_1612	Ga0484862_0002940_3535_4470	Ga0484938_004143_5594_6175	Ga0073934_1000268544, Ga0073934_100418766	Ga0209172_1000783913, Ga0209172_100123503	Ga0394876_0003785_11753_12682	Ga0484860_0000809_38234_39163, Ga0484860_0011842_7431_7988	Ga0187894_100129423	Ga0376076_0000303_91450_92421, Ga0376076_0000450_5326_6258	Ga0376075_0017792_2773_3705, Ga0376075_0030487_1178_2149	2717092747	Ga0187892_1000063279, Ga0187892_1000077447	Ga0484862_0000464_15_986, Ga0484862_0001598_10404_11336	2657376170	-	2663686341	2717092651	A0096_gene_1237, A0096_gene_1541, A0096_gene_1920, A0096_gene_50, A0096_gene_619	Ga0394879_0000986_39587_40549, Ga0394879_0031863_4752_5678
putative serine-puryvate aminotransferase	OG00371	MBE43878.1	A0060_gene_1087	2650246049	NMJ86260.1	Ga0180004_1314	Ga0484862_0000869_4816_5967	Ga0484938_000239_2087_3238	Ga0073934_1000125434	Ga0209172_100050456	Ga0394876_0024053_3982_5133	Ga0484860_0000191_5979_7130	Ga0187894_100082196	Ga0376076_0000440_68602_69690	Ga0376075_0013344_4301_5389	-	Ga0187892_1000055546	Ga0484862_0001954_17572_18660	-	-	-	2717092666	A0096_gene_1771, A0096_gene_411	Ga0394879_0022667_3006_4157
putative phosphoserine phosphatase, HAD-like hydrolase family	OG00598	MBE44171.1	A0060_gene_1424	2650247031	NMJ87237.1	-	Ga0484862_0003656_2773_3429	Ga0484938_001646_598_1254	Ga0073934_100095117	Ga0209172_1000853910	Ga0394876_0145836_345_992	Ga0484860_0025096_2497_3144	Ga0187894_1001129710	Ga0376076_0000303_45826_46473	-	-	Ga0187892_1000063222	-	-	2717093619	-	-	-	Ga0394879_0224278_1929_2576
Threonine
aspartate kinase	OG00779	MBE43932.1	A0060_gene_725	2650246905	NMJ86449.1	-	-	-	Ga0073934_1000135618	Ga0209172_1000249732	Ga0394876_0010411_16_1095	-	Ga0187894_100169797	Ga0376076_0000440_24835_26226	Ga0376075_0006287_4456_5847	-	Ga0187892_10000555104	Ga0484862_0000911_4885_6276	-	-	-	-	A0096_gene_637	Ga0394879_0015410_16522_17925
putative aspartate kinase	OG00519	MBE44084.1	A0060_gene_112	-	NMJ87604.1	Ga0180004_1298	Ga0484862_0005059_7271_8719	Ga0484938_009829_1321_2769	Ga0073934_100014861	-	Ga0394876_0031137_3027_4442	Ga0484860_0003203_12125_13540	Ga0187894_100096379	Ga0376076_0000945_4095_5510	-	-	Ga0187892_1000199051	-	2657375418	-	2663686050	-	A0096_gene_1073, A0096_gene_1938	Ga0394879_0004627_9755_11170
aspartate-semialdehyde dehydrogenase	OG00229	MBE44098.1	A0060_gene_1409	2650246393	NMJ87018.1	Ga0180004_1179	Ga0484862_0037751_309_1400	-	Ga0073934_1000894412, Ga0073934_100604151	Ga0209172_100182938	Ga0394876_0016264_1381_2457	Ga0484860_0002471_10852_11928	Ga0187894_1000452710	Ga0376076_0000230_8206_9282	Ga0376075_0038936_23_892	2717092687	Ga0187892_100080137	Ga0484862_0001604_15299_16375	2657375483	-	-	-	A0096_gene_1394, A0096_gene_994	Ga0394879_0005992_4789_5865
homoserine dehydrogenase	OG00220	MBE44288.1	A0060_gene_220	2650247251	NMJ87902.1	-	-	Ga0484938_003963_736_1743	Ga0073934_1000383015	Ga0209172_100059432	-	Ga0484860_0006030_8074_9081	Ga0187894_100042973	Ga0376076_0003347_11469_12476	Ga0376075_0022451_731_1738	-	Ga0187892_1000308219	Ga0484862_0005667_1685_2692	-	2717093740	2663686301	-	A0096_gene_2007	Ga0394879_0037062_6453_7484
homoserine kinase	OG00214	MBE44663.1	A0060_gene_355	-	NMJ87311.1	Ga0180004_101165	Ga0484862_0002561_3701_4630	Ga0484938_008899_247_1176	Ga0073934_1000339221	Ga0209172_1000275715	Ga0394876_0028698_5677_6615	Ga0484860_0001514_31477_32415, Ga0484860_0003947_1_354	Ga0187894_100071013	Ga0376076_0000618_36121_37074	Ga0376075_0004062_11146_12099	2717092885	Ga0187892_1000070776	Ga0484862_0000573_3983_4936	2657375571	-	-	-	A0096_gene_925	Ga0394879_0030076_1_669
threonine synthase	OG00807	-	-	2650246557	NMJ87355.1	Ga0180004_1543	-	-	Ga0073934_100167763	Ga0209172_100172967	Ga0394876_0035341_1657_3000	Ga0484860_0003388_2097_3440	Ga0187894_100097592	Ga0376076_0003733_451_1794	-	2717093072	Ga0187892_1000163022	Ga0484862_0013447_2654_3997	2657375670	-	-	2717092312	A0096_gene_1676	Ga0394879_0018141_6784_8136
Tryptophan
putative 3-deoxy-7-phosphoheptulonate synthase	OG00244	MBE43649.1	A0060_gene_454	2650246377	NMJ86619.1	Ga0180004_1052	Ga0484862_0003183_655_1443	-	Ga0073934_100635384	Ga0209172_100369532	Ga0394876_0026318_3598_4386	Ga0484860_0002027_23167_23955	Ga0187894_100122684	Ga0376076_0001186_29695_30501	-	-	Ga0187892_1000449117	Ga0484862_0016653_2011_2799	-	-	2663686108	2717092519	A0096_gene_520	Ga0394879_0009023_3856_4644
3-dehydroquinate synthase	OG00193	MBE43650.1	A0060_gene_455	2650246376	NMJ86618.1	Ga0180004_1053	Ga0484862_0003183_3_674, Ga0484862_0011464_6058_6525	Ga0484938_003351_3_938	Ga0073934_100635383	Ga0209172_100369533	Ga0394876_0026318_2544_3611	Ga0484860_0002027_22113_23180	Ga0187894_100122685	Ga0376076_0001186_30488_31555	-	-	Ga0187892_1000449118	Ga0484862_0016653_2786_3853	-	-	2663686107	2717092518	-	Ga0394879_0009023_4631_5698
putative 3-dehydroquinate dehydratase	OG00243	MBE43795.1	A0060_gene_1005	2650246137	NMJ87022.1	Ga0180004_10195	Ga0484862_0000166_52052_52765	-	Ga0073934_1000183629	Ga0209172_100032314	Ga0394876_0124339_2575_3342	Ga0484860_0005159_11479_12246	Ga0187894_100214792	Ga0376076_0001186_38047_38793	Ga0376075_0009767_5757_6503	-	Ga0187892_100198843	Ga0484862_0013040_4398_5150	-	-	2663686102	2717092647	A0096_gene_1462	Ga0394879_0009023_6828_7583
shikimate dehydrogenase	OG00438	MBE43794.1	A0060_gene_1006	2650246138	NMJ87021.1	Ga0180004_10194	Ga0484862_0000166_51204_51971	-	Ga0073934_1000183630	Ga0209172_100032315	Ga0394876_0034137_2_838	Ga0484860_0005159_10609_11445	Ga0187894_100190771	Ga0376076_0001186_38933_39700	Ga0376075_0009767_6643_7410	-	Ga0187892_100198844	Ga0484862_0013040_3494_4261	-	-	2663686101	2717092648	A0096_gene_1461	Ga0394879_0009023_7627_8457
shikimate kinase	OG00201	MBE43793.1	A0060_gene_1007	2650246139	NMJ87020.1	Ga0180004_10193	Ga0484862_0000166_50264_51115	-	Ga0073934_1000183631	Ga0209172_100032316	Ga0394876_0034137_863_1714	Ga0484860_0005159_9733_10584	Ga0187894_100123107	Ga0376076_0000615_60609_61430	Ga0376075_0009767_7968_8759	-	Ga0187892_100198846	Ga0484862_0002738_51_842	-	-	2663686099	-	-	Ga0394879_0009023_8908_9744
3-phosphoshikimate 1-carboxyvinyltransferase	OG00192	MBE43792.1	A0060_gene_1008	2650246140	NMJ86678.1	Ga0180004_10192	Ga0484862_0000166_48994_50256	-	Ga0073934_1000183632	Ga0209172_100032317	Ga0394876_0034137_1707_2984	Ga0484860_0005159_8463_9740	Ga0187894_100123106	Ga0376076_0000615_59328_60608	Ga0376075_0009767_8760_9152, Ga0376075_0039787_3398_4069	-	Ga0187892_100198847	Ga0484862_0002738_843_2123	-	2717093828	2663686098	2717092477	-	Ga0394879_0009023_9737_11011
chorismate synthase	OG00386	MBE43788.1	A0060_gene_1012	2650246144	NMJ86674.1	Ga0180004_10187	Ga0484862_0000166_44563_45663	Ga0484938_001308_6063_7163	Ga0073934_1000183636	Ga0209172_1000323111	Ga0394876_0034137_5996_7096	Ga0484860_0005159_4351_5451	Ga0187894_100123105	Ga0376076_0000615_58183_59283	Ga0376075_0039787_2253_3353	-	-	Ga0484862_0002738_2168_2932	-	2717093829	-	2717092475	-	Ga0394879_0009023_11061_12161
anthranilate synthase component I	OG00789	MBE44006.1	A0060_gene_1375	2650246509	-	-	-	Ga0484938_002904_4838_6169	Ga0073934_1000369430	Ga0209172_100128692	-	Ga0484860_0004752_14895_15764	Ga0187894_100210922	Ga0376076_0000994_43122_44438	-	-	Ga0187892_1000175729	Ga0484862_0007437_2648_3868	-	2717093757	-	-	A0096_gene_1570	Ga0394879_0087547_121_1269
anthranilate synthase component II	OG00650	MBE44005.1	A0060_gene_1376	2650246510	NMJ87282.1	-	-	Ga0484938_002904_6166_6753	Ga0073934_1000369429	Ga0209172_100128693	-	-	Ga0187894_100210923	Ga0376076_0000994_44435_44950	-	-	Ga0187892_1000175728	Ga0484862_0007437_3865_4452	-	2717093758	-	2717092671	A0096_gene_1571, A0096_gene_1751	Ga0394879_0087547_1266_1853
anthranilate phosphoribosyltransferase	OG00448	MBE44004.1	A0060_gene_1377	2650246511	NMJ87283.1	-	-	Ga0484938_002904_6750_7583	Ga0073934_1000369428	Ga0209172_100128694	-	Ga0484860_0020684_3992_5050	Ga0187894_100210924, Ga0187894_100354841	Ga0376076_0000395_263_1252	Ga0376075_0009629_8564_9223	-	Ga0187892_1000175727	Ga0484862_0007437_4449_5507	-	2717093759	-	2717092669	A0096_gene_1752	Ga0394879_0087547_1850_2908
indole-3-glycerol-phosphate synthase	OG00495	MBE44003.1	A0060_gene_1378	2650246512	NMJ87284.1	-	-	Ga0484938_003466_31_591	Ga0073934_1000369427	Ga0209172_100128695	-	Ga0484860_0020684_3234_4007	Ga0187894_100354842	Ga0376076_0000395_1237_2013	Ga0376075_0009629_7803_8579	-	Ga0187892_1000175726	Ga0484862_0007437_5453_6268	-	2717093760	-	2717092668	A0096_gene_1753, A0096_gene_847	Ga0394879_0087547_2893_3678
tryptophan synthase beta chain	OG00449	MBE44008.1	A0060_gene_1373	2650246507	NMJ87305.1	Ga0180004_12713	-	Ga0484938_003466_588_1793	Ga0073934_1000369425	Ga0209172_100128697	Ga0394876_0146629_1379_2584	Ga0484860_0020684_373_1578	Ga0187894_100354843	Ga0376076_0000395_2010_3215	Ga0376075_0009629_6601_7806	-	Ga0187892_1000175725	Ga0484862_0007437_6265_7470	-	2717093761	-	-	A0096_gene_848	Ga0394879_0087547_3665_4849
tryptophan synthase alpha chain	OG00311	MBE44009.1	A0060_gene_1372	2650246506	NMJ87304.1	Ga0180004_12712	Ga0484862_0023702_3469_4059	Ga0484938_003466_1774_2592	Ga0073934_1000369424	Ga0209172_100128698	Ga0394876_0091136_4093_4518, Ga0394876_0146629_2568_3053	Ga0484860_0008003_304_1101, Ga0484860_0020684_3_389	Ga0187894_100354844	Ga0376076_0000395_3199_3999	Ga0376075_0009629_5817_6617	-	Ga0187892_1000175724	Ga0484862_0007437_7454_8254	-	2717093762	-	-	A0096_gene_849	Ga0394879_0087547_4846_5646
Phenylalanine
putative 3-deoxy-7-phosphoheptulonate synthase	OG00244	MBE43649.1	A0060_gene_454	2650246377	NMJ86619.1	Ga0180004_1052	Ga0484862_0003183_655_1443	-	Ga0073934_100635384	Ga0209172_100369532	Ga0394876_0026318_3598_4386	Ga0484860_0002027_23167_23955	Ga0187894_100122684	Ga0376076_0001186_29695_30501	-	-	Ga0187892_1000449117	Ga0484862_0016653_2011_2799	-	-	2663686108	2717092519	A0096_gene_520	Ga0394879_0009023_3856_4644
3-dehydroquinate synthase	OG00193	MBE43650.1	A0060_gene_455	2650246376	NMJ86618.1	Ga0180004_1053	Ga0484862_0003183_3_674, Ga0484862_0011464_6058_6525	Ga0484938_003351_3_938	Ga0073934_100635383	Ga0209172_100369533	Ga0394876_0026318_2544_3611	Ga0484860_0002027_22113_23180	Ga0187894_100122685	Ga0376076_0001186_30488_31555	-	-	Ga0187892_1000449118	Ga0484862_0016653_2786_3853	-	-	2663686107	2717092518	-	Ga0394879_0009023_4631_5698
putative 3-dehydroquinate dehydratase	OG00243	MBE43795.1	A0060_gene_1005	2650246137	NMJ87022.1	Ga0180004_10195	Ga0484862_0000166_52052_52765	-	Ga0073934_1000183629	Ga0209172_100032314	Ga0394876_0124339_2575_3342	Ga0484860_0005159_11479_12246	Ga0187894_100214792	Ga0376076_0001186_38047_38793	Ga0376075_0009767_5757_6503	-	Ga0187892_100198843	Ga0484862_0013040_4398_5150	-	-	2663686102	2717092647	A0096_gene_1462	Ga0394879_0009023_6828_7583
shikimate dehydrogenase	OG00438	MBE43794.1	A0060_gene_1006	2650246138	NMJ87021.1	Ga0180004_10194	Ga0484862_0000166_51204_51971	-	Ga0073934_1000183630	Ga0209172_100032315	Ga0394876_0034137_2_838	Ga0484860_0005159_10609_11445	Ga0187894_100190771	Ga0376076_0001186_38933_39700	Ga0376075_0009767_6643_7410	-	Ga0187892_100198844	Ga0484862_0013040_3494_4261	-	-	2663686101	2717092648	A0096_gene_1461	Ga0394879_0009023_7627_8457
shikimate kinase	OG00201	MBE43793.1	A0060_gene_1007	2650246139	NMJ87020.1	Ga0180004_10193	Ga0484862_0000166_50264_51115	-	Ga0073934_1000183631	Ga0209172_100032316	Ga0394876_0034137_863_1714	Ga0484860_0005159_9733_10584	Ga0187894_100123107	Ga0376076_0000615_60609_61430	Ga0376075_0009767_7968_8759	-	Ga0187892_100198846	Ga0484862_0002738_51_842	-	-	2663686099	-	-	Ga0394879_0009023_8908_9744
3-phosphoshikimate 1-carboxyvinyltransferase	OG00192	MBE43792.1	A0060_gene_1008	2650246140	NMJ86678.1	Ga0180004_10192	Ga0484862_0000166_48994_50256	-	Ga0073934_1000183632	Ga0209172_100032317	Ga0394876_0034137_1707_2984	Ga0484860_0005159_8463_9740	Ga0187894_100123106	Ga0376076_0000615_59328_60608	Ga0376075_0009767_8760_9152, Ga0376075_0039787_3398_4069	-	Ga0187892_100198847	Ga0484862_0002738_843_2123	-	2717093828	2663686098	2717092477	-	Ga0394879_0009023_9737_11011
chorismate synthase	OG00386	MBE43788.1	A0060_gene_1012	2650246144	NMJ86674.1	Ga0180004_10187	Ga0484862_0000166_44563_45663	Ga0484938_001308_6063_7163	Ga0073934_1000183636	Ga0209172_1000323111	Ga0394876_0034137_5996_7096	Ga0484860_0005159_4351_5451	Ga0187894_100123105	Ga0376076_0000615_58183_59283	Ga0376075_0039787_2253_3353	-	-	Ga0484862_0002738_2168_2932	-	2717093829	-	2717092475	-	Ga0394879_0009023_11061_12161
putative prephenate dehydrogenase	OG00346	MBE43790.1	A0060_gene_1010	2650246142	NMJ86676.1	Ga0180004_10189	Ga0484862_0000166_47062_47937	Ga0484938_001308_8562_9437	Ga0073934_1000183634	Ga0209172_100032319	Ga0394876_0034137_3728_4579	Ga0484860_0005159_6868_7719	Ga0187894_100123103	Ga0376076_0000615_55908_56783	Ga0376075_0039787_2_853, Ga0376075_0044786_3582_3848	-	Ga0187892_100141102	Ga0484862_0002738_4677_5543	-	2717093831	-	2717092473	-	Ga0394879_0009023_13550_14425
prephenate dehydratase	OG00461	-	-	2650247118	NMJ87249.1	Ga0180004_1186	Ga0484862_0012705_1656_2486	Ga0484938_007872_3724_4233	Ga0073934_1000268633	Ga0209172_100123141	Ga0394876_0014054_2_457, Ga0394876_0045427_61_480	Ga0484860_0005431_7852_8661	Ga0187894_100258942	Ga0376076_0000230_47933_48751	Ga0376075_0003694_10807_11625	-	Ga0187892_1000280319	Ga0484862_0000379_28659_29480	-	-	-	-	A0096_gene_1697	Ga0394879_0013304_18026_18844
aspartate aminotransferase	OG00191	MBE43789.1	A0060_gene_1011	2650246143	NMJ86675.1	Ga0180004_10188	Ga0484862_0000166_45669_47045	Ga0484938_001308_7169_8545	Ga0073934_1000183635	Ga0209172_1000323110	Ga0394876_0034137_4617_5990	Ga0484860_0005159_5457_6830	Ga0187894_100123104	Ga0376076_0000615_56813_58177	Ga0376075_0039787_883_2247	-	Ga0187892_100141101	Ga0484862_0002738_3274_4638	-	2717093830	-	2717092474	-	Ga0394879_0009023_12166_13536
Aspartate/tyrosine/aromatic aminotransferase	OG00617	-	A0060_gene_1333, A0060_gene_265	2650246199, 2650247025	NMJ87574.1	Ga0180004_10464	Ga0484862_0005081_5074_6264	Ga0484938_002869_4627_5817	Ga0073934_1000148623	Ga0209172_1000426815	-	-	-	Ga0376076_0000945_22096_23280	-	-	Ga0187892_1000199031	Ga0484862_0002154_15490_16674	2657375397	-	-	2717092350	A0096_gene_442	Ga0394879_0004627_32505_33155
Tyrosine
putative 3-deoxy-7-phosphoheptulonate synthase	OG00244	MBE43649.1	A0060_gene_454	2650246377	NMJ86619.1	Ga0180004_1052	Ga0484862_0003183_655_1443	-	Ga0073934_100635384	Ga0209172_100369532	Ga0394876_0026318_3598_4386	Ga0484860_0002027_23167_23955	Ga0187894_100122684	Ga0376076_0001186_29695_30501	-	-	Ga0187892_1000449117	Ga0484862_0016653_2011_2799	-	-	2663686108	2717092519	A0096_gene_520	Ga0394879_0009023_3856_4644
3-dehydroquinate synthase	OG00193	MBE43650.1	A0060_gene_455	2650246376	NMJ86618.1	Ga0180004_1053	Ga0484862_0003183_3_674, Ga0484862_0011464_6058_6525	Ga0484938_003351_3_938	Ga0073934_100635383	Ga0209172_100369533	Ga0394876_0026318_2544_3611	Ga0484860_0002027_22113_23180	Ga0187894_100122685	Ga0376076_0001186_30488_31555	-	-	Ga0187892_1000449118	Ga0484862_0016653_2786_3853	-	-	2663686107	2717092518	-	Ga0394879_0009023_4631_5698
putative 3-dehydroquinate dehydratase	OG00243	MBE43795.1	A0060_gene_1005	2650246137	NMJ87022.1	Ga0180004_10195	Ga0484862_0000166_52052_52765	-	Ga0073934_1000183629	Ga0209172_100032314	Ga0394876_0124339_2575_3342	Ga0484860_0005159_11479_12246	Ga0187894_100214792	Ga0376076_0001186_38047_38793	Ga0376075_0009767_5757_6503	-	Ga0187892_100198843	Ga0484862_0013040_4398_5150	-	-	2663686102	2717092647	A0096_gene_1462	Ga0394879_0009023_6828_7583
shikimate dehydrogenase	OG00438	MBE43794.1	A0060_gene_1006	2650246138	NMJ87021.1	Ga0180004_10194	Ga0484862_0000166_51204_51971	-	Ga0073934_1000183630	Ga0209172_100032315	Ga0394876_0034137_2_838	Ga0484860_0005159_10609_11445	Ga0187894_100190771	Ga0376076_0001186_38933_39700	Ga0376075_0009767_6643_7410	-	Ga0187892_100198844	Ga0484862_0013040_3494_4261	-	-	2663686101	2717092648	A0096_gene_1461	Ga0394879_0009023_7627_8457
shikimate kinase	OG00201	MBE43793.1	A0060_gene_1007	2650246139	NMJ87020.1	Ga0180004_10193	Ga0484862_0000166_50264_51115	-	Ga0073934_1000183631	Ga0209172_100032316	Ga0394876_0034137_863_1714	Ga0484860_0005159_9733_10584	Ga0187894_100123107	Ga0376076_0000615_60609_61430	Ga0376075_0009767_7968_8759	-	Ga0187892_100198846	Ga0484862_0002738_51_842	-	-	2663686099	-	-	Ga0394879_0009023_8908_9744
3-phosphoshikimate 1-carboxyvinyltransferase	OG00192	MBE43792.1	A0060_gene_1008	2650246140	NMJ86678.1	Ga0180004_10192	Ga0484862_0000166_48994_50256	-	Ga0073934_1000183632	Ga0209172_100032317	Ga0394876_0034137_1707_2984	Ga0484860_0005159_8463_9740	Ga0187894_100123106	Ga0376076_0000615_59328_60608	Ga0376075_0009767_8760_9152, Ga0376075_0039787_3398_4069	-	Ga0187892_100198847	Ga0484862_0002738_843_2123	-	2717093828	2663686098	2717092477	-	Ga0394879_0009023_9737_11011
chorismate synthase	OG00386	MBE43788.1	A0060_gene_1012	2650246144	NMJ86674.1	Ga0180004_10187	Ga0484862_0000166_44563_45663	Ga0484938_001308_6063_7163	Ga0073934_1000183636	Ga0209172_1000323111	Ga0394876_0034137_5996_7096	Ga0484860_0005159_4351_5451	Ga0187894_100123105	Ga0376076_0000615_58183_59283	Ga0376075_0039787_2253_3353	-	-	Ga0484862_0002738_2168_2932	-	2717093829	-	2717092475	-	Ga0394879_0009023_11061_12161
putative prephenate dehydrogenase	OG00346	MBE43790.1	A0060_gene_1010	2650246142	NMJ86676.1	Ga0180004_10189	Ga0484862_0000166_47062_47937	Ga0484938_001308_8562_9437	Ga0073934_1000183634	Ga0209172_100032319	Ga0394876_0034137_3728_4579	Ga0484860_0005159_6868_7719	Ga0187894_100123103	Ga0376076_0000615_55908_56783	Ga0376075_0039787_2_853, Ga0376075_0044786_3582_3848	-	Ga0187892_100141102	Ga0484862_0002738_4677_5543	-	2717093831	-	2717092473	-	Ga0394879_0009023_13550_14425
prephenate dehydratase	OG00461	-	-	2650247118	NMJ87249.1	Ga0180004_1186	Ga0484862_0012705_1656_2486	Ga0484938_007872_3724_4233	Ga0073934_1000268633	Ga0209172_100123141	Ga0394876_0014054_2_457, Ga0394876_0045427_61_480	Ga0484860_0005431_7852_8661	Ga0187894_100258942	Ga0376076_0000230_47933_48751	Ga0376075_0003694_10807_11625	-	Ga0187892_1000280319	Ga0484862_0000379_28659_29480	-	-	-	-	A0096_gene_1697	Ga0394879_0013304_18026_18844
aspartate aminotransferase	OG00191	MBE43789.1	A0060_gene_1011	2650246143	NMJ86675.1	Ga0180004_10188	Ga0484862_0000166_45669_47045	Ga0484938_001308_7169_8545	Ga0073934_1000183635	Ga0209172_1000323110	Ga0394876_0034137_4617_5990	Ga0484860_0005159_5457_6830	Ga0187894_100123104	Ga0376076_0000615_56813_58177	Ga0376075_0039787_883_2247	-	Ga0187892_100141101	Ga0484862_0002738_3274_4638	-	2717093830	-	2717092474	-	Ga0394879_0009023_12166_13536
Methionine metabolism (including methionine salvage from homocysteine and synthesis of SAM)
Methionine synthase II (cobalamin-independent)	OG01906	MBE44587.1	A0060_gene_1320	2650246212	NMJ86405.1	Ga0180004_1452	-	-	Ga0073934_1000233020	Ga0209172_1000552717	Ga0394876_0016877_13395_14405	Ga0484860_0001733_12272_13282	-	Ga0376076_0000450_16241_17251	Ga0376075_0061489_1146_2156	-	Ga0187892_1000077435	Ga0484862_0001598_3_731, Ga0484862_0014664_3583_4593	-	2717093464	-	2717092400	A0096_gene_675	Ga0394879_0031447_5753_6763
putative 5, 10-methylenetetrahydrofolate reductase	OG00555	MBE44589.1	A0060_gene_1322	2650246210	NMJ86407.1	Ga0180004_1211	-	-	Ga0073934_1000233022	Ga0209172_1000552719	Ga0394876_0016877_11727_12470	Ga0484860_0001733_10604_11347	-	Ga0376076_0000450_14552_15319	-	-	Ga0187892_1000077437	Ga0484862_0001598_1653_2420	-	2717093462	-	2717092398	A0096_gene_40, A0096_gene_677	Ga0394879_0031447_4079_4840
remaining steps unclear		-	-	-	-	-	-	-	-	-	-	-	-	-	-	-	-	-	-	-	-	-	-	-
methionine adenosyltransferase	OG00437	-	-	-	NMJ87117.1, NMJ87814.1	Ga0180004_1692	Ga0484862_0002282_14937_16112	Ga0484938_007179_1226_2401	Ga0073934_100057094	Ga0209172_100092293	Ga0394876_0035625_8737_9660	Ga0484860_0004742_14205_15353	Ga0187894_100103406	Ga0376076_0002008_8327_9490	Ga0376075_0004809_1717_2880	-	Ga0187892_100007078	Ga0484862_0000270_21457_22620	2657375530	-	-	-	A0096_gene_1266, A0096_gene_95	Ga0394879_0013197_14138_15292
Archaeal S-adenosylmethionine synthetase	OG02836	-	-	-	-	-	-	-	Ga0073934_100099862	Ga0209172_100144423	-	-	-	-	-	-	-	-	-	-	-	-	-	-
adenosylhomocysteinase	OG00081	-	A0060_gene_1334	2650246866	NMJ87129.1	-	Ga0484862_0002740_158_1420	Ga0484938_001984_208_1470	Ga0073934_1000421113	Ga0209172_1000935212	Ga0394876_0074464_4254_5342	Ga0484860_0005969_6956_8197	Ga0187894_100136521	Ga0376076_0000994_4386_5648	Ga0376075_0056001_2379_3380	-	Ga0187892_1000485817	Ga0484862_0016405_2692_3954	-	-	2663686075	2717092329	-	Ga0394879_0012830_11030_12289
S-adenosylmethionine decarboxylase proenzyme		-	-	-	-	-	-	-	-	-	-	-	-	-	-	-	-	-	-	-	-	-	-	-
putative spermidine synthase		-	-	-	-	-	-	-	-	-	-	-	-	-	-	-	-	-	-	-	-	-	-	-
S-methyl-5'-thioadenosine phosphorylase	OG00457	MBE43628.1	A0060_gene_1157	2650246338	NMJ86762.1	-	Ga0484862_0004316_9093_9890	Ga0484938_000264_905_1702	Ga0073934_1002275410	Ga0209172_1001413210	Ga0394876_0051489_6174_6974	Ga0484860_0002215_6234_7034	Ga0187894_100083147	Ga0376076_0005052_529_1326	Ga0376075_0014211_4445_5242	2717093225	Ga0187892_1000254922	Ga0484862_0002574_3911_4708	-	2717093988	-	2717092662	A0096_gene_1997	Ga0394879_0007573_19029_19826
Methylthioribose-1-phosphate isomerase	OG00823	MBE44548.1	A0060_gene_662	-	NMJ86562.1	Ga0180004_10454	-	-	Ga0073934_1000148629	Ga0209172_1000426820	Ga0394876_0119445_3_596	Ga0484860_0019798_3129_4166	-	Ga0376076_0000945_26632_27669	Ga0376075_0044206_1348_2385	2717093014	Ga0187892_1000199025	Ga0484862_0001907_16159_17196, Ga0484862_0011430_4995_6014	2657375391	-	-	2717092357	A0096_gene_512	Ga0394879_0045842_3592_4611
Cysteine
putative cysteine synthase	OG00846	MBE44174.1	A0060_gene_1428	2650247034	NMJ87234.1	-	Ga0484862_0003656_4510_5517	-	Ga0073934_100095113	-	Ga0394876_0033732_8110_9120	Ga0484860_0025096_309_1319	-	Ga0376076_0000303_47568_48578	-	2717093097	Ga0187892_1000063225	Ga0484862_0009606_485_1489	-	2717093622	-	-	A0096_gene_141	Ga0394879_0224278_3_857
Proline catabolism (biosynthesis unclear) to glutamate
putative proline dehydrogenase	OG01143	-	-	-	-	Ga0180004_1029	-	-	Ga0073934_1000135682	Ga0209172_100046542	Ga0394876_0027700_5743_6612	Ga0484860_0000770_10093_10962	Ga0187894_100184661	Ga0376076_0001299_31607_32476	Ga0376075_0021713_385_1254	-	Ga0187892_100023332	Ga0484862_0002765_302_1171	-	-	2663686414	-	A0096_gene_635	Ga0394879_0002448_14417_15286
1-pyrroline-5-carboxylate dehydrogenase	OG01062	MBE44704.1	A0060_gene_795	2650246560	NMJ86316.1	Ga0180004_10210	Ga0484862_0028978_3_1052	Ga0484938_002002_3_764	Ga0073934_1000135683	Ga0209172_100046541	Ga0394876_0027700_4178_5746	Ga0484860_0000770_8528_10096	Ga0187894_100184662	Ga0376076_0001299_32473_34059	Ga0376075_0009250_7971_9440	-	Ga0187892_100023333	Ga0484862_0007757_7112_8413	-	-	2663686415	-	A0096_gene_636	Ga0394879_0002448_12848_14416
Aminopeptidases
methionyl aminopeptidase	OG00348	MBE43582.1	A0060_gene_1176	2650246268	NMJ86900.1	Ga0180004_12017	-	Ga0484938_011935_548_1438	Ga0073934_100037254	Ga0209172_100062544	Ga0394876_0042113_5393_6295	Ga0484860_0007600_2009_2911	Ga0187894_100128061	Ga0376076_0001138_8335_9225	-	-	Ga0187892_1000161758	Ga0484862_0006718_2717_3685	2657376030	-	2663686339	-	A0096_gene_1444	Ga0394879_0006292_17094_17996
putative membrane alanyl aminopeptidase	OG01447	MBE43861.1	A0060_gene_1070	2650246066	NMJ86277.1	Ga0180004_1397	Ga0484862_0005326_2835_5321	Ga0484938_000894_11217_13703	Ga0073934_1000125461	Ga0209172_1000365819	Ga0394876_0010518_10609_13092	Ga0484860_0000191_27305_29788	Ga0187894_100101331	Ga0376076_0002898_10776_13262	Ga0376075_0004208_9074_11560	-	Ga0187892_100037469	Ga0484862_0000403_24846_27332	-	2717093504	-	-	-	Ga0394879_0012546_13040_15526
putative signal peptidase I	OG00143	MBE43737.1	A0060_gene_544	2650246453	NMJ86544.1	Ga0180004_10816	Ga0484862_0000680_26619_27338	Ga0484938_003132_4556_5275	Ga0073934_1000247039	Ga0209172_100074171	Ga0394876_0029051_2102_2767	Ga0484860_0004633_11120_11785	Ga0187894_100077832	Ga0376076_0000355_25887_26459	Ga0376075_0054055_3024_3452	-	Ga0187892_100038667	Ga0484862_0007103_1769_2341	2657375443	-	2663686376	-	A0096_gene_1018	Ga0394879_0020587_688_1233
Vitamin biosynthesis
Thiamine (Vitamin B1)
phosphomethylpyrimidine synthase	OG00867	MBE43787.1	A0060_gene_1013	2650246145	NMJ86673.1	Ga0180004_10186	Ga0484862_0000166_43086_44396	Ga0484938_001308_4586_5896	Ga0073934_1000183637	Ga0209172_1000323112	Ga0394876_0034137_7167_8474	Ga0484860_0005159_2973_4280	Ga0187894_100367503	Ga0376076_0000615_53317_54633	Ga0376075_0044786_991_2307	-	Ga0187892_100141105	Ga0484862_0002738_7598_8902	-	2717093834	-	2717092471	-	Ga0394879_0009023_14825_16195
hydroxymethylpyrimidine kinase/phosphomethylpyrimidine kinase	OG00541	MBE43786.1	A0060_gene_1014	2650246146	NMJ86672.1	Ga0180004_10185	Ga0484862_0000166_41595_42944	Ga0484938_001308_3095_4444	Ga0073934_1000183638	Ga0209172_1000323113	Ga0394876_0034137_8987_9991	Ga0484860_0005159_1129_2460	Ga0187894_100367502	Ga0376076_0000615_51899_53233	Ga0376075_0044786_2_907	-	Ga0187892_100141106	Ga0484862_0002738_8998_10335	-	2717093835	-	2717092470	A0096_gene_1694, A0096_gene_2005	Ga0394879_0009023_16263_17591
NifU homolog involved in Fe-S cluster formation	OG00592	MBE44467.1	A0060_gene_557	-	NMJ87373.1	-	-	-	Ga0073934_1000268615	Ga0209172_100378512	Ga0394876_0018959_13281_13718	Ga0484860_0011604_4038_4475	Ga0187894_100029974	Ga0376076_0000175_108720_109157	Ga0376075_0004106_10809_11246	2717092931	Ga0187892_1000098433	-	2657375376	-	-	-	A0096_gene_1533, A0096_gene_664	Ga0394879_0004336_27899_28336
thiazole-adenylate synthase	OG00391	MBE44299.1	A0060_gene_479	-	NMJ86862.1	-	Ga0484862_0003656_7711_8511	Ga0484938_003719_5146_5946	Ga0073934_100038303	Ga0209172_100152343	Ga0394876_0033732_4258_5058	Ga0484860_0008906_6251_7051	Ga0187894_1000429721	Ga0376076_0000615_285_1082	Ga0376075_0040294_43_474	-	Ga0187892_1000308237	Ga0484862_0010427_3106_3903	-	-	2663686249	-	A0096_gene_144	Ga0394879_0133369_3541_4341
phosphoglucomutase/phosphomannomutase, alpha/beta/alpha domain I	OG00695	MBE44518.1	A0060_gene_121	2650246616	NMJ87590.1	-	-	Ga0484938_008403_1351_2670	Ga0073934_1000239940	Ga0209172_100053794	-	Ga0484860_0008544_4806_6113	Ga0187894_100093785	Ga0376076_0000364_68466_69809	Ga0376075_0010697_1296_2639	2717093257	Ga0187892_100230692	-	-	-	-	-	A0096_gene_853	-
ThiF family protein	OG00369	-	A0060_gene_430	2650246733	-	Ga0180004_1721	-	-	Ga0073934_1000260833	Ga0209172_100130342	Ga0394876_0014054_19371_19676	Ga0484860_0005335_13260_14477	Ga0187894_100201192	Ga0376076_0000230_86395_87720	Ga0376075_0005338_4062_5387	-	Ga0187892_100216591, Ga0187892_100479426	Ga0484862_0017239_1_984	-	-	-	-	-	Ga0394879_0020473_12395_13723
Phosphoribosylaminoimidazole (AIR) synthetase	OG00485	MBE43594.1	A0060_gene_817	2650246255	NMJ87342.1	-	Ga0484862_0000540_33046_34071	Ga0484938_000758_3602_4627	Ga0073934_1000233034	Ga0209172_1000358211	Ga0394876_0103633_700_1719	Ga0484860_0015268_3703_4722	Ga0187894_1000313017, Ga0187894_1000498013	Ga0376076_0000471_32830_33915	Ga0376075_0063935_2068_3132	-	Ga0187892_1000238610	Ga0484862_0002864_14759_15271	-	-	-	-	A0096_gene_965	Ga0394879_0066755_3586_4596
thiamine-monophosphate kinase	OG00738	MBE44517.1	A0060_gene_122	2650246615	-	-	-	Ga0484938_008403_423_1382	Ga0073934_1000239941	Ga0209172_100053795	-	Ga0484860_0008544_6088_7041	Ga0187894_100093786	Ga0376076_0000364_67529_68497	Ga0376075_0010697_362_1291	-	Ga0187892_100230691	-	-	-	-	-	A0096_gene_852	-
Flavin biosynthesis (B2)
GTP cyclohydrolase III	OG00356	-	A0060_gene_1044	-	-	-	Ga0484862_0005600_4121_4870	-	-	-	Ga0394876_0126523_2760_3449	Ga0484860_0005087_11131_11877	Ga0187894_100059762	Ga0376076_0000894_25113_25865	Ga0376075_0023015_16_600	2717093174	Ga0187892_100253696	Ga0484862_0005882_1536_2288	-	-	2663686488	-	A0096_gene_710	Ga0394879_0013197_1282_2037
creatinine amidohydrolase/ formamide hydrolase	OG00577	MBE43842.1	A0060_gene_1050	2650246086	NMJ86298.1	-	-	-	Ga0073934_100037503	Ga0209172_1000295326	Ga0394876_0008831_23946_24695	Ga0484860_0001514_1232_1981	Ga0187894_100030231	Ga0376076_0000175_28723_29478	-	-	Ga0187892_1000101139	Ga0484862_0016881_2699_3451	2657376174	-	-	2717092246	A0096_gene_603	Ga0394879_0003071_16985_17740
putative 2,5-diamino-6-hydroxy-4-(5-phosphoribosylamino)pyrimidine 1-reductase, archaeal	OG00521	-	A0060_gene_1042	-	NMJ87537.1	Ga0180004_1342	Ga0484862_0005600_2282_2938	Ga0484938_013602_2283_2939	-	-	Ga0394876_0034805_7823_8452	Ga0484860_0005087_9292_9921	-	Ga0376076_0000894_23274_23891	Ga0376075_0023015_1810_2439	2717093172	Ga0187892_100398343	Ga0484862_0005882_3498_4127	-	-	-	-	A0096_gene_302, A0096_gene_712	Ga0394879_0013197_3244_3858
Amidohydrolase 1	OG00522	-	A0060_gene_1043	-	-	Ga0180004_1341	Ga0484862_0005600_2925_4109	-	-	-	Ga0394876_0034805_8466_9647	Ga0484860_0005087_9935_11116	-	Ga0376076_0000894_23917_25101	Ga0376075_0023015_612_1796	2717093173	Ga0187892_100398344	Ga0484862_0005882_2300_3484	-	-	-	-	A0096_gene_711	Ga0394879_0013197_2049_3218
3,4-dihydroxy-2-butanone 4-phosphate synthase	OG00312	-	-	-	NMJ87668.1	-	Ga0484862_0005600_5323_6030	-	-	-	Ga0394876_0126523_1615_2307	Ga0484860_0005087_12330_13022	Ga0187894_100059764	Ga0376076_0000894_26318_27010	Ga0376075_0046632_2899_3591	2717093176	Ga0187892_100253694	Ga0484862_0005882_391_1083	-	-	2663686490	-	A0096_gene_708	Ga0394879_0013197_123_824
riboflavin synthase, beta subunit	OG00523	-	A0060_gene_1045	-	NMJ87669.1	-	Ga0484862_0005600_4870_5322	-	-	-	Ga0394876_0126523_2308_2760	Ga0484860_0005087_11877_12329	Ga0187894_100059763	Ga0376076_0000894_25865_26317	-	2717093175	Ga0187892_100253695	Ga0484862_0005882_1084_1536	-	-	2663686489	-	A0096_gene_709	Ga0394879_0013197_825_1277
riboflavin synthase, alpha chain	OG00416	-	-	-	NMJ87667.1	-	Ga0484862_0005600_6089_6691	-	Ga0073934_1000629622	Ga0209172_100171991	Ga0394876_0126523_897_1538	Ga0484860_0005087_13099_13740	Ga0187894_100059765	Ga0376076_0000894_27082_27684	Ga0376075_0046632_2225_2827	2717093177	Ga0187892_100253693	Ga0484862_0005882_2_319	-	-	2663686491	-	A0096_gene_707	-
CTP-dependent riboflavin kinase	OG00366	MBE44430.1	A0060_gene_861	2650246860	NMJ86384.1	Ga0180004_10734	Ga0484862_0001648_16681_17367	Ga0484938_005897_3235_3921	Ga0073934_1000610011	Ga0209172_1000799217	-	-	Ga0187894_100167544	Ga0376076_0001138_30654_31346	-	2717092873	Ga0187892_1000161730	Ga0484862_0001980_15965_16657	2657375978	-	-	-	A0096_gene_1831	Ga0394879_0088006_1204_1890
putative FAD synthetase	OG00365	MBE44429.1	A0060_gene_862	2650246859	NMJ86383.1	Ga0180004_10735	Ga0484862_0001648_17369_18001	Ga0484938_005897_3923_4555	Ga0073934_1000610010	Ga0209172_1000799218	-	-	Ga0187894_100167543	Ga0376076_0001138_30022_30657	-	2717092872	Ga0187892_1000161731	Ga0484862_0001980_15342_15968	2657375977	-	-	-	A0096_gene_1830	Ga0394879_0088006_1887_2513
Pantothenate (Vitamin B5)
acetolactate synthase, small subunit	OG00760	MBE43701.1	A0060_gene_627	2650246701	-	-	-	-	Ga0073934_100076985	-	Ga0394876_0105346_2_268	Ga0484860_0010122_1792_2283	-	Ga0376076_0000165_48560_49051	-	-	Ga0187892_1000635218	-	-	-	-	-	A0096_gene_190	Ga0394879_0024963_10746_11234
acetolactate synthase, large subunit, biosynthetic type	OG00100	MBE43700.1	A0060_gene_628	2650246702	NMJ87796.1	-	-	-	Ga0073934_100076986	-	Ga0394876_0105346_278_1966	Ga0484860_0010122_2293_3981	-	Ga0376076_0000165_49060_50748	Ga0376075_0023170_1_819	-	Ga0187892_1000635217	-	-	-	-	-	A0096_gene_189	Ga0394879_0024963_11243_12952
ketol-acid reductoisomerase	OG00400	-	A0060_gene_616	2650246870	-	Ga0180004_1096	Ga0484862_0011493_1863_2864	Ga0484938_003773_2904_3902	Ga0073934_1000421116	Ga0209172_1000701613	Ga0394876_0007903_1132_2133	Ga0484860_0005969_11228_12229	Ga0187894_100136525	Ga0376076_0000994_8063_9064	-	-	Ga0187892_1000485820	Ga0484862_0003396_1097_2098	-	-	2663686070	2717092335	A0096_gene_117	Ga0394879_0062166_6339_7340
Phosphopantothenoylcysteine synthetase/decarboxylase	OG00370	MBE43866.1	A0060_gene_1075	2650246061	NMJ86272.1	-	Ga0484862_0005326_9567_10577	Ga0484938_003258_4363_5595	Ga0073934_1000125456	Ga0209172_1000365824	Ga0394876_0010518_5106_6338	Ga0484860_0000191_21802_23034	Ga0187894_100019049	Ga0376076_0000695_55355_56590	Ga0376075_0053960_862_2097	-	Ga0187892_1000055533	Ga0484862_0001954_5844_7079	-	-	-	2717092624	A0096_gene_475	Ga0394879_0012546_19045_20160
pantothenate kinase	OG00464	MBE43863.1	A0060_gene_1072	2650246064	NMJ86275.1	Ga0180004_13911	Ga0484862_0005326_7082_7969	Ga0484938_003258_1878_2765	Ga0073934_1000125459	Ga0209172_1000365821	Ga0394876_0010518_7941_8828	Ga0484860_0000191_24637_25524	Ga0187894_1000190412	Ga0376076_0000695_52851_53741	Ga0376075_0007790_296_1186	-	Ga0187892_1000055530	Ga0484862_0001954_3340_4230	-	-	-	-	A0096_gene_472	Ga0394879_0012546_16560_17450
Ketopantoate hydroxymethyltransferase	OG00328	MBE43865.1	A0060_gene_1074	2650246062	NMJ86273.1	-	Ga0484862_0005326_8711_9574	Ga0484938_003258_3507_4370	Ga0073934_1000125457	Ga0209172_1000365823	Ga0394876_0010518_6331_7194	Ga0484860_0000191_23027_23890	Ga0187894_1000190410	Ga0376076_0000695_54501_55358	Ga0376075_0053960_2094_2951	-	Ga0187892_1000055532	Ga0484862_0001954_4990_5847	-	-	-	-	A0096_gene_1899, A0096_gene_474	Ga0394879_0012546_18194_19048
Phosphopantothenate-cysteine ligase/Phosphopantothenoylcysteine decarboxylase	OG00985	-	-	-	-	Ga0180004_1024	Ga0484862_0018164_3543_4229	Ga0484938_003258_5889_6575	Ga0073934_1000135678	Ga0209172_100046546	Ga0394876_0027700_9944_10636	Ga0484860_0000770_14294_14986	Ga0187894_1000542917	Ga0376076_0001299_28395_29117	Ga0376075_0021713_3744_4466	-	Ga0187892_100171454	Ga0484862_0002765_3212_3910	-	-	2663686410	-	-	Ga0394879_0002448_16250_16945
Phosphopantetheine adenylyltransferase	OG00826	MBE44335.1	A0060_gene_768	-	NMJ86648.1	-	-	Ga0484938_011932_2432_2959	Ga0073934_100134754	Ga0209172_100136075	Ga0394876_0027259_10738_11181	-	Ga0187894_100122233	Ga0376076_0000355_87512_87979	-	-	Ga0187892_1000217244	Ga0484862_0001031_3862_4329	-	-	2663686027	-	A0096_gene_515	Ga0394879_0008384_3030_3473
Pyridoxine (Vitamin B6) as outlined in Santoro et al. 2015
pyridoxal 5'-phosphate synthase, glutaminase subunit Pdx2	OG00515	MBE44930.1	A0060_gene_27	2650246309	NMJ86570.1	Ga0180004_11024	-	Ga0484938_002188_1605_2225	Ga0073934_1000364514	Ga0209172_100158603	Ga0394876_0002013_29563_30183	Ga0484860_0000373_58656_59276	Ga0187894_100153378	Ga0376076_0000364_28648_29268	Ga0376075_0011030_2663_3283	-	Ga0187892_100158074	Ga0484862_0008821_2671_3291	-	-	-	-	A0096_gene_153, A0096_gene_911	Ga0394879_0030429_6685_7302
Pyridoxine biosynthesis enzyme (pdxS)	OG00697	MBE44929.1	A0060_gene_26	2650246310	NMJ86571.1	Ga0180004_11023	-	Ga0484938_002188_2222_3166	Ga0073934_1000364513	Ga0209172_100158604	Ga0394876_0002013_28598_29566	Ga0484860_0000373_59273_60241	Ga0187894_100153379	Ga0376076_0000364_29265_30233	Ga0376075_0011030_1698_2666	-	Ga0187892_100158073	Ga0484862_0008821_3288_4256	-	-	-	-	A0096_gene_154, A0096_gene_912	Ga0394879_0030429_7299_8267
Pyridoxamine 5'-phosphate oxidase family protein	OG00124	-	-	2650246979	-	-	-	-	-	-	-	-	Ga0187894_100352581	Ga0376076_0000440_49933_50343	Ga0376075_0010369_8459_8842	-	Ga0187892_1000055571	Ga0484862_0004165_11715_12122	-	-	2663686438	-	-	-
Pyridoxamine 5'-phosphate oxidase family protein	OG00039	MBE43895.1	A0060_gene_1106	-	NMJ86242.1	-	-	Ga0484938_011932_1049_1519	Ga0073934_1000547522, Ga0073934_100634183	-	Ga0394876_0006533_5489_5947, Ga0394876_0025374_8085_8591	Ga0484860_0002642_5759_6217, Ga0484860_0002770_9868_10374	Ga0187894_100070845, Ga0187894_100081763, Ga0187894_100091321	Ga0376076_0000165_23319_23783, Ga0376076_0000364_46444_46893, Ga0376076_0002021_23210_23683	Ga0376075_0030871_370_834, Ga0376075_0034191_3204_3674	-	Ga0187892_1000184351, Ga0187892_1000235715, Ga0187892_100086063	Ga0484862_0022607_2518_2943	-	2717093361	-	2717092603	A0096_gene_1726	-
Pyridoxamine 5'-phosphate oxidase family protein	OG00931	MBE43939.1	A0060_gene_734	2650246914	NMJ86457.1	-	-	Ga0484938_005959_980_1369	Ga0073934_1000135633, Ga0073934_100219125	Ga0209172_1000249717, Ga0209172_100135778	Ga0394876_0010411_11895_12287	Ga0484860_0002027_26909_27301	Ga0187894_100053888	Ga0376076_0000440_40109_40501	Ga0376075_0005990_2964_3356	-	Ga0187892_1000055586	Ga0484862_0004165_2036_2422	2657375856	-	2663686274	-	A0096_gene_1099	Ga0394879_0015410_2778_3164, Ga0394879_0017712_2429_2920
Biotin (Vitamin B7) as outlined in Santoro et al. 2015
dethiobiotin synthase	OG00310	MBE44209.1	A0060_gene_416	2650246549	NMJ87148.1	-	-	-	Ga0073934_1000563933	Ga0209172_100376803	Ga0394876_0009687_6412_7095	Ga0484860_0002921_15137_15820	Ga0187894_100170175	Ga0376076_0003491_8064_8750	Ga0376075_0030002_4009_4695	-	Ga0187892_1000163032	Ga0484862_0005997_4296_4982, Ga0484862_0029570_1690_2376	2657375659	-	2663686367	2717092301	A0096_gene_22	Ga0394879_0018141_15140_15817
biotin synthase (BioB)	OG00686	MBE44219.1	A0060_gene_372	2650246540	NMJ87011.1	-	-	Ga0484938_010295_2906_3598	Ga0073934_1000563931	-	Ga0394876_0009687_8554_9501	Ga0484860_0002921_12731_13678	Ga0187894_100170177	Ga0376076_0003491_10209_11156	Ga0376075_0030002_1603_2550	-	Ga0187892_1000163034	Ga0484862_0005997_1890_2837	-	-	2663686365	2717092299	A0096_gene_24	Ga0394879_0054153_6897_7844
Adenosylmethionine-8-amino-7-oxononanoate aminotransferase (BioA)	OG00494	MBE44220.1	A0060_gene_373	2650246539	NMJ87010.1	-	-	-	Ga0073934_1000563932	Ga0209172_100376802	Ga0394876_0009687_7184_8473	Ga0484860_0002921_13759_15048	Ga0187894_100170176	Ga0376076_0003491_8839_10128	Ga0376075_0030002_2631_3920	-	Ga0187892_1000163033	Ga0484862_0005997_2918_4207, Ga0484862_0029570_2464_3600	-	-	2663686366	2717092300	A0096_gene_23	-
8-amino-7-oxononanoate synthase	OG00309	MBE44218.1	A0060_gene_371	2650246541	-	-	-	Ga0484938_010295_1756_2922	Ga0073934_1000563930	-	Ga0394876_0009687_9485_10648	Ga0484860_0002921_11584_12747	-	Ga0376076_0003491_11187_12332	Ga0376075_0030002_453_1619	-	Ga0187892_1000163035	Ga0484862_0005997_740_1885	-	-	2663686364	2717092298	A0096_gene_25	Ga0394879_0054153_5750_6913
Cobalamin (Vitamin B12) biosynthesis
cbiD; cobalt-precorrin-5B (C1)-methyltransferase [EC:2.1.1.195]	OG00217	-	-	2650247242	NMJ87116.1	-	Ga0484862_0002282_12843_13991	Ga0484938_007179_3347_4483	Ga0073934_100057096	Ga0209172_100092291, Ga0209172_100266821	-	Ga0484860_0004742_11763_12911	Ga0187894_100103408	Ga0376076_0002008_5630_6781	Ga0376075_0004809_3_713	-	Ga0187892_100007076	Ga0484862_0000270_23575_24726	2657375532	-	-	-	A0096_gene_1174, A0096_gene_1264	Ga0394879_0013197_12038_13201
cbiG; cobalt-precorrin 5A hydrolase [EC:3.7.1.12]	OG00242	MBE44538.1	A0060_gene_673	-	NMJ87167.1	Ga0180004_10268	-	Ga0484938_011281_1215_2288	Ga0073934_1000264924	Ga0209172_1000452210	Ga0394876_0038532_8018_9076	Ga0484860_0001928_11568_12644	Ga0187894_100103409	Ga0376076_0002008_4513_5589	-	-	Ga0187892_100007075	Ga0484862_0000270_24765_25841	2657375533	-	-	-	A0096_gene_1175, A0096_gene_542	Ga0394879_0013197_10934_11998
cbiX; sirohydrochlorin cobaltochelatase [EC:4.99.1.3]	OG00266	MBE44539.1	A0060_gene_672	-	NMJ87166.1	Ga0180004_10269	-	Ga0484938_011281_460_1218	Ga0073934_1000264923	Ga0209172_1000452211	Ga0394876_0017712_141_899	Ga0484860_0001928_12641_13399	Ga0187894_1000070851	Ga0376076_0002008_3755_4513	-	-	Ga0187892_100007074	Ga0484862_0000270_25841_26599	2657375534	-	-	-	A0096_gene_1176, A0096_gene_543	Ga0394879_0013197_10179_10937
cbiC-cobH; precorrin-8X/cobalt-precorrin-8 methylmutase [EC:5.4.99.61 5.4.99.60]	OG00345	MBE44540.1	A0060_gene_671	-	NMJ87165.1	Ga0180004_10270	Ga0484862_0019634_14_688	Ga0484938_011281_3_509	Ga0073934_1000264922	Ga0209172_1000452212	Ga0394876_0017712_889_1521	Ga0484860_0001928_13389_14021	Ga0187894_1000070850	Ga0376076_0002008_3130_3765	Ga0376075_0053806_116_751	-	Ga0187892_100007073	Ga0484862_0000270_26589_27224	2657375535	-	-	-	A0096_gene_544	Ga0394879_0013197_9557_10171
cbiA-cobB; cobyrinic acid a,c-diamide synthase [EC:6.3.5.9 6.3.5.11]	OG00436	MBE44541.1	A0060_gene_670	-	NMJ87164.1	Ga0180004_10271	Ga0484862_0019634_974_2332	Ga0484938_004852_586_1944	Ga0073934_1000264921	Ga0209172_1000452213	Ga0394876_0017712_1614_2972	Ga0484860_0001928_14114_15472	Ga0187894_1000070849	Ga0376076_0002008_1787_3133	Ga0376075_0053806_748_2112	-	Ga0187892_100007072	Ga0484862_0000270_27221_28585	2657375536	-	-	-	A0096_gene_545	Ga0394879_0013197_6891_8336
CysG-cobA; cob(I)alamin adenosyltransferase [EC:2.5.1.17]	OG00434	MBE44542.1	A0060_gene_669	-	NMJ86568.1	Ga0180004_10272	Ga0484862_0019634_2382_2915	Ga0484938_004852_1994_2527	Ga0073934_1000264920, Ga0073934_100612953	Ga0209172_1000452214	Ga0394876_0017712_3023_3556	Ga0484860_0001928_15523_16056	Ga0187894_1000070847	Ga0376076_0002008_16221_16757	Ga0376075_0004809_9595_10131	-	Ga0187892_1000070715	Ga0484862_0000270_14185_14721	2657375537	-	-	-	A0096_gene_1690, A0096_gene_546	Ga0394879_0013197_6017_6553
cbiB; adenosylcobinamide-phosphate synthase [EC:6.3.1.10]	OG00253	MBE44094.1	A0060_gene_1413	2650246397	NMJ87014.1	Ga0180004_11715	-	-	Ga0073934_1000444918	Ga0209172_100143724	Ga0394876_0071768_235_1179	Ga0484860_0001370_23300_24244	Ga0187894_100045277	Ga0376076_0000230_12020_12973	Ga0376075_0027509_1240_2169	2717092690	Ga0187892_100080134	Ga0484862_0001604_19112_20065	2657375480	-	-	-	-	Ga0394879_0005992_642_1595
CbiP-CobQ; E6.3.5.10; adenosylcobyric acid synthase [EC:6.3.5.10]	OG00287	MBE44095.1	A0060_gene_1412	2650246396	NMJ87015.1	Ga0180004_11714	-	-	Ga0073934_1000444917	Ga0209172_100143725	Ga0394876_0012547_19930_21309	Ga0484860_0001370_24237_25733	Ga0187894_100045278	Ga0376076_0000230_10527_12023	Ga0376075_0027509_2190_3686	2717092689	Ga0187892_100080135	Ga0484862_0001604_17634_19115	2657375481	-	-	-	A0096_gene_991	Ga0394879_0005992_1592_3070
cobS; E2.7.8.26; adenosylcobinamide-GDP ribazoletransferase [EC:2.7.8.26]	OG00286	MBE44093.1	A0060_gene_225	2650246398	NMJ87013.1	Ga0180004_11716	-	-	Ga0073934_1000444919	Ga0209172_100143723	Ga0394876_0071768_1230_1925	Ga0484860_0001370_22554_23249	Ga0187894_100045276	Ga0376076_0000230_13065_13715	Ga0376075_0027509_498_1148	2717092691	Ga0187892_100080133	Ga0484862_0001604_20103_20807	2657375479	-	-	-	-	Ga0394879_0005992_1_645
CobY (archaeal); nucleoside triphosphate: 5'-deoxyadenosylcobinamide phosphate nucleotidyltransferase	OG00285	MBE44090.1	A0060_gene_228	2650246401	NMJ87125.1	Ga0180004_11719	-	-	Ga0073934_100352983	Ga0209172_1000689913	Ga0394876_0014627_2015_2623	Ga0484860_0001370_16533_17141	Ga0187894_100045271	Ga0376076_0000230_14148_14744	Ga0376075_0012843_6698_7321	2717092696	Ga0187892_100263321	Ga0484862_0002352_11856_12476	2657375477	-	-	-	A0096_gene_1216, A0096_gene_1317	-
cbiL-cobI; precorrin-2/cobalt-factor-2 C20-methyltransferase [EC:2.1.1.130 2.1.1.151]	OG00339	MBE43801.1	A0060_gene_406	2650246131	NMJ87224.1	Ga0180004_101102	-	Ga0484938_004214_2341_3069	Ga0073934_1000183614	Ga0209172_100043709	Ga0394876_0045426_7155_7883	Ga0484860_0011275_720_1448	Ga0187894_100007087	Ga0376076_0000695_27928_28656	Ga0376075_0010132_7315_8043	-	Ga0187892_100005552	Ga0484862_0008791_3057_3785	-	-	-	-	-	Ga0394879_0002004_19681_20409
SirC; MET8; precorrin-2 dehydrogenase / sirohydrochlorin ferrochelatase [EC:1.3.1.76 4.99.1.4]	OG00483	MBE44526.1	A0060_gene_332	-	NMJ86945.1	Ga0180004_10257	-	-	Ga0073934_1000264935	Ga0209172_100134977	Ga0394876_0038532_374_1024	Ga0484860_0001928_3924_4574	Ga0187894_1000299716	Ga0376076_0000175_96662_97318	-	-	Ga0187892_1000098417	Ga0484862_0002314_10506_11162	-	-	-	-	A0096_gene_223	Ga0394879_0004336_15901_16557
cbiE; cobalt-precorrin-7 (C5)-methyltransferase [EC:2.1.1.289]	OG00583	MBE43908.1	A0060_gene_1212	-	NMJ86229.1	-	-	-	Ga0073934_1000231011	Ga0209172_1000189936	Ga0394876_0015644_10475_11128	Ga0484860_0000191_76478_77131	Ga0187894_1000813211	Ga0376076_0000440_4444_5097	Ga0376075_0014087_6153_6806	-	Ga0187892_1000808713	Ga0484862_0000911_26224_26877	-	2717093341	2663686450	-	A0096_gene_1853	Ga0394879_0036861_2375_3028
cbiT; cobalt-precorrin-6B (C15)-methyltransferase [EC:2.1.1.196]	OG00263	MBE43800.1	A0060_gene_1000	2650246132	NMJ87225.1	Ga0180004_101101	-	Ga0484938_004214_3106_3696	Ga0073934_1000183615	Ga0209172_100043708	-	Ga0484860_0011275_89_679	Ga0187894_100007086	Ga0376076_0000695_28699_29289	Ga0376075_0010132_8086_8676	-	Ga0187892_100005555	Ga0484862_0008791_3828_4418	-	-	-	-	-	Ga0394879_0002004_20441_21037
cbiF-cobM; precorrin-4/cobalt-precorrin-4 C11-methyltransferase [EC:2.1.1.133 2.1.1.271]	OG00382	MBE43802.1	A0060_gene_405	2650246130	NMJ87223.1	Ga0180004_101103	-	Ga0484938_004214_1575_2348	Ga0073934_1000183613	Ga0209172_1000437010	Ga0394876_0045426_6392_7162	Ga0484860_0011275_1441_2211	Ga0187894_100007088	Ga0376076_0000695_27096_27935	Ga0376075_0010132_6483_7322	-	-	Ga0484862_0008791_2225_3064	-	-	-	-	-	Ga0394879_0002004_18915_19688
CbiH-cobJ; E2.1.1.131; precorrin-3B C17-methyltransferase [EC:2.1.1.131]	OG00467	MBE43933.1	A0060_gene_726	2650246906	-	-	Ga0484862_0018066_4408_4899	-	Ga0073934_1000135619	Ga0209172_1000249731	Ga0394876_0010411_1144_1935	Ga0484860_0010211_6_617	Ga0187894_100353812	Ga0376076_0000440_27502_28299	Ga0376075_0006287_7123_7920	-	Ga0187892_10000555102	Ga0484862_0000911_4017_4829	-	-	2663686464	-	A0096_gene_1710	Ga0394879_0015410_15664_16452
CsyG-cobA; uroporphyrin-III C-methyltransferase [EC:2.1.1.107]	OG00783	MBE44473.1	A0060_gene_563	-	NMJ87053.1	-	Ga0484862_0014683_2650_3405	Ga0484938_003699_4453_5208	Ga0073934_1000268621	-	-	Ga0484860_0030719_1818_2588	Ga0187894_1000299710	Ga0376076_0000175_102697_103452	Ga0376075_0004106_4786_5541	2717093312	Ga0187892_1000098427	Ga0484862_0002314_4372_5127	2657375382	-	-	-	-	Ga0394879_0004336_21854_22642
MMAB; cob(I)alamin adenosyltransferase [EC:2.5.1.17]	OG00886	MBE44355.1	A0060_gene_872	2650247070	NMJ86341.1	-	Ga0484862_0001710_10135_10683	Ga0484938_001364_3282_3830	Ga0073934_1000698020	Ga0209172_100118037	Ga0394876_0029711_10005_10553	Ga0484860_0019165_1542_2090	-	Ga0376076_0001263_27690_28238	Ga0376075_0065769_260_808	-	Ga0187892_100036904	-	-	-	-	-	-	-
putative uroporphyrinogen-III synthase hemD	OG00945	MBE44472.1	A0060_gene_562	-	NMJ87052.1	-	Ga0484862_0014683_3398_4192	Ga0484938_003699_3666_4460	Ga0073934_1000268620	-	Ga0394876_0133016_2534_3307	Ga0484860_0030719_2581_3375	Ga0187894_100029979	Ga0376076_0000175_103445_104239	Ga0376075_0004106_5534_6328	2717093311	Ga0187892_1000098428	Ga0484862_0002314_3585_4379	2657375381	-	-	-	A0096_gene_1665	Ga0394879_0004336_22635_23423
nicotinate-nucleotide- dimethylbenzimidazole (NaMN:DMB) phosphoribosyltransferase	OG00260	MBE44615.1	A0060_gene_850	-	-	-	Ga0484862_0015864_40_687, Ga0484862_0036575_2607_3158	Ga0484938_004998_4394_5506	Ga0073934_100408913	Ga0209172_100244033	Ga0394876_0024128_5325_6440	Ga0484860_0005639_7936_9051	Ga0187894_100037465	Ga0376076_0000355_48482_49585	Ga0376075_0014619_5588_6691	-	Ga0187892_100021727	Ga0484862_0001012_2117_3220	-	-	2663686471	-	A0096_gene_1150	Ga0394879_0164891_443_1528
precorrin-4 C(11)-methyltransferase	OG00749	MBE43805.1	A0060_gene_402	2650246127	NMJ87220.1	Ga0180004_101106	-	Ga0484938_004214_3_602	Ga0073934_1000183611	Ga0209172_1000437012	Ga0394876_0045426_4780_5589	Ga0484860_0011275_3014_3823	Ga0187894_1000070812	Ga0376076_0000695_23654_24463	Ga0376075_0010132_3041_3850	-	Ga0187892_100112929	Ga0484862_0008791_371_1180	2657376141	-	-	-	-	Ga0394879_0002004_17134_17940
Folate (B9) and tetrahydrofolate interconversions
GTP cyclohydrolase I	OG00377	MBE44676.1	A0060_gene_696, A0060_gene_697	2650246590	NMJ86661.1	-	Ga0484862_0002561_9986_10549	Ga0484938_004940_2289_2852	Ga0073934_1000339227	Ga0209172_100027579	Ga0394876_0008831_22_360, Ga0394876_0028698_2_331	Ga0484860_0001514_25568_26131	Ga0187894_100071017	Ga0376076_0000618_32538_33095	Ga0376075_0004062_7563_8120	2717092788	Ga0187892_1000070780	Ga0484862_0000573_400_957	2657375576	-	2663686283	-	A0096_gene_1336, A0096_gene_358	-
Putative GTP cyclohydrolase 1 type 2, NIF3 family (folE)	OG01642	MBE44025.1	A0060_gene_439	2650246490	NMJ87079.1	-	-	-	Ga0073934_100036945	Ga0209172_100077108	Ga0394876_0006603_20313_21125	-	Ga0187894_1000285724	Ga0376076_0000413_69507_70319	-	-	-	Ga0484862_0005447_5886_6698	-	-	-	-	-	Ga0394879_0004221_23743_24552
dihydropteroate synthase	OG00701	MBE44486.1	A0060_gene_151	2650246623	NMJ87227.1	Ga0180004_1466	Ga0484862_0030264_1378_2235	Ga0484938_006022_3694_4551	Ga0073934_100052126, Ga0073934_100456814	Ga0209172_100177281	Ga0394876_0014627_11618_12475	Ga0484860_0001370_6681_7538	-	Ga0376076_0000230_37841_38701	-	2717093123	Ga0187892_100028039	Ga0484862_0000379_37297_38169	-	-	-	-	A0096_gene_1823	-
5-formyltetrahydrofolate cyclo-ligase	OG02734	-	-	-	-	Ga0180004_101153	Ga0484862_0001154_4863_5585	Ga0484938_000657_8337_9059	Ga0073934_1000339211	Ga0209172_1000275725	-	Ga0484860_0003947_6958_7683	-	-	-	-	-	-	-	-	-	-	A0096_gene_1428	Ga0394879_0002004_41283_42011
5,10-methylene-tetrahydrofolate dehydrogenase/Methenyl tetrahydrofolate cyclohydrolase	OG00316	-	A0060_gene_138	2650247195	NMJ87365.1	-	Ga0484862_0001085_22213_23082	Ga0484938_000127_26866_27735	Ga0073934_1000268626	Ga0209172_100155803	-	Ga0484860_0029065_2564_3436	Ga0187894_100296742	Ga0376076_0000395_64308_65177	Ga0376075_0046585_2576_3445	-	Ga0187892_1000352015	Ga0484862_0003395_9234_10103	2657376106	-	-	-	A0096_gene_1553, A0096_gene_1572	Ga0394879_0019911_4806_5681
F420 Biosynthesis
1-pyrroline-5-carboxylate dehydrogenase	OG01062	MBE44704.1	A0060_gene_795	2650246560	NMJ86316.1	Ga0180004_10210	Ga0484862_0028978_3_1052	Ga0484938_002002_3_764	Ga0073934_1000135683	Ga0209172_100046541	Ga0394876_0027700_4178_5746	Ga0484860_0000770_8528_10096	Ga0187894_100184662	Ga0376076_0001299_32473_34059	Ga0376075_0009250_7971_9440	-	Ga0187892_100023333	Ga0484862_0007757_7112_8413	-	-	2663686415	-	A0096_gene_636	Ga0394879_0002448_12848_14416
2-phospho-l-lactate guanylyltransferase	OG00350	-	A0060_gene_1347	2650246775	NMJ87865.1	Ga0180004_10356	Ga0484862_0012630_5574_6194	Ga0484938_013551_2410_3030	Ga0073934_1000745812	Ga0209172_1000487511	Ga0394876_0041126_4098_4739	Ga0484860_0007322_7338_7979	Ga0187894_100142982	Ga0376076_0003035_7442_8092	Ga0376075_0009242_4046_4696	-	Ga0187892_1000358216	Ga0484862_0005217_1866_2486	-	-	2663686406	-	A0096_gene_78	Ga0394879_0035462_4319_4963
FO synthase subunit 1 ( 7,8-didemethyl-8-hydroxy-5-deazariboflavin synthase)	OG00542	MBE43590.1	A0060_gene_821	2650246259	-	Ga0180004_1219	-	-	Ga0073934_1000233030	Ga0209172_1000358215	Ga0394876_0016877_2412_3584	Ga0484860_0001733_1289_2461	Ga0187894_100031309	Ga0376076_0000471_14694_15854	Ga0376075_0013501_5718_6878	-	Ga0187892_1000238620	Ga0484862_0002864_1167_2327, Ga0484862_0006663_5152_6318	-	-	-	2717092387	-	Ga0394879_0006292_532_1686
FO synthase subunit 2 ( 7,8-didemethyl-8-hydroxy-5-deazariboflavin synthase)	OG00268	MBE43591.1	A0060_gene_820	2650246258	NMJ87581.1	Ga0180004_12110	-	-	Ga0073934_1000233031	Ga0209172_1000358214	Ga0394876_0016877_1178_2419	Ga0484860_0001733_55_1296	Ga0187894_1000313010	Ga0376076_0000471_15856_17088	Ga0376075_0013501_4484_5716	-	Ga0187892_1000238619	Ga0484862_0002864_2320_3561, Ga0484862_0006663_3918_5159	-	-	-	2717092388	A0096_gene_1382	Ga0394879_0006292_3_539
LPPG:FO 2-phospho-L-lactate transferase	OG00219	-	A0060_gene_1346	2650246774	NMJ87864.1	Ga0180004_10355	Ga0484862_0012630_4807_5565	Ga0484938_013551_1643_2401	Ga0073934_1000745811	Ga0209172_1000487510	Ga0394876_0041126_3166_4101	Ga0484860_0007322_7976_8911	Ga0187894_100142981	Ga0376076_0003035_8089_9024	Ga0376075_0009242_3114_4049	-	Ga0187892_1000358217	Ga0484862_0005217_916_1845	-	-	2663686405	-	A0096_gene_77	Ga0394879_0035462_4960_5904
F420-0:gamma-glutamyl ligase	OG00599	MBE44172.1	A0060_gene_1425	2650247032	NMJ87236.1	-	Ga0484862_0003656_3493_4212	Ga0484938_001646_1_534	Ga0073934_100095115	Ga0209172_1000853911	Ga0394876_0033732_9513_10079	Ga0484860_0025096_1712_2452	-	Ga0376076_0000303_46531_47271	-	2717093099	Ga0187892_1000063223	-	-	2717093620	-	-	A0096_gene_1960	Ga0394879_0224278_1156_1890
F420-0:gamma-glutamyl ligase	OG00480	-	-	2650247243	-	-	Ga0484862_0002282_12024_12764	Ga0484938_001828_7_747	Ga0073934_100057097	Ga0209172_100266822	-	Ga0484860_0004742_10965_11756	Ga0187894_100181833	Ga0376076_0000303_80425_81210	Ga0376075_0017539_1357_2124	2717092761	Ga0187892_1000063266	Ga0484862_0000464_11207_11983	-	-	-	-	A0096_gene_1940	Ga0394879_0000986_29536_30306
Putative Hydrogen oxidation
Description		Ca._Nitrosomirales_sp._SAT137	Ca._Nitrosomirales_sp._UBA213	Ca._Nitrosomirales_sp._DO1	Ca._Nitrosomirales_sp._MTA5	Ca._Nitrosomirales_sp._GW2	Ca._Nitrosomirales_sp._CS6	Ca._Nitrosomirales_sp._CS5	Ca._Nitrosomirales_sp._WS1	Ca._Nitrosomirales_sp._WS2	Ca._Nitrosomirales_sp._CS4	Ca._Nitrosomirales_sp._CS1	Ca._Nitrosomirales_sp._BLC2	Ca._Nitrosomirales_sp._DSS1	Ca._Nitrosomirales_sp._DSS2	Ca._Nitrosomirales_sp._GW4	Ca._Nitrosomirales_sp._BLC1	Ca._Nitrosomirales_sp._CS2	Ca._Nitrosomirales_sp._GW1	Ca._Nitrosomirales_sp._GW6	Ca._Nitrosomirales_sp._GW5	Ca._Nitrosomirales_sp._GW3	Ca._Nitrosomirales_sp._WS3	Ca._Nitrosomirales_sp._CS3
Hydrogenase cluster
putative Hydrogenase nickel incorporation protein HypA		-	-	-	-	-	-	-	-	-	-	-	-	-	-	-	-	-	-	-	-	-	-	-
putative Hydrogenase 2 maturation protease		-	-	-	-	-	-	-	-	-	-	-	-	-	-	-	-	-	-	-	-	-	-	-
Nickel-dependent hydrogenase alpha subunit		-	-	-	-	-	-	-	-	-	-	-	-	-	-	-	-	-	-	-	-	-	-	-
Nickel-dependent hydrogenase delta subunit		-	-	-	-	-	-	-	-	-	-	-	-	-	-	-	-	-	-	-	-	-	-	-
Oxidoreductase FAD/NAD(P)-binding domain protein /putative Nickel-dependent hydrogenase, gamma subunit		-	-	-	-	-	-	-	-	-	-	-	-	-	-	-	-	-	-	-	-	-	-	-
Crp/Fnr family transcriptional regulator		-	-	-	-	-	-	-	-	-	-	-	-	-	-	-	-	-	-	-	-	-	-	-
4Fe-4S ferredoxin / putative Nickel-dependent hydrogenase, beta subunit		-	-	-	-	-	-	-	-	-	-	-	-	-	-	-	-	-	-	-	-	-	-	-
putative Hydrogenase maturation factor HypF		-	-	-	-	-	-	-	-	-	-	-	-	-	-	-	-	-	-	-	-	-	-	-
putative Hydrogenase assembly chaperone HypC/HupF		-	-	-	-	-	-	-	-	-	-	-	-	-	-	-	-	-	-	-	-	-	-	-
putative hydrogenase expression/formation protein HypE		-	-	-	-	-	-	-	-	-	-	-	-	-	-	-	-	-	-	-	-	-	-	-
putative hydrogenase expression/formation protein, HupF/HypC		-	-	-	-	-	-	-	-	-	-	-	-	-	-	-	-	-	-	-	-	-	-	-
putative hydrogenase expression/formation protein HypD		-	-	-	-	-	-	-	-	-	-	-	-	-	-	-	-	-	-	-	-	-	-	-
Phosphorus utilization
Description		Ca._Nitrosomirales_sp._SAT137	Ca._Nitrosomirales_sp._UBA213	Ca._Nitrosomirales_sp._DO1	Ca._Nitrosomirales_sp._MTA5	Ca._Nitrosomirales_sp._GW2	Ca._Nitrosomirales_sp._CS6	Ca._Nitrosomirales_sp._CS5	Ca._Nitrosomirales_sp._WS1	Ca._Nitrosomirales_sp._WS2	Ca._Nitrosomirales_sp._CS4	Ca._Nitrosomirales_sp._CS1	Ca._Nitrosomirales_sp._BLC2	Ca._Nitrosomirales_sp._DSS1	Ca._Nitrosomirales_sp._DSS2	Ca._Nitrosomirales_sp._GW4	Ca._Nitrosomirales_sp._BLC1	Ca._Nitrosomirales_sp._CS2	Ca._Nitrosomirales_sp._GW1	Ca._Nitrosomirales_sp._GW6	Ca._Nitrosomirales_sp._GW5	Ca._Nitrosomirales_sp._GW3	Ca._Nitrosomirales_sp._WS3	Ca._Nitrosomirales_sp._CS3
Low affinity phosphate uptake(pit)
Putative phosphate permease	OG01129	-	A0060_gene_694	2650247125	-	Ga0180004_13410	-	Ga0484938_005696_3534_4526	Ga0073934_1000260843, Ga0073934_100466792	-	Ga0394876_0034805_1515_2507	Ga0484860_0005087_2984_3976	Ga0187894_100072785	Ga0376076_0002162_636_1640	Ga0376075_0022769_1513_2517, Ga0376075_0047232_2254_3270	-	Ga0187892_1001039314	Ga0484862_0001604_5737_6741	2657375639	-	-	-	A0096_gene_1182	Ga0394879_0005992_15890_16894
Putative pit accessory protein	OG01109	-	A0060_gene_693	2650247124	NMJ87243.1	Ga0180004_13411	-	Ga0484938_005696_4537_5076	Ga0073934_1000260842	-	Ga0394876_0034805_876_1505	Ga0484860_0005087_2345_2974	Ga0187894_100072784	Ga0376076_0000230_2_271, Ga0376076_0002162_48_629	Ga0376075_0022769_925_1506, Ga0376075_0026476_11_631, Ga0376075_0045705_3139_3759, Ga0376075_0047232_1285_1920	-	Ga0187892_1001039315	Ga0484862_0001604_6748_7377	-	-	-	-	A0096_gene_1183	Ga0394879_0005992_15259_15885
Putative pit accessory protein	OG00730	MBE44143.1	-	2650246692	-	-	Ga0484862_0002547_5495_6145	Ga0484938_007935_228_878	Ga0073934_1000383022	Ga0209172_100059439	Ga0394876_0079835_1521_2171	Ga0484860_0006030_2213_2863	-	Ga0376076_0003347_19010_19279, Ga0376076_0004231_3_497	-	-	Ga0187892_100030828	Ga0484862_0005667_6644_7294	-	2717093752	2663686295	-	A0096_gene_14, A0096_gene_1674	Ga0394879_0037062_1940_2590
High affinity phosphate uptake (pst)
pstC; Phosphate ABC transporter, permease component	OG00068	-	-	-	-	-	Ga0484862_0001154_19419_20423	Ga0484938_002795_3_623	Ga0073934_100103503	Ga0209172_100272112	Ga0394876_0002013_61617_62606	Ga0484860_0000373_26233_27222	-	-	Ga0376075_0043220_3500_3928, Ga0376075_0047595_49_804	-	Ga0187892_1000070761	Ga0484862_0000573_26561_27550	-	2717094009	-	-	-	Ga0394879_0017712_11672_12655
pstA; Phosphate ABC transporter, permease component		-	-	-	-	-	-	-	-	-	-	-	-	-	-	-	-	-	-	-	-	-	-	-
pstB; Phosphate ABC transporter, ATPase component	OG00937	-	-	-	-	-	Ga0484862_0001154_17715_18560	Ga0484938_002795_1488_2327	Ga0073934_100103505	Ga0209172_100272114	Ga0394876_0002013_63495_64307	Ga0484860_0000373_24532_25344	-	-	Ga0376075_0043220_1216_2085	-	Ga0187892_1000070759	Ga0484862_0000573_28414_29259	-	-	-	-	-	Ga0394879_0017712_13533_14399
pstS; Phosphate ABC transporter, periplasmic component	OG00068	-	-	-	-	-	Ga0484862_0001154_20424_21926	-	Ga0073934_100103502	Ga0209172_100272111	Ga0394876_0002013_60100_61608	Ga0484860_0000373_27231_28739	-	-	-	-	Ga0187892_1000070762	Ga0484862_0000573_25013_26551	-	-	-	-	-	Ga0394879_0017712_10179_11663
pstS; Phosphate ABC transporter, periplasmic component		-	-	-	-	-	-	-	-	-	-	-	-	-	-	-	-	-	-	-	-	-	-	-
pstS; Phosphate ABC transporter, periplasmic component		-	-	-	-	-	-	-	-	-	-	-	-	-	-	-	-	-	-	-	-	-	-	-
Phosphate uptake regulator, PhoU	OG00954	-	-	-	-	-	Ga0484862_0001154_17061_17645	Ga0484938_002795_2397_2981	Ga0073934_100103506	Ga0209172_100272115	Ga0394876_0002013_64314_64706, Ga0394876_0074462_82_366	Ga0484860_0000373_23893_24525	-	-	Ga0376075_0047595_1753_2364	-	Ga0187892_1000070758	Ga0484862_0000573_29293_29955	-	-	-	-	-	Ga0394879_0017712_14424_15041
Phosphate uptake regulator, PhoU		-	-	-	-	-	-	-	-	-	-	-	-	-	-	-	-	-	-	-	-	-	-	-
Phosphate uptake regulator, PhoU	OG00101	-	A0060_gene_309, A0060_gene_310	2650247190	NMJ87976.1	Ga0180004_1349	Ga0484862_0001154_22054_23097	Ga0484938_005696_2422_3471	Ga0073934_1000260844, Ga0073934_100466793	-	Ga0394876_0002013_58929_59990, Ga0394876_0034805_2571_3620	Ga0484860_0000373_28849_29910, Ga0484860_0005087_4040_5089	Ga0187894_100072786	Ga0376076_0002162_1704_2753	Ga0376075_0022769_2581_3630, Ga0376075_0047595_2545_3522	2717092899	Ga0187892_1000070763, Ga0187892_1001039313	Ga0484862_0000573_23842_24885, Ga0484862_0001604_4624_5673	2657375640	-	-	-	-	Ga0394879_0005992_16958_17998, Ga0394879_0017712_8978_10021
Phosphate uptake regulator, PhoU	OG00526	MBE43862.1	A0060_gene_1071	2650246065	NMJ86276.1	Ga0180004_13910	Ga0484862_0005326_6049_7017	Ga0484938_003258_845_1813	Ga0073934_1000125460	Ga0209172_1000365820	Ga0394876_0010518_8894_9862	Ga0484860_0000191_25590_26558	Ga0187894_1000190413	Ga0376076_0000695_51820_52785	Ga0376075_0007790_1252_2217	-	Ga0187892_1000055529	Ga0484862_0001954_2309_3274	-	-	-	2717092560	A0096_gene_1181, A0096_gene_1969, A0096_gene_471	Ga0394879_0012546_15529_16473
PolyP biosynthesis and utilisation
Phosphohistidine phosphatase		-	-	-	-	-	-	-	-	-	-	-	-	-	-	-	-	-	-	-	-	-	-	-
Putative Exopolyphosphatase (ppx)		-	-	-	-	-	-	-	-	-	-	-	-	-	-	-	-	-	-	-	-	-	-	-
Conserved protein of unknown function		-	-	-	-	-	-	-	-	-	-	-	-	-	-	-	-	-	-	-	-	-	-	-
Inorganic pyrophosphatase
Inorganic pyrophosphatase		-	-	-	-	-	-	-	-	-	-	-	-	-	-	-	-	-	-	-	-	-	-	-
V-type H(+)-translocating pyrophosphatase	OG01093	MBE44653.1, MBE44827.1	A0060_gene_985	-	NMJ86423.1	-	Ga0484862_0010203_2_1045, Ga0484862_0019369_3547_4683	Ga0484938_005262_1709_3829	Ga0073934_100054757	Ga0209172_1000529515	Ga0394876_0006533_17518_19569	Ga0484860_0002642_17788_19839	Ga0187894_1000864714, Ga0187894_100119041	Ga0376076_0000165_74946_77003	Ga0376075_0017333_10_1479	2717092833	Ga0187892_1000330923	Ga0484862_0004888_5124_7181	-	2717093797	2663686211	-	A0096_gene_1341	Ga0394879_0006665_10243_12321
phophonate ABC transporter
phnD; phosphonate transport system, periplasmic substrate-binding protein		-	-	-	-	-	-	-	-	-	-	-	-	-	-	-	-	-	-	-	-	-	-	-
phnD; phosphonate transport system, periplasmic substrate-binding protein	OG01339	MBE44678.1	A0060_gene_699	2650246587	NMJ86659.1	Ga0180004_102124	Ga0484862_0002561_14685_15638	Ga0484938_008600_1195_2148	Ga0073934_100651281	-	-	-	-	-	-	2717092797	-	-	2657375499	-	-	-	A0096_gene_1335	-
phnE; phosphonate ABC transporter, permease protein	OG01321	MBE44680.1	A0060_gene_701	2650246585	NMJ86657.1	Ga0180004_102122	-	Ga0484938_008600_3_413	-	-	-	-	-	-	-	2717092799	-	-	2657375501	-	-	-	A0096_gene_1825	-
phnC; phosphonate transport system ATP-binding protein	OG00010	MBE44499.1, MBE44501.1, MBE44668.1, MBE44679.1	A0060_gene_361, A0060_gene_589, A0060_gene_700, A0060_gene_90, A0060_gene_92	2650246183, 2650246586, 2650246596, 2650246598, 2650247092	NMJ86373.1, NMJ86375.1, NMJ86658.1, NMJ87062.1, NMJ87467.1	Ga0180004_102123, Ga0180004_10284, Ga0180004_1454	Ga0484862_0002561_15645_16196, Ga0484862_0003254_12125_12832	Ga0484938_001038_2299_3006, Ga0484938_008600_403_1188	Ga0073934_1000233018, Ga0073934_1000239913	Ga0209172_1000352112, Ga0209172_1000552715	Ga0394876_0016877_15234_16055, Ga0394876_0068908_13_735	Ga0484860_0000373_10254_10976, Ga0484860_0001733_14111_14932	Ga0187894_1000070836, Ga0187894_100176584, Ga0187894_100267985	Ga0376076_0000165_110120_111196, Ga0376076_0000450_17860_18681, Ga0376076_0000618_47941_48723, Ga0376076_0002008_26624_27250	Ga0376075_0014732_2162_2890, Ga0376075_0052126_1765_2547, Ga0376075_0061489_2765_3172	2717092798, 2717093282	Ga0187892_1000070727, Ga0187892_1000077434, Ga0187892_100025358, Ga0187892_1000308215	Ga0484862_0000270_3179_3907, Ga0484862_0000573_19617_20420, Ga0484862_0008675_6742_7545, Ga0484862_0014664_1946_2767	2657375500, 2657375552	2717093467, 2717093746	2663686316	2717092402	A0096_gene_1481, A0096_gene_1826, A0096_gene_258	Ga0394879_0004556_15085_15918, Ga0394879_0031447_8569_9375, Ga0394879_0136557_1148_2203
Methylphosphonate biosynthesis
mpnS; methylphosphonate synthase [EC:1.13.11.73]		-	-	-	-	-	-	-	-	-	-	-	-	-	-	-	-	-	-	-	-	-	-	-
pepM; phosphoenolpyruvate phosphomutase [EC:5.4.2.9]		-	-	-	-	-	-	-	-	-	-	-	-	-	-	-	-	-	-	-	-	-	-	-
putative phosphonopyruvate decarboxylase subunit		-	-	-	-	-	-	-	-	-	-	-	-	-	-	-	-	-	-	-	-	-	-	-
putative phosphonopyruvate decarboxylase subunit		-	-	-	-	-	-	-	-	-	-	-	-	-	-	-	-	-	-	-	-	-	-	-
phosphonoacetaldehyde dehydrogenase		-	-	-	-	-	-	-	-	-	-	-	-	-	-	-	-	-	-	-	-	-	-	-
conserved hypothetical protein		-	-	-	-	-	-	-	-	-	-	-	-	-	-	-	-	-	-	-	-	-	-	-
arylsulfatase K (ASK), putative		-	-	-	-	-	-	-	-	-	-	-	-	-	-	-	-	-	-	-	-	-	-	-
conserved hypothetical protein		-	-	-	-	-	-	-	-	-	-	-	-	-	-	-	-	-	-	-	-	-	-	-
Putative sulfatase		-	-	-	-	-	-	-	-	-	-	-	-	-	-	-	-	-	-	-	-	-	-	-
Urea utilization
Description		Ca._Nitrosomirales_sp._SAT137	Ca._Nitrosomirales_sp._UBA213	Ca._Nitrosomirales_sp._DO1	Ca._Nitrosomirales_sp._MTA5	Ca._Nitrosomirales_sp._GW2	Ca._Nitrosomirales_sp._CS6	Ca._Nitrosomirales_sp._CS5	Ca._Nitrosomirales_sp._WS1	Ca._Nitrosomirales_sp._WS2	Ca._Nitrosomirales_sp._CS4	Ca._Nitrosomirales_sp._CS1	Ca._Nitrosomirales_sp._BLC2	Ca._Nitrosomirales_sp._DSS1	Ca._Nitrosomirales_sp._DSS2	Ca._Nitrosomirales_sp._GW4	Ca._Nitrosomirales_sp._BLC1	Ca._Nitrosomirales_sp._CS2	Ca._Nitrosomirales_sp._GW1	Ca._Nitrosomirales_sp._GW6	Ca._Nitrosomirales_sp._GW5	Ca._Nitrosomirales_sp._GW3	Ca._Nitrosomirales_sp._WS3	Ca._Nitrosomirales_sp._CS3
Putative Urea transporter
urtA	OG04367	-	-	-	-	-	-	-	-	-	-	-	Ga0187894_100206542	-	-	-	Ga0187892_1000077422	Ga0484862_0000379_1337_2710	-	-	-	-	-	-
urtB		-	-	-	-	-	-	-	-	-	-	-	-	-	-	-	-	-	-	-	-	-	-	-
urtC		-	-	-	-	-	-	-	-	-	-	-	-	-	-	-	-	-	-	-	-	-	-	-
urtD		-	-	-	-	-	-	-	-	-	-	-	-	-	-	-	-	-	-	-	-	-	-	-
urtE		-	-	-	-	-	-	-	-	-	-	-	-	-	-	-	-	-	-	-	-	-	-	-
utp		-	-	-	-	-	-	-	-	-	-	-	-	-	-	-	-	-	-	-	-	-	-	-
DUR3		-	-	-	-	-	-	-	-	-	-	-	-	-	-	-	-	-	-	-	-	-	-	-
ABC.SN.A	OG00010	MBE44499.1, MBE44501.1, MBE44668.1, MBE44679.1	A0060_gene_361, A0060_gene_589, A0060_gene_700, A0060_gene_90, A0060_gene_92	2650246183, 2650246586, 2650246596, 2650246598, 2650247092	NMJ86373.1, NMJ86375.1, NMJ86658.1, NMJ87062.1, NMJ87467.1	Ga0180004_102123, Ga0180004_10284, Ga0180004_1454	Ga0484862_0002561_15645_16196, Ga0484862_0003254_12125_12832	Ga0484938_001038_2299_3006, Ga0484938_008600_403_1188	Ga0073934_1000233018, Ga0073934_1000239913	Ga0209172_1000352112, Ga0209172_1000552715	Ga0394876_0016877_15234_16055, Ga0394876_0068908_13_735	Ga0484860_0000373_10254_10976, Ga0484860_0001733_14111_14932	Ga0187894_1000070836, Ga0187894_100176584, Ga0187894_100267985	Ga0376076_0000165_110120_111196, Ga0376076_0000450_17860_18681, Ga0376076_0000618_47941_48723, Ga0376076_0002008_26624_27250	Ga0376075_0014732_2162_2890, Ga0376075_0052126_1765_2547, Ga0376075_0061489_2765_3172	2717092798, 2717093282	Ga0187892_1000070727, Ga0187892_1000077434, Ga0187892_100025358, Ga0187892_1000308215	Ga0484862_0000270_3179_3907, Ga0484862_0000573_19617_20420, Ga0484862_0008675_6742_7545, Ga0484862_0014664_1946_2767	2657375500, 2657375552	2717093467, 2717093746	2663686316	2717092402	A0096_gene_1481, A0096_gene_1826, A0096_gene_258	Ga0394879_0004556_15085_15918, Ga0394879_0031447_8569_9375, Ga0394879_0136557_1148_2203
ABC.SN.P	OG00142	MBE44498.1, MBE44500.1	A0060_gene_91, A0060_gene_93	2650246595, 2650246597	NMJ86374.1, NMJ86376.1	Ga0180004_1453	-	-	Ga0073934_1000233019	Ga0209172_1000552716	Ga0394876_0016877_14422_15183	Ga0484860_0001733_13299_14060	Ga0187894_100176583	Ga0376076_0000618_47163_47981	Ga0376075_0052126_987_1805	-	Ga0187892_1000308216	Ga0484862_0000573_18839_19657, Ga0484862_0014664_2817_3581	2657375342	2717093745	-	2717092401	A0096_gene_673	Ga0394879_0004556_15995_16708, Ga0394879_0031447_7791_8477
ABC.SN.S	OG00145	-	-	-	-	Ga0180004_1455	-	-	-	-	-	-	Ga0187894_100176585	Ga0376076_0000618_48957_50033	Ga0376075_0052126_2777_3520	-	Ga0187892_1000308214	Ga0484862_0000573_20631_21707, Ga0484862_0014664_894_1934	2657375340	2717093747	-	2717092403	A0096_gene_481	Ga0394879_0004556_12609_13679, Ga0394879_0031447_9388_10455
amiS		-	-	-	-	-	-	-	-	-	-	-	-	-	-	-	-	-	-	-	-	-	-	-
fmdC		-	-	-	-	-	-	-	-	-	-	-	-	-	-	-	-	-	-	-	-	-	-	-
Urease
ureA	OG01117	-	-	-	-	-	-	Ga0484938_008624_3522_3821	Ga0073934_100186598	-	-	-	Ga0187894_100075333	Ga0376076_0000894_7941_8240	Ga0376075_0040667_1072_1371	-	-	-	2657376069	-	-	-	A0096_gene_434, A0096_gene_904	Ga0394879_0002932_9988_10290
ureB	OG01162	-	-	-	-	-	-	Ga0484938_008624_3136_3513	Ga0073934_100186599	-	-	-	Ga0187894_100075334	Ga0376076_0000894_8249_8629	Ga0376075_0040667_683_1063	-	-	-	2657376068	-	-	-	A0096_gene_905	Ga0394879_0002932_10299_10673
ureC	OG01150	-	-	-	-	-	-	Ga0484938_008624_1405_3126	Ga0073934_1001865910, Ga0073934_100297581	-	-	-	Ga0187894_100075335	Ga0376076_0000894_9113_10357	Ga0376075_0012008_7108_8115, Ga0376075_0040667_3_674	-	-	-	2657376067	-	-	-	A0096_gene_906	Ga0394879_0002932_10676_12394
ureAB		-	-	-	-	-	-	-	-	-	-	-	-	-	-	-	-	-	-	-	-	-	-	-
Urease accessory protein
ureE	OG01172	-	-	-	-	-	-	Ga0484938_008624_846_1361	Ga0073934_100297582	-	-	-	Ga0187894_100075336	Ga0376076_0000894_10398_10913	Ga0376075_0012008_6552_7067	-	-	-	-	-	-	-	A0096_gene_452	Ga0394879_0002932_12436_12939
ureF	OG01136	-	-	-	-	-	-	Ga0484938_008624_152_856	Ga0073934_100297583	-	-	-	Ga0187894_100075337	Ga0376076_0000894_10993_11610	Ga0376075_0012008_5855_6481	-	-	-	-	-	-	-	A0096_gene_453	Ga0394879_0002932_12962_13621
ureG	OG01163	-	-	-	-	-	-	-	Ga0073934_100297584	-	-	Ga0484860_0008003_10286_10783	Ga0187894_100075338	Ga0376076_0000894_11620_12291	Ga0376075_0012008_5174_5845	-	Ga0187892_1001967612	-	-	-	-	-	A0096_gene_454	Ga0394879_0002932_13623_14279
ureDH	OG01197	-	-	-	-	-	-	-	Ga0073934_100297585	-	-	Ga0484860_0008003_9373_10293	Ga0187894_100075339	Ga0376076_0000894_12284_13210	Ga0376075_0012008_4255_5181, Ga0376075_0055812_30_389	-	Ga0187892_1001967611	-	-	-	-	-	A0096_gene_455	Ga0394879_0002932_14272_15183
ureJ		-	-	-	-	-	-	-	-	-	-	-	-	-	-	-	-	-	-	-	-	-	-	-
Sulfur assimilation&metabolism
Description		Ca._Nitrosomirales_sp._SAT137	Ca._Nitrosomirales_sp._UBA213	Ca._Nitrosomirales_sp._DO1	Ca._Nitrosomirales_sp._MTA5	Ca._Nitrosomirales_sp._GW2	Ca._Nitrosomirales_sp._CS6	Ca._Nitrosomirales_sp._CS5	Ca._Nitrosomirales_sp._WS1	Ca._Nitrosomirales_sp._WS2	Ca._Nitrosomirales_sp._CS4	Ca._Nitrosomirales_sp._CS1	Ca._Nitrosomirales_sp._BLC2	Ca._Nitrosomirales_sp._DSS1	Ca._Nitrosomirales_sp._DSS2	Ca._Nitrosomirales_sp._GW4	Ca._Nitrosomirales_sp._BLC1	Ca._Nitrosomirales_sp._CS2	Ca._Nitrosomirales_sp._GW1	Ca._Nitrosomirales_sp._GW6	Ca._Nitrosomirales_sp._GW5	Ca._Nitrosomirales_sp._GW3	Ca._Nitrosomirales_sp._WS3	Ca._Nitrosomirales_sp._CS3
Sulfur assimilation and metabolism
sulfate adenylyltransferase	OG00426	MBE44654.1, MBE44828.1	A0060_gene_344	2650247178	NMJ86424.1	Ga0180004_101148	Ga0484862_0001154_8540_9709	Ga0484938_000657_12014_13183	Ga0073934_100033926	Ga0209172_1000275730	Ga0394876_0036421_2743_3912	Ga0484860_0003947_10635_11804	Ga0187894_1000190423	Ga0376076_0000695_43143_44312	Ga0376075_0007790_9725_10399	-	Ga0187892_1000055520	Ga0484862_0002479_9362_10531	-	-	-	-	A0096_gene_1643	Ga0394879_0002004_36210_37379
putative PAPS reductase (phosphoadenylyl-sulfate reductase (thioredoxin))	OG00633	-	-	-	-	Ga0180004_101147	Ga0484862_0001154_9716_10447	Ga0484938_000657_13190_13921	Ga0073934_100033925, Ga0073934_100641721	Ga0209172_1000275731	Ga0394876_0036421_3919_4707	Ga0484860_0003947_11811_12599	Ga0187894_1000190424	Ga0376076_0000695_42405_43136	Ga0376075_0021895_267_998	-	Ga0187892_1000055519	Ga0484862_0002479_8624_9355	-	-	-	-	A0096_gene_1864	Ga0394879_0002004_35424_36203
putative adenylyl-sulfate kinase	OG01140	-	-	-	-	-	-	-	-	-	-	-	Ga0187894_100135703	Ga0376076_0000538_58164_58718, Ga0376076_0001263_18392_19000	Ga0376075_0006376_9656_10240, Ga0376075_0030267_504_1010	2717093273	Ga0187892_1000446819	Ga0484862_0002482_11693_12265	2657375609	2717093447	-	-	-	Ga0394879_0038837_5228_5773
Rhodanese-related sulfurtransferase	OG00600	MBE44342.1	A0060_gene_777	2650247147	NMJ87200.1	Ga0180004_10460	Ga0484862_0005081_1930_2685	Ga0484938_004873_620_1375	Ga0073934_1000478915	Ga0209172_1000490715	Ga0394876_0013150_2320_3147	Ga0484860_0003341_6143_6970	Ga0187894_100049802	Ga0376076_0000471_44569_45405	Ga0376075_0016413_601_1428	-	-	Ga0484862_0002760_7113_7949	-	2717093588	-	-	-	Ga0394879_0008315_9456_10274
putative ferredoxin-dependent sulfite reductase	OG00444	MBE44341.1	A0060_gene_776	2650247146	NMJ87199.1	Ga0180004_10459	Ga0484862_0005081_62_1864	Ga0484938_004873_1441_3243	Ga0073934_1000478916	Ga0209172_1000490716	Ga0394876_0013150_506_2332	Ga0484860_0003341_4329_6155	Ga0187894_100049801	Ga0376076_0000471_45393_47198	-	-	-	Ga0484862_0002760_5320_7125	-	2717093589	-	-	A0096_gene_1597	Ga0394879_0008315_10280_12082
TusA-related sulfurtransferase	OG00489	MBE44173.1	A0060_gene_1426	2650247033	NMJ87235.1	-	Ga0484862_0003656_4261_4503	-	Ga0073934_100095114	Ga0209172_1000853912	Ga0394876_0033732_9127_9369	Ga0484860_0025096_1326_1568	-	Ga0376076_0000303_47319_47561	-	2717093098	Ga0187892_1000063224	Ga0484862_0009606_236_478	-	2717093621	-	-	A0096_gene_140, A0096_gene_1959	Ga0394879_0224278_864_1106
putative thiosulfate sulfurtransferase	OG00111	-	A0060_gene_1162	-	NMJ86781.1	Ga0180004_1254	Ga0484862_0001430_10678_11526	Ga0484938_000774_9391_10239	-	Ga0209172_100121154	-	Ga0484860_0014934_6277_6651	Ga0187894_100120383	Ga0376076_0000303_57996_58844	Ga0376075_0064569_2474_3109	-	Ga0187892_1000063241	Ga0484862_0000464_29474_30322	2657375326	2717093638	-	-	-	Ga0394879_0047631_7462_8310
Rhodanese domain-containing protein (TST, MPST, sseA) ; MPST	OG00705	MBE44484.1	A0060_gene_149	2650246625	NMJ87229.1	Ga0180004_1464	Ga0484862_0030264_150_935	Ga0484938_006022_2466_3251	Ga0073934_100052129	Ga0209172_100177284	Ga0394876_0014627_14025_14801	Ga0484860_0001370_4355_5131	Ga0187894_100047153	Ga0376076_0000303_28548_29366	-	-	Ga0187892_100006326	Ga0484862_0009306_3345_4184	-	2717093900	-	2717092622	A0096_gene_1943, A0096_gene_380	Ga0394879_0077098_1456_2241
Thermo(osmo)-adaptation
Description		Ca._Nitrosomirales_sp._SAT137	Ca._Nitrosomirales_sp._UBA213	Ca._Nitrosomirales_sp._DO1	Ca._Nitrosomirales_sp._MTA5	Ca._Nitrosomirales_sp._GW2	Ca._Nitrosomirales_sp._CS6	Ca._Nitrosomirales_sp._CS5	Ca._Nitrosomirales_sp._WS1	Ca._Nitrosomirales_sp._WS2	Ca._Nitrosomirales_sp._CS4	Ca._Nitrosomirales_sp._CS1	Ca._Nitrosomirales_sp._BLC2	Ca._Nitrosomirales_sp._DSS1	Ca._Nitrosomirales_sp._DSS2	Ca._Nitrosomirales_sp._GW4	Ca._Nitrosomirales_sp._BLC1	Ca._Nitrosomirales_sp._CS2	Ca._Nitrosomirales_sp._GW1	Ca._Nitrosomirales_sp._GW6	Ca._Nitrosomirales_sp._GW5	Ca._Nitrosomirales_sp._GW3	Ca._Nitrosomirales_sp._WS3	Ca._Nitrosomirales_sp._CS3
Thermoadaptation
Cyclic 2, 3-diphosphoglycerate synthetase	OG02404	-	-	-	-	Ga0180004_10560	Ga0484862_0009791_4688_6016	Ga0484938_008240_1403_2731	-	-	Ga0394876_0025374_5594_6925	Ga0484860_0002770_11534_12865	Ga0187894_100122136	Ga0376076_0000175_129918_131228	Ga0376075_0061957_920_2230	-	Ga0187892_1000098463	Ga0484862_0000586_12420_13730	2657375345	-	-	-	A0096_gene_1683	Ga0394879_0024480_10571_11893
Compatible solutes
putative hydroxypyruvate reductase	OG00860	-	A0060_gene_1389	2650246902	NMJ87496.1	-	-	-	Ga0073934_1001012712	Ga0209172_100107614	Ga0394876_0026318_8931_10295	Ga0484860_0002471_19794_21158	Ga0187894_100199261	Ga0376076_0000355_76921_78288	Ga0376075_0013601_2181_3542	-	Ga0187892_1000217234	Ga0484862_0001012_21561_22922	-	-	-	-	A0096_gene_701	Ga0394879_0008384_12430_13776
mannosyl-3-phosphoglycerate synthase	OG01105	MBE44573.1	-	2650246226	NMJ87173.1	-	Ga0484862_0023378_1413_2603	-	-	-	Ga0394876_0007903_14724_15953	Ga0484860_0001481_20375_21604	Ga0187894_100325071	-	Ga0376075_0010644_1036_2265	2717093042	Ga0187892_1000445514	Ga0484862_0002382_1061_2284	-	-	-	-	A0096_gene_997	Ga0394879_0012762_6409_7635
Putrescine biosynthesis
putative agmatinase	OG01099	MBE44018.1	A0060_gene_1363	2650246497	NMJ86683.1	-	-	-	-	-	-	-	Ga0187894_100242702	Ga0376076_0000395_12956_13831	Ga0376075_0012531_6196_7062	-	Ga0187892_1000175715	Ga0484862_0005701_1110_1976, Ga0484862_0020695_41_751	-	2717093773, 2717094004	-	-	-	Ga0394879_0019879_7364_8227
putative N-carbamoylputrescine amidohydrolase	OG00765	MBE43899.1	A0060_gene_1223	-	NMJ86238.1	-	-	Ga0484938_007120_2407_3216	Ga0073934_1000231022	Ga0209172_1000189925	Ga0394876_0015644_3517_4323	Ga0484860_0000191_69520_70326	Ga0187894_100153604	Ga0376076_0002798_3666_4472	Ga0376075_0008263_8180_8986	-	Ga0187892_1000436417	Ga0484862_0004925_4156_4962	-	-	-	-	A0096_gene_909	Ga0394879_0009538_19760_20566
Spermidine biosynthesis
Archaeal S-adenosylmethionine synthetase	OG02836	-	-	-	-	-	-	-	Ga0073934_100099862	Ga0209172_100144423	-	-	-	-	-	-	-	-	-	-	-	-	-	-
methionine adenosyltransferase	OG00437	-	-	-	NMJ87117.1, NMJ87814.1	Ga0180004_1692	Ga0484862_0002282_14937_16112	Ga0484938_007179_1226_2401	Ga0073934_100057094	Ga0209172_100092293	Ga0394876_0035625_8737_9660	Ga0484860_0004742_14205_15353	Ga0187894_100103406	Ga0376076_0002008_8327_9490	Ga0376075_0004809_1717_2880	-	Ga0187892_100007078	Ga0484862_0000270_21457_22620	2657375530	-	-	-	A0096_gene_1266, A0096_gene_95	Ga0394879_0013197_14138_15292
S-adenosylmethionine decarboxylase proenzyme		-	-	-	-	-	-	-	-	-	-	-	-	-	-	-	-	-	-	-	-	-	-	-
spermidine synthase		-	-	-	-	-	-	-	-	-	-	-	-	-	-	-	-	-	-	-	-	-	-	-
Information processes
Description		Ca._Nitrosomirales_sp._SAT137	Ca._Nitrosomirales_sp._UBA213	Ca._Nitrosomirales_sp._DO1	Ca._Nitrosomirales_sp._MTA5	Ca._Nitrosomirales_sp._GW2	Ca._Nitrosomirales_sp._CS6	Ca._Nitrosomirales_sp._CS5	Ca._Nitrosomirales_sp._WS1	Ca._Nitrosomirales_sp._WS2	Ca._Nitrosomirales_sp._CS4	Ca._Nitrosomirales_sp._CS1	Ca._Nitrosomirales_sp._BLC2	Ca._Nitrosomirales_sp._DSS1	Ca._Nitrosomirales_sp._DSS2	Ca._Nitrosomirales_sp._GW4	Ca._Nitrosomirales_sp._BLC1	Ca._Nitrosomirales_sp._CS2	Ca._Nitrosomirales_sp._GW1	Ca._Nitrosomirales_sp._GW6	Ca._Nitrosomirales_sp._GW5	Ca._Nitrosomirales_sp._GW3	Ca._Nitrosomirales_sp._WS3	Ca._Nitrosomirales_sp._CS3
RNA polymerase subunits
DNA-directed RNA polymerase, subunit A (Rpo1)	OG00297	MBE44068.1	A0060_gene_953	2650247115	NMJ86529.1, NMJ86712.1	-	Ga0484862_0002747_3_2051	-	-	-	Ga0394876_0028357_4_2418	Ga0484860_0004765_7441_11244	Ga0187894_100156591	Ga0376076_0001124_10004_13801	Ga0376075_0020401_3376_6027, Ga0376075_0033469_3337_4539	-	Ga0187892_1000233331	Ga0484862_0000543_13107_16904	2657375835	2717093579	2663686130	-	-	Ga0394879_0032113_742_4539
DNA-directed RNA polymerase, subunit B (Rpo2)	OG00584	MBE44069.1	A0060_gene_952	2650246881	NMJ86713.1	-	Ga0484862_0002747_2055_5384	Ga0484938_007700_2_3103	Ga0073934_100120878	Ga0209172_100082752	-	Ga0484860_0004765_4087_7437	-	Ga0376076_0001124_6650_10000	Ga0376075_0020401_22_3372	-	Ga0187892_1000233330	Ga0484862_0000543_9753_13103	-	-	2663686131	2717092442	-	Ga0394879_0032113_4543_7890
DNA-directed RNA polymerase, subunit D (Rpo3)	OG00340	MBE44305.1	A0060_gene_916	-	NMJ86868.1	-	Ga0484862_0001430_2903_3583	Ga0484938_000774_1616_2296	Ga0073934_1000511416	Ga0209172_1000808914	Ga0394876_0024557_3637_4302	Ga0484860_0003266_10991_11656	Ga0187894_100074398	Ga0376076_0000303_70498_71160	Ga0376075_0022653_605_1267	-	Ga0187892_1000063253	Ga0484862_0000464_20531_21208	2657375313	2717093975	-	-	A0096_gene_901	Ga0394879_0000986_22209_22886
DNA-directed RNA polymerase, subunit E` (Rpo7)	OG00318	MBE44412.1	A0060_gene_37	2650246828	NMJ86701.1	-	Ga0484862_0019369_986_1585	-	Ga0073934_1000547510	Ga0209172_1000529512	Ga0394876_0006533_14902_15495	Ga0484860_0002642_15172_15765	Ga0187894_100074393, Ga0187894_100086479	Ga0376076_0000165_71094_71711	-	-	Ga0187892_1000330928	Ga0484862_0004888_1149_1766	-	2717093792	2663686215	-	A0096_gene_1995	Ga0394879_0006665_17157_17744
DNA-directed RNA polymerase, subunit E``	OG00653	MBE44411.1	A0060_gene_36	2650246827	-	-	Ga0484862_0019369_797_985	-	Ga0073934_1000547511	Ga0209172_1000529511	Ga0394876_0006533_14713_14901	Ga0484860_0002642_14983_15171	Ga0187894_100086478	Ga0376076_0000165_70905_71093	-	-	-	-	-	2717093791	2663686216	-	A0096_gene_1994	-
DNA-directed RNA polymerase, subunit F (Rpo4)	OG00280	MBE44922.1	A0060_gene_906	2650246317	NMJ86578.1	Ga0180004_1107	Ga0484862_0009138_3540_3866	Ga0484938_004314_4815_5141	Ga0073934_1000564217	Ga0209172_100216227	Ga0394876_0002013_16962_17279	Ga0484860_0002215_24253_24570	Ga0187894_100072945	Ga0376076_0001098_25734_26051	-	2717093131	Ga0187892_1000254942	Ga0484862_0002456_11630_11965	-	-	-	-	-	Ga0394879_0040786_9422_9748
DNA-directed RNA polymerase, subunit H (Rpo5)	OG00380	MBE44070.1	A0060_gene_950	-	NMJ86714.1	-	Ga0484862_0002747_5410_5664	Ga0484938_007700_3129_3383	Ga0073934_100120877	Ga0209172_100082753	-	Ga0484860_0004765_3831_4082	Ga0187894_100250404	Ga0376076_0001124_6371_6646	Ga0376075_0032701_1_144	-	Ga0187892_1000233329	Ga0484862_0000543_9486_9749	-	-	2663686132	2717092441	A0096_gene_1617	Ga0394879_0032113_7893_8147
DNA-directed RNA polymerase, subunit K (Rpo6)	OG00313	MBE44146.1	-	2650246688	NMJ86872.1	-	Ga0484862_0002547_8962_9474	Ga0484938_007935_3695_4207	Ga0073934_1000383026	Ga0209172_1000594313	-	Ga0484860_0017581_765_1235	Ga0187894_100291334	Ga0376076_0004231_3310_3816	Ga0376075_0018091_2223_2729	-	Ga0187892_100030824	-	-	2717093993	2663686291	-	A0096_gene_10	Ga0394879_0109585_1749_2243
DNA-directed RNA polymerase, subunit L (Rpo11)		-	-	-	-	-	-	-	-	-	-	-	-	-	-	-	-	-	-	-	-	-	-	-
DNA-directed RNA polymerase, subunit M (Rpb9)	OG00574	MBE43930.1	A0060_gene_723	2650246928	NMJ86447.1	-	-	-	Ga0073934_1000135616	Ga0209172_1000249734	Ga0394876_0053894_5306_5644	Ga0484860_0000191_94133_94471	Ga0187894_100169795	Ga0376076_0000440_23588_23932	Ga0376075_0006287_3209_3553	-	Ga0187892_10000555107	Ga0484862_0000911_7176_7487	-	-	-	-	A0096_gene_639	Ga0394879_0141944_3201_3500
DNA-directed RNA polymerase, subunit N (Rpo10)	OG00473	MBE43760.1	A0060_gene_321	-	NMJ86915.1	Ga0180004_10137	Ga0484862_0000166_7459_7659	Ga0484938_000210_25198_25398	-	Ga0209172_100046083	Ga0394876_0011151_15281_15556	Ga0484860_0001399_24480_24755	Ga0187894_100266595	Ga0376076_0000413_51241_51477	Ga0376075_0025111_1428_1664	2717093055	Ga0187892_1000101183	Ga0484862_0004638_299_535	-	-	-	-	A0096_gene_400	Ga0394879_0040710_72_308
DNA-directed RNA polymerase, subunit P (Rpo12)	OG00848	MBE43715.1	A0060_gene_212	2650246420	NMJ86751.1	Ga0180004_10845	Ga0484862_0004499_6608_6778	Ga0484938_000953_3401_3571	Ga0073934_1000713614	-	-	-	Ga0187894_100137194	Ga0376076_0003733_4921_5091	Ga0376075_0054603_1495_1665	2717093077	Ga0187892_1000163013	Ga0484862_0003696_1879_2049	2657375675	-	-	2717092316	-	Ga0394879_0018141_3561_3731
DNA polymerases, EC 2.7.7.7
B-family DNA polymerase (PloB)	OG00206	MBE44020.1	A0060_gene_1360	2650246494	NMJ86685.1	-	-	Ga0484938_004881_230_1573	Ga0073934_100036949	Ga0209172_100077104	Ga0394876_0006603_24077_26647	Ga0484860_0012111_3_1760, Ga0484860_0036216_2467_3429	-	Ga0376076_0000395_15055_17637	Ga0376075_0012531_2390_4972	-	Ga0187892_1000175713	Ga0484862_0005701_3200_5782	-	2717094006	-	-	A0096_gene_1286, A0096_gene_1945, A0096_gene_426	Ga0394879_0019879_3514_6093
Y-family DNA polymerase (PloY)	OG00161	MBE43587.1	A0060_gene_1182	2650246262	NMJ87093.1	Ga0180004_1542, Ga0180004_1626	Ga0484862_0022822_2229_3335	Ga0484938_002493_3361_4467	Ga0073934_1000372511, Ga0073934_100539284	Ga0209172_1000625411, Ga0209172_100294364	Ga0394876_0035341_3655_4749, Ga0394876_0102184_1117_2223	Ga0484860_0003388_4095_5189, Ga0484860_0007600_6057_7163	Ga0187894_100097591, Ga0187894_100119899	Ga0376076_0000395_25658_26791, Ga0376076_0003733_1900_2964	-	2717093073	Ga0187892_100017571, Ga0187892_1002024110	Ga0484862_0007899_3626_4738	2657375671	2717093919	-	2717092313, 2717092636	A0096_gene_1159, A0096_gene_1675, A0096_gene_1917	Ga0394879_0006665_26875_27801, Ga0394879_0018141_5661_6752
Replication
cell division control protein 6 homolog	OG00596	MBE43912.1	A0060_gene_1208	2650247248	NMJ86835.1	Ga0180004_1566	-	Ga0484938_008310_112_1299	Ga0073934_100023107	Ga0209172_1000189940	Ga0394876_0015644_13145_14329	Ga0484860_0000191_79148_80332	Ga0187894_100081327	Ga0376076_0000440_6824_8014	Ga0376075_0020756_3683_4873	-	Ga0187892_1000808717	Ga0484862_0000911_23312_24502	-	2717093337	2663686254	-	A0096_gene_1253	Ga0394879_0036861_4708_5892
Orc1/cdc6 family replication initiation protein fused to HTH domain	OG01077	-	A0060_gene_969	-	-	Ga0180004_12513	Ga0484862_0001430_17320_18876	Ga0484938_005816_3300_4856	Ga0073934_100189514	Ga0209172_1000922910	Ga0394876_0035625_4212_5828	Ga0484860_0014313_4212_5828	Ga0187894_100222896	Ga0376076_0000303_51948_53549	Ga0376075_0024502_1713_3314	2717093090	Ga0187892_1000063232	Ga0484862_0000464_35752_36720, Ga0484862_0009606_5338_6939	2657375333	2717093629	-	-	A0096_gene_561	Ga0394879_0047631_1639_3180
DNA polymerase sliding clamp	OG00528	MBE43931.1	A0060_gene_724	2650246904	NMJ86448.1	-	-	-	Ga0073934_1000135617	Ga0209172_1000249733	Ga0394876_0053894_5680_6432	Ga0484860_0000191_94507_95259	Ga0187894_100169796	Ga0376076_0000440_23976_24725	Ga0376075_0006287_3597_4346, Ga0376075_0018226_5421_6059	-	Ga0187892_10000555106	Ga0484862_0000911_6383_7132	-	-	-	-	A0096_gene_638	Ga0394879_0141944_3536_4288
Single-stranded DNA-binding replication protein A (RPA), large (70 kD) subunit or related ssDNA-binding protein	OG00784	MBE44455.1	-	-	NMJ87039.1	-	-	-	Ga0073934_100026867	Ga0209172_100150976	Ga0394876_0018959_6085_6375	Ga0484860_0003388_16126_16416	Ga0187894_100311155	Ga0376076_0000175_114139_114432	Ga0376075_0056766_1399_1692	2717092922	Ga0187892_1000098441	Ga0484862_0000586_29129_29422	2657375365	-	-	-	-	Ga0394879_0003071_5502_5795
RPA-like protein	OG00245	-	A0060_gene_288	2650246895	NMJ87072.1	-	-	Ga0484938_009528_180_1676	Ga0073934_100051146	Ga0209172_100128902	Ga0394876_0094491_897_2291	Ga0484860_0003266_3983_5377	Ga0187894_100088036	Ga0376076_0002008_14411_15823	Ga0376075_0004809_7785_9197	-	Ga0187892_1000070714	Ga0484862_0000270_15062_16540	-	-	-	-	A0096_gene_86	Ga0394879_0005992_27366_28745
minichromosome maintenance complex (MCM) protein	OG00235	MBE43961.1	A0060_gene_756	2650246811	NMJ86488.1	Ga0180004_11530	-	-	Ga0073934_1000135665	Ga0209172_1000465419	Ga0394876_0013928_9515_11575	Ga0484860_0000770_24225_26285	Ga0187894_1001197410	Ga0376076_0000615_21361_23439	Ga0376075_0018124_2_3007, Ga0376075_0031797_3778_4614, Ga0376075_0053947_2144_3454	2717093114	Ga0187892_100129103	Ga0484862_0006639_3889_5967	-	-	2663686160	-	A0096_gene_99	Ga0394879_0043461_8061_9668
putative DNA replication initiation complex subunit, GINS23 family protein	OG00373	MBE43962.1	A0060_gene_757	2650246810	NMJ86489.1	Ga0180004_11529	-	-	Ga0073934_1000135666	Ga0209172_1000465418	Ga0394876_0013928_11572_12108	Ga0484860_0000770_23692_24228	-	Ga0376076_0000615_23564_24079	Ga0376075_0018124_3004_3516, Ga0376075_0053947_1632_2147	2717093115	Ga0187892_100129102	Ga0484862_0006639_3250_3768	-	-	2663686159	-	A0096_gene_100	Ga0394879_0043461_7549_8064
putative DNA replication initiation complex subunit, GINS15 family protein	OG00468	MBE43693.1	A0060_gene_635	2650246710	NMJ87301.1	-	-	Ga0484938_003413_4_555	Ga0073934_1001189311	Ga0209172_1000817011	Ga0394876_0038500_8084_8647	Ga0484860_0015362_4734_5297	Ga0187894_1000817611	Ga0376076_0002021_26588_27106	Ga0376075_0014087_780_1343	-	Ga0187892_100080871	Ga0484862_0009631_1694_2257	-	2717093352	2663686456	-	A0096_gene_930	-
putative Single-stranded DNA-specific exonuclease RecJ	OG00873	-	A0060_gene_889	2650246714	NMJ87140.1	Ga0180004_1643	Ga0484862_0014024_3125_4531	Ga0484938_007907_2291_3697	Ga0073934_100118937	Ga0209172_100081707	-	Ga0484860_0015362_828_2234	Ga0187894_1000374621, Ga0187894_100168871	Ga0376076_0000355_66927_68333	Ga0376075_0041151_2153_3559	-	Ga0187892_1000217223	Ga0484862_0001012_14794_16200	2657376136	-	2663686123	-	-	Ga0394879_0008384_19616_21016
DNA primase, small subunit	OG00240	MBE43811.1	A0060_gene_396	2650246121	NMJ86933.1	Ga0180004_101119	-	Ga0484938_000190_10164_11294	Ga0073934_100018362	Ga0209172_1000437021	Ga0394876_0046890_4713_5843	Ga0484860_0014068_18_479, Ga0484860_0041037_2_502	-	Ga0376076_0000618_60665_61615, Ga0376076_0002898_20619_21125	Ga0376075_0017871_973_2130	-	Ga0187892_100112922	Ga0484862_0000403_34811_35941	2657375656	-	-	2717092567	A0096_gene_1203	Ga0394879_0002004_9046_10182
DNA primase, large subunit	OG00341	MBE43810.1	A0060_gene_397	2650246122	NMJ86934.1	Ga0180004_101118	Ga0484862_0012026_5340_6377	Ga0484938_000190_9155_10192	Ga0073934_100018363	Ga0209172_1000437020	Ga0394876_0046890_5815_6852	Ga0484860_0041037_474_1511	Ga0187894_100080281	Ga0376076_0000618_59626_60693	Ga0376075_0017871_3_1025	-	Ga0187892_100112923	Ga0484862_0000403_35913_36968	2657375657	-	-	-	A0096_gene_1204	Ga0394879_0002004_10154_11182
replication factor C, small subunit	OG00531	MBE43963.1	A0060_gene_758	2650246809	NMJ86490.1	Ga0180004_11528	-	-	Ga0073934_1000135667	Ga0209172_1000465417	Ga0394876_0013928_12173_13147	Ga0484860_0000770_22653_23627	-	Ga0376076_0000615_24182_25156	Ga0376075_0018124_3639_4595, Ga0376075_0053947_554_1528	2717093116	Ga0187892_100129101, Ga0187892_100418786	Ga0484862_0006639_2220_3176	-	-	2663686158	-	A0096_gene_101	Ga0394879_0043461_6491_7447
replication factor C, large subunit	OG00333	MBE44702.1	A0060_gene_798	2650246562	NMJ86318.1	Ga0180004_10212	Ga0484862_0028978_2495_3643	Ga0484938_002002_2171_3415	Ga0073934_100196102	Ga0209172_1000721612	Ga0394876_0027700_1713_2954	Ga0484860_0000770_6063_7304	Ga0187894_100184664	Ga0376076_0001299_35826_37064	Ga0376075_0009250_4964_6202	-	Ga0187892_100023335	Ga0484862_0007757_4570_5808	-	2717093674	-	-	A0096_gene_1136	Ga0394879_0002448_10369_11610
flap structure-specific endonuclease	OG00392	MBE43676.1	A0060_gene_284	2650246347	NMJ87719.1	Ga0180004_1129	Ga0484862_0003067_2839_3864	Ga0484938_000851_8349_9374	Ga0073934_100105366	Ga0209172_1000330025	Ga0394876_0052992_3_974	Ga0484860_0010882_7296_8321	Ga0187894_100084254	Ga0376076_0000303_15632_16657	-	-	Ga0187892_100062005	Ga0484862_0002382_11683_12711	-	-	-	-	A0096_gene_1483	Ga0394879_0012762_11749_12774
ribonuclease (RNAse) HII	OG00735	MBE43620.1	A0060_gene_803	2650246327	-	-	-	-	Ga0073934_100056427	Ga0209172_100150762	Ga0394876_0002013_7260_7931	Ga0484860_0002215_14551_15222	-	Ga0376076_0001098_34063_34713	Ga0376075_0024192_1797_2447	2717093190	Ga0187892_1000254932	Ga0484862_0002574_12272_12922	-	2717093865	-	2717092552	A0096_gene_787	Ga0394879_0183958_1237_1887
ribonuclease (RNAse) HI	OG00232	MBE43738.1, MBE44903.1	A0060_gene_543	2650246454	NMJ86543.1	Ga0180004_10815	Ga0484862_0000680_26116_26466	Ga0484938_003132_5428_5778	Ga0073934_1000247038, Ga0073934_100133762	Ga0209172_100074172, Ga0209172_100135846	Ga0394876_0029051_2917_3267	Ga0484860_0004633_10620_10970	Ga0187894_100077833	-	Ga0376075_0036201_2694_3008, Ga0376075_0054055_2463_2828	-	Ga0187892_100038666, Ga0187892_1001707310	Ga0484862_0007103_1220_1585	2657375444	-	2663686377	-	A0096_gene_1017	Ga0394879_0020587_126_539
DNA ligase (ATP dependent)	OG00500	MBE44144.1	-	2650246691	-	-	Ga0484862_0002547_6231_7991	Ga0484938_007935_964_2724	Ga0073934_1000383023	Ga0209172_1000594310	Ga0394876_0079835_1_1455	Ga0484860_0006030_369_2147	-	Ga0376076_0004231_564_2342	Ga0376075_0018091_2_1225	-	Ga0187892_100030827	Ga0484862_0005667_7361_9139	-	2717093753	2663686294	-	A0096_gene_13	Ga0394879_0037062_103_1881
putative cell division proteins
AAA family ATPase, CDC48 subfamily	OG00009	MBE43829.1	A0060_gene_172	2650246098	NMJ86311.1	Ga0180004_10429	Ga0484862_0003726_5388_7568	Ga0484938_000303_11461_13641	Ga0073934_1000148654	Ga0209172_1000367711	Ga0394876_0124903_3_716, Ga0394876_0131975_3_1418	Ga0484860_0001598_22815_24995	Ga0187894_100114131	Ga0376076_0003942_8739_10919	Ga0376075_0006701_5441_7615, Ga0376075_0020301_3559_5739	-	Ga0187892_1000353512	Ga0484862_0002383_12145_14325	-	-	-	-	-	Ga0394879_0016864_8993_11173
AAA family ATPase, CDC48 subfamily	OG00009	MBE44419.1	A0060_gene_45	2650246835	NMJ86694.1	-	Ga0484862_0010203_3719_5896	Ga0484938_007626_1259_3436	Ga0073934_100054753	Ga0209172_1000529519	Ga0394876_0006533_21912_24086	Ga0484860_0002642_22182_23435, Ga0484860_0007275_2_1051	Ga0187894_100119046	Ga0376076_0000165_79778_81955	Ga0376075_0017333_4234_6411	2717092828	Ga0187892_1000330918	Ga0484862_0002764_1_1161, Ga0484862_0004888_9947_11137	-	2717093802	-	-	A0096_gene_538	Ga0394879_0006665_3911_6088
putative archaeal cell division protein cdvC	OG00164	MBE44949.1	A0060_gene_1399	2650246849	-	Ga0180004_11418	Ga0484862_0001085_7016_8128	Ga0484938_000127_11669_12781	Ga0073934_100062965	Ga0209172_100237064	Ga0394876_0022089_2256_3416	Ga0484860_0003622_11972_13132	Ga0187894_100347232	Ga0376076_0000395_53596_54702	Ga0376075_0007412_2655_3761	2717093264	Ga0187892_100035205	Ga0484862_0006190_1253_2446	-	2717093778	-	-	A0096_gene_250, A0096_gene_482	Ga0394879_0059326_4296_5492
putative archaeal cell division protein cdvB	OG00018	MBE43804.1, MBE44217.1, MBE44947.1	A0060_gene_1401, A0060_gene_381, A0060_gene_403	2650246128, 2650246542, 2650246851	NMJ87221.1, NMJ87426.1	Ga0180004_101105, Ga0180004_11420	Ga0484862_0001085_5604_6245, Ga0484862_0006033_9400_9789	Ga0484938_000127_10257_10898, Ga0484938_004214_720_1352, Ga0484938_010295_973_1638	Ga0073934_1000183612, Ga0073934_1000563929, Ga0073934_100062963	Ga0209172_1000437011, Ga0209172_100237062	Ga0394876_0009687_10719_11384, Ga0394876_0022089_913_1554, Ga0394876_0045426_5711_6343	Ga0484860_0002921_10848_11513, Ga0484860_0003622_13834_14475, Ga0484860_0011275_2260_2892	Ga0187894_1000070811, Ga0187894_100337242	Ga0376076_0000395_52177_52821, Ga0376076_0000695_24636_25268, Ga0376076_0003491_12426_13085	Ga0376075_0007412_1236_1880, Ga0376075_0010132_4023_4655, Ga0376075_0030002_3_359, Ga0376075_0048397_3253_3636	-	Ga0187892_1000163036, Ga0187892_100035203, Ga0187892_1001129210	Ga0484862_0005997_2_646, Ga0484862_0006190_2_571, Ga0484862_0008791_1351_1983	2657376140	2717093780	2663686363	2717092297	A0096_gene_26, A0096_gene_484	Ga0394879_0002004_18039_18689, Ga0394879_0054153_5032_5679, Ga0394879_0059326_6134_6778
putative archaeal cell division protein cdvB	OG00018	MBE43804.1, MBE44217.1, MBE44947.1	A0060_gene_1401, A0060_gene_381, A0060_gene_403	2650246128, 2650246542, 2650246851	NMJ87221.1, NMJ87426.1	Ga0180004_101105, Ga0180004_11420	Ga0484862_0001085_5604_6245, Ga0484862_0006033_9400_9789	Ga0484938_000127_10257_10898, Ga0484938_004214_720_1352, Ga0484938_010295_973_1638	Ga0073934_1000183612, Ga0073934_1000563929, Ga0073934_100062963	Ga0209172_1000437011, Ga0209172_100237062	Ga0394876_0009687_10719_11384, Ga0394876_0022089_913_1554, Ga0394876_0045426_5711_6343	Ga0484860_0002921_10848_11513, Ga0484860_0003622_13834_14475, Ga0484860_0011275_2260_2892	Ga0187894_1000070811, Ga0187894_100337242	Ga0376076_0000395_52177_52821, Ga0376076_0000695_24636_25268, Ga0376076_0003491_12426_13085	Ga0376075_0007412_1236_1880, Ga0376075_0010132_4023_4655, Ga0376075_0030002_3_359, Ga0376075_0048397_3253_3636	-	Ga0187892_1000163036, Ga0187892_100035203, Ga0187892_1001129210	Ga0484862_0005997_2_646, Ga0484862_0006190_2_571, Ga0484862_0008791_1351_1983	2657376140	2717093780	2663686363	2717092297	A0096_gene_26, A0096_gene_484	Ga0394879_0002004_18039_18689, Ga0394879_0054153_5032_5679, Ga0394879_0059326_6134_6778
Cell division protein FtsZ	OG00792	MBE44610.1	A0060_gene_245	2650246789	NMJ86830.1	-	Ga0484862_0003343_2665_3612	Ga0484938_001610_8884_9831	Ga0073934_1000349832	Ga0209172_100120973	Ga0394876_0003785_5269_6222	Ga0484860_0000809_44694_45647	Ga0187894_100162343	Ga0376076_0000450_11789_12775	Ga0376075_0048814_1_915	-	Ga0187892_1000077442	Ga0484862_0001598_3862_4848	-	2717093457	-	2717092393	A0096_gene_45	Ga0394879_0031447_381_1322
putative SepF homologue	OG00466	MBE43871.1	A0060_gene_1080	2650246056	NMJ86267.1	Ga0180004_1151	-	-	Ga0073934_1000125442	Ga0209172_1000504514	Ga0394876_0024053_11586_11864	Ga0484860_0000191_13583_13861	Ga0187894_100019046	Ga0376076_0000440_76562_76840	Ga0376075_0058308_1661_1939	2717092856	Ga0187892_1000055536	Ga0484862_0001954_9331_9609	-	-	-	2717092630	A0096_gene_736	Ga0394879_0022667_10011_10289
putative chromosome segregation and condensation protein ScpA	OG00435	MBE43711.1	A0060_gene_207	2650246425	NMJ86755.1	-	Ga0484862_0004499_9464_10141	Ga0484938_000953_6257_6934	Ga0073934_1000713619	Ga0209172_1000532417	Ga0394876_0022769_1935_2612	Ga0484860_0006020_3253_3930	Ga0187894_1000302329	Ga0376076_0000175_46905_47603	-	-	Ga0187892_1000101169	Ga0484862_0000704_11423_12121	-	-	-	2717092270	-	Ga0394879_0004336_6429_7103
Chromosome segregation and condensation protein ScpB	OG00241	MBE43712.1	A0060_gene_208	2650246424	NMJ86754.1	Ga0180004_10849	Ga0484862_0004499_8816_9397	Ga0484938_000953_5609_6190	Ga0073934_1000713618	Ga0209172_1000532416	Ga0394876_0022769_2686_3246	Ga0484860_0006020_4004_4564	Ga0187894_1000302330	Ga0376076_0000175_47672_48232	-	-	Ga0187892_1000101170	Ga0484862_0000704_10794_11354	-	-	-	2717092271	A0096_gene_1820	Ga0394879_0004336_7178_7765
putative chromosome segregation protein SMC	OG00722	MBE44866.1	A0060_gene_1267	-	NMJ87266.1	Ga0180004_1283	-	Ga0484938_000127_2_1894	Ga0073934_1000864812	Ga0209172_100154273	Ga0394876_0060556_4087_6309	Ga0484860_0003500_10595_14131	-	Ga0376076_0000165_37688_41221	Ga0376075_0021493_1788_5321	-	Ga0187892_1000235730	-	2657376061	-	-	-	-	Ga0394879_0024963_384_3908
ParB-like nuclease domain containing protein		-	-	-	-	-	-	-	-	-	-	-	-	-	-	-	-	-	-	-	-	-	-	-
Transcription
Transcription initiation factor TFIIB, Brf1 subunit/Transcription initiation factor TFIIB	OG00004	-	A0060_gene_1348	2650246776	NMJ87271.1	Ga0180004_10357, Ga0180004_10823, Ga0180004_11218, Ga0180004_12011, Ga0180004_1372	Ga0484862_0001298_23019_23372, Ga0484862_0002874_8249_9148, Ga0484862_0003067_9910_10959, Ga0484862_0024160_1995_2969	Ga0484938_000881_5779_6678, Ga0484938_001207_10689_11603, Ga0484938_002419_1511_2560, Ga0484938_003624_5109_6083	Ga0073934_100069804, Ga0073934_1000745813, Ga0073934_100105362, Ga0073934_100561731	Ga0209172_1000330029, Ga0209172_1000487512, Ga0209172_100216635	Ga0394876_0041126_4840_5754, Ga0394876_0052992_5218_6195, Ga0394876_0147402_1_189	Ga0484860_0007322_6323_7237, Ga0484860_0010882_2075_3052, Ga0484860_0022633_2083_2991	Ga0187894_100125228, Ga0187894_100125801, Ga0187894_100142984, Ga0187894_100373344	Ga0376076_0000303_22919_23815, Ga0376076_0000450_51014_51823, Ga0376076_0000615_12661_13620, Ga0376076_0002021_16088_17050, Ga0376076_0003035_6124_7038	Ga0376075_0009242_5119_6015, Ga0376075_0011443_1648_2553, Ga0376075_0011993_7313_8125, Ga0376075_0043424_163_864, Ga0376075_0060191_1887_2783	2717092862, 2717093144	Ga0187892_1000055568, Ga0187892_1000358215, Ga0187892_1000620012	Ga0484862_0003644_7776_8672, Ga0484862_0005217_2910_3806, Ga0484862_0007651_1278_2240	-	-	2663686407	2717092239	A0096_gene_1718, A0096_gene_1931, A0096_gene_79, A0096_gene_878	Ga0394879_0035462_3297_4211, Ga0394879_0045842_7556_8506
Transcription initiation factor TFIIB, Brf1 subunit/Transcription initiation factor TFIIB		-	-	-	-	-	-	-	-	-	-	-	-	-	-	-	-	-	-	-	-	-	-	-
Transcription initiation factor TFIIB, Brf1 subunit/Transcription initiation factor TFIIB	OG00433	MBE44532.1	A0060_gene_338	-	NMJ87190.1	Ga0180004_10263	-	-	Ga0073934_1000264929	Ga0209172_100045225	Ga0394876_0038532_5272_6183	Ga0484860_0001928_8822_9733	Ga0187894_100123238	Ga0376076_0000175_49255_50223	Ga0376075_0026122_1034_2002	-	Ga0187892_1000101174	Ga0484862_0000704_8797_9771	-	-	-	2717092275	-	Ga0394879_0004336_8818_9786
TATA-box binding protein (TBP), component of TFIID and TFIIIB	OG00043	-	-	2650247179	-	Ga0180004_10928	-	Ga0484938_004594_3204_3767	Ga0073934_100299474	Ga0209172_100178806	Ga0394876_0007903_25114_25677	Ga0484860_0001481_10652_11215	Ga0187894_100077831	Ga0376076_0000355_26497_27060	-	-	Ga0187892_100038668	Ga0484862_0007103_2375_2938	2657375442	-	2663686465	-	A0096_gene_563	Ga0394879_0020587_1269_1832
Transcription initiation factor IIE, alpha subunit	OG00703	-	A0060_gene_1041	-	-	Ga0180004_1345	Ga0484862_0005600_257_769	Ga0484938_005696_1_147, Ga0484938_013602_258_770	Ga0073934_1000260848	Ga0209172_100249273	Ga0394876_0034805_5800_6312	Ga0484860_0005087_7269_7781	-	Ga0376076_0000894_22716_23273	Ga0376075_0023015_2440_2997	-	Ga0187892_100398342	Ga0484862_0005882_4128_4640	-	-	-	-	A0096_gene_301	Ga0394879_0013197_3860_4372
putative RNA polymerase subunit, Rpc34-like	OG00655	MBE43625.1	-	2650246332	NMJ86759.1	-	Ga0484862_0020242_2902_3321	-	Ga0073934_100056422	Ga0209172_100150767	Ga0394876_0002013_4177_4611	Ga0484860_0002215_11468_11902	Ga0187894_1000831411	Ga0376076_0001098_38541_38969	Ga0376075_0014211_607_1035	2717093197	Ga0187892_1000254926	Ga0484862_0002574_8035_8463	-	2717093954	-	2717092547	A0096_gene_1087	Ga0394879_0007573_24269_24691
archaeal NusA family protein with KH domain	OG00585	MBE44066.1	A0060_gene_955	2650247113	NMJ86527.1	-	-	-	Ga0073934_100652905	Ga0209172_100400563	Ga0394876_0028357_3409_3906	Ga0484860_0004765_12235_12732	Ga0187894_100156594	Ga0376076_0001124_14824_15279	Ga0376075_0033469_1859_2314	-	Ga0187892_1000233335	Ga0484862_0000543_17927_18382	2657375831	2717093575	-	-	-	Ga0394879_0004556_32762_33217
Transcription antiterminator NusG	OG00634	MBE44049.1	A0060_gene_618	2650246284	NMJ86637.1	Ga0180004_13010	Ga0484862_0007453_5530_6003	Ga0484938_005808_1316_1789	Ga0073934_1000845113	Ga0209172_100229406	Ga0394876_0027921_6696_7169	Ga0484860_0008708_6696_7169	-	Ga0376076_0001124_34692_35165	Ga0376075_0031363_30_440	2717092987	Ga0187892_10000632103	Ga0484862_0002965_3488_3961	-	-	-	2717092425	A0096_gene_1609	Ga0394879_0004556_8328_8729
tRNA-splicing endonuclease	OG00402	MBE44142.1	-	2650246693	NMJ87528.1	-	Ga0484862_0002547_4932_5486	-	Ga0073934_1000383021	Ga0209172_100059438	Ga0394876_0079835_2178_2732	Ga0484860_0006030_2870_3424	-	Ga0376076_0003347_18451_19005	Ga0376075_0063540_78_395	-	Ga0187892_100030829	Ga0484862_0005667_6085_6639	-	2717093751	2663686296	-	A0096_gene_15, A0096_gene_1673	Ga0394879_0037062_2600_3154
putarive tRNA-splicing endonuclease	OG00833	-	A0060_gene_491	2650247261	NMJ87353.1	-	-	-	Ga0073934_100477615	-	Ga0394876_0035341_6839_7408	Ga0484860_0003388_7279_7848	Ga0187894_100227382	Ga0376076_0000175_123592_124167	Ga0376075_0014442_1920_2495	-	Ga0187892_1000098456	Ga0484862_0000586_19474_20049	2657375349	-	-	-	-	Ga0394879_0024480_3460_4038
DNA/RNA-binding protein Alba	OG00031	MBE43585.1, MBE43734.1, MBE44604.1	A0060_gene_1180, A0060_gene_239, A0060_gene_547	2650246264, 2650246449	NMJ86547.1, NMJ87095.1, NMJ87559.1	Ga0180004_102101, Ga0180004_1375, Ga0180004_1482, Ga0180004_1624	Ga0484862_0001710_12587_12889, Ga0484862_0002874_13186_13536, Ga0484862_0002940_4848_5168, Ga0484862_0003146_11956_12252, Ga0484862_0022822_3714_4007	Ga0484938_000881_1391_1741, Ga0484938_001364_1076_1378, Ga0484938_002493_2689_2982, Ga0484938_004143_4896_5216, Ga0484938_006408_1438_1734	Ga0073934_1000239920, Ga0073934_1000268542, Ga0073934_100037259, Ga0073934_1000547519, Ga0073934_1000671512	Ga0209172_1000352119, Ga0209172_100052953, Ga0209172_100062549, Ga0209172_100123505, Ga0209172_100202933	Ga0394876_0003785_13077_13361, Ga0394876_0006533_8063_8428, Ga0394876_0041647_4723_5025, Ga0394876_0102184_454_735	Ga0484860_0000373_6560_6862, Ga0484860_0000809_37555_37839, Ga0484860_0002642_8333_8698, Ga0484860_0007600_5394_5675, Ga0484860_0019165_3403_3696	Ga0187894_100091324, Ga0187894_100119897	Ga0376076_0000165_25955_26365, Ga0376076_0000395_24973_25275	Ga0376075_0030871_3006_3380	-	Ga0187892_100017573, Ga0187892_1000235718	Ga0484862_0007899_2941_3243, Ga0484862_0022607_2_343	-	2717093921	-	2717092238, 2717092607	A0096_gene_1161, A0096_gene_171, A0096_gene_314, A0096_gene_877	Ga0394879_0089416_4219_4536
Translation
translation initiation factor 5A (eIF-5A)		-	-	-	-	-	-	-	-	-	-	-	-	-	-	-	-	-	-	-	-	-	-	-
translation initiation factor 5A (eIF-5A) (fragment)	OG00432	MBE44543.1	A0060_gene_668	-	NMJ86567.1	Ga0180004_10273	Ga0484862_0019634_2962_3759	Ga0484938_004852_2574_3371	Ga0073934_1000264919, Ga0073934_100612952	Ga0209172_1000452215	Ga0394876_0017712_3595_4392	Ga0484860_0001928_16095_16892	Ga0187894_1000070846	Ga0376076_0002008_16800_17603	Ga0376075_0004809_10174_10977	-	Ga0187892_1000070716	Ga0484862_0000270_13339_14142	2657375538	-	-	-	A0096_gene_1691	Ga0394879_0013197_5168_5971
translation initiation factor 2, alpha subunit (eIF-2alpha)	OG00293	MBE43665.1	A0060_gene_471	2650246360	NMJ86737.1	Ga0180004_10525	-	-	Ga0073934_1000260825	Ga0209172_1000710116	Ga0394876_0029015_5029_6810	Ga0484860_0002027_7774_9555	-	Ga0376076_0000615_35048_36760	Ga0376075_0032164_2663_4375	2717093240	Ga0187892_100234056	Ga0484862_0008683_46_1560	2657375794	-	-	2717092451	A0096_gene_394	Ga0394879_0079665_590_2359
translation initiation factor aIF-2	OG00160	-	-	2650246780	NMJ87267.1	Ga0180004_10362	Ga0484862_0001298_19225_19554	Ga0484938_001207_6895_7224	Ga0073934_100161214	Ga0209172_100167216	Ga0394876_0104216_1246_1554	Ga0484860_0007322_2029_2337	Ga0187894_100142988	Ga0376076_0003035_2598_2909	Ga0376075_0009242_9251_9445	-	Ga0187892_1000358211	Ga0484862_0005217_7024_7335	-	-	-	2717092414	A0096_gene_628	-
translation initiation factor SUI1	OG00656	MBE43640.1	-	2650246744	NMJ86594.1	-	Ga0484862_0004316_127_549	Ga0484938_000264_10246_10671	Ga0073934_100115735	Ga0209172_1001358412	Ga0394876_0079597_953_1378	Ga0484860_0006536_8544_8969	Ga0187894_100187316	Ga0376076_0005052_12040_12429	-	-	Ga0187892_100025499	Ga0484862_0001955_14638_15063	-	-	-	-	A0096_gene_1715, A0096_gene_470	Ga0394879_0007573_6920_7348
translation initiation factor 2, beta subunit	OG00481	-	A0060_gene_593	2650246179	-	Ga0180004_10278	-	-	Ga0073934_100023992	Ga0209172_100035212	Ga0394876_0074462_3211_4476	Ga0484860_0000373_19783_21048	Ga0187894_1000070842	Ga0376076_0002008_22082_23020	Ga0376075_0008714_5804_7066, Ga0376075_0014732_6494_7228	-	Ga0187892_1000070721	Ga0484862_0000270_7221_8552	2657375544	-	-	-	A0096_gene_263	Ga0394879_0025572_10713_11978
translation initiation factor 2, subunit gamma	OG00469	MBE43659.1	A0060_gene_465	2650246366	-	Ga0180004_10519	-	-	Ga0073934_100248132	Ga0209172_100187024	-	Ga0484860_0002027_15418_16083	Ga0187894_100227101	Ga0376076_0000615_28855_29520	Ga0376075_0029232_1389_2054	-	-	Ga0484862_0008683_5566_6294	-	-	2663686151	-	A0096_gene_800	Ga0394879_0043461_2178_2843
translation initiation factor IF-6	OG00753	-	-	2650246238	-	-	Ga0484862_0023378_2689_4131, Ga0484862_0036696_3_737	Ga0484938_007768_3463_4269	Ga0073934_100026859	Ga0209172_100108152	Ga0394876_0003785_43366_45450	Ga0484860_0000809_5466_7550	Ga0187894_100149627	Ga0376076_0000471_56374_58479	Ga0376075_0017768_2412_4517	-	Ga0187892_1000077472	Ga0484862_0005848_4975_7059	-	-	-	-	-	Ga0394879_0112709_574_2658
translation elongation factor 2	OG00363	MBE44420.1	A0060_gene_46	2650246836	NMJ86693.1	-	Ga0484862_0010203_5909_6184	Ga0484938_007626_3449_3724	Ga0073934_100054752	-	Ga0394876_0006533_24100_24375	Ga0484860_0007275_1065_1340	Ga0187894_100119047	Ga0376076_0000165_81969_82247	Ga0376075_0017333_6425_6586	2717092827	Ga0187892_1000330917	Ga0484862_0002764_1175_1528	-	2717093803	-	-	A0096_gene_537	Ga0394879_0006665_3622_3900
translation elongation factor EF-1 beta	OG00195	MBE43713.1	A0060_gene_210	2650246422	NMJ86753.1	Ga0180004_10847	Ga0484862_0004499_7163_8503	Ga0484938_000953_3956_5296	Ga0073934_1000713616	Ga0209172_1000532414	Ga0394876_0022769_3519_4859	Ga0484860_0006020_4837_6177	Ga0187894_100137192	Ga0376076_0003733_3226_4548	Ga0376075_0054603_1_1122	2717093075	Ga0187892_1000163015	Ga0484862_0003696_186_1508	2657375673	-	-	2717092314	A0096_gene_1949	Ga0394879_0018141_4098_5426
translation elongation factor EF-1 alpha	OG00550	-	A0060_gene_1297	2650246876	NMJ88038.1	Ga0180004_10913	Ga0484862_0039851_901_2148	Ga0484938_007777_778_2025	Ga0073934_1000421123	Ga0209172_100070166	Ga0394876_0007903_7286_8533	Ga0484860_0001481_27795_29042	-	Ga0376076_0000994_28720_29967	Ga0376075_0042618_2154_3401	-	Ga0187892_1000175747	Ga0484862_0003396_11841_13088	-	-	-	2717092346	A0096_gene_1862	Ga0394879_0054442_2429_3676
peptide chain release factor 1 (eRF1=aRF)		-	-	-	-	-	-	-	-	-	-	-	-	-	-	-	-	-	-	-	-	-	-	-
Chaperones and heat shock proteins
archaeal thermosome (group II chaperonin)
archaeal thermosome (group II chaperonin)	OG00022	MBE43918.1, MBE44495.1	A0060_gene_232, A0060_gene_96	2650246405, 2650246940	NMJ86783.1, NMJ86798.1, NMJ87121.1	Ga0180004_10554, Ga0180004_11722, Ga0180004_1323	-	Ga0484938_008714_34_1101	Ga0073934_100099869	Ga0209172_1000249749, Ga0209172_100222773	Ga0394876_0014627_5983_7647, Ga0394876_0064381_4041_5681, Ga0394876_0082903_1184_2848	Ga0484860_0000191_85249_86913, Ga0484860_0001370_11509_13173, Ga0484860_0002770_303_1943	Ga0187894_1000460114	Ga0376076_0000230_17200_18885, Ga0376076_0000440_13363_15021	Ga0376075_0011149_5309_6958, Ga0376075_0012843_2165_3850, Ga0376075_0043424_2519_3904, Ga0376075_0044034_1221_2864	2717092701	Ga0187892_10000555121	Ga0484862_0000911_16254_17906, Ga0484862_0001321_5599_7233, Ga0484862_0002352_7734_9419	2657375473	2717093329	2663686261	-	A0096_gene_232	Ga0394879_0033503_5263_6936, Ga0394879_0225946_2327_3112
putative chaperonin (Hsp60/Cpn60/TCP-1)		-	-	-	-	-	-	-	-	-	-	-	-	-	-	-	-	-	-	-	-	-	-	-
heat-shock protein Hsp20	OG00911	MBE43857.1	A0060_gene_1066	2650246070	NMJ86281.1	Ga0180004_1422	Ga0484862_0032913_1548_1934	Ga0484938_000894_7000_7386	Ga0073934_1000125467	Ga0209172_1000365813	Ga0394876_0010518_16970_17479	Ga0484860_0000191_33666_34175	-	Ga0376076_0002898_6847_7233	Ga0376075_0004208_5173_5559, Ga0376075_0006571_1607_1996	-	Ga0187892_1000374616	Ga0484862_0000403_20897_21283	2657375497	-	-	-	-	Ga0394879_0012546_9348_9821
heat-shock protein Hsp20	OG00032	MBE43828.1	A0060_gene_171	2650246099	NMJ86312.1	Ga0180004_10410, Ga0180004_10430, Ga0180004_10564	Ga0484862_0003726_7577_8068, Ga0484862_0008863_2310_2894	Ga0484938_000303_10961_11452, Ga0484938_005473_4594_5178, Ga0484938_006429_3831_4409	Ga0073934_1000148653	Ga0209172_1000367710	Ga0394876_0016610_6127_6711, Ga0394876_0025374_4644_5222, Ga0394876_0131975_1427_1921	Ga0484860_0001598_25004_25498, Ga0484860_0001598_8479_9063, Ga0484860_0002770_13237_13815	Ga0187894_100142283, Ga0187894_100163052	Ga0376076_0000230_69785_70078, Ga0376076_0000894_17114_17698, Ga0376076_0003942_10930_11424, Ga0376076_0046140_192_770	Ga0376075_0012008_7_351, Ga0376075_0020301_5750_6043, Ga0376075_0066978_1_195	-	Ga0187892_1000353513, Ga0187892_100196761, Ga0187892_100322585	Ga0484862_0001321_4920_5498, Ga0484862_0002383_14336_14830, Ga0484862_0005882_9670_9951	-	-	-	-	A0096_gene_1984, A0096_gene_296	Ga0394879_0016864_8533_8985
putative Small heat shock protein HSP16.5	OG01486	-	-	-	-	Ga0180004_10545, Ga0180004_10566	-	Ga0484938_006429_2647_3075	Ga0073934_100069808, Ga0073934_1001554811	Ga0209172_100101692, Ga0209172_100271492	Ga0394876_0025374_3462_3890, Ga0394876_0029711_1978_2412	Ga0484860_0002770_14569_14997, Ga0484860_0013037_6194_6628	-	Ga0376076_0046140_1520_1951	Ga0376075_0043927_391_825, Ga0376075_0066978_945_1376	-	-	Ga0484862_0001321_16549_16983, Ga0484862_0001321_3739_4170	-	-	-	-	-	-
HSP20-like chaperone	OG00962	MBE43634.1	A0060_gene_163	2650246344	-	-	Ga0484862_0004316_5584_5952	Ga0484938_000264_4843_5211	Ga0073934_100227544	Ga0209172_100141324	Ga0394876_0051489_3667_4146	Ga0484860_0002215_3727_4206	-	Ga0376076_0005052_6561_6983	Ga0376075_0057696_3005_3325	-	Ga0187892_1000254916	Ga0484862_0002574_1239_1661	-	-	-	2717092657	A0096_gene_1247	Ga0394879_0007573_12387_12848
chaperone protein dnaJ (Hsp40)	OG00270	MBE43704.1, MBE43981.1	A0060_gene_200	2650246416	-	Ga0180004_1049	Ga0484862_0008863_1155_2273	Ga0484938_005473_3439_4557	-	-	Ga0394876_0016610_4974_6092	Ga0484860_0001598_7326_8444	Ga0187894_100142284	Ga0376076_0000894_17730_18854	-	-	Ga0187892_100322584	Ga0484862_0005882_8514_9638	-	-	-	-	A0096_gene_297	-
chaperone protein Dnak (Hsp70)	OG00390	MBE44328.1	-	2650247156	NMJ86655.1	Ga0180004_1048	Ga0484862_0008863_37_1158	Ga0484938_005473_1619_3442	-	-	Ga0394876_0016610_3157_4977	Ga0484860_0001598_5509_7329	Ga0187894_100142285	Ga0376076_0000894_18851_20683	-	-	Ga0187892_100322583	Ga0484862_0005882_6685_8517	-	-	-	-	A0096_gene_298	-
molecular chaperone GrpE	OG00269	MBE44329.1	A0060_gene_852	2650247155	NMJ86654.1	Ga0180004_1047	-	Ga0484938_005473_1081_1614	Ga0073934_1001347510	Ga0209172_100276284	Ga0394876_0016610_2634_3164	Ga0484860_0001598_4986_5516	Ga0187894_100142286	Ga0376076_0000894_20689_21222	Ga0376075_0023015_4491_5024	-	Ga0187892_100322582	Ga0484862_0005882_6146_6679	-	-	-	-	A0096_gene_299	-
dnaJ domain protein	OG02566	-	A0060_gene_411	2650246960	NMJ87102.1	Ga0180004_11112	Ga0484862_0004441_6733_8193	Ga0484938_000231_18492_19952	Ga0073934_100016574	Ga0209172_100109251	-	Ga0484860_0005346_13378_14448	-	-	-	-	-	-	2657375699	-	-	-	-	-
Predicted redox protein, regulator of disulfide bond formation, Osm-C like		-	-	-	-	-	-	-	-	-	-	-	-	-	-	-	-	-	-	-	-	-	-	-
prefoldin subunit alpha	OG00477	MBE44041.1	A0060_gene_1310	2650246292	NMJ86630.1	-	-	-	Ga0073934_1000727312, Ga0073934_100632341	Ga0209172_100262036	-	Ga0484860_0004752_6139_6561	Ga0187894_100065865	Ga0376076_0024247_2170_2595	Ga0376075_0048693_656_1081	-	Ga0187892_1000063292	Ga0484862_0002965_11981_12406	-	-	-	-	A0096_gene_1361	Ga0394879_0000986_59453_59878
prefoldin subunit beta	OG00265	MBE44312.1	A0060_gene_1236	2650247103	NMJ87297.1	-	Ga0484862_0001430_7076_7480	Ga0484938_000774_5789_6193	Ga0073934_1000511424	Ga0209172_100080896	Ga0394876_0024557_8846_9232	Ga0484860_0003266_16200_16586	Ga0187894_1000743915	Ga0376076_0000303_65346_65729	-	-	Ga0187892_1000063247	Ga0484862_0000464_25937_26320	2657375320	2717093644	-	-	-	Ga0394879_0000986_16821_17198, Ga0394879_0140627_194_592
Proteasome
Proteasome, subunit alpha/beta (put. psmA)	OG00053	MBE44238.1	A0060_gene_182	2650246520	-	-	Ga0484862_0013567_3877_4530, Ga0484862_0038165_1950_2636	Ga0484938_002487_2844_3497	Ga0073934_1000421126, Ga0073934_100056391	Ga0209172_100070163	Ga0394876_0007903_9893_10546, Ga0394876_0009687_23795_24481	Ga0484860_0001481_25782_26435, Ga0484860_0004331_14633_15319	Ga0187894_100114189	Ga0376076_0000994_32589_33239, Ga0376076_0001562_5368_6099	-	-	Ga0187892_1000163058, Ga0187892_1000175742	Ga0484862_0004181_3947_4678	-	2717093856	-	2717092347	A0096_gene_934	Ga0394879_0022651_1343_2080, Ga0394879_0054442_474_1124
Proteasome, subunit alpha/beta (put. psmB)	OG00074	MBE43875.1	A0060_gene_1084	2650246052	NMJ86263.1	Ga0180004_1317	Ga0484862_0000869_2238_2861, Ga0484862_0013567_3299_3877	Ga0484938_002487_3497_4075	Ga0073934_1000125438, Ga0073934_1000421125	Ga0209172_1000504510, Ga0209172_100070164	Ga0394876_0007903_9296_9892, Ga0394876_0024053_7642_8283	Ga0484860_0000191_9639_10280, Ga0484860_0001481_26436_27032	Ga0187894_100082192, Ga0187894_1001141810	Ga0376076_0000440_72092_72727, Ga0376076_0000994_32014_32589	Ga0376075_0013344_1264_1899, Ga0376075_0030690_2_307	-	Ga0187892_1000055542, Ga0187892_1000175743	Ga0484862_0001954_15014_15649	-	2717093857	-	-	A0096_gene_415	Ga0394879_0022667_6063_6686, Ga0394879_0054442_1121_1696
Topoisomerases
DNA topoisomerase IA		-	-	-	-	-	-	-	-	-	-	-	-	-	-	-	-	-	-	-	-	-	-	-
DNA topoisomerase IB	OG00733	-	A0060_gene_833	2650246955	NMJ86710.1	Ga0180004_1113	Ga0484862_0003183_6258_7826	Ga0484938_000231_3764_5332	Ga0073934_1000165715	Ga0209172_100071463	Ga0394876_0038120_1_1083	Ga0484860_0003536_7011_8579	-	Ga0376076_0000450_26325_27899	Ga0376075_0036921_1_1440	-	Ga0187892_1000077430	Ga0484862_0008675_2703_4277	-	2717093471	-	-	A0096_gene_479	Ga0394879_0193368_305_1879
DNA topoisomerase VI, subunit A	OG01071	MBE43636.1	A0060_gene_161	2650246739	NMJ86599.1	-	Ga0484862_0004316_4487_5587	Ga0484938_000264_5208_6308	Ga0073934_1001157312	Ga0209172_100110347	Ga0394876_0047028_3530_4627	Ga0484860_0006536_3503_4600	-	Ga0376076_0005052_6989_8101	-	-	Ga0187892_1000254915	Ga0484862_0002574_124_1233	-	-	-	2717092656	A0096_gene_464	Ga0394879_0007573_11261_12385
Type 2 DNA topoisomerase VI, subunit B	OG01052	MBE43637.1	A0060_gene_160	2650246740	NMJ86598.1	-	Ga0484862_0004316_2677_4539	Ga0484938_000264_6256_8118	Ga0073934_1001157311	Ga0209172_100110346	Ga0394876_0047028_4578_6437	Ga0484860_0006536_4551_6410	Ga0187894_100187311	Ga0376076_0005052_8034_9914	-	-	Ga0187892_1000254914	Ga0484862_0001955_17185_18885	-	-	-	-	A0096_gene_465	Ga0394879_0007573_9442_11352
Histones
Archaeal histone H3/H4	OG00514	-	A0060_gene_1125	2650246749	NMJ86592.1	-	Ga0484862_0004440_9973_10197	Ga0484938_000264_12198_12422	Ga0073934_100133765	Ga0209172_100135843	Ga0394876_0079597_3790_4035	Ga0484860_0006536_11381_11626	Ga0187894_1001873110, Ga0187894_100218801, Ga0187894_100295551	Ga0376076_0005052_14324_14548	-	-	Ga0187892_100025495, Ga0187892_1001296011	Ga0484862_0001955_12997_13221	-	-	-	-	A0096_gene_947	Ga0394879_0007573_2740_2964
Homologous Recombination / DSBR
DNA repair and recombination protein RadB	OG00946	-	-	-	NMJ87119.1	Ga0180004_1694	Ga0484862_0002282_16501_17184	Ga0484938_007179_154_837	Ga0073934_100057092	Ga0209172_100092295	Ga0394876_0035625_7660_8334	-	Ga0187894_100103404	Ga0376076_0002008_9914_10582	Ga0376075_0004809_3304_3972	-	Ga0187892_1000070710	Ga0484862_0000270_20367_21035	2657375528	-	-	-	A0096_gene_93	Ga0394879_0013197_15662_16351
DNA repair and recombination protein RadA	OG00060	MBE44920.1	A0060_gene_904	2650246319	NMJ86580.1	Ga0180004_1105	Ga0484862_0009138_4203_5192	Ga0484938_004314_5478_5972	Ga0073934_1000564215	Ga0209172_100343251	Ga0394876_0002013_15629_16615	Ga0484860_0002215_22920_23906	Ga0187894_100072943	Ga0376076_0001098_24405_25394	Ga0376075_0022806_4241_5230	2717093133	Ga0187892_1000254944	Ga0484862_0002456_10319_11308	-	-	-	-	-	Ga0394879_0040786_8076_9065
putative Holliday junction resolvase	OG00687	MBE43886.1	A0060_gene_1096	-	NMJ86251.1	-	Ga0484862_0000869_24991_25530	Ga0484938_000239_22263_22802	Ga0073934_1000125420, Ga0073934_100634181	Ga0209172_100111402	Ga0394876_0125962_1957_2490	Ga0484860_0011754_3807_4340	Ga0187894_100097596	Ga0376076_0003491_1510_2025	-	-	Ga0187892_1000163025	Ga0484862_0013447_5364_5879	2657375667	-	-	2717092309	A0096_gene_844	Ga0394879_0004221_3355_3873
Predicted endonuclease related to archaeal Holliday junction resolvase	OG00487	-	A0060_gene_314	2650246784	NMJ86890.1	Ga0180004_10366	Ga0484862_0001298_16108_16740	Ga0484938_001207_3778_4410	Ga0073934_100161218	Ga0209172_100286082	Ga0394876_0041332_1_498	Ga0484860_0019582_3449_4084	Ga0187894_100301723	Ga0376076_0000303_8657_9289	-	-	Ga0187892_100044553	Ga0484862_0028977_2902_3540	-	-	-	2717092410	A0096_gene_1239, A0096_gene_1657	Ga0394879_0097795_2866_3501
putative DNA double-strand break repair Rad50 ATPase	OG00938	MBE44322.1	A0060_gene_1228	2650246920	NMJ86434.1	Ga0180004_11920	-	-	Ga0073934_1000268523	Ga0209172_100103429	Ga0394876_0003785_28471_30552	Ga0484860_0000809_20364_22445	Ga0187894_100358651	Ga0376076_0000471_68143_70248	Ga0376075_0051137_1_1041	-	Ga0187892_1000077458	Ga0484862_0003629_198_2300	-	-	-	-	A0096_gene_2029	Ga0394879_0037180_5032_7119
putative DNA double-strand break repair protein Mre11	OG00963	MBE44323.1	A0060_gene_1229	2650246919	NMJ86433.1	Ga0180004_11919	-	-	Ga0073934_1000268524	Ga0209172_1001034210	Ga0394876_0003785_27323_28462	Ga0484860_0000809_22454_23593	Ga0187894_100358652	Ga0376076_0000471_70211_71380	-	-	Ga0187892_1000077457	Ga0484862_0001598_20072_20977	-	-	-	-	-	Ga0394879_0037180_3902_5026
putative HerA helicase	OG01016	MBE44324.1	A0060_gene_1230	2650246918	-	Ga0180004_11918	-	-	Ga0073934_1000268525	Ga0209172_100110931	Ga0394876_0003785_25790_27316	Ga0484860_0000809_23600_25126	-	Ga0376076_0000471_71387_72916	-	-	Ga0187892_1000077456	Ga0484862_0001598_18536_20065	-	-	-	-	-	Ga0394879_0037180_2375_3892
putative HerA helicase	OG01212	MBE43836.1	A0060_gene_2	2650246091	NMJ86304.1	Ga0180004_10421	-	Ga0484938_000303_20099_21571	Ga0073934_1000148661	Ga0209172_1000367718	Ga0394876_0016610_13114_14574	Ga0484860_0001598_15466_16926	Ga0187894_100195892	Ga0376076_0003942_1210_2673	Ga0376075_0052758_3_1082	-	Ga0187892_100035355	Ga0484862_0002383_4476_5936	-	-	-	-	A0096_gene_1437	Ga0394879_0002932_3_1415
putative NurA nuclease	OG01017	MBE44325.1	A0060_gene_1231	-	-	Ga0180004_11915	-	Ga0484938_006815_441_1286	Ga0073934_1000268526	Ga0209172_100110932	Ga0394876_0003785_24945_25790	Ga0484860_0000809_25126_25971	-	Ga0376076_0000471_73014_73853	-	-	Ga0187892_1000077455	Ga0484862_0001598_17599_18438	-	-	-	-	A0096_gene_1979	Ga0394879_0037180_1444_2292
putative ATP-dependent DNA helicase Hel308	OG00172	MBE43960.1	A0060_gene_755	2650246812	NMJ86487.1	Ga0180004_11531	-	-	Ga0073934_1000135664	Ga0209172_1000465420, Ga0209172_100082941	Ga0394876_0013928_7383_9518	Ga0484860_0000770_26282_28417	Ga0187894_100119749	Ga0376076_0000615_19223_21364	Ga0376075_0031797_1640_3781	2717093113	Ga0187892_100129104	Ga0484862_0006639_5964_8114	2657375708, 2657375821	-	2663686161	-	A0096_gene_98	Ga0394879_0005210_403_2535
ERCC4-like helicase	OG00358	MBE44021.1	A0060_gene_1359, A0060_gene_434	2650246493	NMJ86686.1	-	-	-	Ga0073934_100036948, Ga0073934_100303673	Ga0209172_100077105	Ga0394876_0006603_22449_23918	Ga0484860_0036216_839_2308	-	Ga0376076_0000395_17765_19258	Ga0376075_0012531_768_2261	-	Ga0187892_1000175712	Ga0484862_0005447_18_947, Ga0484862_0005701_5911_7404	-	-	-	-	A0096_gene_1946, A0096_gene_425	Ga0394879_0019879_1909_3411
putative DHH superfamily phosphohydrolase/exonuclease	OG00361	-	A0060_gene_836	2650246959	NMJ87827.1	Ga0180004_11110	Ga0484862_0004441_4925_5890	Ga0484938_000231_16684_17649	Ga0073934_100016576	-	-	-	Ga0187894_100135704	Ga0376076_0001263_19011_19973	Ga0376075_0018377_115_960	2717093272	Ga0187892_1000446820	Ga0484862_0002482_12276_13241	-	2717093448	-	-	-	Ga0394879_0038837_4233_5228
DNA repair and recombination protein RadB homolog	OG01519	MBE43921.1	A0060_gene_714	2650246937	NMJ86795.1	Ga0180004_1329	Ga0484862_0029785_1076_1765	Ga0484938_006531_2746_3435	Ga0073934_100013566	Ga0209172_1000249744	Ga0394876_0082903_3647_4327	Ga0484860_0000191_87712_88392	Ga0187894_100135458	Ga0376076_0000440_15612_16370	Ga0376075_0011149_3960_4718	-	Ga0187892_10000555118	Ga0484862_0000911_14978_15661	-	2717093326	2663686264	-	A0096_gene_235	Ga0394879_0033503_4075_4662
Nuclease of RNase H fold, RuvC/YqgF family	OG00812	MBE43643.1	-	2650246385	NMJ86623.1	-	-	Ga0484938_011202_1736_2428	Ga0073934_1001012714	Ga0209172_100107612	Ga0394876_0092328_3624_4250	Ga0484860_0002471_17113_17739	Ga0187894_100181591	Ga0376076_0000230_2055_2624	Ga0376075_0061118_1970_2539	-	Ga0187892_1000801316	Ga0484862_0001604_8920_9468	2657375493	-	-	-	A0096_gene_1187	Ga0394879_0005992_13148_13873
putative RecB family endonuclease		-	-	-	-	-	-	-	-	-	-	-	-	-	-	-	-	-	-	-	-	-	-	-
Alkyltransferase: repair of DNA containing O6alkylated guanine
methylated-DNA--protein-cysteine methyltransferase	OG00635	MBE44046.1	A0060_gene_621	2650246287	-	Ga0180004_1307	Ga0484862_0007453_7025_7324	Ga0484938_005808_2811_3110	Ga0073934_1000727320	-	Ga0394876_0027921_11071_11370	Ga0484860_0004752_946_1245	Ga0187894_100167242	Ga0376076_0001124_36212_36532	Ga0376075_0031363_1550_1870	2717092984	Ga0187892_10000632100	Ga0484862_0002965_5005_5310	-	-	-	2717092428	A0096_gene_605	Ga0394879_0004556_6916_7224
NER:Nucleotide Excision Repair
putative DNA repair helicase XPD		-	-	-	-	-	-	-	-	-	-	-	-	-	-	-	-	-	-	-	-	-	-	-
putative DNA repair helicase XPB	OG01304	MBE44282.1	-	2650246412	NMJ86921.1	-	Ga0484862_0000332_31851_33221	Ga0484938_000297_16393_17763	-	-	-	-	Ga0187894_100206072	Ga0376076_0000615_3074_4456	Ga0376075_0052339_1027_2409	-	-	Ga0484862_0010427_22_1050	-	-	2663686251	-	-	-
putative XPB associated nuclease Bax1	OG01271	MBE44283.1	-	2650246411	NMJ86922.1	-	Ga0484862_0000332_30243_31838	Ga0484938_000297_14785_16380	-	-	-	-	Ga0187894_100206071	Ga0376076_0000615_1500_3071	Ga0376075_0052339_2412_3512	-	Ga0187892_1000308238	Ga0484862_0010427_1050_2618	-	-	2663686250	-	-	-
putative DNA repair nuclease XPF	OG00342	-	A0060_gene_1239	2650247100	-	Ga0180004_1251	Ga0484862_0001430_8512_9225	Ga0484938_000774_7225_7938	Ga0073934_1000511427	Ga0209172_100080893	Ga0394876_0024557_10810_11520	Ga0484860_0003266_18164_18874	-	Ga0376076_0000303_60255_60947	-	-	Ga0187892_1000063244	Ga0484862_0000464_27367_28059	2657375323	2717093641	-	-	-	Ga0394879_0002448_40689_41387
BER: Base Excision Repair
uracil DNA glycosylase family 4	OG00745	MBE43806.1	A0060_gene_401	2650246126	NMJ86938.1	Ga0180004_101107	-	Ga0484938_000190_66_722	Ga0073934_1000183610	Ga0209172_1000437013	Ga0394876_0045426_4137_4799	Ga0484860_0011275_3804_4466	Ga0187894_1000070813	Ga0376076_0000695_22998_23657	Ga0376075_0010132_2385_3044, Ga0376075_0021391_3444_3908	-	Ga0187892_100112928	Ga0484862_0003951_12225_12650, Ga0484862_0008791_3_374	2657376145	-	-	-	A0096_gene_1508	Ga0394879_0002004_15612_16274
uracil-DNA glycosylase family 4	OG00403	MBE44179.1	A0060_gene_1434	2650246992	NMJ87655.1	-	Ga0484862_0000332_38555_39151	Ga0484938_001646_8840_9436	Ga0073934_1000848210	Ga0209172_100033004	Ga0394876_0036226_3199_3777, Ga0394876_0072679_2699_3283	Ga0484860_0015870_2301_2885	Ga0187894_1000471510	Ga0376076_0000303_37871_38461	-	-	Ga0187892_1000063213	Ga0484862_0014975_3_410	-	2717093607	-	-	-	Ga0394879_0027795_3934_4518
putative 3-methyladenine DNA glycosylase	OG00223	MBE44178.1	A0060_gene_1433	2650246991	NMJ87656.1	-	Ga0484862_0000332_39148_39744	Ga0484938_001646_8247_8843	Ga0073934_1000848211	Ga0209172_100033003	Ga0394876_0072679_2103_2702	Ga0484860_0015870_2882_3481	Ga0187894_1000471513	Ga0376076_0000303_40749_41357	Ga0376075_0035456_1257_1868	-	Ga0187892_1000063216	-	-	2717093613	-	-	A0096_gene_1312	Ga0394879_0027795_3338_3937
putative endonuclease IV/apurinic/apyrimidinic lyase	OG00674	MBE43809.1	A0060_gene_398	2650246123	NMJ86935.1	Ga0180004_101117	Ga0484862_0012026_4418_5263	Ga0484938_000190_8233_9078	Ga0073934_100018364	Ga0209172_1000437019	Ga0394876_0046890_6929_7762	Ga0484860_0041037_1588_2433	Ga0187894_100080282	Ga0376076_0000618_58685_59530	Ga0376075_0052713_2023_2868	-	Ga0187892_100112924	Ga0484862_0000403_37076_37921	-	-	-	-	A0096_gene_1205	Ga0394879_0002004_11263_12114
putative endonuclease IV/apurinic/apyrimidinic lyase		-	-	-	-	-	-	-	-	-	-	-	-	-	-	-	-	-	-	-	-	-	-	-
endonuclease V	OG01325	-	-	-	-	-	-	-	Ga0073934_100511181	-	Ga0394876_0024128_690_1307	Ga0484860_0005639_13069_13686	Ga0187894_1000374612	Ga0376076_0000355_58980_59615	Ga0376075_0031868_3419_4042	-	Ga0187892_1000217214	Ga0484862_0001012_6923_7546	-	-	-	-	A0096_gene_1528	Ga0394879_0050191_4748_5347
8-oxoguanine DNA glycosylase	OG00700	MBE44379.1	A0060_gene_253	-	NMJ86984.1	-	-	-	Ga0073934_100089448	Ga0209172_100106105	Ga0394876_0016264_5436_6302	Ga0484860_0002471_7007_7873	Ga0187894_100028575	Ga0376076_0000355_8370_9236	-	-	Ga0187892_1000809517	-	-	-	-	-	-	Ga0394879_0000986_6351_7181
putative endonuclease III / AP lyase	OG00587	MBE44656.1, MBE44830.1	A0060_gene_346, A0060_gene_347	2650247176	NMJ86426.1	Ga0180004_101150	Ga0484862_0001154_7112_7852	Ga0484938_000657_10586_11326	Ga0073934_100033928	Ga0209172_1000275728	Ga0394876_0036421_1318_2055	Ga0484860_0003947_9210_9947	Ga0187894_1000190420	Ga0376076_0000695_46001_46663	Ga0376075_0007790_7374_8036	-	Ga0187892_1000055522	Ga0484862_0002479_12949_13617	-	-	-	-	A0096_gene_1641	Ga0394879_0002004_39010_39708
Stress response
Description		Ca._Nitrosomirales_sp._SAT137	Ca._Nitrosomirales_sp._UBA213	Ca._Nitrosomirales_sp._DO1	Ca._Nitrosomirales_sp._MTA5	Ca._Nitrosomirales_sp._GW2	Ca._Nitrosomirales_sp._CS6	Ca._Nitrosomirales_sp._CS5	Ca._Nitrosomirales_sp._WS1	Ca._Nitrosomirales_sp._WS2	Ca._Nitrosomirales_sp._CS4	Ca._Nitrosomirales_sp._CS1	Ca._Nitrosomirales_sp._BLC2	Ca._Nitrosomirales_sp._DSS1	Ca._Nitrosomirales_sp._DSS2	Ca._Nitrosomirales_sp._GW4	Ca._Nitrosomirales_sp._BLC1	Ca._Nitrosomirales_sp._CS2	Ca._Nitrosomirales_sp._GW1	Ca._Nitrosomirales_sp._GW6	Ca._Nitrosomirales_sp._GW5	Ca._Nitrosomirales_sp._GW3	Ca._Nitrosomirales_sp._WS3	Ca._Nitrosomirales_sp._CS3
Putative copper uptake and homeostatic gene cluster
Cupredoxin domian protein	OG00903	-	-	-	-	Ga0180004_1013	-	-	-	-	Ga0394876_0028719_2641_3189, Ga0394876_0100201_2704_3615	Ga0484860_0003203_19143_20054, Ga0484860_0007270_9507_10055	Ga0187894_1000234012, Ga0187894_100072868, Ga0187894_100103403	Ga0376076_0000618_10430_10930, Ga0376076_0002008_10579_11535	Ga0376075_0004809_4018_4911, Ga0376075_0014380_5506_6057, Ga0376075_0044309_20_478	-	Ga0187892_1000070711, Ga0187892_1000161748, Ga0187892_1000184311	Ga0484862_0000270_19414_20322, Ga0484862_0001790_11960_12511, Ga0484862_0001980_2854_3345	2657375527	-	2663686034	-	A0096_gene_2014, A0096_gene_587, A0096_gene_92	Ga0394879_0008384_14182_14703, Ga0394879_0013197_16395_17297
hypothetical protein	OG00969	-	A0060_gene_832	2650247233	NMJ86709.1	-	-	-	-	-	-	-	-	-	-	-	-	-	-	-	-	-	-	-
copper resistance protein D	OG01039	MBE44316.1	A0060_gene_423	2650246926	NMJ86439.1	-	-	-	-	-	-	-	-	-	-	-	-	-	-	-	-	-	-	-
ABC-ATPase subunit interface		-	-	-	-	-	-	-	-	-	-	-	-	-	-	-	-	-	-	-	-	-	-	-
chelated iron transport system membrane protein YfeB		-	-	-	-	-	-	-	-	-	-	-	-	-	-	-	-	-	-	-	-	-	-	-
periplasmic solute binding protein [ABC transport of ferric siderophores and metal ions such as Mn2+, Fe3+, Cu2+ and/or Zn2+]		-	-	-	-	-	-	-	-	-	-	-	-	-	-	-	-	-	-	-	-	-	-	-
putative nickel-responsive regulator 1	OG00572	MBE43561.1, MBE44631.1	A0060_gene_1187	-	NMJ87042.1	Ga0180004_10111	-	-	Ga0073934_1000247025	Ga0209172_100121605	Ga0394876_0103268_2497_2886	Ga0484860_0001399_2134_2523	Ga0187894_100096377	Ga0376076_0000945_2644_2994	-	-	Ga0187892_100010112	-	2657375422	-	2663686052	-	-	Ga0394879_0004627_8310_8693
DSBA oxidoreductase, thiol:disulfide oxidoreductase, thioredoxin family protein		-	-	-	-	-	-	-	-	-	-	-	-	-	-	-	-	-	-	-	-	-	-	-
Other putative copper resistant proteins
cutA; periplasmic divalent cation tolerance protein	OG00646	MBE43820.1	A0060_gene_643	2650246108	NMJ86539.1	Ga0180004_10438	Ga0484862_0017981_1208_1528	Ga0484938_000303_4567_4887	Ga0073934_1000148645	Ga0209172_100036772	-	Ga0484860_0010548_120_434	Ga0187894_100228782	Ga0376076_0019502_4685_5002	Ga0376075_0021617_1446_1763	-	Ga0187892_1000353521	Ga0484862_0008647_4276_4593	-	-	-	-	A0096_gene_1479	Ga0394879_0016864_3292_3606
Putative copper resistance protein D	OG00952	-	-	-	-	-	Ga0484862_0000869_8523_9014	Ga0484938_000239_5794_6285	Ga0073934_1000125429	-	-	Ga0484860_0000191_1454_1945	-	-	-	-	-	Ga0484862_0004223_5660_6058	2657375706	-	-	-	-	Ga0394879_0046839_2641_3132
Copper resistance protein CopC/CopD		-	-	-	-	-	-	-	-	-	-	-	-	-	-	-	-	-	-	-	-	-	-	-
Nitrosomirales-specific copper resistance protein CopD	OG03011	MBE44863.1	A0060_gene_1270	-	-	Ga0180004_1286	Ga0484862_0009929_2637_3098	Ga0484938_007400_1550_2011	-	-	Ga0394876_0060556_1578_2084	Ga0484860_0003500_16134_16640	Ga0187894_100274525	Ga0376076_0000165_43241_43669	Ga0376075_0055055_439_867	2717093166	Ga0187892_1000235733	Ga0484862_0027112_1036_1560	2657376064	-	-	-	A0096_gene_862	Ga0394879_0024963_5918_6442
Putative iron homeostasis proteins
Ferritin Dps family protein	OG00225	MBE43816.1	A0060_gene_390	2650246115	NMJ86534.1	Ga0180004_101130	Ga0484862_0006976_2967_3587	Ga0484938_000190_18826_19446	Ga0073934_1001005010, Ga0073934_100100506	Ga0209172_100081623, Ga0209172_100081626	-	Ga0484860_0014068_6081_6665	-	Ga0376076_0002798_8676_9260	Ga0376075_0018124_4669_5232, Ga0376075_0035401_652_1233	-	Ga0187892_1000436412	Ga0484862_0004925_9550_10134	-	-	-	-	A0096_gene_1267, A0096_gene_682	Ga0394879_0009538_14817_15428
DNA-binding ferritin-like protein (oxidative damage protectant)	OG01228	-	-	-	-	-	-	-	-	-	-	Ga0484860_0010122_6931_7494	Ga0187894_1000817616, Ga0187894_100125807	Ga0376076_0000440_2872_3378, Ga0376076_0000450_45964_46479	Ga0376075_0011443_7088_7603, Ga0376075_0014087_4582_5088, Ga0376075_0054628_782_1306, Ga0376075_0055588_2650_3177	-	Ga0187892_1000808710	Ga0484862_0009631_7013_7348	-	2717093345	-	-	-	-
putative ferritin, Dps family protein	OG01324	-	-	-	-	-	Ga0484862_0001430_829_1314	-	-	-	Ga0394876_0024557_1697_2182	Ga0484860_0003266_9051_9536	Ga0187894_100074392	Ga0376076_0000303_75938_76423	Ga0376075_0017539_6171_6536, Ga0376075_0021391_1122_1616	-	Ga0187892_1000063258	Ga0484862_0000464_18352_18837	2657375308	2717093970	-	-	A0096_gene_571	Ga0394879_0000986_24349_24834
Other putative metal resistant proteins
tellurium ion resistance family protein		-	-	-	-	-	-	-	-	-	-	-	-	-	-	-	-	-	-	-	-	-	-	-
arsenical resistance-3 family protein		-	-	-	-	-	-	-	-	-	-	-	-	-	-	-	-	-	-	-	-	-	-	-
arsenate reductase	OG00152	-	-	-	-	Ga0180004_101134	Ga0484862_0006976_6892_7302	Ga0484938_000190_22751_23161	Ga0073934_1000828115, Ga0073934_1001005015	Ga0209172_1000816211, Ga0209172_100109839	Ga0394876_0017712_14684_15091	Ga0484860_0001928_27184_27591	-	-	-	-	Ga0187892_1000070768	Ga0484862_0000573_15079_15510	2657375563	-	-	-	A0096_gene_920	Ga0394879_0017712_3603_3995
put. arsenite methyltransferase		-	-	-	-	-	-	-	-	-	-	-	-	-	-	-	-	-	-	-	-	-	-	-
mercuric reductase	OG01155	MBE43718.1	A0060_gene_215	2650246432	NMJ86748.1	Ga0180004_10311	-	-	Ga0073934_100026089	Ga0209172_100143161	Ga0394876_0003785_32164_33570, Ga0394876_0009450_24379_25782	Ga0484860_0000809_17346_18752	Ga0187894_100125803	Ga0376076_0000450_49058_50431	Ga0376075_0011443_3136_4509	-	-	-	-	-	-	2717092517	A0096_gene_1063	-
putative alkylmercury lyase		-	-	-	-	-	-	-	-	-	-	-	-	-	-	-	-	-	-	-	-	-	-	-
Putative thioldisulfide oxidoreductase (DsbA)
thiol-disulfide oxidorreductase	OG00014	MBE43946.1	A0060_gene_674, A0060_gene_741	2650247206	NMJ86464.1, NMJ87168.1	Ga0180004_10267, Ga0180004_12210	Ga0484862_0038165_166_870	Ga0484938_011281_2384_3046	Ga0073934_1000135642, Ga0073934_1000264925, Ga0073934_100056397	Ga0209172_100024978, Ga0209172_100045229	Ga0394876_0009687_20940_21641, Ga0394876_0010411_17228_17920, Ga0394876_0038532_7243_7932	Ga0484860_0000770_42127_42819, Ga0484860_0001928_10793_11482, Ga0484860_0002921_591_1292	Ga0187894_100081271, Ga0187894_100229821	Ga0376076_0000165_16705_17391, Ga0376076_0000440_46069_46761, Ga0376076_0001562_3670_4374	Ga0376075_0005990_8924_9616, Ga0376075_0015658_5793_6590, Ga0376075_0021981_3135_4043	-	Ga0187892_1000055576, Ga0187892_1000163056, Ga0187892_100023578	Ga0484862_0004165_7975_8667, Ga0484862_0004181_2285_2962, Ga0484862_0009251_4625_5305	2657375865	-	2663686223	-	A0096_gene_1792	Ga0394879_0089882_1986_2414, Ga0394879_0090036_4446_5180
dsba oxidoreductase	OG00014	MBE43946.1	A0060_gene_674, A0060_gene_741	2650247206	NMJ86464.1, NMJ87168.1	Ga0180004_10267, Ga0180004_12210	Ga0484862_0038165_166_870	Ga0484938_011281_2384_3046	Ga0073934_1000135642, Ga0073934_1000264925, Ga0073934_100056397	Ga0209172_100024978, Ga0209172_100045229	Ga0394876_0009687_20940_21641, Ga0394876_0010411_17228_17920, Ga0394876_0038532_7243_7932	Ga0484860_0000770_42127_42819, Ga0484860_0001928_10793_11482, Ga0484860_0002921_591_1292	Ga0187894_100081271, Ga0187894_100229821	Ga0376076_0000165_16705_17391, Ga0376076_0000440_46069_46761, Ga0376076_0001562_3670_4374	Ga0376075_0005990_8924_9616, Ga0376075_0015658_5793_6590, Ga0376075_0021981_3135_4043	-	Ga0187892_1000055576, Ga0187892_1000163056, Ga0187892_100023578	Ga0484862_0004165_7975_8667, Ga0484862_0004181_2285_2962, Ga0484862_0009251_4625_5305	2657375865	-	2663686223	-	A0096_gene_1792	Ga0394879_0089882_1986_2414, Ga0394879_0090036_4446_5180
dsba oxidoreductase	OG00014	MBE43946.1	A0060_gene_674, A0060_gene_741	2650247206	NMJ86464.1, NMJ87168.1	Ga0180004_10267, Ga0180004_12210	Ga0484862_0038165_166_870	Ga0484938_011281_2384_3046	Ga0073934_1000135642, Ga0073934_1000264925, Ga0073934_100056397	Ga0209172_100024978, Ga0209172_100045229	Ga0394876_0009687_20940_21641, Ga0394876_0010411_17228_17920, Ga0394876_0038532_7243_7932	Ga0484860_0000770_42127_42819, Ga0484860_0001928_10793_11482, Ga0484860_0002921_591_1292	Ga0187894_100081271, Ga0187894_100229821	Ga0376076_0000165_16705_17391, Ga0376076_0000440_46069_46761, Ga0376076_0001562_3670_4374	Ga0376075_0005990_8924_9616, Ga0376075_0015658_5793_6590, Ga0376075_0021981_3135_4043	-	Ga0187892_1000055576, Ga0187892_1000163056, Ga0187892_100023578	Ga0484862_0004165_7975_8667, Ga0484862_0004181_2285_2962, Ga0484862_0009251_4625_5305	2657375865	-	2663686223	-	A0096_gene_1792	Ga0394879_0089882_1986_2414, Ga0394879_0090036_4446_5180
Putative thioldisulfide isomerase (DsbC) and thioredoxins
thiol-disulfide isomerase and thioredoxins	OG00251	MBE43599.1	A0060_gene_177	2650246636	NMJ87252.1	Ga0180004_10245	-	-	Ga0073934_1000239915	Ga0209172_1000352114	Ga0394876_0041647_6690_7349	Ga0484860_0000373_8527_9186	-	Ga0376076_0002798_910_1569	Ga0376075_0008263_6284_6943	2717093188	Ga0187892_1000436420	Ga0484862_0004925_2218_2877	-	-	-	-	A0096_gene_910	Ga0394879_0009538_22591_23250
thioredoxin	OG00027	MBE43576.1, MBE43664.1, MBE44912.1	A0060_gene_1170, A0060_gene_470	2650246361, 2650246968	NMJ86736.1, NMJ86905.1	Ga0180004_10524, Ga0180004_11818, Ga0180004_1204	Ga0484862_0005362_598_972	Ga0484938_000648_8837_9211, Ga0484938_003624_224_565	Ga0073934_1000260826, Ga0073934_100108806, Ga0073934_100121658	Ga0209172_1000710117, Ga0209172_100083008, Ga0209172_100108435	Ga0394876_0029015_4646_5032, Ga0394876_0131276_2534_2878	Ga0484860_0002027_9552_9938, Ga0484860_0008838_5893_6237	Ga0187894_100025556, Ga0187894_1000872011	Ga0376076_0000175_17627_17959, Ga0376076_0000230_76924_77388, Ga0376076_0000615_34658_35047	Ga0376075_0005338_12021_12398, Ga0376075_0009126_8892_9224, Ga0376075_0032164_2273_2662	2717093239	Ga0187892_1000101122, Ga0187892_100234057	Ga0484862_0004061_11981_12355, Ga0484862_0007391_5869_6192, Ga0484862_0008683_1557_1946	2657375795	-	-	2717092450	A0096_gene_1558, A0096_gene_1681, A0096_gene_53	Ga0394879_0003071_30771_31103, Ga0394879_0015410_12636_13025, Ga0394879_0079665_206_589, Ga0394879_0093817_2405_2776
thioredoxin	OG00027	MBE43576.1, MBE43664.1, MBE44912.1	A0060_gene_1170, A0060_gene_470	2650246361, 2650246968	NMJ86736.1, NMJ86905.1	Ga0180004_10524, Ga0180004_11818, Ga0180004_1204	Ga0484862_0005362_598_972	Ga0484938_000648_8837_9211, Ga0484938_003624_224_565	Ga0073934_1000260826, Ga0073934_100108806, Ga0073934_100121658	Ga0209172_1000710117, Ga0209172_100083008, Ga0209172_100108435	Ga0394876_0029015_4646_5032, Ga0394876_0131276_2534_2878	Ga0484860_0002027_9552_9938, Ga0484860_0008838_5893_6237	Ga0187894_100025556, Ga0187894_1000872011	Ga0376076_0000175_17627_17959, Ga0376076_0000230_76924_77388, Ga0376076_0000615_34658_35047	Ga0376075_0005338_12021_12398, Ga0376075_0009126_8892_9224, Ga0376075_0032164_2273_2662	2717093239	Ga0187892_1000101122, Ga0187892_100234057	Ga0484862_0004061_11981_12355, Ga0484862_0007391_5869_6192, Ga0484862_0008683_1557_1946	2657375795	-	-	2717092450	A0096_gene_1558, A0096_gene_1681, A0096_gene_53	Ga0394879_0003071_30771_31103, Ga0394879_0015410_12636_13025, Ga0394879_0079665_206_589, Ga0394879_0093817_2405_2776
thioredoxin reductase	OG00050	MBE44175.1, MBE44911.1	A0060_gene_1430	2650247035	NMJ87233.1	Ga0180004_11711	Ga0484862_0003656_5545_6516, Ga0484862_0037751_1942_2919	-	Ga0073934_1000894410	Ga0209172_100106103	Ga0394876_0016264_2969_3946, Ga0394876_0033732_7134_8102	Ga0484860_0002471_9363_10340, Ga0484860_0008906_9127_9930	Ga0187894_100222891	Ga0376076_0000303_48581_49555, Ga0376076_0001124_4250_5227	Ga0376075_0032701_1291_2268	2717092735, 2717093096	Ga0187892_1000063226, Ga0187892_1000233327	Ga0484862_0000543_7380_8342, Ga0484862_0009606_1620_2594	2657376054	2717093623, 2717093650	2663686136	-	A0096_gene_1301, A0096_gene_142, A0096_gene_1902	Ga0394879_0032113_10004_10981
Redoxin domain protein	OG00096	MBE44148.1	-	2650246686	NMJ86874.1	Ga0180004_1085	Ga0484862_0000680_18517_19653, Ga0484862_0002547_12153_13262	Ga0484938_000424_14880_16016	Ga0073934_100024706, Ga0073934_100208696	Ga0209172_100057742, Ga0209172_100121158	Ga0394876_0011151_11834_12826	Ga0484860_0001399_21033_22025, Ga0484860_0014934_3008_4141	Ga0187894_100059089	Ga0376076_0000165_96659_97795, Ga0376076_0000413_43447_44439	Ga0376075_0030880_1_789	-	Ga0187892_100033094, Ga0187892_1000630319	Ga0484862_0007288_5273_6265	-	-	-	-	A0096_gene_1278, A0096_gene_139	Ga0394879_0033355_3_1058
Thioredoxin reductase	OG00050	MBE44175.1, MBE44911.1	A0060_gene_1430	2650247035	NMJ87233.1	Ga0180004_11711	Ga0484862_0003656_5545_6516, Ga0484862_0037751_1942_2919	-	Ga0073934_1000894410	Ga0209172_100106103	Ga0394876_0016264_2969_3946, Ga0394876_0033732_7134_8102	Ga0484860_0002471_9363_10340, Ga0484860_0008906_9127_9930	Ga0187894_100222891	Ga0376076_0000303_48581_49555, Ga0376076_0001124_4250_5227	Ga0376075_0032701_1291_2268	2717092735, 2717093096	Ga0187892_1000063226, Ga0187892_1000233327	Ga0484862_0000543_7380_8342, Ga0484862_0009606_1620_2594	2657376054	2717093623, 2717093650	2663686136	-	A0096_gene_1301, A0096_gene_142, A0096_gene_1902	Ga0394879_0032113_10004_10981
Thioredoxin	OG01606	-	-	-	-	Ga0180004_10914	Ga0484862_0039851_489_818	Ga0484938_007777_366_695	Ga0073934_1000421127	Ga0209172_100070162	Ga0394876_0007903_10594_10923	Ga0484860_0001481_25405_25734	Ga0187894_100114188	Ga0376076_0000994_33289_33615	-	-	Ga0187892_1000175741	-	-	2717093855	-	2717092348	-	Ga0394879_0054442_96_419
Disulfide bond oxidoreductase D family protein		-	-	-	-	-	-	-	-	-	-	-	-	-	-	-	-	-	-	-	-	-	-	-
glutaredoxin-like domain protein		-	-	-	-	-	-	-	-	-	-	-	-	-	-	-	-	-	-	-	-	-	-	-
Putative DnaK, DnaJ, GrpE, and DnaJFer chaperone system
chaperone protein DnaJ	OG00270	MBE43704.1, MBE43981.1	A0060_gene_200	2650246416	-	Ga0180004_1049	Ga0484862_0008863_1155_2273	Ga0484938_005473_3439_4557	-	-	Ga0394876_0016610_4974_6092	Ga0484860_0001598_7326_8444	Ga0187894_100142284	Ga0376076_0000894_17730_18854	-	-	Ga0187892_100322584	Ga0484862_0005882_8514_9638	-	-	-	-	A0096_gene_297	-
co-chaperone GrpE	OG00269	MBE44329.1	A0060_gene_852	2650247155	NMJ86654.1	Ga0180004_1047	-	Ga0484938_005473_1081_1614	Ga0073934_1001347510	Ga0209172_100276284	Ga0394876_0016610_2634_3164	Ga0484860_0001598_4986_5516	Ga0187894_100142286	Ga0376076_0000894_20689_21222	Ga0376075_0023015_4491_5024	-	Ga0187892_100322582	Ga0484862_0005882_6146_6679	-	-	-	-	A0096_gene_299	-
chaperone protein DnaK	OG00390	MBE44328.1	-	2650247156	NMJ86655.1	Ga0180004_1048	Ga0484862_0008863_37_1158	Ga0484938_005473_1619_3442	-	-	Ga0394876_0016610_3157_4977	Ga0484860_0001598_5509_7329	Ga0187894_100142285	Ga0376076_0000894_18851_20683	-	-	Ga0187892_100322583	Ga0484862_0005882_6685_8517	-	-	-	-	A0096_gene_298	-
DnaJ domain protein	OG02566	-	A0060_gene_411	2650246960	NMJ87102.1	Ga0180004_11112	Ga0484862_0004441_6733_8193	Ga0484938_000231_18492_19952	Ga0073934_100016574	Ga0209172_100109251	-	Ga0484860_0005346_13378_14448	-	-	-	-	-	-	2657375699	-	-	-	-	-
Other putative chaperones and chaperonines
Molecular chaperone (Small heat shock protein)	OG00032	MBE43828.1	A0060_gene_171	2650246099	NMJ86312.1	Ga0180004_10410, Ga0180004_10430, Ga0180004_10564	Ga0484862_0003726_7577_8068, Ga0484862_0008863_2310_2894	Ga0484938_000303_10961_11452, Ga0484938_005473_4594_5178, Ga0484938_006429_3831_4409	Ga0073934_1000148653	Ga0209172_1000367710	Ga0394876_0016610_6127_6711, Ga0394876_0025374_4644_5222, Ga0394876_0131975_1427_1921	Ga0484860_0001598_25004_25498, Ga0484860_0001598_8479_9063, Ga0484860_0002770_13237_13815	Ga0187894_100142283, Ga0187894_100163052	Ga0376076_0000230_69785_70078, Ga0376076_0000894_17114_17698, Ga0376076_0003942_10930_11424, Ga0376076_0046140_192_770	Ga0376075_0012008_7_351, Ga0376075_0020301_5750_6043, Ga0376075_0066978_1_195	-	Ga0187892_1000353513, Ga0187892_100196761, Ga0187892_100322585	Ga0484862_0001321_4920_5498, Ga0484862_0002383_14336_14830, Ga0484862_0005882_9670_9951	-	-	-	-	A0096_gene_1984, A0096_gene_296	Ga0394879_0016864_8533_8985
small heat shock protein Hsp20 family	OG00911	MBE43857.1	A0060_gene_1066	2650246070	NMJ86281.1	Ga0180004_1422	Ga0484862_0032913_1548_1934	Ga0484938_000894_7000_7386	Ga0073934_1000125467	Ga0209172_1000365813	Ga0394876_0010518_16970_17479	Ga0484860_0000191_33666_34175	-	Ga0376076_0002898_6847_7233	Ga0376075_0004208_5173_5559, Ga0376075_0006571_1607_1996	-	Ga0187892_1000374616	Ga0484862_0000403_20897_21283	2657375497	-	-	-	-	Ga0394879_0012546_9348_9821
HSP20-like chaperone	OG00962	MBE43634.1	A0060_gene_163	2650246344	-	-	Ga0484862_0004316_5584_5952	Ga0484938_000264_4843_5211	Ga0073934_100227544	Ga0209172_100141324	Ga0394876_0051489_3667_4146	Ga0484860_0002215_3727_4206	-	Ga0376076_0005052_6561_6983	Ga0376075_0057696_3005_3325	-	Ga0187892_1000254916	Ga0484862_0002574_1239_1661	-	-	-	2717092657	A0096_gene_1247	Ga0394879_0007573_12387_12848
heat-shock protein, Hsp20	OG01367	-	-	-	-	-	-	-	Ga0073934_1000998613	-	Ga0394876_0064381_364_927	Ga0484860_0002770_5057_5620	-	-	-	-	-	Ga0484862_0001321_2235_2741	-	-	-	-	-	-
putative chaperonin (Hsp60/Cpn60/TCP-1)		-	-	-	-	-	-	-	-	-	-	-	-	-	-	-	-	-	-	-	-	-	-	-
molecular chaperone HSP90 family		-	-	-	-	-	-	-	-	-	-	-	-	-	-	-	-	-	-	-	-	-	-	-
putative Small heat shock protein HSP16.5	OG01486	-	-	-	-	Ga0180004_10545, Ga0180004_10566	-	Ga0484938_006429_2647_3075	Ga0073934_100069808, Ga0073934_1001554811	Ga0209172_100101692, Ga0209172_100271492	Ga0394876_0025374_3462_3890, Ga0394876_0029711_1978_2412	Ga0484860_0002770_14569_14997, Ga0484860_0013037_6194_6628	-	Ga0376076_0046140_1520_1951	Ga0376075_0043927_391_825, Ga0376075_0066978_945_1376	-	-	Ga0484862_0001321_16549_16983, Ga0484862_0001321_3739_4170	-	-	-	-	-	-
putative membrane-associated heat shock protein		-	-	-	-	-	-	-	-	-	-	-	-	-	-	-	-	-	-	-	-	-	-	-
cspA; cold shock protein (beta-ribbon, CspA family)		-	-	-	-	-	-	-	-	-	-	-	-	-	-	-	-	-	-	-	-	-	-	-
thermosome subunit alpha (Thermosome subunit 1) (Chaperonin alphasubunit)	OG00022	MBE43918.1, MBE44495.1	A0060_gene_232, A0060_gene_96	2650246405, 2650246940	NMJ86783.1, NMJ86798.1, NMJ87121.1	Ga0180004_10554, Ga0180004_11722, Ga0180004_1323	-	Ga0484938_008714_34_1101	Ga0073934_100099869	Ga0209172_1000249749, Ga0209172_100222773	Ga0394876_0014627_5983_7647, Ga0394876_0064381_4041_5681, Ga0394876_0082903_1184_2848	Ga0484860_0000191_85249_86913, Ga0484860_0001370_11509_13173, Ga0484860_0002770_303_1943	Ga0187894_1000460114	Ga0376076_0000230_17200_18885, Ga0376076_0000440_13363_15021	Ga0376075_0011149_5309_6958, Ga0376075_0012843_2165_3850, Ga0376075_0043424_2519_3904, Ga0376075_0044034_1221_2864	2717092701	Ga0187892_10000555121	Ga0484862_0000911_16254_17906, Ga0484862_0001321_5599_7233, Ga0484862_0002352_7734_9419	2657375473	2717093329	2663686261	-	A0096_gene_232	Ga0394879_0033503_5263_6936, Ga0394879_0225946_2327_3112
archaeal thermosome (group II chaperonin)		-	-	-	-	-	-	-	-	-	-	-	-	-	-	-	-	-	-	-	-	-	-	-
fkbp-type peptidyl-prolyl cis-trans isomerase	OG00527	MBE43877.1	A0060_gene_1086	2650246050	NMJ86261.1	Ga0180004_1315	Ga0484862_0000869_4076_4768	Ga0484938_000239_1347_2039	Ga0073934_1000125435	Ga0209172_100050457	Ga0394876_0024053_5180_5872	Ga0484860_0000191_7177_7869	Ga0187894_100082194	Ga0376076_0000440_70222_70920	Ga0376075_0013344_3071_3769	-	Ga0187892_1000055544	Ga0484862_0001954_16826_17524	-	-	-	2717092664	A0096_gene_412	Ga0394879_0022667_4203_4895
peptidyl-prolyl cis-trans isomerase (PPIase)(Rotamase)	OG01074	MBE43735.1	A0060_gene_546, A0060_gene_666	2650246450	NMJ86546.1	Ga0180004_102100	Ga0484862_0003146_12342_12821, Ga0484862_0019634_3922_4629	Ga0484938_006408_869_1348	-	-	-	-	Ga0187894_100082198	Ga0376076_0000440_67445_67927	Ga0376075_0013344_6064_6546	-	Ga0187892_1000055548	Ga0484862_0004223_11171_11653	-	-	-	-	A0096_gene_1692	-
peptidyl-prolyl cis-trans isomerase C	OG00915	MBE43906.1	A0060_gene_1214	-	NMJ86231.1	-	-	-	Ga0073934_1000231013	Ga0209172_1000189934	Ga0394876_0015644_9722_9997	Ga0484860_0000191_75725_76000	Ga0187894_1000817615	Ga0376076_0000440_2412_2687	Ga0376075_0014087_3576_3872	-	Ga0187892_100080875	Ga0484862_0009461_6099_6374, Ga0484862_0009631_5441_5716	-	2717093348	2663686453	-	A0096_gene_1851	Ga0394879_0036861_627_902
peptidyl-prolyl cis-trans isomerase, cyclophilin-type domain protein		-	-	-	-	-	-	-	-	-	-	-	-	-	-	-	-	-	-	-	-	-	-	-
FKBP-type peptidyl-prolyl cis-trans isomerase		-	-	-	-	-	-	-	-	-	-	-	-	-	-	-	-	-	-	-	-	-	-	-
ribosomal RNA large subunit, methyltransferase E	OG00622	MBE43624.1	-	2650246331	NMJ86758.1	-	Ga0484862_0020242_3302_3907	-	Ga0073934_100056423	Ga0209172_100150766	Ga0394876_0002013_4715_5197	Ga0484860_0002215_12006_12488	Ga0187894_100275191	Ga0376076_0001098_37964_38560	Ga0376075_0014211_30_626	2717093196	Ga0187892_1000254927	Ga0484862_0002574_8444_9040	-	2717093955	-	2717092548	A0096_gene_1086	Ga0394879_0007573_24672_25277
Reactive oxygen species (ROS) detoxification
cld; chlorite dismutase [EC:1.13.11.49]	OG00679	MBE44530.1	A0060_gene_336	-	NMJ87192.1	Ga0180004_10261	-	-	Ga0073934_1000264931	Ga0209172_100045223	Ga0394876_0038532_3702_4397	Ga0484860_0001928_7252_7947	Ga0187894_1000299723	Ga0376076_0000175_91435_92109	-	-	Ga0187892_1000098410	Ga0484862_0002314_13829_14503	-	-	-	-	-	Ga0394879_0004336_11099_11773
SOD2; superoxide dismutase, Fe-Mn family [EC:1.15.1.1]		-	-	-	-	-	-	-	-	-	-	-	-	-	-	-	-	-	-	-	-	-	-	-
SOD2; superoxide dismutase, Fe-Mn family [EC:1.15.1.1]	OG00103	MBE44042.1	A0060_gene_1309	2650246291	NMJ86631.1	Ga0180004_1303	-	-	Ga0073934_1000727316	Ga0209172_100262032	-	Ga0484860_0004752_4592_5197	Ga0187894_100065862	Ga0376076_0024247_3590_4195	-	-	Ga0187892_1000063295	Ga0484862_0002965_10382_10987	-	-	-	-	-	Ga0394879_0004556_175_780
Alkyl Hydroperoxide Reductase (AhpC)	OG00251	MBE43599.1	A0060_gene_177	2650246636	NMJ87252.1	Ga0180004_10245	-	-	Ga0073934_1000239915	Ga0209172_1000352114	Ga0394876_0041647_6690_7349	Ga0484860_0000373_8527_9186	-	Ga0376076_0002798_910_1569	Ga0376075_0008263_6284_6943	2717093188	Ga0187892_1000436420	Ga0484862_0004925_2218_2877	-	-	-	-	A0096_gene_910	Ga0394879_0009538_22591_23250
Alkyl Hydroperoxide Reductase (AhpC)	OG00560	MBE44187.1	A0060_gene_507	2650247057	NMJ86640.1	-	Ga0484862_0000332_24090_24635	Ga0484938_000297_8632_9177	Ga0073934_100034986, Ga0073934_100634182	Ga0209172_100177823	Ga0394876_0011696_16672_17217	Ga0484860_0001481_1417_1962	Ga0187894_100081761	Ga0376076_0002021_22553_23101	Ga0376075_0034191_2547_3095	-	Ga0187892_1000184349	Ga0484862_0022632_1345_1893	-	2717093363	-	-	-	-
Alkyl Hydroperoxide Reductase (AhpC)	OG00183	MBE44695.1	A0060_gene_529	2650246569	NMJ86325.1	Ga0180004_10218	-	Ga0484938_002002_8343_8903	Ga0073934_1000478926	Ga0209172_100072166	-	-	Ga0187894_100156045	Ga0376076_0004045_12521_13063	Ga0376075_0009250_172_714	2717092717	Ga0187892_1000233311	Ga0484862_0007757_3_320, Ga0484862_0019445_3_359	-	2717093667	-	-	-	Ga0394879_0002448_5584_6123
Alkyl hydroperoxide reductase/ Thiol specific antioxidant/ Mal allergen	OG01772	-	A0060_gene_412	2650246961	NMJ87101.1	Ga0180004_11113	Ga0484862_0004441_8231_9733	Ga0484938_000231_19990_21492	Ga0073934_100016573	Ga0209172_100109252	-	Ga0484860_0005346_11842_13344	Ga0187894_100115898	Ga0376076_0000230_46043_47542	Ga0376075_0003694_12016_13515	-	Ga0187892_1000280317	Ga0484862_0000379_29868_31355	-	-	-	-	-	Ga0394879_0233929_141_1646
alkyl hydroperoxide reductase/ Thiol specific antioxidant family protein		-	-	-	-	-	-	-	-	-	-	-	-	-	-	-	-	-	-	-	-	-	-	-
BCP; peroxiredoxin Q/BCP [EC:1.11.1.15]	OG00109	MBE44478.1, MBE44725.1	A0060_gene_1140	2650246763	-	Ga0180004_11410	Ga0484862_0001085_15332_15787	Ga0484938_000127_19985_20440	Ga0073934_1000268613, Ga0073934_1000629611, Ga0073934_1000769813	Ga0209172_100156674, Ga0209172_100191771, Ga0209172_100267454	Ga0394876_0018959_11523_11984, Ga0394876_0022089_9605_10054, Ga0394876_0078902_4204_4674	Ga0484860_0003622_5334_5783, Ga0484860_0011604_5772_6233	Ga0187894_1000590816, Ga0187894_100296745, Ga0187894_100311156	Ga0376076_0000175_114510_114950, Ga0376076_0000395_28851_29324, Ga0376076_0000395_61996_62445, Ga0376076_0000413_47998_48471	Ga0376075_0046585_263_712, Ga0376075_0056766_1770_2210	2717092921	Ga0187892_1000098442, Ga0187892_1000352012, Ga0187892_1000630324, Ga0187892_100202416	Ga0484862_0000586_28611_29051, Ga0484862_0003395_11950_12399, Ga0484862_0007288_988_1458, Ga0484862_0007899_6802_7275, Ga0484862_0017093_1874_2344	2657375363, 2657376109	2717093916	-	-	A0096_gene_396, A0096_gene_529	Ga0394879_0003071_4986_5423, Ga0394879_0019911_2536_2988, Ga0394879_0027985_2818_3276
Putative peroxiredoxin	OG00109	MBE44478.1, MBE44725.1	A0060_gene_1140	2650246763	-	Ga0180004_11410	Ga0484862_0001085_15332_15787	Ga0484938_000127_19985_20440	Ga0073934_1000268613, Ga0073934_1000629611, Ga0073934_1000769813	Ga0209172_100156674, Ga0209172_100191771, Ga0209172_100267454	Ga0394876_0018959_11523_11984, Ga0394876_0022089_9605_10054, Ga0394876_0078902_4204_4674	Ga0484860_0003622_5334_5783, Ga0484860_0011604_5772_6233	Ga0187894_1000590816, Ga0187894_100296745, Ga0187894_100311156	Ga0376076_0000175_114510_114950, Ga0376076_0000395_28851_29324, Ga0376076_0000395_61996_62445, Ga0376076_0000413_47998_48471	Ga0376075_0046585_263_712, Ga0376075_0056766_1770_2210	2717092921	Ga0187892_1000098442, Ga0187892_1000352012, Ga0187892_1000630324, Ga0187892_100202416	Ga0484862_0000586_28611_29051, Ga0484862_0003395_11950_12399, Ga0484862_0007288_988_1458, Ga0484862_0007899_6802_7275, Ga0484862_0017093_1874_2344	2657375363, 2657376109	2717093916	-	-	A0096_gene_396, A0096_gene_529	Ga0394879_0003071_4986_5423, Ga0394879_0019911_2536_2988, Ga0394879_0027985_2818_3276
Putative peroxiredoxin	OG00109	MBE44478.1, MBE44725.1	A0060_gene_1140	2650246763	-	Ga0180004_11410	Ga0484862_0001085_15332_15787	Ga0484938_000127_19985_20440	Ga0073934_1000268613, Ga0073934_1000629611, Ga0073934_1000769813	Ga0209172_100156674, Ga0209172_100191771, Ga0209172_100267454	Ga0394876_0018959_11523_11984, Ga0394876_0022089_9605_10054, Ga0394876_0078902_4204_4674	Ga0484860_0003622_5334_5783, Ga0484860_0011604_5772_6233	Ga0187894_1000590816, Ga0187894_100296745, Ga0187894_100311156	Ga0376076_0000175_114510_114950, Ga0376076_0000395_28851_29324, Ga0376076_0000395_61996_62445, Ga0376076_0000413_47998_48471	Ga0376075_0046585_263_712, Ga0376075_0056766_1770_2210	2717092921	Ga0187892_1000098442, Ga0187892_1000352012, Ga0187892_1000630324, Ga0187892_100202416	Ga0484862_0000586_28611_29051, Ga0484862_0003395_11950_12399, Ga0484862_0007288_988_1458, Ga0484862_0007899_6802_7275, Ga0484862_0017093_1874_2344	2657375363, 2657376109	2717093916	-	-	A0096_gene_396, A0096_gene_529	Ga0394879_0003071_4986_5423, Ga0394879_0019911_2536_2988, Ga0394879_0027985_2818_3276
Putative photolyases
FAD binding domain of DNA photolyase		-	-	-	-	-	-	-	-	-	-	-	-	-	-	-	-	-	-	-	-	-	-	-
Uncharacterized protein related to deoxyribodipyrimidine photolyase		-	-	-	-	-	-	-	-	-	-	-	-	-	-	-	-	-	-	-	-	-	-	-
Other detoxification proteins
glyoxalase/bleomycin resistance domain protein	OG00091	-	A0060_gene_176	2650246637	NMJ87253.1	Ga0180004_10419, Ga0180004_1059	Ga0484862_0008863_6723_7178, Ga0484862_0027019_3571_3804	Ga0484938_009610_984_1385	Ga0073934_1000148663, Ga0073934_100248139	Ga0209172_1000367720	Ga0394876_0016610_12044_12466, Ga0394876_0026318_1012_1416	Ga0484860_0001598_14396_14818, Ga0484860_0002027_20581_20985	Ga0187894_100122135, Ga0187894_100195895	Ga0376076_0000175_131221_131655, Ga0376076_0000894_494_901, Ga0376076_0003942_2_124	Ga0376075_0019937_1375_1782, Ga0376075_0061957_493_927	-	Ga0187892_1000098464, Ga0187892_100035352	Ga0484862_0000586_11990_12427, Ga0484862_0002383_3002_3406	2657375344, 2657376078	-	-	-	A0096_gene_1581, A0096_gene_1682, A0096_gene_883	Ga0394879_0002932_2423_2845
putative glyoxalase II/hydroxyacylglutathione hydrolase	OG00336	MBE44614.1	-	-	-	-	Ga0484862_0036575_1577_2188	-	Ga0073934_100511186	-	Ga0394876_0024128_3860_4474	Ga0484860_0005639_9902_10516	Ga0187894_100037466	Ga0376076_0000355_49585_50202	Ga0376075_0014619_6691_7260	-	Ga0187892_100021728	Ga0484862_0001012_3220_3837	-	-	2663686470	-	A0096_gene_1151	Ga0394879_0164891_3_443
putative 1H-3-hydroxy-4-oxoquinaldine 2,4-dioxygenase		-	-	-	-	-	-	-	-	-	-	-	-	-	-	-	-	-	-	-	-	-	-	-
Nitrilase/cyanide hydratase and apolipoprotein N-acyltransferase	OG01252	-	-	-	NMJ87217.1	Ga0180004_1282	-	Ga0484938_000127_1978_2736	Ga0073934_1000864811	Ga0209172_100154272	-	Ga0484860_0003500_9749_10480	-	Ga0376076_0000165_36819_37577	Ga0376075_0021493_919_1677	-	Ga0187892_1000235729	Ga0484862_0020436_717_1421	2657376060	-	-	-	A0096_gene_1783	Ga0394879_0033355_10902_11375
Cell wall associated
secreted protein	OG01110	-	-	-	-	-	Ga0484862_0011443_5859_6467	Ga0484938_012905_493_1101	-	-	-	Ga0484860_0005346_1616_2137	Ga0187894_100115895	Ga0376076_0000230_43426_43974	Ga0376075_0003694_15584_15832	2717092762	Ga0187892_1000063264, Ga0187892_1000280314	Ga0484862_0000379_33432_33905, Ga0484862_0000464_13608_14219	-	-	-	-	A0096_gene_3, A0096_gene_576	Ga0394879_0000986_27354_27926
cell surface associated protein		-	-	-	-	-	-	-	-	-	-	-	-	-	-	-	-	-	-	-	-	-	-	-
invasin - cell surface associated protein	OG00036	MBE44071.1, MBE44931.1	A0060_gene_1282, A0060_gene_28, A0060_gene_949	2650246308, 2650246882, 2650247256	NMJ86440.1, NMJ86715.1	Ga0180004_1447	Ga0484862_0002747_5869_6693	Ga0484938_007700_3588_4292	Ga0073934_100012546, Ga0073934_100120876	Ga0209172_100082754, Ga0209172_100301412	Ga0394876_0033652_1_594	Ga0484860_0004765_2787_3629	Ga0187894_1000234013, Ga0187894_100250403	Ga0376076_0000303_4605_5387, Ga0376076_0000538_57508_58035, Ga0376076_0001124_5323_6135	Ga0376075_0032701_404_1198, Ga0376075_0066148_2624_3070	-	Ga0187892_1000233328	Ga0484862_0000543_8435_9226	2657376057	2717093649	2663686133	2717092440	A0096_gene_1303, A0096_gene_1618	Ga0394879_0032113_8409_9170
putative surface-associated Ca2+-binding protein, Haemolysin-type		-	-	-	-	-	-	-	-	-	-	-	-	-	-	-	-	-	-	-	-	-	-	-
putative cell wall surface anchor family protein		-	-	-	-	-	-	-	-	-	-	-	-	-	-	-	-	-	-	-	-	-	-	-
exosortase/archaeosortase family protein	OG00936	MBE43588.1	A0060_gene_1183	2650246261	NMJ87092.1	Ga0180004_1477	Ga0484862_0022822_3_434	Ga0484938_002493_6262_7224	Ga0073934_1000372520	Ga0209172_1000831410	Ga0394876_0086553_1781_2743	Ga0484860_0006390_8627_9589	Ga0187894_1001198910	Ga0376076_0000395_26786_27757	-	-	Ga0187892_100202419	Ga0484862_0007899_4733_5704	-	-	-	2717092638	A0096_gene_526	Ga0394879_0006665_25437_26387
Lipid biosynthesis
Description		Ca._Nitrosomirales_sp._SAT137	Ca._Nitrosomirales_sp._UBA213	Ca._Nitrosomirales_sp._DO1	Ca._Nitrosomirales_sp._MTA5	Ca._Nitrosomirales_sp._GW2	Ca._Nitrosomirales_sp._CS6	Ca._Nitrosomirales_sp._CS5	Ca._Nitrosomirales_sp._WS1	Ca._Nitrosomirales_sp._WS2	Ca._Nitrosomirales_sp._CS4	Ca._Nitrosomirales_sp._CS1	Ca._Nitrosomirales_sp._BLC2	Ca._Nitrosomirales_sp._DSS1	Ca._Nitrosomirales_sp._DSS2	Ca._Nitrosomirales_sp._GW4	Ca._Nitrosomirales_sp._BLC1	Ca._Nitrosomirales_sp._CS2	Ca._Nitrosomirales_sp._GW1	Ca._Nitrosomirales_sp._GW6	Ca._Nitrosomirales_sp._GW5	Ca._Nitrosomirales_sp._GW3	Ca._Nitrosomirales_sp._WS3	Ca._Nitrosomirales_sp._CS3
Archaeal Lipid biosynthesis: Mevalonate pathway > AcetylCoA > Mevalonate > IPP
Acetyl-CoA acetyltransferase	OG00548	MBE44206.1	A0060_gene_419	2650246552	NMJ88023.1	Ga0180004_1681	-	-	Ga0073934_1001677611	-	Ga0394876_0009687_1869_2978	Ga0484860_0002921_19254_20363	Ga0187894_100097599	Ga0376076_0003491_3526_4641	-	-	Ga0187892_1000163027	Ga0484862_0005997_8404_9519	2657375664	-	-	2717092306	A0096_gene_1042	Ga0394879_0018141_10657_11772
hydroxymethylglutaryl-CoA synthase	OG00648	MBE44401.1	A0060_gene_567	2650246649	NMJ86499.1	Ga0180004_1501	Ga0484862_0002874_5140_6540	Ga0484938_000881_8387_9787	Ga0073934_100081982	Ga0209172_100163936	Ga0394876_0006533_2541_3941	Ga0484860_0002642_2811_4211	-	Ga0376076_0000165_20361_21761	Ga0376075_0019291_4542_5942	-	Ga0187892_1000235713	Ga0484862_0009251_253_1653	-	-	-	2717092601	-	-
hydroxymethylglutaryl-CoA reductase	OG00411	-	A0060_gene_998	2650247073	NMJ87596.1	Ga0180004_1332	-	-	Ga0073934_100148851	Ga0209172_100106339	Ga0394876_0014054_6747_8006	Ga0484860_0005335_636_1895	Ga0187894_1000255518	Ga0376076_0000230_56813_58078	Ga0376075_0003694_1429_2742	-	Ga0187892_1000280327	Ga0484862_0000379_16646_17875	-	-	-	-	-	Ga0394879_0013304_1269_2540
mevalonate-5-kinase	OG00259	MBE43764.1	A0060_gene_325	2650246174	NMJ87087.1	Ga0180004_10141	Ga0484862_0000166_10412_11386	Ga0484938_000210_21471_22445	Ga0073934_1000165757	Ga0209172_100046087	Ga0394876_0011151_18312_19286	Ga0484860_0001399_27511_28485	Ga0187894_100224901	Ga0376076_0000413_54524_55501	Ga0376075_0022341_5084_5635	2717093060	Ga0187892_1000101189	Ga0484862_0004638_3282_4259	-	-	-	-	-	Ga0394879_0040710_3062_4039
mevalonate-5-phosphate decarboxylase (missing)		-	-	-	-	-	-	-	-	-	-	-	-	-	-	-	-	-	-	-	-	-	-	-
isopentenyl phosphate kinase	OG00237	MBE43765.1	A0060_gene_326	2650246173	NMJ87086.1	Ga0180004_10142	Ga0484862_0000166_11430_12188	Ga0484938_000210_20669_21427	Ga0073934_1000165756	Ga0209172_100046088	Ga0394876_0011151_19327_20085	Ga0484860_0001399_28526_29284	Ga0187894_100224902	Ga0376076_0000413_55545_56300	Ga0376075_0022341_4284_5042	2717093061	Ga0187892_1000101190	Ga0484862_0004638_4303_5061	-	-	-	-	A0096_gene_2003	Ga0394879_0040710_4192_4947
Archaeal Lipid biosynthesis: Conversion of IPP to DMAPP
isopentenyl pyrophosphate isomerase		-	-	-	-	-	-	-	-	-	-	-	-	-	-	-	-	-	-	-	-	-	-	-
isopentenyl-diphosphate Delta-isomerase	OG01169	MBE43766.1	-	2650246172	NMJ87085.1	Ga0180004_10143	Ga0484862_0000166_12185_13258	Ga0484938_000210_19599_20672	Ga0073934_1000165755	Ga0209172_100046089	Ga0394876_0011151_20082_21155	Ga0484860_0001399_29281_30354	Ga0187894_100224903	Ga0376076_0000413_56300_57373	Ga0376075_0022341_3214_4287	-	Ga0187892_1000101191	Ga0484862_0004638_5058_6131	-	-	-	-	-	Ga0394879_0040710_4947_6020
Archaeal Lipid biosynthesis: Elongation of side chains
geranylgeranyl pyrophosphate synthase	OG00335	-	A0060_gene_1038	2650246171	NMJ87084.1	Ga0180004_10144	Ga0484862_0000166_13255_14250	Ga0484938_000210_18607_19602	Ga0073934_1000165754	Ga0209172_1000460810	Ga0394876_0011151_21152_22147	Ga0484860_0001399_30351_31346	Ga0187894_100224904	Ga0376076_0000413_57406_58365	Ga0376075_0022341_2222_3181	2717093286	Ga0187892_1000101192	Ga0484862_0004638_6164_7123	-	-	-	-	-	Ga0394879_0040710_6053_7012
Geranylgeranyl diphosphate synthase	OG03232	-	-	-	-	Ga0180004_11523	-	-	Ga0073934_1000135672	Ga0209172_1000465412	Ga0394876_0013928_15264_16238	Ga0484860_0000770_19562_20536	-	-	-	-	-	-	-	-	-	-	-	-
Long chain isoprenyl diphosphate synthase	OG00814	MBE43743.1	A0060_gene_538	2650246461	NMJ86477.1, NMJ87679.1	Ga0180004_10113	-	-	Ga0073934_1000247023	Ga0209172_100121603	Ga0394876_0103268_48_893	Ga0484860_0001399_4127_4972	Ga0187894_100077837	Ga0376076_0000355_21972_22820	-	-	Ga0187892_100038662	Ga0484862_0003771_9632_10480	2657375452	-	-	-	A0096_gene_818	Ga0394879_0002448_27426_28277
Archaeal Lipid biosynthesis: Synthesis of glycerol phosphate backbone
sn-glycerol-1-phosphate dehydrogenase	OG00573	MBE43876.1	A0060_gene_1085	2650246051	NMJ86262.1	Ga0180004_1316	Ga0484862_0000869_2994_4025	Ga0484938_000239_265_1296	Ga0073934_1000125437	Ga0209172_100050459	Ga0394876_0024053_6491_7522	Ga0484860_0000191_8488_9519	Ga0187894_100082193	Ga0376076_0000440_70940_71974, Ga0376076_0000538_51401_52456	Ga0376075_0013344_2017_3051	-	Ga0187892_1000055543	Ga0484862_0001954_15767_16801	-	-	-	-	A0096_gene_414	Ga0394879_0022667_4892_5926
Archaeal Lipid biosynthesis: Linking backbone and side chains
genarylgenarylglyceryl phosphate synthase	OG00257	MBE43916.1	A0060_gene_1204	-	NMJ86839.1	Ga0180004_1562	-	Ga0484938_008310_3258_4004	Ga0073934_100023103	Ga0209172_1000189944	Ga0394876_0015644_16250_16996	Ga0484860_0000191_82253_82999	Ga0187894_100081323	Ga0376076_0000440_10176_10928	Ga0376075_0020756_769_1521	-	Ga0187892_1000808721	Ga0484862_0000911_20355_21107	-	2717093333	2663686258	-	A0096_gene_1351	Ga0394879_0033503_8642_9376, Ga0394879_0036861_7903_8649
digeranylgeranylglyceryl phosphate synthase (missing)		-	-	-	-	-	-	-	-	-	-	-	-	-	-	-	-	-	-	-	-	-	-	-
UbiA prenyltransferase	OG00611	-	A0060_gene_1307	2650246898	-	-	Ga0484862_0002740_12530_13408	Ga0484938_002957_2506_3384	Ga0073934_100078666	Ga0209172_100076921	Ga0394876_0073070_392_1270	-	Ga0187894_1000631211	Ga0376076_0004231_10493_11374	Ga0376075_0040843_3_434	-	Ga0187892_100048586	Ga0484862_0010457_766_1647	2657375897	-	2663686093	-	-	-
UbiA prenyltransferase	OG00406	MBE44417.1	A0060_gene_43	2650246833	NMJ86696.1	-	Ga0484862_0010203_2653_3510	Ga0484938_007626_193_1050	Ga0073934_100054754	Ga0209172_1000529518	Ga0394876_0006533_20845_21702	Ga0484860_0002642_21115_21972	Ga0187894_100119044	Ga0376076_0000165_78686_79570	Ga0376075_0017333_3163_4026	2717092830	Ga0187892_1000330920	Ga0484862_0004888_8855_9739	-	2717093800	-	-	-	Ga0394879_0006665_6306_7190
UbiA prenyltransferase	OG00171	MBE44101.1	A0060_gene_1406	2650246390	-	Ga0180004_1176	-	-	Ga0073934_1000894415, Ga0073934_100604155	Ga0209172_100182935	Ga0394876_0092328_1_432	Ga0484860_0002471_13037_13921	Ga0187894_100181597	Ga0376076_0000230_5860_6744	Ga0376075_0038936_2314_3198	2717092684	Ga0187892_1000801310	Ga0484862_0001604_13011_13880	2657375486	-	-	-	-	Ga0394879_0005992_8023_8880
UbiA prenyltransferase	OG02107	MBE44900.1	-	-	-	-	Ga0484862_0001648_19550_20281, Ga0484862_0008932_5336_6163	Ga0484938_000504_15660_16568	-	-	Ga0394876_0046947_5845_6768, Ga0394876_0073807_3723_4637	-	Ga0187894_100115755	Ga0376076_0000165_136169_137080	-	2717092768	Ga0187892_100308717	-	-	-	-	-	-	Ga0394879_0012768_8098_9030
Archaeal Lipid biosynthesis: Addition of polar head groups
CDP-archaeol synthase		-	-	-	-	-	-	-	-	-	-	-	-	-	-	-	-	-	-	-	-	-	-	-
archaetidylglycerol synthase		-	-	-	-	-	-	-	-	-	-	-	-	-	-	-	-	-	-	-	-	-	-	-
archaetidylinositol phosphate synthase		-	-	-	-	-	-	-	-	-	-	-	-	-	-	-	-	-	-	-	-	-	-	-
CDP-alcohol phosphatidyltransferase family protein	OG00756	MBE44015.1	A0060_gene_1366	2650246500	NMJ86680.1	Ga0180004_1276	-	-	Ga0073934_1000369418	-	Ga0394876_0063492_5217_5780	Ga0484860_0008003_5363_5926	Ga0187894_100242705	Ga0376076_0000395_8295_8843	Ga0376075_0009629_973_1521	-	Ga0187892_1000175718	-	-	2717093768	-	-	A0096_gene_1011	Ga0394879_0019879_10398_10976
Archaeal Lipid biosynthesis: Double bond saturation and isoprenoid chain modifications
geranylgeranyl reductase	OG00698	-	A0060_gene_883	2650246720	NMJ87145.1	Ga0180004_1595	-	-	Ga0073934_100118931	Ga0209172_100081701	Ga0394876_0024128_1_666	-	Ga0187894_1000374613	Ga0376076_0000355_59612_61084	Ga0376075_0031868_4039_4665	-	Ga0187892_1000217215	Ga0484862_0001012_7543_9015	-	-	-	-	A0096_gene_892	Ga0394879_0050191_3279_4751
geranylgeranyl reductase	OG00208	MBE44422.1	A0060_gene_47	2650246837	NMJ86691.1	-	Ga0484862_0002593_1_585, Ga0484862_0010203_6413_7057	Ga0484938_007626_3953_4282	Ga0073934_100054751, Ga0073934_100061001	Ga0209172_100158621	Ga0394876_0006533_24600_25748	Ga0484860_0007275_1565_2713	Ga0187894_100119048	Ga0376076_0000165_82477_83625	-	2717092826	Ga0187892_1000330916	Ga0484862_0002764_1683_2831	-	2717093804	-	-	A0096_gene_536	Ga0394879_0006665_2248_3396
geranylgeranyl reductase	OG00891	-	-	-	-	Ga0180004_10128	Ga0484862_0000166_939_2138	-	Ga0073934_1000247010	Ga0209172_100057746	Ga0394876_0011151_6635_7834	Ga0484860_0001399_15834_17033	Ga0187894_100059082	Ga0376076_0000413_37557_38756	Ga0376075_0018440_1767_2966	-	Ga0187892_1000630315	Ga0484862_0002088_15374_16573	-	-	2663686002	-	A0096_gene_1233	Ga0394879_0029460_1508_2710
Archaeal Lipid biosynthesis: Condensation
Unknown		-	-	-	-	-	-	-	-	-	-	-	-	-	-	-	-	-	-	-	-	-	-	-
Archaeal Lipid biosynthesis: Cyclization
Unknown		-	-	-	-	-	-	-	-	-	-	-	-	-	-	-	-	-	-	-	-	-	-	-
Archaeal Lipid biosynthesis:myoinositol biosynthesis
myo-inositol-1-phosphate synthase	OG00099	MBE44867.1	A0060_gene_996	-	NMJ87216.1	-	-	Ga0484938_000127_2733_3839	Ga0073934_1000864810	Ga0209172_100154271, Ga0209172_100372734	Ga0394876_0064870_4661_5728	Ga0484860_0013154_6054_7121	-	Ga0376076_0000165_35732_36799	-	-	Ga0187892_1000235728	Ga0484862_0020436_1441_2508	-	-	-	-	A0096_gene_1784	Ga0394879_0033355_9832_10899
putative myo-inositol-1-phosphate synthase	OG00099	MBE44298.1	A0060_gene_481	-	NMJ86861.1	-	Ga0484862_0003656_9307_10350	Ga0484938_003719_3307_4350	Ga0073934_100038305	Ga0209172_100152345	Ga0394876_0033732_2374_3411	Ga0484860_0008906_4367_5404	Ga0187894_1000429716	Ga0376076_0003347_1357_2397	-	-	Ga0187892_1000308232	Ga0484862_0010427_6000_6995	-	-	-	-	A0096_gene_147	-
inositol monophosphatase	OG00189	MBE43969.1	A0060_gene_764	2650246803	NMJ86496.1	Ga0180004_1028	Ga0484862_0018164_2_637	Ga0484938_009691_2_787	Ga0073934_1000135681	Ga0209172_100046543	Ga0394876_0027700_6684_7514	Ga0484860_0000770_11034_11864	-	Ga0376076_0001299_30686_31516	Ga0376075_0021713_1345_2175, Ga0376075_0030473_4466_4783	-	Ga0187892_100171451	Ga0484862_0002765_1262_2092	-	-	2663686412	-	A0096_gene_634	Ga0394879_0002448_15369_16199
inositol monophosphatase		-	-	-	-	-	-	-	-	-	-	-	-	-	-	-	-	-	-	-	-	-	-	-
Other isoprenoidrelated metabolism
Dehydrogenase (flavoprotein)-like protein	OG00075	MBE44059.1	A0060_gene_962	2650246274	NMJ86519.1	Ga0180004_11524	Ga0484862_0015658_3522_4526	Ga0484938_006365_2733_3737	Ga0073934_1000135671, Ga0073934_100084513	Ga0209172_1000465413, Ga0209172_100155894	Ga0394876_0013928_14230_15258, Ga0394876_0056270_4423_5427	Ga0484860_0000770_20542_21570, Ga0484860_0017090_567_1571	Ga0187894_1000542913, Ga0187894_100346052	Ga0376076_0001124_19673_20662, Ga0376076_0001299_25118_26146	-	-	Ga0187892_100155454, Ga0187892_100171458	Ga0484862_0000543_22774_23778, Ga0484862_0002765_6156_7187	2657375824	2717093566	-	2717092634	A0096_gene_1195	Ga0394879_0002448_19166_20194, Ga0394879_0004556_27420_28424
Undecaprenyl pyrophosphate synthase	OG00283	MBE43818.1	A0060_gene_640	2650246111	NMJ86536.1	Ga0180004_11121	Ga0484862_0004440_999_1742	Ga0484938_000264_20653_21396	Ga0073934_100072285	-	Ga0394876_0028480_4496_5176	Ga0484860_0008343_8559_9239	Ga0187894_100102197	Ga0376076_0005859_2442_3221	Ga0376075_0020391_3099_3899, Ga0376075_0054187_1080_1859	-	Ga0187892_1000077416	Ga0484862_0001955_2780_3541	-	2717093422, 2717093488	-	-	A0096_gene_620, A0096_gene_713	Ga0394879_0022878_10632_11432, Ga0394879_0182317_34_795
Undecaprenyl-diphosphatase		-	-	-	-	-	-	-	-	-	-	-	-	-	-	-	-	-	-	-	-	-	-	-
putative acyl transferase/acyl hydrolase/lysophospholipase domain containing protein	OG00154	-	-	-	-	-	Ga0484862_0001085_19372_20448	Ga0484938_000127_24025_25101	-	-	-	-	Ga0187894_100033747	Ga0376076_0002021_7345_8430	Ga0376075_0006701_4069_5331, Ga0376075_0011740_852_1931, Ga0376075_0031799_2_508	-	Ga0187892_1000184332	Ga0484862_0002645_15226_15930, Ga0484862_0007709_38_514	-	2717093387	-	-	-	Ga0394879_0087878_4224_5282
4-hydroxybenzoate polyprenyltransferase and related prenyltransferases	OG00454	MBE44418.1	A0060_gene_44	2650246834	NMJ86695.1	-	Ga0484862_0010203_3494_3712	Ga0484938_007626_1034_1252	-	-	Ga0394876_0006533_21674_21904	Ga0484860_0002642_21944_22174	Ga0187894_100119045	Ga0376076_0000165_79557_79781	Ga0376075_0017333_4013_4237	2717092829	Ga0187892_1000330919	Ga0484862_0004888_9726_9941	-	2717093801	-	-	A0096_gene_539	Ga0394879_0006665_6094_6309
Dolichyl-phosphate beta-D-mannosyltransferase	OG00116	-	-	-	-	Ga0180004_1446	Ga0484862_0002747_6799_7500	Ga0484938_005099_365_1066, Ga0484938_011207_1486_2190	Ga0073934_100299479	Ga0209172_100178802	Ga0394876_0007903_21459_22640	Ga0484860_0001481_13688_14869	-	Ga0376076_0001562_27562_28164	Ga0376075_0008898_8466_9068, Ga0376075_0009331_5134_6390, Ga0376075_0027018_3_1148, Ga0376075_0032516_2_1150	-	Ga0187892_100169203	-	2657376056	2717093872	2663686135	2717092439	A0096_gene_1302	Ga0394879_0032113_9233_9961
Glycosyl transferase
Description		Ca._Nitrosomirales_sp._SAT137	Ca._Nitrosomirales_sp._UBA213	Ca._Nitrosomirales_sp._DO1	Ca._Nitrosomirales_sp._MTA5	Ca._Nitrosomirales_sp._GW2	Ca._Nitrosomirales_sp._CS6	Ca._Nitrosomirales_sp._CS5	Ca._Nitrosomirales_sp._WS1	Ca._Nitrosomirales_sp._WS2	Ca._Nitrosomirales_sp._CS4	Ca._Nitrosomirales_sp._CS1	Ca._Nitrosomirales_sp._BLC2	Ca._Nitrosomirales_sp._DSS1	Ca._Nitrosomirales_sp._DSS2	Ca._Nitrosomirales_sp._GW4	Ca._Nitrosomirales_sp._BLC1	Ca._Nitrosomirales_sp._CS2	Ca._Nitrosomirales_sp._GW1	Ca._Nitrosomirales_sp._GW6	Ca._Nitrosomirales_sp._GW5	Ca._Nitrosomirales_sp._GW3	Ca._Nitrosomirales_sp._WS3	Ca._Nitrosomirales_sp._CS3
Glycosyl transferase family 1
glycosyl transferase family 1	OG00893	-	-	-	-	-	Ga0484862_0005059_8741_9772	Ga0484938_009829_268_1299	Ga0073934_100484644	-	Ga0394876_0031137_1946_2968	Ga0484860_0003203_13599_14621	Ga0187894_100096378	Ga0376076_0000945_3005_4036	-	-	Ga0187892_100010111	-	2657375420	-	2663686051	-	-	Ga0394879_0004627_8703_9758
Glycosyl transferase family 2
glycosyl transferase family 2	OG00116	-	-	-	-	Ga0180004_1446	Ga0484862_0002747_6799_7500	Ga0484938_005099_365_1066,Ga0484938_011207_1486_2190	Ga0073934_100299479	Ga0209172_100178802	Ga0394876_0007903_21459_22640	Ga0484860_0001481_13688_14869	-	Ga0376076_0001562_27562_28164	Ga0376075_0008898_8466_9068,Ga0376075_0009331_5134_6390,Ga0376075_0027018_3_1148,Ga0376075_0032516_2_1150	-	Ga0187892_100169203	-	2657376056	2717093872	2663686135	2717092439	A0096_gene_1302	Ga0394879_0032113_9233_9961
glycosyl transferase family 2	OG02358	MBE44810.1	-	-	-	-	-	-	-	-	-	-	-	-	-	-	-	-	-	-	-	-	-	-
glycosyl transferase family 2		-	-	-	-	-	-	-	-	-	-	-	-	-	-	-	-	-	-	-	-	-	-	-
glycosyl transferase family 2	OG00343	-	A0060_gene_1119,A0060_gene_1120	-	NMJ87799.1	Ga0180004_1258,Ga0180004_1259	Ga0484862_0001430_13684_15195,Ga0484862_0001430_15203_15703	Ga0484938_000774_12397_13908,Ga0484938_000774_13916_14416	Ga0073934_100189518,Ga0073934_100189519	Ga0209172_1000922914,Ga0209172_100121151	Ga0394876_0035625_2186_2686,Ga0394876_0035625_667_2178	Ga0484860_0014313_2186_2686,Ga0484860_0014313_667_2178	Ga0187894_100120385	Ga0376076_0000303_55508_57526	Ga0376075_0064569_2_2002	2717093278	Ga0187892_1000063237,Ga0187892_1000063238	Ga0484862_0000464_31786_33297,Ga0484862_0000464_33297_33803	2657375329	2717093634, 2717093635	-	-	A0096_gene_557	Ga0394879_0047631_4027_6036
glycosyl transferase family 2	OG00153	MBE44594.1	A0060_gene_1327	2650246205	NMJ86412.1	Ga0180004_1215	-	-	Ga0073934_1000233026	Ga0209172_1000358219	Ga0394876_0016877_8619_9818	Ga0484860_0001733_7496_8695	Ga0187894_100347905	Ga0376076_0000471_2556_3758	-	-	Ga0187892_1000238624	-	-	-	-	-	A0096_gene_240	Ga0394879_0006292_7753_8955
Glycosyl transferase family 3
glycosyl transferase family 3	OG00448	MBE44004.1	A0060_gene_1377	2650246511	NMJ87283.1	-	-	Ga0484938_002904_6750_7583	Ga0073934_1000369428	Ga0209172_100128694	-	Ga0484860_0020684_3992_5050	Ga0187894_100210924,Ga0187894_100354841	Ga0376076_0000395_263_1252	Ga0376075_0009629_8564_9223	-	Ga0187892_1000175727	Ga0484862_0007437_4449_5507	-	2717093759	-	2717092669	A0096_gene_1752	Ga0394879_0087547_1850_2908
Glycosyl transferase family 4
glycosyl transferase family 4	OG00666	MBE43959.1	A0060_gene_754	2650246813	NMJ86486.1	Ga0180004_10455	-	-	Ga0073934_1000135663	Ga0209172_100082942	Ga0394876_0013928_6397_7383	Ga0484860_0000770_28417_29403	Ga0187894_100119748	Ga0376076_0000615_18240_19226	Ga0376075_0031797_657_1643	2717093112	Ga0187892_100434505	-	2657375709, 2657375820	-	2663686162	-	A0096_gene_97	Ga0394879_0005210_2538_3524
putative glycosyl transferase
putative glycosyl transferase	OG01157	MBE44513.1	A0060_gene_126	2650246611	NMJ86361.1	Ga0180004_101144	Ga0484862_0001154_12283_13446	Ga0484938_002795_6596_7753	Ga0073934_100033922	Ga0209172_1000275734	Ga0394876_0036421_6422_7597	Ga0484860_0003947_14314_15489	Ga0187894_100286812	Ga0376076_0000695_34683_35849	-	-	Ga0187892_1000055512	Ga0484862_0002479_1951_3216	2657376157	-	-	-	A0096_gene_1124	Ga0394879_0002004_25188_26363
putative glycosyl transferase	OG03166	-	-	-	-	-	-	-	-	-	-	-	Ga0187894_100266593	-	-	-	-	-	-	-	-	-	-	-
putative glycosyl transferase	OG04555	-	-	-	-	-	-	-	-	-	-	-	Ga0187894_1000597613	-	-	-	-	Ga0484862_0006226_5016_6278	-	-	2663686182	-	-	-
putative glycosyl transferase	OG01276	-	-	-	-	Ga0180004_10158	Ga0484862_0000166_21270_22169	Ga0484938_000210_10688_11587	Ga0073934_1000165741	Ga0209172_1000460822	Ga0394876_0017590_5393_6295	Ga0484860_0007470_6866_7768	Ga0187894_1000302319	Ga0376076_0000175_39230_40138	Ga0376075_0010703_6415_7323	-	Ga0187892_1000101158	Ga0484862_0000704_19014_19922	-	-	2663686195	2717092260	A0096_gene_577	Ga0394879_0003071_7249_8106
S-layer synthesis
Description		Ca._Nitrosomirales_sp._SAT137	Ca._Nitrosomirales_sp._UBA213	Ca._Nitrosomirales_sp._DO1	Ca._Nitrosomirales_sp._MTA5	Ca._Nitrosomirales_sp._GW2	Ca._Nitrosomirales_sp._CS6	Ca._Nitrosomirales_sp._CS5	Ca._Nitrosomirales_sp._WS1	Ca._Nitrosomirales_sp._WS2	Ca._Nitrosomirales_sp._CS4	Ca._Nitrosomirales_sp._CS1	Ca._Nitrosomirales_sp._BLC2	Ca._Nitrosomirales_sp._DSS1	Ca._Nitrosomirales_sp._DSS2	Ca._Nitrosomirales_sp._GW4	Ca._Nitrosomirales_sp._BLC1	Ca._Nitrosomirales_sp._CS2	Ca._Nitrosomirales_sp._GW1	Ca._Nitrosomirales_sp._GW6	Ca._Nitrosomirales_sp._GW5	Ca._Nitrosomirales_sp._GW3	Ca._Nitrosomirales_sp._WS3	Ca._Nitrosomirales_sp._CS3
S-layer domain protein	OG02346	MBE44370.1	-	-	NMJ86355.1	-	Ga0484862_0010027_5051_5974	Ga0484938_002516_1336_2259	Ga0073934_100044492	Ga0209172_100170132	Ga0394876_0012547_3537_4481	Ga0484860_0008784_3842_4786	-	Ga0376076_0000230_105876_106844	-	-	Ga0187892_100129602	Ga0484862_0002088_1389_2276	-	-	2663685992	-	A0096_gene_347	Ga0394879_0020473_1708_2724
S-layer domain protein	OG02168	-	A0060_gene_588	2650246184	NMJ87466.1	Ga0180004_10285	Ga0484862_0003254_10269_12128	Ga0484938_001038_3003_4862	Ga0073934_1000239912	Ga0209172_1000352111	Ga0394876_0068908_735_2189	Ga0484860_0000373_10976_12430	Ga0187894_1000070835	Ga0376076_0000695_238_2088	Ga0376075_0014732_315_2165	-	Ga0187892_1000070728	Ga0484862_0000270_1329_3182	-	-	-	-	A0096_gene_1482, A0096_gene_257	-
S-layer domain protein	OG03225	-	A0060_gene_1283	2650247257	NMJ86441.1	-	-	-	-	-	-	-	-	-	-	-	-	-	-	-	-	-	-	-
Putative Nitrosomirales-specific S-layer protein	OG01586	MBE44369.1	A0060_gene_1194	-	NMJ86354.1	Ga0180004_12320,Ga0180004_1351	Ga0484862_0001077_1_1863,Ga0484862_0002593_13584_16091,Ga0484862_0003343_12367_13956,Ga0484862_0008932_32_4267	Ga0484938_000504_8865_14591,Ga0484938_000578_14972_16978,Ga0484938_005201_3_1100,Ga0484938_011356_66_1967	Ga0073934_100016572,Ga0073934_100044491,Ga0073934_100531671,Ga0073934_100627381	Ga0209172_100109253	Ga0394876_0034166_5165_9988,Ga0394876_0046947_2_3841,Ga0394876_0073312_3_1886	Ga0484860_0005346_7738_11796	Ga0187894_100152661,Ga0187894_100177296,Ga0187894_100239502	Ga0376076_0000165_126050_131494,Ga0376076_0000230_100099_105873,Ga0376076_0000450_33918_37922	Ga0376075_0020919_509_4513,Ga0376075_0048611_1_3666	2717092763, 2717093270	Ga0187892_1000077427,Ga0187892_1000253529,Ga0187892_100129601	Ga0484862_0002002_4464_9884,Ga0484862_0007651_6665_8488,Ga0484862_0015646_4106_5377	-	2717093474, 2717093604	2663685991	-	A0096_gene_770	Ga0394879_0012768_11028_16904,Ga0394879_0020473_2727_8825,Ga0394879_0022878_1403_5443
Putative Nitrosomirales-specific PKD domain protein	OG02812	MBE43888.1	A0060_gene_1098	-	NMJ86249.1	-	Ga0484862_0000869_26036_27043	Ga0484938_000239_23308_24315	Ga0073934_1000125418	Ga0209172_100111405	Ga0394876_0125962_535_1530	Ga0484860_0011754_4767_5762	Ga0187894_1000374616	Ga0376076_0000355_62102_63106	-	-	Ga0187892_1000217218	Ga0484862_0001012_10032_11036	-	-	2663686128	-	A0096_gene_1406,A0096_gene_610,A0096_gene_887	Ga0394879_0012830_13244_14260
Putative Nitrosomirales-specific PKD domain protein	OG02907	MBE44377.1	A0060_gene_251	-	NMJ86983.1	Ga0180004_1651	-	Ga0484938_001710_1362_2774	Ga0073934_1000444910	Ga0209172_100108366	Ga0394876_0012547_13012_14424	Ga0484860_0001370_31239_32651	Ga0187894_100192685	Ga0376076_0000413_1306_2727	-	-	Ga0187892_1000681917	Ga0484862_0002088_11245_12636	2657375935	-	2663685999	-	A0096_gene_1120	Ga0394879_0029460_4046_5464
Putative Nitrosomirales-specific PKD domain protein	OG02814	MBE44424.1	A0060_gene_49	2650246854	NMJ86378.1,NMJ86689.1	-	Ga0484862_0002593_1530_3005	Ga0484938_011142_285_1760	Ga0073934_100061003	Ga0209172_100158623	Ga0394876_0006533_26319_27767	Ga0484860_0007275_3286_4734	Ga0187894_100080881	Ga0376076_0000165_84038_85507	-	2717092824	Ga0187892_1000330914	Ga0484862_0002764_3241_4695	-	2717093808	-	-	-	Ga0394879_0006665_415_1845
Transporters
Description		Ca._Nitrosomirales_sp._SAT137	Ca._Nitrosomirales_sp._UBA213	Ca._Nitrosomirales_sp._DO1	Ca._Nitrosomirales_sp._MTA5	Ca._Nitrosomirales_sp._GW2	Ca._Nitrosomirales_sp._CS6	Ca._Nitrosomirales_sp._CS5	Ca._Nitrosomirales_sp._WS1	Ca._Nitrosomirales_sp._WS2	Ca._Nitrosomirales_sp._CS4	Ca._Nitrosomirales_sp._CS1	Ca._Nitrosomirales_sp._BLC2	Ca._Nitrosomirales_sp._DSS1	Ca._Nitrosomirales_sp._DSS2	Ca._Nitrosomirales_sp._GW4	Ca._Nitrosomirales_sp._BLC1	Ca._Nitrosomirales_sp._CS2	Ca._Nitrosomirales_sp._GW1	Ca._Nitrosomirales_sp._GW6	Ca._Nitrosomirales_sp._GW5	Ca._Nitrosomirales_sp._GW3	Ca._Nitrosomirales_sp._WS3	Ca._Nitrosomirales_sp._CS3
Electrochemical potentialdriven transporters
Major facilitator superfamily transporter MFS_1		-	-	-	-	-	-	-	-	-	-	-	-	-	-	-	-	-	-	-	-	-	-	-
MFS transporter	OG01119	-	-	-	-	-	Ga0484862_0002593_6369_7508	Ga0484938_000504_1650_2789	Ga0073934_100061006	Ga0209172_100309372	Ga0394876_0006533_31137_32288	Ga0484860_0007275_8104_9255	Ga0187894_100080885	Ga0376076_0000165_89401_90540	Ga0376075_0062790_2053_3165	-	Ga0187892_100033099	Ga0484862_0002764_9206_10345	-	-	-	-	A0096_gene_1022	Ga0394879_0087574_2943_4073
Cation diffusion facilitator family transporter	OG01144	-	-	-	-	-	-	-	Ga0073934_1000547520, Ga0073934_100155482	Ga0209172_100052952, Ga0209172_1001016911	Ga0394876_0006533_7076_7957	Ga0484860_0002642_7346_8227, Ga0484860_0002770_18431_19342	Ga0187894_100091323	Ga0376076_0000165_24927_25808	Ga0376075_0024329_472_1467, Ga0376075_0030871_1978_2859	-	Ga0187892_1000235717	Ga0484862_0022607_490_1374	-	-	-	2717092606	A0096_gene_313	Ga0394879_0089416_3262_4140
putative Cadmium, cobalt and zinc/H(+)-K(+) antiporter	OG01154	-	-	-	-	Ga0180004_1484	Ga0484862_0002940_5800_6690	Ga0484938_004143_3374_4264	Ga0073934_1000233041	Ga0209172_100035824	Ga0394876_0003785_13984_14868	Ga0484860_0000809_36048_36932	Ga0187894_100129425	Ga0376076_0000450_3943_4827	Ga0376075_0017792_1390_2274	-	Ga0187892_1000077449	Ga0484862_0001598_12056_12703	-	-	-	-	A0096_gene_497	Ga0394879_0031863_6336_7208
putative divalent heavy-metal cations transporter	OG00918	MBE43758.1	A0060_gene_319	-	NMJ86917.1	Ga0180004_10130	Ga0484862_0000166_3681_4862	Ga0484938_009065_2223_3404	Ga0073934_100024705	Ga0209172_100057741	Ga0394876_0011151_12829_14010	Ga0484860_0001399_22028_23209	Ga0187894_1000590812	Ga0376076_0000413_44458_45645	Ga0376075_0017666_1208_2512, Ga0376075_0030880_1549_2736	-	Ga0187892_1000630320	Ga0484862_0007288_3635_4795	-	-	-	-	A0096_gene_1829	Ga0394879_0027985_3_659
putative Na: aminoacid transporter, NSS family		-	-	-	-	-	-	-	-	-	-	-	-	-	-	-	-	-	-	-	-	-	-	-
Bile Acid-Sodium symporter family protein		-	-	-	-	-	-	-	-	-	-	-	-	-	-	-	-	-	-	-	-	-	-	-
Sodium/hydrogen exchanger	OG00865	MBE43562.1, MBE44632.1	A0060_gene_1190	-	NMJ87041.1	Ga0180004_10237	Ga0484862_0024387_2031_3242	Ga0484938_001098_9611_10825	Ga0073934_100440332	Ga0209172_100260484	Ga0394876_0055241_1944_3149	-	Ga0187894_100325074	-	Ga0376075_0010644_3475_4689	2717093039	Ga0187892_1000445519	Ga0484862_0002382_2356_3564	-	2717093960	-	-	A0096_gene_1511	Ga0394879_0004627_163_1374
Cation:Proton Antiporter-2 (CPA2) Family protein	OG00067	MBE43613.1	A0060_gene_425	2650246299	NMJ86728.1	-	Ga0484862_0012705_5224_6165	Ga0484938_007723_2627_4273, Ga0484938_007872_45_986	Ga0073934_1000521214	Ga0209172_100089598	-	Ga0484860_0006933_10376_12004	Ga0187894_1000631216, Ga0187894_100122237	Ga0376076_0000355_84183_85982, Ga0376076_0000440_50464_51651	Ga0376075_0010369_7151_8338	-	Ga0187892_1000217240	-	-	-	2663686232	-	A0096_gene_1789	Ga0394879_0008384_5395_7200
L-lysine exporter family protein ; lysE		-	-	-	-	-	-	-	-	-	-	-	-	-	-	-	-	-	-	-	-	-	-	-
vacuolar iron transporter family protein	OG00707	MBE44075.1	A0060_gene_945	2650246885	-	Ga0180004_10533, Ga0180004_1444	Ga0484862_0002747_9271_10011, Ga0484862_0015276_2630_3334	Ga0484938_005099_2837_3577	Ga0073934_1000698017, Ga0073934_100120874	Ga0209172_100082756, Ga0209172_1001180310	Ga0394876_0029711_7520_8218, Ga0394876_0033652_2480_3244	Ga0484860_0004765_137_901, Ga0484860_0013037_388_1086	Ga0187894_100319922	Ga0376076_0001124_1327_2049	Ga0376075_0031285_2531_3235	2717092732	Ga0187892_1000233324	Ga0484862_0000543_4433_5176, Ga0484862_0001321_20035_20736	2657376050	2717093653	2663686139	2717092437	-	Ga0394879_0050464_1523_2263
putative toluene sulfonate uptake (TSUP) family protein	OG00314	MBE44650.1, MBE44824.1	A0060_gene_988	-	NMJ86420.1	-	Ga0484862_0002547_220_984	Ga0484938_003963_2_670	Ga0073934_1000383016	Ga0209172_100059433	-	Ga0484860_0006030_7246_8010	Ga0187894_100042972	Ga0376076_0003347_12548_13309	Ga0376075_0022451_1_633	-	Ga0187892_1000308218	Ga0484862_0005667_2768_3532	-	2717093741	2663686300	-	A0096_gene_2008	Ga0394879_0037062_5643_6407
tellurium ion resistance family protein		-	-	-	-	-	-	-	-	-	-	-	-	-	-	-	-	-	-	-	-	-	-	-
putative cobalt transporter family protein, subunit CbtA	OG00155	MBE43952.1	A0060_gene_747	-	NMJ87443.1	Ga0180004_12223	-	-	Ga0073934_1000135652	Ga0209172_1000829413	Ga0394876_0013928_300_1025	Ga0484860_0000770_34775_35500	-	Ga0376076_0000364_14944_15669	Ga0376075_0002388_11444_12169	-	Ga0187892_1000687623	Ga0484862_0001031_24059_24784	-	-	-	-	-	Ga0394879_0076581_4392_5111
putative cobalt transporter family protein, subunit CbtB	OG00115	MBE43951.1	A0060_gene_746	-	NMJ87442.1	Ga0180004_12222	-	-	Ga0073934_1000135651	Ga0209172_1000829414	Ga0394876_0013928_77_286	Ga0484860_0000770_35514_35723	-	Ga0376076_0000364_14722_14934	Ga0376075_0002388_11222_11434	-	Ga0187892_1000687622	Ga0484862_0001031_23837_24049	-	-	-	-	-	Ga0394879_0076581_5121_5333
Urea transporter SSS family fused to histidine kinase domain	OG03064	-	-	-	-	-	-	-	Ga0073934_100484642	-	Ga0394876_0100201_249_1748	Ga0484860_0003203_16688_18187	-	-	-	-	-	-	-	-	-	-	-	-
putative nickel/cobalt transporter	OG03076	-	-	-	-	-	-	-	Ga0073934_1000377641	-	-	-	-	-	Ga0376075_0055812_992_1699	-	-	-	-	-	-	2717092618	-	-
putative amino acid transporter	OG01215	-	-	-	-	-	-	-	Ga0073934_1000268612	Ga0209172_100191772	Ga0394876_0018959_9112_11334	Ga0484860_0003388_19153_19830, Ga0484860_0011604_6422_8122	Ga0187894_1000783213, Ga0187894_1000821913	Ga0376076_0000440_63544_65787	Ga0376075_0068070_197_2440	-	Ga0187892_1000055553	Ga0484862_0004223_7300_9540	-	-	-	-	-	Ga0394879_0030076_6003_7223
Sodium-dependent dicarboxylate transporter SdcS ; sdcS		-	-	-	-	-	-	-	-	-	-	-	-	-	-	-	-	-	-	-	-	-	-	-
putative cation transporter, DASS family		-	-	-	-	-	-	-	-	-	-	-	-	-	-	-	-	-	-	-	-	-	-	-
putative MtN3 (Sweet) Family transporter		-	-	-	-	-	-	-	-	-	-	-	-	-	-	-	-	-	-	-	-	-	-	-
Ca2+/Na+ antiporter	OG01376	MBE44169.1	A0060_gene_1422	2650247029	NMJ87905.1	-	Ga0484862_0003656_1190_2179	Ga0484938_001646_1848_2837	Ga0073934_100095119	Ga0209172_100085398	Ga0394876_0145836_1572_2552	Ga0484860_0015870_5973_6347, Ga0484860_0025096_3724_4482	Ga0187894_100112974	Ga0376076_0000303_44229_45233	-	-	Ga0187892_1000063220	Ga0484862_0036083_29_1033	-	2717093617	-	-	A0096_gene_1586	-
Primary avtive transporters
Oligopeptide transport ATP-binding protein AppF ; appF	OG00351	MBE44865.1	A0060_gene_1268	-	NMJ87265.1	Ga0180004_1284	Ga0484862_0009929_627_1616	Ga0484938_007400_2_529	Ga0073934_1000864813	Ga0209172_100154274	Ga0394876_0060556_3097_4086	Ga0484860_0003500_14132_15121	-	Ga0376076_0000165_41222_42217	Ga0376075_0021493_5322_5831	-	Ga0187892_1000235731	Ga0484862_0027112_2581_3576	2657376062	-	-	-	A0096_gene_864	Ga0394879_0024963_3909_4901
oligopeptide transporter subunit ; ATP-binding component of ABC superfamily ; oppD	OG00178	MBE44864.1	A0060_gene_1269	-	NMJ87264.1	Ga0180004_1285	Ga0484862_0009929_1652_2626	Ga0484938_007400_565_1539	-	-	Ga0394876_0060556_2116_3066	Ga0484860_0003500_15152_16102	Ga0187894_100274526	Ga0376076_0000165_42251_43210	Ga0376075_0055055_1_408	2717093165	Ga0187892_1000235732	Ga0484862_0027112_1573_2550	2657376063	-	-	-	A0096_gene_863	Ga0394879_0024963_4928_5887
ABC-type dipeptide/oligopeptide/nickel transport system, permease component	OG00491	-	A0060_gene_611	2650247039	-	Ga0180004_10368	Ga0484862_0001298_11896_12948	Ga0484938_001207_1_618	Ga0073934_1001053614	Ga0209172_1000330017	Ga0394876_0041332_4699_5751	Ga0484860_0022465_3177_4229	Ga0187894_100054291	Ga0376076_0001299_16023_17021	Ga0376075_0060188_296_1333	-	Ga0187892_1000098485	Ga0484862_0002765_13742_14779	-	2717093817	-	-	A0096_gene_407	Ga0394879_0005210_22551_23588
ABC-type dipeptide/oligopeptide/nickel transport system, permease component	OG00645	-	A0060_gene_610	2650247040	NMJ87380.1	Ga0180004_10369	Ga0484862_0001298_10526_11899	-	Ga0073934_1001053613	Ga0209172_1000330018	Ga0394876_0041332_5748_7121	Ga0484860_0022465_1807_3180	-	Ga0376076_0001299_14650_16026	Ga0376075_0060188_1330_2706	-	Ga0187892_1000098484	Ga0484862_0002765_14776_15573	-	2717093816	-	-	A0096_gene_406	Ga0394879_0005210_21178_22554
phosphate transporter subunit ; ATP-binding component of ABC superfamily ; pstB	OG00937	-	-	-	-	-	Ga0484862_0001154_17715_18560	Ga0484938_002795_1488_2327	Ga0073934_100103505	Ga0209172_100272114	Ga0394876_0002013_63495_64307	Ga0484860_0000373_24532_25344	-	-	Ga0376075_0043220_1216_2085	-	Ga0187892_1000070759	Ga0484862_0000573_28414_29259	-	-	-	-	-	Ga0394879_0017712_13533_14399
ABC-type phosphate transport system, periplasmic component		-	-	-	-	-	-	-	-	-	-	-	-	-	-	-	-	-	-	-	-	-	-	-
Phosphate transport system permease protein	OG00068	-	-	-	-	-	Ga0484862_0001154_19419_20423	Ga0484938_002795_3_623	Ga0073934_100103503	Ga0209172_100272112	Ga0394876_0002013_61617_62606	Ga0484860_0000373_26233_27222	-	-	Ga0376075_0043220_3500_3928, Ga0376075_0047595_49_804	-	Ga0187892_1000070761	Ga0484862_0000573_26561_27550	-	2717094009	-	-	-	Ga0394879_0017712_11672_12655
Phosphate ABC transporter, permease protein PstA	OG01025	-	-	-	-	-	Ga0484862_0001154_18541_19422	Ga0484938_002795_620_1501	Ga0073934_100103504	Ga0209172_100272113	Ga0394876_0002013_62603_63487	Ga0484860_0000373_25352_26236	-	-	Ga0376075_0047595_797_1669	-	Ga0187892_1000070760	Ga0484862_0000573_27603_28433	-	-	-	-	-	Ga0394879_0017712_12659_13546
ABC-type phosphate/phosphonate transport system, permease component	OG01321	MBE44680.1	A0060_gene_701	2650246585	NMJ86657.1	Ga0180004_102122	-	Ga0484938_008600_3_413	-	-	-	-	-	-	-	2717092799	-	-	2657375501	-	-	-	A0096_gene_1825	-
ABC-type phosphate/phosphonate transport system, ATPase component	OG00010	MBE44499.1, MBE44501.1, MBE44668.1, MBE44679.1	A0060_gene_361, A0060_gene_589, A0060_gene_700, A0060_gene_90, A0060_gene_92	2650246183, 2650246586, 2650246596, 2650246598, 2650247092	NMJ86373.1, NMJ86375.1, NMJ86658.1, NMJ87062.1, NMJ87467.1	Ga0180004_102123, Ga0180004_10284, Ga0180004_1454	Ga0484862_0002561_15645_16196, Ga0484862_0003254_12125_12832	Ga0484938_001038_2299_3006, Ga0484938_008600_403_1188	Ga0073934_1000233018, Ga0073934_1000239913	Ga0209172_1000352112, Ga0209172_1000552715	Ga0394876_0016877_15234_16055, Ga0394876_0068908_13_735	Ga0484860_0000373_10254_10976, Ga0484860_0001733_14111_14932	Ga0187894_1000070836, Ga0187894_100176584, Ga0187894_100267985	Ga0376076_0000165_110120_111196, Ga0376076_0000450_17860_18681, Ga0376076_0000618_47941_48723, Ga0376076_0002008_26624_27250	Ga0376075_0014732_2162_2890, Ga0376075_0052126_1765_2547, Ga0376075_0061489_2765_3172	2717092798, 2717093282	Ga0187892_1000070727, Ga0187892_1000077434, Ga0187892_100025358, Ga0187892_1000308215	Ga0484862_0000270_3179_3907, Ga0484862_0000573_19617_20420, Ga0484862_0008675_6742_7545, Ga0484862_0014664_1946_2767	2657375500, 2657375552	2717093467, 2717093746	2663686316	2717092402	A0096_gene_1481, A0096_gene_1826, A0096_gene_258	Ga0394879_0004556_15085_15918, Ga0394879_0031447_8569_9375, Ga0394879_0136557_1148_2203
Phosphate/phosphite/phosphonate ABC transporter, periplasmic binding protein	OG01339	MBE44678.1	A0060_gene_699	2650246587	NMJ86659.1	Ga0180004_102124	Ga0484862_0002561_14685_15638	Ga0484938_008600_1195_2148	Ga0073934_100651281	-	-	-	-	-	-	2717092797	-	-	2657375499	-	-	-	A0096_gene_1335	-
ABC-type Fe3+-hydroxamate transport system, periplasmic component	OG00758	MBE43728.1	A0060_gene_553, A0060_gene_932	2650246443	NMJ86553.1	Ga0180004_10837	Ga0484862_0014956_4807_5541	Ga0484938_003842_1131_2048	Ga0073934_100071364	Ga0209172_100053244	Ga0394876_0022769_11876_12793	Ga0484860_0004633_15099_16016	-	Ga0376076_0003733_11351_12268	Ga0376075_0016633_2637_3554	-	Ga0187892_100016306	Ga0484862_0003696_8309_9238	-	-	-	2717092323	A0096_gene_489	Ga0394879_0038436_6951_7862
putative High-affinity zinc uptake system binding-protein ZnuA		-	-	-	-	-	-	-	-	-	-	-	-	-	-	-	-	-	-	-	-	-	-	-
Manganese/Zinc/Iron Chelate Uptake Transporter (MZT) Family, ATPase		-	-	-	-	-	-	-	-	-	-	-	-	-	-	-	-	-	-	-	-	-	-	-
Manganese/Zinc/Iron Chelate Uptake Transporter (MZT) Family, permease component		-	-	-	-	-	-	-	-	-	-	-	-	-	-	-	-	-	-	-	-	-	-	-
ABC uptake transporter, substrate-binding protein ; mntA		-	-	-	-	-	-	-	-	-	-	-	-	-	-	-	-	-	-	-	-	-	-	-
ABC uptake transporter, ATP-binding protein ; mntB		-	-	-	-	-	-	-	-	-	-	-	-	-	-	-	-	-	-	-	-	-	-	-
ABC uptake transporter, permease protein ; mntC		-	-	-	-	-	-	-	-	-	-	-	-	-	-	-	-	-	-	-	-	-	-	-
ABC-type nitrate/sulfonate/bicarbonate transport system, ATPase component	OG00010	MBE44499.1, MBE44501.1, MBE44668.1, MBE44679.1	A0060_gene_361, A0060_gene_589, A0060_gene_700, A0060_gene_90, A0060_gene_92	2650246183, 2650246586, 2650246596, 2650246598, 2650247092	NMJ86373.1, NMJ86375.1, NMJ86658.1, NMJ87062.1, NMJ87467.1	Ga0180004_102123, Ga0180004_10284, Ga0180004_1454	Ga0484862_0002561_15645_16196, Ga0484862_0003254_12125_12832	Ga0484938_001038_2299_3006, Ga0484938_008600_403_1188	Ga0073934_1000233018, Ga0073934_1000239913	Ga0209172_1000352112, Ga0209172_1000552715	Ga0394876_0016877_15234_16055, Ga0394876_0068908_13_735	Ga0484860_0000373_10254_10976, Ga0484860_0001733_14111_14932	Ga0187894_1000070836, Ga0187894_100176584, Ga0187894_100267985	Ga0376076_0000165_110120_111196, Ga0376076_0000450_17860_18681, Ga0376076_0000618_47941_48723, Ga0376076_0002008_26624_27250	Ga0376075_0014732_2162_2890, Ga0376075_0052126_1765_2547, Ga0376075_0061489_2765_3172	2717092798, 2717093282	Ga0187892_1000070727, Ga0187892_1000077434, Ga0187892_100025358, Ga0187892_1000308215	Ga0484862_0000270_3179_3907, Ga0484862_0000573_19617_20420, Ga0484862_0008675_6742_7545, Ga0484862_0014664_1946_2767	2657375500, 2657375552	2717093467, 2717093746	2663686316	2717092402	A0096_gene_1481, A0096_gene_1826, A0096_gene_258	Ga0394879_0004556_15085_15918, Ga0394879_0031447_8569_9375, Ga0394879_0136557_1148_2203
ABC-type nitrate/sulfonate/bicarbonate transport system, periplasmic component	OG00145	-	-	-	-	Ga0180004_1455	-	-	-	-	-	-	Ga0187894_100176585	Ga0376076_0000618_48957_50033	Ga0376075_0052126_2777_3520	-	Ga0187892_1000308214	Ga0484862_0000573_20631_21707, Ga0484862_0014664_894_1934	2657375340	2717093747	-	2717092403	A0096_gene_481	Ga0394879_0004556_12609_13679, Ga0394879_0031447_9388_10455
ABC-type nitrate/sulfonate/bicarbonate transport system, permease component	OG00142	MBE44498.1, MBE44500.1	A0060_gene_91, A0060_gene_93	2650246595, 2650246597	NMJ86374.1, NMJ86376.1	Ga0180004_1453	-	-	Ga0073934_1000233019	Ga0209172_1000552716	Ga0394876_0016877_14422_15183	Ga0484860_0001733_13299_14060	Ga0187894_100176583	Ga0376076_0000618_47163_47981	Ga0376075_0052126_987_1805	-	Ga0187892_1000308216	Ga0484862_0000573_18839_19657, Ga0484862_0014664_2817_3581	2657375342	2717093745	-	2717092401	A0096_gene_673	Ga0394879_0004556_15995_16708, Ga0394879_0031447_7791_8477
putative ABC transporter permease		-	-	-	-	-	-	-	-	-	-	-	-	-	-	-	-	-	-	-	-	-	-	-
putative ABC transporter ATP-binding protein	OG00028	MBE44665.1, MBE44709.1	A0060_gene_358	2650247095	NMJ87308.1	Ga0180004_1434	-	-	Ga0073934_100026854, Ga0073934_100051147	Ga0209172_100108157, Ga0209172_100128901	Ga0394876_0094491_2390_3385, Ga0394876_0113392_1383_2354	Ga0484860_0000809_1151_2122, Ga0484860_0003266_5476_6471	Ga0187894_1000727814, Ga0187894_100232574	Ga0376076_0000471_62916_63890, Ga0376076_0002162_7785_8726	Ga0376075_0039702_1553_2527, Ga0376075_0065947_2209_3075	-	Ga0187892_1000077466, Ga0187892_100103933	Ga0484862_0003629_6544_7518, Ga0484862_0012125_4123_5064	-	-	-	-	A0096_gene_1957	Ga0394879_0005992_23266_24207, Ga0394879_0190425_1808_2776
Copper-exporting P-type ATPase A ; copA	OG00092	-	A0060_gene_660	2650247145	NMJ86560.1	Ga0180004_10470, Ga0180004_11816	Ga0484862_0005081_9271_10890	Ga0484938_002587_3580_6036, Ga0484938_002869_1_1620, Ga0484938_009693_2849_3727	Ga0073934_100238201, Ga0073934_100238202	Ga0209172_100035821, Ga0209172_100139862, Ga0209172_100139863	Ga0394876_0035102_5927_8116	Ga0484860_0002027_3_1691	Ga0187894_100193412	Ga0376076_0000303_24891_27128	Ga0376075_0032075_577_2814	-	Ga0187892_1000620015	Ga0484862_0003644_2935_4086, Ga0484862_0003644_4197_5105, Ga0484862_0003644_555_2789	-	-	-	2717092617	-	Ga0394879_0000986_12787_14988
Copper-exporting P-type ATPase A ; copA	OG01945	-	-	-	-	Ga0180004_11822	-	Ga0484938_002587_7193_7411	Ga0073934_1000260818	-	-	-	-	-	-	-	-	-	-	-	-	-	A0096_gene_383	-
Arsenical pump membrane protein, ArsB		-	-	-	-	-	-	-	-	-	-	-	-	-	-	-	-	-	-	-	-	-	-	-
putative arsenical pump-driving ATPase	OG01235	MBE43938.1	A0060_gene_733	2650246913	NMJ86456.1	-	-	Ga0484938_005959_1628_2803	Ga0073934_1000135631	Ga0209172_1000249719	Ga0394876_0010411_10464_11639	Ga0484860_0002027_25478_26653	Ga0187894_1000538811	Ga0376076_0000440_38301_39476	Ga0376075_0005990_1525_2700	-	Ga0187892_1000055588	Ga0484862_0004165_591_1766	2657375854	-	2663686272	-	A0096_gene_1101	Ga0394879_0015410_3426_4604
K(+)-insensitive pyrophosphate-energized proton pump ; hppA	OG01093	MBE44653.1, MBE44827.1	A0060_gene_985	-	NMJ86423.1	-	Ga0484862_0010203_2_1045, Ga0484862_0019369_3547_4683	Ga0484938_005262_1709_3829	Ga0073934_100054757	Ga0209172_1000529515	Ga0394876_0006533_17518_19569	Ga0484860_0002642_17788_19839	Ga0187894_1000864714, Ga0187894_100119041	Ga0376076_0000165_74946_77003	Ga0376075_0017333_10_1479	2717092833	Ga0187892_1000330923	Ga0484862_0004888_5124_7181	-	2717093797	2663686211	-	A0096_gene_1341	Ga0394879_0006665_10243_12321
Trk-type K+ transport system, membrane component	OG00684	MBE44441.1	A0060_gene_606	2650247043	NMJ86395.1	Ga0180004_10373	Ga0484862_0001298_7657_9408	Ga0484938_008012_142_1893	-	-	Ga0394876_0007903_11393_13183	Ga0484860_0001481_23145_24935	-	-	-	2717093069	-	-	-	-	-	-	A0096_gene_1816	Ga0394879_0012762_3109_4863
ABC-type polysaccharide/polyol phosphate exporter	OG06086	-	-	-	-	-	-	-	-	-	-	-	Ga0187894_100248614	-	-	-	Ga0187892_1000602713	-	-	-	-	-	-	-
ABC-type polysaccharide/polyol phosphate exporter	OG04061	MBE44801.1	-	-	-	-	-	-	-	-	-	-	Ga0187894_100248613	Ga0376076_0004249_14475_15251	-	-	Ga0187892_1000602714	Ga0484862_0000613_11380_12171	-	-	-	-	-	-
ABC-type proline/glycine betaine transport systems, permease component	OG07688	MBE44669.1	A0060_gene_362	2650247091	NMJ86668.1	-	-	-	-	-	-	-	-	-	-	-	-	-	-	-	-	-	-	-
ABC-type proline/glycine betaine transport systems, permease component	OG07687	MBE44667.1	A0060_gene_360	2650247093	NMJ87835.1	-	-	-	-	-	-	-	-	-	-	-	-	-	-	-	-	-	-	-
ABC-type proline/glycine betaine transport system, ATPase component	OG13680	-	-	-	-	-	-	-	-	-	-	-	Ga0187894_100274527	-	-	2717093164	-	-	-	-	-	-	-	-
* Based on the sequence similarity to reference sequences in the NCBI database and KEGG annotation, this gene may encode either the gamma subunit of formate dehydrogenase or molybdenum cofactor guanylyltransferase, which have roles in the binding and assembly of the molybdenum cofactor of formate dehydrogenase, respectively.
# This gene exhibits a 39% amino acid sequence identity with the narI gene of Ca. Rokubacteria bacterium.
$ This gene contains the Pfam02613 domain, which is the same as the narJ gene.
